# Supplementary material for: A domain-specific language for managing ETL processes
Source: PeerJ Comput Sci. 2024 Jan 26;10:e1835. doi: 10.7717/peerj-cs.1835 (PMC10909202; doi:10.7717/peerj-cs.1835)
Supplement: Supplemental Information 1 — The source code archive contains all the necessary files to implement the language, including (i) the EtlCl.ecore file containing the ETLCL language’s Ecore metamodel; (ii) the EtlCl.xtext file containing the specification of the language’s concrete syntax; (iii) the EtlClGenerator.xtend file containing the specification of the M2T transformations; (iv) the src-gen folder containing the classes implementing the language’s lexical and syntax analyzers; and (v) the xtend-gen folder containing the classes implementing the M2T transformations. [file peerj-cs-10-1835-s001.zip]

Archive with 218 entries (195 files):
- ETLCL_SRC_CODE/ETLCL.svg
- ETLCL_SRC_CODE/model/
- ETLCL_SRC_CODE/model/EtlCl.ecore
- ETLCL_SRC_CODE/src/
- ETLCL_SRC_CODE/src/etlcl/
- ETLCL_SRC_CODE/src/etlcl/EtlCl.xtext
- ETLCL_SRC_CODE/src/etlcl/EtlClRuntimeModule.xtend
- ETLCL_SRC_CODE/src/etlcl/EtlClStandaloneSetup.xtend
- ETLCL_SRC_CODE/src/etlcl/GenerateEtlCl.mwe2
- ETLCL_SRC_CODE/src/etlcl/generator/
- ETLCL_SRC_CODE/src/etlcl/generator/EtlClGenerator.xtend
- ETLCL_SRC_CODE/src/etlcl/scoping/
- ETLCL_SRC_CODE/src/etlcl/scoping/EtlClScopeProvider.xtend
- ETLCL_SRC_CODE/src/etlcl/validation/
- ETLCL_SRC_CODE/src/etlcl/validation/EtlClValidator.xtend
- ETLCL_SRC_CODE/src-gen/
- ETLCL_SRC_CODE/src-gen/etlcl/
- ETLCL_SRC_CODE/src-gen/etlcl/AbstractEtlClRuntimeModule.java
- ETLCL_SRC_CODE/src-gen/etlcl/EtlCl.xtextbin
- ETLCL_SRC_CODE/src-gen/etlcl/etlcl/
- ETLCL_SRC_CODE/src-gen/etlcl/etlcl/Anything.java
- ETLCL_SRC_CODE/src-gen/etlcl/etlcl/C_operator.java
- ETLCL_SRC_CODE/src-gen/etlcl/etlcl/Clauses.java
- ETLCL_SRC_CODE/src-gen/etlcl/etlcl/Column_elem.java
- ETLCL_SRC_CODE/src-gen/etlcl/etlcl/Configuration.java
- ETLCL_SRC_CODE/src-gen/etlcl/etlcl/Create_agent.java
- ETLCL_SRC_CODE/src-gen/etlcl/etlcl/Create_agent_parameter.java
- ETLCL_SRC_CODE/src-gen/etlcl/etlcl/Create_agent_type.java
- ETLCL_SRC_CODE/src-gen/etlcl/etlcl/Create_context.java
- ETLCL_SRC_CODE/src-gen/etlcl/etlcl/Create_domain.java
- ETLCL_SRC_CODE/src-gen/etlcl/etlcl/Create_environment.java
- ETLCL_SRC_CODE/src-gen/etlcl/etlcl/Create_group.java
- ETLCL_SRC_CODE/src-gen/etlcl/etlcl/Create_group_dependency.java
- ETLCL_SRC_CODE/src-gen/etlcl/etlcl/Create_load.java
- ETLCL_SRC_CODE/src-gen/etlcl/etlcl/Create_scheduler.java
- ETLCL_SRC_CODE/src-gen/etlcl/etlcl/Create_scheduler_type.java
- ETLCL_SRC_CODE/src-gen/etlcl/etlcl/Create_table.java
- ETLCL_SRC_CODE/src-gen/etlcl/etlcl/Create_task.java
- ETLCL_SRC_CODE/src-gen/etlcl/etlcl/Create_task_dependency.java
- ETLCL_SRC_CODE/src-gen/etlcl/etlcl/Create_user.java
- ETLCL_SRC_CODE/src-gen/etlcl/etlcl/Create_user_group.java
- ETLCL_SRC_CODE/src-gen/etlcl/etlcl/Cursor.java
- ETLCL_SRC_CODE/src-gen/etlcl/etlcl/Db_type.java
- ETLCL_SRC_CODE/src-gen/etlcl/etlcl/Delete_agent_parameter.java
- ETLCL_SRC_CODE/src-gen/etlcl/etlcl/Delete_context.java
- ETLCL_SRC_CODE/src-gen/etlcl/etlcl/Delete_domain.java
- ETLCL_SRC_CODE/src-gen/etlcl/etlcl/Delete_environment.java
- ETLCL_SRC_CODE/src-gen/etlcl/etlcl/Delete_group.java
- ETLCL_SRC_CODE/src-gen/etlcl/etlcl/Delete_scheduler.java
- ETLCL_SRC_CODE/src-gen/etlcl/etlcl/Delete_statement.java
- ETLCL_SRC_CODE/src-gen/etlcl/etlcl/Delete_task.java
- ETLCL_SRC_CODE/src-gen/etlcl/etlcl/Delete_user.java
- ETLCL_SRC_CODE/src-gen/etlcl/etlcl/Delete_user_group.java
- ETLCL_SRC_CODE/src-gen/etlcl/etlcl/Dependency_condition.java
- ETLCL_SRC_CODE/src-gen/etlcl/etlcl/Etl_tool_name.java
- ETLCL_SRC_CODE/src-gen/etlcl/etlcl/EtlclFactory.java
- ETLCL_SRC_CODE/src-gen/etlcl/etlcl/EtlclPackage.java
- ETLCL_SRC_CODE/src-gen/etlcl/etlcl/Evironment_name.java
- ETLCL_SRC_CODE/src-gen/etlcl/etlcl/Expression.java
- ETLCL_SRC_CODE/src-gen/etlcl/etlcl/Flow.java
- ETLCL_SRC_CODE/src-gen/etlcl/etlcl/impl/
- ETLCL_SRC_CODE/src-gen/etlcl/etlcl/impl/AnythingImpl.java
- ETLCL_SRC_CODE/src-gen/etlcl/etlcl/impl/C_operatorImpl.java
- ETLCL_SRC_CODE/src-gen/etlcl/etlcl/impl/ClausesImpl.java
- ETLCL_SRC_CODE/src-gen/etlcl/etlcl/impl/Column_elemImpl.java
- ETLCL_SRC_CODE/src-gen/etlcl/etlcl/impl/ConfigurationImpl.java
- ETLCL_SRC_CODE/src-gen/etlcl/etlcl/impl/Create_agent_parameterImpl.java
- ETLCL_SRC_CODE/src-gen/etlcl/etlcl/impl/Create_agent_typeImpl.java
- ETLCL_SRC_CODE/src-gen/etlcl/etlcl/impl/Create_agentImpl.java
- ETLCL_SRC_CODE/src-gen/etlcl/etlcl/impl/Create_contextImpl.java
- ETLCL_SRC_CODE/src-gen/etlcl/etlcl/impl/Create_domainImpl.java
- ETLCL_SRC_CODE/src-gen/etlcl/etlcl/impl/Create_environmentImpl.java
- ETLCL_SRC_CODE/src-gen/etlcl/etlcl/impl/Create_group_dependencyImpl.java
- ETLCL_SRC_CODE/src-gen/etlcl/etlcl/impl/Create_groupImpl.java
- ETLCL_SRC_CODE/src-gen/etlcl/etlcl/impl/Create_loadImpl.java
- ETLCL_SRC_CODE/src-gen/etlcl/etlcl/impl/Create_scheduler_typeImpl.java
- ETLCL_SRC_CODE/src-gen/etlcl/etlcl/impl/Create_schedulerImpl.java
- ETLCL_SRC_CODE/src-gen/etlcl/etlcl/impl/Create_tableImpl.java
- ETLCL_SRC_CODE/src-gen/etlcl/etlcl/impl/Create_task_dependencyImpl.java
- ETLCL_SRC_CODE/src-gen/etlcl/etlcl/impl/Create_taskImpl.java
- ETLCL_SRC_CODE/src-gen/etlcl/etlcl/impl/Create_user_groupImpl.java
- ETLCL_SRC_CODE/src-gen/etlcl/etlcl/impl/Create_userImpl.java
- ETLCL_SRC_CODE/src-gen/etlcl/etlcl/impl/CursorImpl.java
- ETLCL_SRC_CODE/src-gen/etlcl/etlcl/impl/Db_typeImpl.java
- ETLCL_SRC_CODE/src-gen/etlcl/etlcl/impl/Delete_agent_parameterImpl.java
- ETLCL_SRC_CODE/src-gen/etlcl/etlcl/impl/Delete_contextImpl.java
- ETLCL_SRC_CODE/src-gen/etlcl/etlcl/impl/Delete_domainImpl.java
- ETLCL_SRC_CODE/src-gen/etlcl/etlcl/impl/Delete_environmentImpl.java
- ETLCL_SRC_CODE/src-gen/etlcl/etlcl/impl/Delete_groupImpl.java
- ETLCL_SRC_CODE/src-gen/etlcl/etlcl/impl/Delete_schedulerImpl.java
- ETLCL_SRC_CODE/src-gen/etlcl/etlcl/impl/Delete_statementImpl.java
- ETLCL_SRC_CODE/src-gen/etlcl/etlcl/impl/Delete_taskImpl.java
- ETLCL_SRC_CODE/src-gen/etlcl/etlcl/impl/Delete_user_groupImpl.java
- ETLCL_SRC_CODE/src-gen/etlcl/etlcl/impl/Delete_userImpl.java
- ETLCL_SRC_CODE/src-gen/etlcl/etlcl/impl/Dependency_conditionImpl.java
- ETLCL_SRC_CODE/src-gen/etlcl/etlcl/impl/Etl_tool_nameImpl.java
- ETLCL_SRC_CODE/src-gen/etlcl/etlcl/impl/EtlclFactoryImpl.java
- ETLCL_SRC_CODE/src-gen/etlcl/etlcl/impl/EtlclPackageImpl.java
- ETLCL_SRC_CODE/src-gen/etlcl/etlcl/impl/Evironment_nameImpl.java
- ETLCL_SRC_CODE/src-gen/etlcl/etlcl/impl/ExpressionImpl.java
- ETLCL_SRC_CODE/src-gen/etlcl/etlcl/impl/FlowImpl.java
- ETLCL_SRC_CODE/src-gen/etlcl/etlcl/impl/Insert_statementImpl.java
- ETLCL_SRC_CODE/src-gen/etlcl/etlcl/impl/Join_partImpl.java
- ETLCL_SRC_CODE/src-gen/etlcl/etlcl/impl/ModelImpl.java
- ETLCL_SRC_CODE/src-gen/etlcl/etlcl/impl/Order_by_expressionImpl.java
- ETLCL_SRC_CODE/src-gen/etlcl/etlcl/impl/Os_nameImpl.java
- ETLCL_SRC_CODE/src-gen/etlcl/etlcl/impl/ParametersImpl.java
- ETLCL_SRC_CODE/src-gen/etlcl/etlcl/impl/PredicateImpl.java
- ETLCL_SRC_CODE/src-gen/etlcl/etlcl/impl/Run_configurationImpl.java
- ETLCL_SRC_CODE/src-gen/etlcl/etlcl/impl/Run_groupImpl.java
- ETLCL_SRC_CODE/src-gen/etlcl/etlcl/impl/Run_loadImpl.java
- ETLCL_SRC_CODE/src-gen/etlcl/etlcl/impl/Run_taskImpl.java
- ETLCL_SRC_CODE/src-gen/etlcl/etlcl/impl/SCD2Impl.java
- ETLCL_SRC_CODE/src-gen/etlcl/etlcl/impl/SCD4Impl.java
- ETLCL_SRC_CODE/src-gen/etlcl/etlcl/impl/Search_condition_andImpl.java
- ETLCL_SRC_CODE/src-gen/etlcl/etlcl/impl/Search_condition_notImpl.java
- ETLCL_SRC_CODE/src-gen/etlcl/etlcl/impl/Search_conditionImpl.java
- ETLCL_SRC_CODE/src-gen/etlcl/etlcl/impl/Select_listImpl.java
- ETLCL_SRC_CODE/src-gen/etlcl/etlcl/impl/Select_statementImpl.java
- ETLCL_SRC_CODE/src-gen/etlcl/etlcl/impl/Select_stImpl.java
- ETLCL_SRC_CODE/src-gen/etlcl/etlcl/impl/SortImpl.java
- ETLCL_SRC_CODE/src-gen/etlcl/etlcl/impl/SubqueryImpl.java
- ETLCL_SRC_CODE/src-gen/etlcl/etlcl/impl/Table_source_item_joinedImpl.java
- ETLCL_SRC_CODE/src-gen/etlcl/etlcl/impl/Table_sourceImpl.java
- ETLCL_SRC_CODE/src-gen/etlcl/etlcl/impl/Table_sourcesImpl.java
- ETLCL_SRC_CODE/src-gen/etlcl/etlcl/impl/Truncate_statementImpl.java
- ETLCL_SRC_CODE/src-gen/etlcl/etlcl/impl/UnionImpl.java
- ETLCL_SRC_CODE/src-gen/etlcl/etlcl/impl/Update_agent_parameterImpl.java
- ETLCL_SRC_CODE/src-gen/etlcl/etlcl/impl/Update_contextImpl.java
- ETLCL_SRC_CODE/src-gen/etlcl/etlcl/impl/Update_domainImpl.java
- ETLCL_SRC_CODE/src-gen/etlcl/etlcl/impl/Update_elemImpl.java
- ETLCL_SRC_CODE/src-gen/etlcl/etlcl/impl/Update_environmentImpl.java
- ETLCL_SRC_CODE/src-gen/etlcl/etlcl/impl/Update_groupImpl.java
- ETLCL_SRC_CODE/src-gen/etlcl/etlcl/impl/Update_schedulerImpl.java
- ETLCL_SRC_CODE/src-gen/etlcl/etlcl/impl/Update_statementImpl.java
- ETLCL_SRC_CODE/src-gen/etlcl/etlcl/impl/Update_taskImpl.java
- ETLCL_SRC_CODE/src-gen/etlcl/etlcl/impl/Update_user_groupImpl.java
- ETLCL_SRC_CODE/src-gen/etlcl/etlcl/impl/Update_userImpl.java
- ETLCL_SRC_CODE/src-gen/etlcl/etlcl/Insert_statement.java
- ETLCL_SRC_CODE/src-gen/etlcl/etlcl/Join_part.java
- ETLCL_SRC_CODE/src-gen/etlcl/etlcl/Model.java
- ETLCL_SRC_CODE/src-gen/etlcl/etlcl/Order_by_expression.java
- ETLCL_SRC_CODE/src-gen/etlcl/etlcl/Os_name.java
- ETLCL_SRC_CODE/src-gen/etlcl/etlcl/Parameters.java
- ETLCL_SRC_CODE/src-gen/etlcl/etlcl/Predicate.java
- ETLCL_SRC_CODE/src-gen/etlcl/etlcl/Run_configuration.java
- ETLCL_SRC_CODE/src-gen/etlcl/etlcl/Run_group.java
- ETLCL_SRC_CODE/src-gen/etlcl/etlcl/Run_load.java
- ETLCL_SRC_CODE/src-gen/etlcl/etlcl/Run_task.java
- ETLCL_SRC_CODE/src-gen/etlcl/etlcl/SCD2.java
- ETLCL_SRC_CODE/src-gen/etlcl/etlcl/SCD4.java
- ETLCL_SRC_CODE/src-gen/etlcl/etlcl/Search_condition.java
- ETLCL_SRC_CODE/src-gen/etlcl/etlcl/Search_condition_and.java
- ETLCL_SRC_CODE/src-gen/etlcl/etlcl/Search_condition_not.java
- ETLCL_SRC_CODE/src-gen/etlcl/etlcl/Select_list.java
- ETLCL_SRC_CODE/src-gen/etlcl/etlcl/Select_st.java
- ETLCL_SRC_CODE/src-gen/etlcl/etlcl/Select_statement.java
- ETLCL_SRC_CODE/src-gen/etlcl/etlcl/Sort.java
- ETLCL_SRC_CODE/src-gen/etlcl/etlcl/Subquery.java
- ETLCL_SRC_CODE/src-gen/etlcl/etlcl/Table_source.java
- ETLCL_SRC_CODE/src-gen/etlcl/etlcl/Table_source_item_joined.java
- ETLCL_SRC_CODE/src-gen/etlcl/etlcl/Table_sources.java
- ETLCL_SRC_CODE/src-gen/etlcl/etlcl/Truncate_statement.java
- ETLCL_SRC_CODE/src-gen/etlcl/etlcl/Union.java
- ETLCL_SRC_CODE/src-gen/etlcl/etlcl/Update_agent_parameter.java
- ETLCL_SRC_CODE/src-gen/etlcl/etlcl/Update_context.java
- ETLCL_SRC_CODE/src-gen/etlcl/etlcl/Update_domain.java
- ETLCL_SRC_CODE/src-gen/etlcl/etlcl/Update_elem.java
- ETLCL_SRC_CODE/src-gen/etlcl/etlcl/Update_environment.java
- ETLCL_SRC_CODE/src-gen/etlcl/etlcl/Update_group.java
- ETLCL_SRC_CODE/src-gen/etlcl/etlcl/Update_scheduler.java
- ETLCL_SRC_CODE/src-gen/etlcl/etlcl/Update_statement.java
- ETLCL_SRC_CODE/src-gen/etlcl/etlcl/Update_task.java
- ETLCL_SRC_CODE/src-gen/etlcl/etlcl/Update_user.java
- ETLCL_SRC_CODE/src-gen/etlcl/etlcl/Update_user_group.java
- ETLCL_SRC_CODE/src-gen/etlcl/etlcl/util/
- ETLCL_SRC_CODE/src-gen/etlcl/etlcl/util/EtlclAdapterFactory.java
- ETLCL_SRC_CODE/src-gen/etlcl/etlcl/util/EtlclSwitch.java
- ETLCL_SRC_CODE/src-gen/etlcl/EtlClStandaloneSetupGenerated.java
- ETLCL_SRC_CODE/src-gen/etlcl/parser/
- ETLCL_SRC_CODE/src-gen/etlcl/parser/antlr/
- ETLCL_SRC_CODE/src-gen/etlcl/parser/antlr/EtlClAntlrTokenFileProvider.java
- ETLCL_SRC_CODE/src-gen/etlcl/parser/antlr/EtlClParser.java
- ETLCL_SRC_CODE/src-gen/etlcl/parser/antlr/internal/
- ETLCL_SRC_CODE/src-gen/etlcl/parser/antlr/internal/InternalEtlCl.g
- ETLCL_SRC_CODE/src-gen/etlcl/parser/antlr/internal/InternalEtlCl.tokens
- ETLCL_SRC_CODE/src-gen/etlcl/parser/antlr/internal/InternalEtlClLexer.java
- ETLCL_SRC_CODE/src-gen/etlcl/parser/antlr/internal/InternalEtlClParser.java
- ETLCL_SRC_CODE/src-gen/etlcl/scoping/
- ETLCL_SRC_CODE/src-gen/etlcl/scoping/AbstractEtlClScopeProvider.java
- ETLCL_SRC_CODE/src-gen/etlcl/serializer/
- ETLCL_SRC_CODE/src-gen/etlcl/serializer/EtlClSemanticSequencer.java
- ETLCL_SRC_CODE/src-gen/etlcl/serializer/EtlClSyntacticSequencer.java
- ETLCL_SRC_CODE/src-gen/etlcl/services/
- ETLCL_SRC_CODE/src-gen/etlcl/services/EtlClGrammarAccess.java
- ETLCL_SRC_CODE/src-gen/etlcl/validation/
- ETLCL_SRC_CODE/src-gen/etlcl/validation/AbstractEtlClValidator.java
- ETLCL_SRC_CODE/src-gen/etlcl/validation/EtlClConfigurableIssueCodesProvider.java
- ETLCL_SRC_CODE/xtend-gen/
- ETLCL_SRC_CODE/xtend-gen/etlcl/
- ETLCL_SRC_CODE/xtend-gen/etlcl/.EtlClRuntimeModule.java._trace
- ETLCL_SRC_CODE/xtend-gen/etlcl/.EtlClRuntimeModule.xtendbin
- ETLCL_SRC_CODE/xtend-gen/etlcl/.EtlClStandaloneSetup.java._trace
- ETLCL_SRC_CODE/xtend-gen/etlcl/.EtlClStandaloneSetup.xtendbin
- ETLCL_SRC_CODE/xtend-gen/etlcl/EtlClRuntimeModule.java
- ETLCL_SRC_CODE/xtend-gen/etlcl/EtlClStandaloneSetup.java
- ETLCL_SRC_CODE/xtend-gen/etlcl/generator/
- ETLCL_SRC_CODE/xtend-gen/etlcl/generator/.EtlClGenerator.java._trace
- ETLCL_SRC_CODE/xtend-gen/etlcl/generator/.EtlClGenerator.xtendbin
- ETLCL_SRC_CODE/xtend-gen/etlcl/generator/EtlClGenerator.java
- ETLCL_SRC_CODE/xtend-gen/etlcl/scoping/
- ETLCL_SRC_CODE/xtend-gen/etlcl/scoping/.EtlClScopeProvider.java._trace
- ETLCL_SRC_CODE/xtend-gen/etlcl/scoping/.EtlClScopeProvider.xtendbin
- ETLCL_SRC_CODE/xtend-gen/etlcl/scoping/EtlClScopeProvider.java
- ETLCL_SRC_CODE/xtend-gen/etlcl/validation/
- ETLCL_SRC_CODE/xtend-gen/etlcl/validation/.EtlClValidator.java._trace
- ETLCL_SRC_CODE/xtend-gen/etlcl/validation/.EtlClValidator.xtendbin
- ETLCL_SRC_CODE/xtend-gen/etlcl/validation/EtlClValidator.java
