# Supplementary material for: A domain-specific language for managing ETL processes
Source: PeerJ Comput Sci. 2024 Jan 26;10:e1835. doi: 10.7717/peerj-cs.1835 (PMC10909202; doi:10.7717/peerj-cs.1835)
Supplement: Supplemental Information 1 — The source code archive contains all the necessary files to implement the language, including (i) the EtlCl.ecore file containing the ETLCL language’s Ecore metamodel; (ii) the EtlCl.xtext file containing the specification of the language’s concrete syntax; (iii) the EtlClGenerator.xtend file containing the specification of the M2T transformations; (iv) the src-gen folder containing the classes implementing the language’s lexical and syntax analyzers; and (v) the xtend-gen folder containing the classes implementing the M2T transformations. [file peerj-cs-10-1835-s001.zip › ETLCL_SRC_CODE/model/EtlCl.ecore]

<?xml version="1.0" encoding="UTF-8"?>
<ecore:EPackage xmi:version="2.0" xmlns:xmi="http://www.omg.org/XMI" xmlns:xsi="http://www.w3.org/2001/XMLSchema-instance"
    xmlns:ecore="http://www.eclipse.org/emf/2002/Ecore" name="etlcl" nsURI="http://www.xtext.org/example/etlcl/EtlCl" nsPrefix="etlcl">
  <eClassifiers xsi:type="ecore:EClass" name="Model">
    <eStructuralFeatures xsi:type="ecore:EReference" name="Elements" upperBound="-1"
        eType="#//Clauses" containment="true"/>
  </eClassifiers>
  <eClassifiers xsi:type="ecore:EClass" name="Clauses"/>
  <eClassifiers xsi:type="ecore:EClass" name="Configuration" eSuperTypes="#//Clauses">
    <eStructuralFeatures xsi:type="ecore:EAttribute" name="name" eType="ecore:EDataType http://www.eclipse.org/emf/2002/Ecore#//EString"/>
    <eStructuralFeatures xsi:type="ecore:EReference" name="etl_tool_name" eType="#//Etl_tool_name"
        containment="true"/>
    <eStructuralFeatures xsi:type="ecore:EAttribute" name="etltv" eType="ecore:EDataType http://www.eclipse.org/emf/2002/Ecore#//EString"/>
    <eStructuralFeatures xsi:type="ecore:EAttribute" name="etl_server_address" eType="ecore:EDataType http://www.eclipse.org/emf/2002/Ecore#//EString"/>
    <eStructuralFeatures xsi:type="ecore:EReference" name="etl_server_os" eType="#//Os_name"
        containment="true"/>
    <eStructuralFeatures xsi:type="ecore:EAttribute" name="etl_auth" eType="ecore:EDataType http://www.eclipse.org/emf/2002/Ecore#//EString"/>
    <eStructuralFeatures xsi:type="ecore:EReference" name="dwh_db" eType="#//Db_type"
        containment="true"/>
    <eStructuralFeatures xsi:type="ecore:EAttribute" name="dwh_db_v" eType="ecore:EDataType http://www.eclipse.org/emf/2002/Ecore#//EString"/>
    <eStructuralFeatures xsi:type="ecore:EAttribute" name="dwh_addrss" eType="ecore:EDataType http://www.eclipse.org/emf/2002/Ecore#//EString"/>
    <eStructuralFeatures xsi:type="ecore:EReference" name="dwh_db_os" eType="#//Os_name"
        containment="true"/>
    <eStructuralFeatures xsi:type="ecore:EAttribute" name="dwh_db_auth" eType="ecore:EDataType http://www.eclipse.org/emf/2002/Ecore#//EString"/>
    <eStructuralFeatures xsi:type="ecore:EReference" name="env" eType="#//Evironment_name"
        containment="true"/>
    <eStructuralFeatures xsi:type="ecore:EAttribute" name="env_desc" eType="ecore:EDataType http://www.eclipse.org/emf/2002/Ecore#//EString"/>
  </eClassifiers>
  <eClassifiers xsi:type="ecore:EClass" name="Run_configuration" eSuperTypes="#//Clauses">
    <eStructuralFeatures xsi:type="ecore:EReference" name="configuration" eType="#//Configuration"/>
    <eStructuralFeatures xsi:type="ecore:EAttribute" name="config" eType="ecore:EDataType http://www.eclipse.org/emf/2002/Ecore#//EBoolean"/>
  </eClassifiers>
  <eClassifiers xsi:type="ecore:EClass" name="Evironment_name">
    <eStructuralFeatures xsi:type="ecore:EAttribute" name="name" eType="ecore:EDataType http://www.eclipse.org/emf/2002/Ecore#//EString"/>
  </eClassifiers>
  <eClassifiers xsi:type="ecore:EClass" name="Os_name">
    <eStructuralFeatures xsi:type="ecore:EAttribute" name="name" eType="ecore:EDataType http://www.eclipse.org/emf/2002/Ecore#//EString"/>
  </eClassifiers>
  <eClassifiers xsi:type="ecore:EClass" name="Create_domain" eSuperTypes="#//Clauses">
    <eStructuralFeatures xsi:type="ecore:EAttribute" name="name" eType="ecore:EDataType http://www.eclipse.org/emf/2002/Ecore#//EString"/>
    <eStructuralFeatures xsi:type="ecore:EAttribute" name="desc" eType="ecore:EDataType http://www.eclipse.org/emf/2002/Ecore#//EString"/>
  </eClassifiers>
  <eClassifiers xsi:type="ecore:EClass" name="Update_domain" eSuperTypes="#//Clauses">
    <eStructuralFeatures xsi:type="ecore:EReference" name="domain" eType="#//Create_domain"/>
    <eStructuralFeatures xsi:type="ecore:EAttribute" name="desc" eType="ecore:EDataType http://www.eclipse.org/emf/2002/Ecore#//EString"/>
  </eClassifiers>
  <eClassifiers xsi:type="ecore:EClass" name="Delete_domain" eSuperTypes="#//Clauses">
    <eStructuralFeatures xsi:type="ecore:EReference" name="domain" eType="#//Create_domain"/>
  </eClassifiers>
  <eClassifiers xsi:type="ecore:EClass" name="Create_environment" eSuperTypes="#//Clauses">
    <eStructuralFeatures xsi:type="ecore:EAttribute" name="name" eType="ecore:EDataType http://www.eclipse.org/emf/2002/Ecore#//EString"/>
    <eStructuralFeatures xsi:type="ecore:EAttribute" name="desc" eType="ecore:EDataType http://www.eclipse.org/emf/2002/Ecore#//EString"/>
  </eClassifiers>
  <eClassifiers xsi:type="ecore:EClass" name="Update_environment" eSuperTypes="#//Clauses">
    <eStructuralFeatures xsi:type="ecore:EReference" name="env" eType="#//Create_environment"/>
    <eStructuralFeatures xsi:type="ecore:EAttribute" name="desc" eType="ecore:EDataType http://www.eclipse.org/emf/2002/Ecore#//EString"/>
  </eClassifiers>
  <eClassifiers xsi:type="ecore:EClass" name="Delete_environment" eSuperTypes="#//Clauses">
    <eStructuralFeatures xsi:type="ecore:EReference" name="env" eType="#//Create_environment"/>
  </eClassifiers>
  <eClassifiers xsi:type="ecore:EClass" name="Create_load" eSuperTypes="#//Clauses">
    <eStructuralFeatures xsi:type="ecore:EReference" name="env" eType="#//Create_environment"/>
    <eStructuralFeatures xsi:type="ecore:EAttribute" name="name" eType="ecore:EDataType http://www.eclipse.org/emf/2002/Ecore#//EString"/>
  </eClassifiers>
  <eClassifiers xsi:type="ecore:EClass" name="Create_group" eSuperTypes="#//Clauses">
    <eStructuralFeatures xsi:type="ecore:EReference" name="load" eType="#//Create_load"/>
    <eStructuralFeatures xsi:type="ecore:EAttribute" name="name" eType="ecore:EDataType http://www.eclipse.org/emf/2002/Ecore#//EString"/>
    <eStructuralFeatures xsi:type="ecore:EReference" name="domain" eType="#//Create_domain"/>
  </eClassifiers>
  <eClassifiers xsi:type="ecore:EClass" name="Update_group" eSuperTypes="#//Clauses">
    <eStructuralFeatures xsi:type="ecore:EReference" name="group" eType="#//Create_group"/>
    <eStructuralFeatures xsi:type="ecore:EAttribute" name="name" eType="ecore:EDataType http://www.eclipse.org/emf/2002/Ecore#//EString"/>
    <eStructuralFeatures xsi:type="ecore:EReference" name="domain" eType="#//Create_domain"/>
  </eClassifiers>
  <eClassifiers xsi:type="ecore:EClass" name="Delete_group" eSuperTypes="#//Clauses">
    <eStructuralFeatures xsi:type="ecore:EReference" name="group" eType="#//Create_group"/>
  </eClassifiers>
  <eClassifiers xsi:type="ecore:EClass" name="Create_task" eSuperTypes="#//Clauses">
    <eStructuralFeatures xsi:type="ecore:EReference" name="group" eType="#//Create_group"/>
    <eStructuralFeatures xsi:type="ecore:EAttribute" name="name" eType="ecore:EDataType http://www.eclipse.org/emf/2002/Ecore#//EString"/>
    <eStructuralFeatures xsi:type="ecore:EAttribute" name="tname" eType="ecore:EDataType http://www.eclipse.org/emf/2002/Ecore#//EString"/>
    <eStructuralFeatures xsi:type="ecore:EReference" name="aname" eType="#//Create_agent"/>
    <eStructuralFeatures xsi:type="ecore:EReference" name="parameters" upperBound="-1"
        eType="#//Parameters" containment="true"/>
  </eClassifiers>
  <eClassifiers xsi:type="ecore:EClass" name="Update_task" eSuperTypes="#//Clauses">
    <eStructuralFeatures xsi:type="ecore:EReference" name="task" eType="#//Create_task"/>
    <eStructuralFeatures xsi:type="ecore:EAttribute" name="tname" eType="ecore:EDataType http://www.eclipse.org/emf/2002/Ecore#//EString"/>
    <eStructuralFeatures xsi:type="ecore:EReference" name="aname" eType="#//Create_agent"/>
    <eStructuralFeatures xsi:type="ecore:EReference" name="parameters" upperBound="-1"
        eType="#//Parameters" containment="true"/>
  </eClassifiers>
  <eClassifiers xsi:type="ecore:EClass" name="Delete_task" eSuperTypes="#//Clauses">
    <eStructuralFeatures xsi:type="ecore:EReference" name="task" eType="#//Create_task"/>
    <eStructuralFeatures xsi:type="ecore:EAttribute" name="reorder" eType="ecore:EDataType http://www.eclipse.org/emf/2002/Ecore#//EString"/>
  </eClassifiers>
  <eClassifiers xsi:type="ecore:EClass" name="Create_user_group" eSuperTypes="#//Clauses">
    <eStructuralFeatures xsi:type="ecore:EAttribute" name="name" eType="ecore:EDataType http://www.eclipse.org/emf/2002/Ecore#//EString"/>
    <eStructuralFeatures xsi:type="ecore:EAttribute" name="desc" eType="ecore:EDataType http://www.eclipse.org/emf/2002/Ecore#//EString"/>
  </eClassifiers>
  <eClassifiers xsi:type="ecore:EClass" name="Update_user_group" eSuperTypes="#//Clauses">
    <eStructuralFeatures xsi:type="ecore:EReference" name="group" eType="#//Create_user_group"/>
    <eStructuralFeatures xsi:type="ecore:EAttribute" name="desc" eType="ecore:EDataType http://www.eclipse.org/emf/2002/Ecore#//EString"/>
  </eClassifiers>
  <eClassifiers xsi:type="ecore:EClass" name="Delete_user_group" eSuperTypes="#//Clauses">
    <eStructuralFeatures xsi:type="ecore:EReference" name="group" eType="#//Create_user_group"/>
  </eClassifiers>
  <eClassifiers xsi:type="ecore:EClass" name="Create_user" eSuperTypes="#//Clauses">
    <eStructuralFeatures xsi:type="ecore:EAttribute" name="name" eType="ecore:EDataType http://www.eclipse.org/emf/2002/Ecore#//EString"/>
    <eStructuralFeatures xsi:type="ecore:EReference" name="ugname" eType="#//Create_user_group"/>
    <eStructuralFeatures xsi:type="ecore:EAttribute" name="passwd" eType="ecore:EDataType http://www.eclipse.org/emf/2002/Ecore#//EString"/>
    <eStructuralFeatures xsi:type="ecore:EAttribute" name="fulln" eType="ecore:EDataType http://www.eclipse.org/emf/2002/Ecore#//EString"/>
    <eStructuralFeatures xsi:type="ecore:EAttribute" name="af" eType="ecore:EDataType http://www.eclipse.org/emf/2002/Ecore#//EInt"/>
  </eClassifiers>
  <eClassifiers xsi:type="ecore:EClass" name="Update_user" eSuperTypes="#//Clauses">
    <eStructuralFeatures xsi:type="ecore:EReference" name="user" eType="#//Create_user"/>
    <eStructuralFeatures xsi:type="ecore:EReference" name="ugname" eType="#//Create_user_group"/>
    <eStructuralFeatures xsi:type="ecore:EAttribute" name="passwd" eType="ecore:EDataType http://www.eclipse.org/emf/2002/Ecore#//EString"/>
    <eStructuralFeatures xsi:type="ecore:EAttribute" name="fulln" eType="ecore:EDataType http://www.eclipse.org/emf/2002/Ecore#//EString"/>
    <eStructuralFeatures xsi:type="ecore:EAttribute" name="af" eType="ecore:EDataType http://www.eclipse.org/emf/2002/Ecore#//EInt"/>
  </eClassifiers>
  <eClassifiers xsi:type="ecore:EClass" name="Delete_user" eSuperTypes="#//Clauses">
    <eStructuralFeatures xsi:type="ecore:EReference" name="user" eType="#//Create_user"/>
  </eClassifiers>
  <eClassifiers xsi:type="ecore:EClass" name="Create_context" eSuperTypes="#//Clauses">
    <eStructuralFeatures xsi:type="ecore:EAttribute" name="name" eType="ecore:EDataType http://www.eclipse.org/emf/2002/Ecore#//EString"/>
    <eStructuralFeatures xsi:type="ecore:EAttribute" name="desc" eType="ecore:EDataType http://www.eclipse.org/emf/2002/Ecore#//EString"/>
    <eStructuralFeatures xsi:type="ecore:EReference" name="env" eType="#//Create_environment"/>
  </eClassifiers>
  <eClassifiers xsi:type="ecore:EClass" name="Update_context" eSuperTypes="#//Clauses">
    <eStructuralFeatures xsi:type="ecore:EReference" name="context" eType="#//Create_context"/>
    <eStructuralFeatures xsi:type="ecore:EAttribute" name="desc" eType="ecore:EDataType http://www.eclipse.org/emf/2002/Ecore#//EString"/>
    <eStructuralFeatures xsi:type="ecore:EReference" name="env" eType="#//Create_environment"/>
  </eClassifiers>
  <eClassifiers xsi:type="ecore:EClass" name="Delete_context" eSuperTypes="#//Clauses">
    <eStructuralFeatures xsi:type="ecore:EReference" name="context" eType="#//Create_context"/>
  </eClassifiers>
  <eClassifiers xsi:type="ecore:EClass" name="Create_scheduler_type" eSuperTypes="#//Clauses">
    <eStructuralFeatures xsi:type="ecore:EAttribute" name="name" eType="ecore:EDataType http://www.eclipse.org/emf/2002/Ecore#//EString"/>
    <eStructuralFeatures xsi:type="ecore:EAttribute" name="rtins" eType="ecore:EDataType http://www.eclipse.org/emf/2002/Ecore#//EInt"/>
    <eStructuralFeatures xsi:type="ecore:EAttribute" name="ldf" eType="ecore:EDataType http://www.eclipse.org/emf/2002/Ecore#//EInt"/>
  </eClassifiers>
  <eClassifiers xsi:type="ecore:EClass" name="Create_scheduler" eSuperTypes="#//Clauses">
    <eStructuralFeatures xsi:type="ecore:EAttribute" name="name" eType="ecore:EDataType http://www.eclipse.org/emf/2002/Ecore#//EString"/>
    <eStructuralFeatures xsi:type="ecore:EReference" name="lsid" eType="#//Create_load"/>
    <eStructuralFeatures xsi:type="ecore:EReference" name="csid" eType="#//Create_context"/>
    <eStructuralFeatures xsi:type="ecore:EAttribute" name="dtime" eType="ecore:EDataType http://www.eclipse.org/emf/2002/Ecore#//EString"/>
    <eStructuralFeatures xsi:type="ecore:EAttribute" name="desc" eType="ecore:EDataType http://www.eclipse.org/emf/2002/Ecore#//EString"/>
  </eClassifiers>
  <eClassifiers xsi:type="ecore:EClass" name="Update_scheduler" eSuperTypes="#//Clauses">
    <eStructuralFeatures xsi:type="ecore:EReference" name="sched" eType="#//Create_scheduler"/>
    <eStructuralFeatures xsi:type="ecore:EReference" name="lsid" eType="#//Create_load"/>
    <eStructuralFeatures xsi:type="ecore:EReference" name="csid" eType="#//Create_context"/>
    <eStructuralFeatures xsi:type="ecore:EAttribute" name="dtime" eType="ecore:EDataType http://www.eclipse.org/emf/2002/Ecore#//EString"/>
    <eStructuralFeatures xsi:type="ecore:EAttribute" name="desc" eType="ecore:EDataType http://www.eclipse.org/emf/2002/Ecore#//EString"/>
  </eClassifiers>
  <eClassifiers xsi:type="ecore:EClass" name="Delete_scheduler" eSuperTypes="#//Clauses">
    <eStructuralFeatures xsi:type="ecore:EReference" name="sched" eType="#//Create_scheduler"/>
  </eClassifiers>
  <eClassifiers xsi:type="ecore:EClass" name="Create_group_dependency" eSuperTypes="#//Clauses">
    <eStructuralFeatures xsi:type="ecore:EReference" name="g1" eType="#//Create_group"/>
    <eStructuralFeatures xsi:type="ecore:EReference" name="g2" eType="#//Create_group"/>
    <eStructuralFeatures xsi:type="ecore:EReference" name="dc" eType="#//Dependency_condition"
        containment="true"/>
  </eClassifiers>
  <eClassifiers xsi:type="ecore:EClass" name="Create_task_dependency" eSuperTypes="#//Clauses">
    <eStructuralFeatures xsi:type="ecore:EReference" name="t1" eType="#//Create_task"/>
    <eStructuralFeatures xsi:type="ecore:EAttribute" name="dep" eType="ecore:EDataType http://www.eclipse.org/emf/2002/Ecore#//EString"/>
    <eStructuralFeatures xsi:type="ecore:EReference" name="t2" eType="#//Create_task"/>
    <eStructuralFeatures xsi:type="ecore:EReference" name="dc" eType="#//Dependency_condition"
        containment="true"/>
  </eClassifiers>
  <eClassifiers xsi:type="ecore:EClass" name="Dependency_condition">
    <eStructuralFeatures xsi:type="ecore:EAttribute" name="success" eType="ecore:EDataType http://www.eclipse.org/emf/2002/Ecore#//EBoolean"/>
    <eStructuralFeatures xsi:type="ecore:EAttribute" name="finish" eType="ecore:EDataType http://www.eclipse.org/emf/2002/Ecore#//EBoolean"/>
    <eStructuralFeatures xsi:type="ecore:EAttribute" name="error" eType="ecore:EDataType http://www.eclipse.org/emf/2002/Ecore#//EBoolean"/>
    <eStructuralFeatures xsi:type="ecore:EAttribute" name="empty" eType="ecore:EDataType http://www.eclipse.org/emf/2002/Ecore#//EBoolean"/>
  </eClassifiers>
  <eClassifiers xsi:type="ecore:EClass" name="Etl_tool_name">
    <eStructuralFeatures xsi:type="ecore:EAttribute" name="name" eType="ecore:EDataType http://www.eclipse.org/emf/2002/Ecore#//EString"/>
  </eClassifiers>
  <eClassifiers xsi:type="ecore:EClass" name="Run_task" eSuperTypes="#//Clauses">
    <eStructuralFeatures xsi:type="ecore:EReference" name="task" eType="#//Create_task"/>
  </eClassifiers>
  <eClassifiers xsi:type="ecore:EClass" name="Run_group" eSuperTypes="#//Clauses">
    <eStructuralFeatures xsi:type="ecore:EReference" name="group" eType="#//Create_group"/>
  </eClassifiers>
  <eClassifiers xsi:type="ecore:EClass" name="Run_load" eSuperTypes="#//Clauses">
    <eStructuralFeatures xsi:type="ecore:EReference" name="load" eType="#//Create_load"/>
  </eClassifiers>
  <eClassifiers xsi:type="ecore:EClass" name="Parameters">
    <eStructuralFeatures xsi:type="ecore:EAttribute" name="name" eType="ecore:EDataType http://www.eclipse.org/emf/2002/Ecore#//EString"/>
    <eStructuralFeatures xsi:type="ecore:EAttribute" name="parameter" eType="ecore:EDataType http://www.eclipse.org/emf/2002/Ecore#//EString"/>
  </eClassifiers>
  <eClassifiers xsi:type="ecore:EClass" name="Db_type" eSuperTypes="#//Clauses">
    <eStructuralFeatures xsi:type="ecore:EAttribute" name="name" eType="ecore:EDataType http://www.eclipse.org/emf/2002/Ecore#//EString"/>
  </eClassifiers>
  <eClassifiers xsi:type="ecore:EClass" name="Create_table" eSuperTypes="#//Clauses">
    <eStructuralFeatures xsi:type="ecore:EAttribute" name="name" eType="ecore:EDataType http://www.eclipse.org/emf/2002/Ecore#//EString"/>
    <eStructuralFeatures xsi:type="ecore:EReference" name="columns" upperBound="-1"
        eType="#//Column_elem" containment="true"/>
  </eClassifiers>
  <eClassifiers xsi:type="ecore:EClass" name="Truncate_statement" eSuperTypes="#//Clauses">
    <eStructuralFeatures xsi:type="ecore:EReference" name="table" eType="#//Create_table"/>
    <eStructuralFeatures xsi:type="ecore:EAttribute" name="trun" eType="ecore:EDataType http://www.eclipse.org/emf/2002/Ecore#//EBoolean"/>
  </eClassifiers>
  <eClassifiers xsi:type="ecore:EClass" name="Cursor" eSuperTypes="#//Clauses">
    <eStructuralFeatures xsi:type="ecore:EReference" name="table" eType="#//Create_table"/>
    <eStructuralFeatures xsi:type="ecore:EAttribute" name="cur" eType="ecore:EDataType http://www.eclipse.org/emf/2002/Ecore#//EBoolean"/>
  </eClassifiers>
  <eClassifiers xsi:type="ecore:EClass" name="SCD4" eSuperTypes="#//Clauses">
    <eStructuralFeatures xsi:type="ecore:EReference" name="table" eType="#//Create_table"/>
    <eStructuralFeatures xsi:type="ecore:EAttribute" name="scd4" eType="ecore:EDataType http://www.eclipse.org/emf/2002/Ecore#//EBoolean"/>
  </eClassifiers>
  <eClassifiers xsi:type="ecore:EClass" name="SCD2" eSuperTypes="#//Clauses">
    <eStructuralFeatures xsi:type="ecore:EReference" name="table" eType="#//Create_table"/>
    <eStructuralFeatures xsi:type="ecore:EAttribute" name="scd2" eType="ecore:EDataType http://www.eclipse.org/emf/2002/Ecore#//EBoolean"/>
  </eClassifiers>
  <eClassifiers xsi:type="ecore:EClass" name="Union" eSuperTypes="#//Clauses">
    <eStructuralFeatures xsi:type="ecore:EReference" name="select1" eType="#//Select_statement"/>
    <eStructuralFeatures xsi:type="ecore:EAttribute" name="union" eType="ecore:EDataType http://www.eclipse.org/emf/2002/Ecore#//EBoolean"/>
    <eStructuralFeatures xsi:type="ecore:EReference" name="select2" eType="#//Select_statement"/>
  </eClassifiers>
  <eClassifiers xsi:type="ecore:EClass" name="Sort" eSuperTypes="#//Clauses">
    <eStructuralFeatures xsi:type="ecore:EReference" name="table" eType="#//Create_table"/>
    <eStructuralFeatures xsi:type="ecore:EAttribute" name="sort" eType="ecore:EDataType http://www.eclipse.org/emf/2002/Ecore#//EBoolean"/>
  </eClassifiers>
  <eClassifiers xsi:type="ecore:EClass" name="Flow" eSuperTypes="#//Clauses">
    <eStructuralFeatures xsi:type="ecore:EReference" name="table1" eType="#//Create_table"/>
    <eStructuralFeatures xsi:type="ecore:EAttribute" name="flow" eType="ecore:EDataType http://www.eclipse.org/emf/2002/Ecore#//EBoolean"/>
    <eStructuralFeatures xsi:type="ecore:EReference" name="table2" eType="#//Create_table"/>
  </eClassifiers>
  <eClassifiers xsi:type="ecore:EClass" name="Delete_statement" eSuperTypes="#//Clauses">
    <eStructuralFeatures xsi:type="ecore:EReference" name="src" eType="#//Create_table"/>
    <eStructuralFeatures xsi:type="ecore:EAttribute" name="where" eType="ecore:EDataType http://www.eclipse.org/emf/2002/Ecore#//EBoolean"/>
    <eStructuralFeatures xsi:type="ecore:EReference" name="cond" eType="#//Search_condition"
        containment="true"/>
  </eClassifiers>
  <eClassifiers xsi:type="ecore:EClass" name="Update_statement" eSuperTypes="#//Clauses">
    <eStructuralFeatures xsi:type="ecore:EReference" name="table" eType="#//Create_table"/>
    <eStructuralFeatures xsi:type="ecore:EReference" name="update" upperBound="-1"
        eType="#//Update_elem" containment="true"/>
    <eStructuralFeatures xsi:type="ecore:EAttribute" name="where" eType="ecore:EDataType http://www.eclipse.org/emf/2002/Ecore#//EBoolean"/>
    <eStructuralFeatures xsi:type="ecore:EReference" name="cond" eType="#//Search_condition"
        containment="true"/>
  </eClassifiers>
  <eClassifiers xsi:type="ecore:EClass" name="Update_elem">
    <eStructuralFeatures xsi:type="ecore:EReference" name="column" eType="#//Column_elem"/>
    <eStructuralFeatures xsi:type="ecore:EReference" name="e" eType="#//Expression"
        containment="true"/>
  </eClassifiers>
  <eClassifiers xsi:type="ecore:EClass" name="Insert_statement" eSuperTypes="#//Clauses">
    <eStructuralFeatures xsi:type="ecore:EReference" name="table" eType="#//Create_table"/>
    <eStructuralFeatures xsi:type="ecore:EReference" name="any" upperBound="-1" eType="#//Anything"
        containment="true"/>
  </eClassifiers>
  <eClassifiers xsi:type="ecore:EClass" name="Anything">
    <eStructuralFeatures xsi:type="ecore:EAttribute" name="intiger" eType="ecore:EDataType http://www.eclipse.org/emf/2002/Ecore#//EBoolean"/>
    <eStructuralFeatures xsi:type="ecore:EAttribute" name="string" eType="ecore:EDataType http://www.eclipse.org/emf/2002/Ecore#//EBoolean"/>
  </eClassifiers>
  <eClassifiers xsi:type="ecore:EClass" name="Column_elem">
    <eStructuralFeatures xsi:type="ecore:EAttribute" name="name" eType="ecore:EDataType http://www.eclipse.org/emf/2002/Ecore#//EString"/>
    <eStructuralFeatures xsi:type="ecore:EAttribute" name="data_type" eType="ecore:EDataType http://www.eclipse.org/emf/2002/Ecore#//EString"/>
  </eClassifiers>
  <eClassifiers xsi:type="ecore:EClass" name="Select_statement" eSuperTypes="#//Clauses">
    <eStructuralFeatures xsi:type="ecore:EAttribute" name="name" eType="ecore:EDataType http://www.eclipse.org/emf/2002/Ecore#//EString"/>
    <eStructuralFeatures xsi:type="ecore:EReference" name="select" eType="#//Select_st"
        containment="true"/>
  </eClassifiers>
  <eClassifiers xsi:type="ecore:EClass" name="Select_st">
    <eStructuralFeatures xsi:type="ecore:EAttribute" name="distinct" eType="ecore:EDataType http://www.eclipse.org/emf/2002/Ecore#//EBoolean"/>
    <eStructuralFeatures xsi:type="ecore:EAttribute" name="top" eType="ecore:EDataType http://www.eclipse.org/emf/2002/Ecore#//EBoolean"/>
    <eStructuralFeatures xsi:type="ecore:EAttribute" name="num" eType="ecore:EDataType http://www.eclipse.org/emf/2002/Ecore#//EInt"/>
    <eStructuralFeatures xsi:type="ecore:EReference" name="select" upperBound="-1"
        eType="#//Select_list" containment="true"/>
    <eStructuralFeatures xsi:type="ecore:EReference" name="src" eType="#//Table_sources"
        containment="true"/>
    <eStructuralFeatures xsi:type="ecore:EAttribute" name="where" eType="ecore:EDataType http://www.eclipse.org/emf/2002/Ecore#//EBoolean"/>
    <eStructuralFeatures xsi:type="ecore:EReference" name="sc" eType="#//Search_condition"
        containment="true"/>
    <eStructuralFeatures xsi:type="ecore:EAttribute" name="group" eType="ecore:EDataType http://www.eclipse.org/emf/2002/Ecore#//EBoolean"/>
    <eStructuralFeatures xsi:type="ecore:EReference" name="gbi" upperBound="-1" eType="#//Expression"
        containment="true"/>
    <eStructuralFeatures xsi:type="ecore:EAttribute" name="order" eType="ecore:EDataType http://www.eclipse.org/emf/2002/Ecore#//EBoolean"/>
    <eStructuralFeatures xsi:type="ecore:EReference" name="obe" upperBound="-1" eType="#//Order_by_expression"
        containment="true"/>
  </eClassifiers>
  <eClassifiers xsi:type="ecore:EClass" name="Order_by_expression">
    <eStructuralFeatures xsi:type="ecore:EReference" name="exp" eType="#//Expression"
        containment="true"/>
    <eStructuralFeatures xsi:type="ecore:EAttribute" name="asc" eType="ecore:EDataType http://www.eclipse.org/emf/2002/Ecore#//EBoolean"/>
    <eStructuralFeatures xsi:type="ecore:EAttribute" name="desc" eType="ecore:EDataType http://www.eclipse.org/emf/2002/Ecore#//EBoolean"/>
  </eClassifiers>
  <eClassifiers xsi:type="ecore:EClass" name="Table_sources">
    <eStructuralFeatures xsi:type="ecore:EReference" name="tbl" upperBound="-1" eType="#//Table_source"
        containment="true"/>
  </eClassifiers>
  <eClassifiers xsi:type="ecore:EClass" name="Table_source">
    <eStructuralFeatures xsi:type="ecore:EReference" name="tsij" eType="#//Table_source_item_joined"
        containment="true"/>
    <eStructuralFeatures xsi:type="ecore:EReference" name="tsij2" eType="#//Table_source_item_joined"
        containment="true"/>
  </eClassifiers>
  <eClassifiers xsi:type="ecore:EClass" name="Table_source_item_joined">
    <eStructuralFeatures xsi:type="ecore:EReference" name="name" eType="#//Create_table"/>
    <eStructuralFeatures xsi:type="ecore:EReference" name="join" upperBound="-1" eType="#//Join_part"
        containment="true"/>
  </eClassifiers>
  <eClassifiers xsi:type="ecore:EClass" name="Join_part">
    <eStructuralFeatures xsi:type="ecore:EAttribute" name="inner" eType="ecore:EDataType http://www.eclipse.org/emf/2002/Ecore#//EBoolean"/>
    <eStructuralFeatures xsi:type="ecore:EAttribute" name="left" eType="ecore:EDataType http://www.eclipse.org/emf/2002/Ecore#//EBoolean"/>
    <eStructuralFeatures xsi:type="ecore:EAttribute" name="right" eType="ecore:EDataType http://www.eclipse.org/emf/2002/Ecore#//EBoolean"/>
    <eStructuralFeatures xsi:type="ecore:EAttribute" name="full" eType="ecore:EDataType http://www.eclipse.org/emf/2002/Ecore#//EBoolean"/>
    <eStructuralFeatures xsi:type="ecore:EAttribute" name="outer" eType="ecore:EDataType http://www.eclipse.org/emf/2002/Ecore#//EBoolean"/>
    <eStructuralFeatures xsi:type="ecore:EReference" name="src" eType="#//Table_source"
        containment="true"/>
    <eStructuralFeatures xsi:type="ecore:EReference" name="search" eType="#//Search_condition"
        containment="true"/>
  </eClassifiers>
  <eClassifiers xsi:type="ecore:EClass" name="Search_condition">
    <eStructuralFeatures xsi:type="ecore:EReference" name="s1" upperBound="-1" eType="#//Search_condition_and"
        containment="true"/>
  </eClassifiers>
  <eClassifiers xsi:type="ecore:EClass" name="Search_condition_and">
    <eStructuralFeatures xsi:type="ecore:EReference" name="s2" upperBound="-1" eType="#//Search_condition_not"
        containment="true"/>
  </eClassifiers>
  <eClassifiers xsi:type="ecore:EClass" name="Search_condition_not">
    <eStructuralFeatures xsi:type="ecore:EAttribute" name="not" eType="ecore:EDataType http://www.eclipse.org/emf/2002/Ecore#//EString"/>
    <eStructuralFeatures xsi:type="ecore:EReference" name="pred" eType="#//Predicate"
        containment="true"/>
  </eClassifiers>
  <eClassifiers xsi:type="ecore:EClass" name="Predicate">
    <eStructuralFeatures xsi:type="ecore:EAttribute" name="exist" eType="ecore:EDataType http://www.eclipse.org/emf/2002/Ecore#//EBoolean"/>
    <eStructuralFeatures xsi:type="ecore:EReference" name="sub" eType="#//Subquery"
        containment="true"/>
    <eStructuralFeatures xsi:type="ecore:EAttribute" name="left_bra" eType="ecore:EDataType http://www.eclipse.org/emf/2002/Ecore#//EBoolean"/>
    <eStructuralFeatures xsi:type="ecore:EReference" name="search" upperBound="-1"
        eType="#//Search_condition" containment="true"/>
    <eStructuralFeatures xsi:type="ecore:EReference" name="e" eType="#//Expression"
        containment="true"/>
    <eStructuralFeatures xsi:type="ecore:EReference" name="c" eType="#//C_operator"
        containment="true"/>
    <eStructuralFeatures xsi:type="ecore:EReference" name="e2" eType="#//Expression"
        containment="true"/>
  </eClassifiers>
  <eClassifiers xsi:type="ecore:EClass" name="Expression">
    <eStructuralFeatures xsi:type="ecore:EAttribute" name="nul" eType="ecore:EDataType http://www.eclipse.org/emf/2002/Ecore#//EBoolean"/>
    <eStructuralFeatures xsi:type="ecore:EReference" name="column" eType="#//Column_elem"/>
  </eClassifiers>
  <eClassifiers xsi:type="ecore:EClass" name="Subquery">
    <eStructuralFeatures xsi:type="ecore:EReference" name="select" eType="#//Select_statement"
        containment="true"/>
    <eStructuralFeatures xsi:type="ecore:EReference" name="select2" eType="#//Select_statement"/>
  </eClassifiers>
  <eClassifiers xsi:type="ecore:EClass" name="C_operator">
    <eStructuralFeatures xsi:type="ecore:EAttribute" name="eq" eType="ecore:EDataType http://www.eclipse.org/emf/2002/Ecore#//EBoolean"/>
    <eStructuralFeatures xsi:type="ecore:EAttribute" name="g" eType="ecore:EDataType http://www.eclipse.org/emf/2002/Ecore#//EBoolean"/>
    <eStructuralFeatures xsi:type="ecore:EAttribute" name="l" eType="ecore:EDataType http://www.eclipse.org/emf/2002/Ecore#//EBoolean"/>
    <eStructuralFeatures xsi:type="ecore:EAttribute" name="leq" eType="ecore:EDataType http://www.eclipse.org/emf/2002/Ecore#//EBoolean"/>
    <eStructuralFeatures xsi:type="ecore:EAttribute" name="geq" eType="ecore:EDataType http://www.eclipse.org/emf/2002/Ecore#//EBoolean"/>
    <eStructuralFeatures xsi:type="ecore:EAttribute" name="dif" eType="ecore:EDataType http://www.eclipse.org/emf/2002/Ecore#//EBoolean"/>
  </eClassifiers>
  <eClassifiers xsi:type="ecore:EClass" name="Select_list">
    <eStructuralFeatures xsi:type="ecore:EAttribute" name="star" eType="ecore:EDataType http://www.eclipse.org/emf/2002/Ecore#//EBoolean"/>
    <eStructuralFeatures xsi:type="ecore:EReference" name="column" eType="#//Column_elem"/>
  </eClassifiers>
  <eClassifiers xsi:type="ecore:EClass" name="Create_agent_parameter" eSuperTypes="#//Clauses">
    <eStructuralFeatures xsi:type="ecore:EAttribute" name="name" eType="ecore:EDataType http://www.eclipse.org/emf/2002/Ecore#//EString"/>
    <eStructuralFeatures xsi:type="ecore:EReference" name="aname" eType="#//Create_agent"/>
    <eStructuralFeatures xsi:type="ecore:EAttribute" name="desc" eType="ecore:EDataType http://www.eclipse.org/emf/2002/Ecore#//EString"/>
    <eStructuralFeatures xsi:type="ecore:EAttribute" name="value" eType="ecore:EDataType http://www.eclipse.org/emf/2002/Ecore#//EString"/>
    <eStructuralFeatures xsi:type="ecore:EAttribute" name="dvalue" eType="ecore:EDataType http://www.eclipse.org/emf/2002/Ecore#//EString"/>
  </eClassifiers>
  <eClassifiers xsi:type="ecore:EClass" name="Update_agent_parameter" eSuperTypes="#//Clauses">
    <eStructuralFeatures xsi:type="ecore:EReference" name="agent_p" eType="#//Create_agent_parameter"/>
    <eStructuralFeatures xsi:type="ecore:EReference" name="aname" eType="#//Create_agent"/>
    <eStructuralFeatures xsi:type="ecore:EAttribute" name="desc" eType="ecore:EDataType http://www.eclipse.org/emf/2002/Ecore#//EString"/>
    <eStructuralFeatures xsi:type="ecore:EAttribute" name="value" eType="ecore:EDataType http://www.eclipse.org/emf/2002/Ecore#//EString"/>
    <eStructuralFeatures xsi:type="ecore:EAttribute" name="dvalue" eType="ecore:EDataType http://www.eclipse.org/emf/2002/Ecore#//EString"/>
  </eClassifiers>
  <eClassifiers xsi:type="ecore:EClass" name="Delete_agent_parameter" eSuperTypes="#//Clauses">
    <eStructuralFeatures xsi:type="ecore:EReference" name="agent_p" eType="#//Create_agent_parameter"/>
  </eClassifiers>
  <eClassifiers xsi:type="ecore:EClass" name="Create_agent_type" eSuperTypes="#//Clauses">
    <eStructuralFeatures xsi:type="ecore:EAttribute" name="name" eType="ecore:EDataType http://www.eclipse.org/emf/2002/Ecore#//EString"/>
    <eStructuralFeatures xsi:type="ecore:EAttribute" name="desc" eType="ecore:EDataType http://www.eclipse.org/emf/2002/Ecore#//EString"/>
  </eClassifiers>
  <eClassifiers xsi:type="ecore:EClass" name="Create_agent" eSuperTypes="#//Clauses">
    <eStructuralFeatures xsi:type="ecore:EAttribute" name="name" eType="ecore:EDataType http://www.eclipse.org/emf/2002/Ecore#//EString"/>
    <eStructuralFeatures xsi:type="ecore:EReference" name="tsid" eType="#//Create_agent_type"/>
    <eStructuralFeatures xsi:type="ecore:EReference" name="esid" eType="#//Create_environment"/>
  </eClassifiers>
</ecore:EPackage>
