# Supplementary material for: A domain-specific language for managing ETL processes
Source: PeerJ Comput Sci. 2024 Jan 26;10:e1835. doi: 10.7717/peerj-cs.1835 (PMC10909202; doi:10.7717/peerj-cs.1835)
Supplement: Supplemental Information 1 — The source code archive contains all the necessary files to implement the language, including (i) the EtlCl.ecore file containing the ETLCL language’s Ecore metamodel; (ii) the EtlCl.xtext file containing the specification of the language’s concrete syntax; (iii) the EtlClGenerator.xtend file containing the specification of the M2T transformations; (iv) the src-gen folder containing the classes implementing the language’s lexical and syntax analyzers; and (v) the xtend-gen folder containing the classes implementing the M2T transformations. [file peerj-cs-10-1835-s001.zip › ETLCL_SRC_CODE/src/etlcl/EtlCl.xtext]

grammar org.xtext.example.etlcl.EtlCl with org.eclipse.xtext.common.Terminals
generate etlcl "http://www.xtext.org/example/etlcl/EtlCl"
Model:
	(Elements+=Clauses)*;
Clauses:
	Create_table
	| Select_statement
	| Insert_statement
	| Update_statement
	| Delete_statement
	| Truncate_statement
	| Cursor
	| Flow
	| Sort
	| Union
	| SCD2
	| SCD4
	| Configuration
	| Run_configuration
	| Run_task
	| Run_group
	| Run_load
	| Create_task
	| Update_task
	| Delete_task
	| Db_type
	| Create_group
	| Update_group
	| Delete_group
	| Create_user_group
	| Update_user_group
	| Delete_user_group
	| Create_user
	| Update_user
	| Delete_user
	| Create_context
	| Update_context
	| Delete_context
	| Create_environment
	| Update_environment
	| Delete_environment
	| Create_load
	| Create_scheduler
	| Update_scheduler
	| Delete_scheduler
	| Create_agent_parameter
	| Update_agent_parameter
	| Delete_agent_parameter
	| Create_agent
	| Create_domain
	| Update_domain
	| Delete_domain
	| Create_task_dependency
	| Create_group_dependency
	| Create_agent_type
	| Create_scheduler_type
;
Configuration:
	name = ID '.CREATE_CONFIGURATION' '('
		('ETL_TOOL:' etl_tool_name = Etl_tool_name)','
		('ETL_TOOL_V:' etltv = STRING)','
		('ETL_SERVER_ADDRESS:' etl_server_address = STRING)','
		('ETL_SERVER_OS:' etl_server_os = Os_name)','
		('ETL_AUTHETIFICATION:' etl_auth = STRING) ','
		('DWH_DB:' dwh_db = Db_type)','
		('DWH_DB_V:' dwh_db_v = STRING)','
		('DWH_DB_ADDRESS:' dwh_addrss = STRING)','
		('DWH_DB_OS:' dwh_db_os = Os_name)','
		('DWH_DB_AUTH:' dwh_db_auth = STRING)','
		('ENVIRONMENT:' env = Evironment_name)','
		('ENVIRONMENT_DESC:' env_desc = STRING)
	');'
;
Run_configuration:
	configuration = [Configuration] config ?= '.RUN_CONFIGURATION();'
;
Evironment_name:
	name = STRING
;
Os_name:
	name = ID
;
Create_domain:
	name = ID '.CREATE_DOMAIN' '('
	('DOMAIN_DESCRIPTION:' desc = STRING)?
	');'
;
Update_domain:
	domain = [Create_domain]'.UPDATE_DOMAIN('
	('DOMAIN_DESCRIPTION:' desc = STRING)
	');'
;
Delete_domain:
	domain = [Create_domain]'.DELETE_DOMAIN();'
;
Create_environment:
	name = ID '.CREATE_ENVIRONMENT' '('
	('ENVIRONMENT_DESCRIPTION:' desc = STRING)
	');'
;
Update_environment:
	env = [Create_environment] '.UPDATE_ENVIRONMENT' '('
	('ENVIRONMENT_DESCRIPTION:' desc = STRING)
	');'
;
Delete_environment:
	env = [Create_environment] '.DELETE_ENVIRONMENT();'
;
Create_load:
	env = [Create_environment] '.CREATE_LOAD' '('
	('LOAD_NAME:' name = ID)
	');'
;
Create_group:
	load = [Create_load]'.CREATE_GROUP' '('
	('GROUP_NAME:' name = ID)
	(',' domain = [Create_domain])?
	');'
;
Update_group:
	group = [Create_group]'.UPDATE_GROUP' '('
	('GROUP_NAME:' name = ID)
	(',' domain = [Create_domain])?
	');'
;
Delete_group:
	group = [Create_group]'.DELETE_GROUP();'
;
Create_task:
	group = [Create_group] '.CREATE_TASK' '('
		('TASK_UNIQUE_ID:' name = ID)','
		('TASK_NAME:' tname = STRING)','
		('AGENT_NAME:' aname = [Create_agent])
		(',''PARAMETERS:' parameters += Parameters)*
	');'
;
Update_task:
	task = [Create_task] '.UPDATE_TAKS' '('
	('TASK_NAME:' tname = STRING)
		(',' 'AGENT_NAME:' aname = [Create_agent])?
		(',''PARAMETERS:' parameters += Parameters)*
	');'
;
Delete_task:
	task = [Create_task] '.DELETE_TASK' '('
	('REORDER_DEPENDENCY:' reorder = STRING)?
	');'
;
Create_user_group:
	name = ID '.CREATE_USER_GROUP' '('
	('DESCRIPTION:' desc = STRING)
	');'
;
Update_user_group:
	group = [Create_user_group] '.UPDATE_USER_GROUP' '('
	('DESCRIPTION:' desc = STRING)
	');'
;
Delete_user_group:
	group = [Create_user_group] '.DELETE_USER_GROUP();'
;
Create_user:
	name = ID '.CREATE_USER' '('
	('USER_GROUP_NAME:' ugname = [Create_user_group])','
	('PASSWORD:' passwd = STRING)','
	('FULL_NAME:' fulln = STRING)','
	('ACTIVE_F:' af = INT)
	');'
;
Update_user:
	user = [Create_user] '.UPDATE_USER' '('
	('USER_GROUP_NAME:' ugname = [Create_user_group])
	(',' 'PASSWORD:' passwd = STRING)?
	(',' 'FULL_NAME:' fulln = STRING)?
	(',' 'ACTIVE_F:' af = INT)?
	');'
;
Delete_user:
	user = [Create_user] '.DELETE_USER();'
;
Create_context:
	name = ID '.CREATE_CONTEXT' '('
	('DESCRIPTION:' desc = STRING)','
	('ENVIRONMENT_NAME:' env = [Create_environment])
	');'
;
Update_context:
	context = [Create_context]'.UPDATE_CONTEXT' '('
	('DESCRIPTION:' desc = STRING)
	(',' 'ENVIRONMENT_NAME:' env = [Create_environment])?
	');'
;
Delete_context:
	context = [Create_context]'.DELETE_CONTEXT();'
;
Create_scheduler_type:
	name = ID '.CREATE_SCHEDULER_TYPE' '('
	('REFRESH_TIME_IN_SEC:' rtins = INT)','
	('LOG_DETAIL_F:' ldf = INT)
	');'
;
Create_scheduler:
	name = ID '.CREATE_SCHEDULER' '('
	('LOAD_NAME:' lsid = [Create_load])','
	('CONTEXT_NAME:' csid = [Create_context])','
	('DATE_TIME:' dtime = STRING)','
	('DESCRIPTION:' desc = STRING)
	');'
;
Update_scheduler:
	sched = [Create_scheduler]'.UPDATE_SCHEDULER' '('
	('LOAD_NAME:' lsid = [Create_load])
	(',' 'CONTEXT_NAME:' csid = [Create_context])?
	(',' 'DATE_TIME:' dtime = STRING)?
	(',' 'DESCRIPTION:' desc = STRING)?
	');'
;
Delete_scheduler:
	sched = [Create_scheduler]'.DELETE_SCHEDULER();'
;
Create_group_dependency:
	g1 = [Create_group] '.DEPENDS_ON_GROUP.' g2 = [Create_group] '('
	dc = Dependency_condition
	');'
;
Create_task_dependency:
	t1 = [Create_task|ID] dep = '.DEPENDS_ON_TASK.' t2 = [Create_task] '('
	dc = Dependency_condition
	');'
;
Dependency_condition:
	success ?= 'SUCCESS'
	|finish ?= 'FINISH'
	|error ?= 'ERROR'
	|empty ?= 'NONE'
;
FQN:
	ID ('.' ID)*
;
Etl_tool_name:
	name = ID
;
Run_task:
	task = [Create_task] '.RUN_TASK();'
;
Run_group:
	group = [Create_group] '.RUN_GROUP();'
;
Run_load:
	load = [Create_load] '.RUN_LOAD();'
;
Parameters:
	name = ID ':' parameter = STRING
;
Db_type:
	name = ID
;
Create_table:
	name = ID '.CREATE_TABLE' '('
		(columns += Column_elem)
		(',' columns += Column_elem)*
	');'
;
Truncate_statement:
	table = [Create_table] trun ?= '.TRUNCATE' ';'
;
Cursor:
	table = [Create_table] cur ?= '.CURSOR' ';'
;
SCD4:
	table = [Create_table|ID] scd4 ?= '.SCD4' ';'
;
SCD2:
	table = [Create_table|ID] scd2 ?= '.SCD2' ';'
;
Union:
	select1 = [Select_statement|ID] union ?= '.UNION.' select2 = [Select_statement|ID] ';'
;
Sort:
	table = [Create_table|ID] sort ?= '.SORT' ';'
;
Flow:
	table1 = [Create_table|ID] flow ?= '.FLOW.' table2 = [Create_table|ID] ';'
;
Delete_statement:
	src = [Create_table] '.DELETE'
	(where ?= 'WHERE' cond = Search_condition)?
	';'
;
Update_statement:
	table = [Create_table] '.UPDATE'
	'SET' update += Update_elem (',' update += Update_elem)*
	(where ?= 'WHERE' cond = Search_condition)?
	';'
;
Update_elem:
	column = [Column_elem|ID] '=' e = Expression
;
Insert_statement:
	table = [Create_table] '.INSERT'
	'VALUES' '(' (any += Anything) (',' any += Anything)* ');'
;
Anything:
	intiger ?= INT
	| string ?= STRING
;
Column_elem:
	name = FQN data_type = Data_type
;
Data_type:
'INTEGER'
|'DATETIME'
|'VARCHAR'('(' INT ')')
|'DECIMAL'('(' INT ',' INT ')')
;
Select_statement:
	name = ID '.CREATE_SELECT_STATEMENT' '(' select = Select_st ');'
;
Select_st:
	'SELECT' (distinct ?= 'DISTINCT')? (top ?= 'TOP' num = INT)?
	select += Select_list (',' select += Select_list)*
	'FROM' src = Table_sources
	(where ?= 'WHERE' sc = Search_condition)?
	(group ?= 'GROUP' 'BY' gbi += Expression (',' gbi+= Expression)*)?
	(order ?= 'ORDER' 'BY' obe += Order_by_expression (',' obe += Order_by_expression)*)?
;
Order_by_expression:
	exp = Expression (asc ?= 'ASC' | desc ?= 'DESC')?
;
Table_sources:
	tbl += Table_source (',' tbl += Table_source)*
;
Table_source:
	tsij = Table_source_item_joined
	| '(' tsij2 = Table_source_item_joined')'
;
Table_source_item_joined:
	name = [Create_table|ID] (join += Join_part)*
;
Join_part:
	((inner ?= 'INNER')? |
(left ?= 'LEFT' | right ?= 'RIGHT' | full ?='FULL') (outer ?= 'OUTER')?)
'JOIN' src = Table_source 'ON' search = Search_condition
;
Search_condition:
	s1 += Search_condition_and ('OR' s1 += Search_condition_and)*
;
Search_condition_and:
	s2 += Search_condition_not ('AND' s2 += Search_condition_not)*
;
Search_condition_not:
	(not = 'NOT')? pred = Predicate
;
Predicate:
	exist ?= 'EXISTS' '(' sub = Subquery ')'
	| left_bra ?= '(' search += Search_condition ')'
	|e = Expression c = C_operator e2 = Expression
;
Expression:
	nul ?= 'NULL'
| column = [Column_elem|FQN]
;
Subquery:
	select = Select_statement
	| select2 = [Select_statement]
;
C_operator:
	eq ?= '='
	| g ?= '>'
	| l ?= '<'
	|leq ?= '<' '='
	|geq ?= '>' '='
	|dif ?= '<' '>'
;
Select_list:
	star ?= '*'
	| column = [Column_elem|FQN]
;
Create_agent_parameter:
	name = ID '.CREATE_AGENT_PARAMETER' '('
	('AGENT_NAME:' aname = [Create_agent])','
	('DESCRIPTION' desc = STRING)','
	('AGENT_PARAMETER_VALUE' value = STRING)','
	('DEFAULT_VALUE:' dvalue = STRING)?
	');'
;
Update_agent_parameter:
	agent_p = [Create_agent_parameter]'.UPDATE_AGENT_PARAMETER' '('
	('AGENT_NAME:' aname = [Create_agent])
	(',' 'DESCRIPTION' desc = STRING)?
	(',' 'AGENT_PARAMETER_VALUE' value = STRING)?
	(',' 'DEFAULT_VALUE:' dvalue = STRING)?
	');'
;
Delete_agent_parameter:
	agent_p = [Create_agent_parameter]'.DELETE();'
;
Create_agent_type:
	name = ID '.CREATE_AGENT_TYPE' '('
	('DESCRIPTION:' desc = STRING )
	');'
;
Create_agent:
	name = ID '.CREATE_AGENT' '('
		('AGENT_TYPE_NAME:' tsid = [Create_agent_type])','
		('ENVIRONMENT_NAME:' esid = [Create_environment])
	');'
;
