# Supplementary material for: A domain-specific language for managing ETL processes
Source: PeerJ Comput Sci. 2024 Jan 26;10:e1835. doi: 10.7717/peerj-cs.1835 (PMC10909202; doi:10.7717/peerj-cs.1835)
Supplement: Supplemental Information 1 — The source code archive contains all the necessary files to implement the language, including (i) the EtlCl.ecore file containing the ETLCL language’s Ecore metamodel; (ii) the EtlCl.xtext file containing the specification of the language’s concrete syntax; (iii) the EtlClGenerator.xtend file containing the specification of the M2T transformations; (iv) the src-gen folder containing the classes implementing the language’s lexical and syntax analyzers; and (v) the xtend-gen folder containing the classes implementing the M2T transformations. [file peerj-cs-10-1835-s001.zip › ETLCL_SRC_CODE/src/etlcl/GenerateEtlCl.mwe2]

module org.xtext.example.etlcl.GenerateEtlCl

import org.eclipse.xtext.xtext.generator.*
import org.eclipse.xtext.xtext.generator.model.project.*

var rootPath = ".."


Workflow {
	component = XtextGenerator {
		configuration = {
			project = StandardProjectConfig {
				baseName = "org.xtext.example.etlcl"
				rootPath = rootPath
				runtimeTest = {
					enabled = true
				}
				eclipsePlugin = {
					enabled = true
				}
				eclipsePluginTest = {
					enabled = true
				}
				createEclipseMetaData = true
			}
			code = {
				encoding = "windows-1252"
				lineDelimiter = "\r\n"
				fileHeader = "/*\n * generated by Xtext \${version}\n */"
			}
		}
		language = StandardLanguage {
			name = "org.xtext.example.etlcl.EtlCl"
			fileExtensions = "etlcl"

			serializer = {
				generateStub = false
			}
			validator = {
				// composedCheck = "org.eclipse.xtext.validation.NamesAreUniqueValidator"
				// Generates checks for @Deprecated grammar annotations, an IssueProvider and a corresponding PropertyPage
				generateDeprecationValidation = true
			}
			junitSupport = {
				junitVersion = "5"
			}
		}
	}
}
