# Supplementary material for: A domain-specific language for managing ETL processes
Source: PeerJ Comput Sci. 2024 Jan 26;10:e1835. doi: 10.7717/peerj-cs.1835 (PMC10909202; doi:10.7717/peerj-cs.1835)
Supplement: Supplemental Information 1 — The source code archive contains all the necessary files to implement the language, including (i) the EtlCl.ecore file containing the ETLCL language’s Ecore metamodel; (ii) the EtlCl.xtext file containing the specification of the language’s concrete syntax; (iii) the EtlClGenerator.xtend file containing the specification of the M2T transformations; (iv) the src-gen folder containing the classes implementing the language’s lexical and syntax analyzers; and (v) the xtend-gen folder containing the classes implementing the M2T transformations. [file peerj-cs-10-1835-s001.zip › ETLCL_SRC_CODE/src/etlcl/generator/EtlClGenerator.xtend]

/*
 * generated by Xtext 2.19.0
 */
package org.xtext.example.etlcl.generator

import javax.inject.Inject
import org.eclipse.emf.ecore.resource.Resource
import org.eclipse.xtext.generator.AbstractGenerator
import org.eclipse.xtext.generator.IFileSystemAccess2
import org.eclipse.xtext.generator.IGeneratorContext
import org.xtext.example.etlcl.etlcl.Anything
import org.xtext.example.etlcl.etlcl.C_operator
import org.xtext.example.etlcl.etlcl.Column_elem
import org.xtext.example.etlcl.etlcl.Create_table
import org.xtext.example.etlcl.etlcl.Create_task
import org.xtext.example.etlcl.etlcl.Cursor
import org.xtext.example.etlcl.etlcl.Delete_statement
import org.xtext.example.etlcl.etlcl.Expression
import org.xtext.example.etlcl.etlcl.Flow
import org.xtext.example.etlcl.etlcl.Insert_statement
import org.xtext.example.etlcl.etlcl.Join_part
import org.xtext.example.etlcl.etlcl.Order_by_expression
import org.xtext.example.etlcl.etlcl.Predicate
import org.xtext.example.etlcl.etlcl.SCD2
import org.xtext.example.etlcl.etlcl.SCD4
import org.xtext.example.etlcl.etlcl.Search_condition
import org.xtext.example.etlcl.etlcl.Search_condition_and
import org.xtext.example.etlcl.etlcl.Search_condition_not
import org.xtext.example.etlcl.etlcl.Select_list
import org.xtext.example.etlcl.etlcl.Select_st
import org.xtext.example.etlcl.etlcl.Select_statement
import org.xtext.example.etlcl.etlcl.Sort
import org.xtext.example.etlcl.etlcl.Subquery
import org.xtext.example.etlcl.etlcl.Table_source
import org.xtext.example.etlcl.etlcl.Table_source_item_joined
import org.xtext.example.etlcl.etlcl.Table_sources
import org.xtext.example.etlcl.etlcl.Truncate_statement
import org.xtext.example.etlcl.etlcl.Union
import org.xtext.example.etlcl.etlcl.Update_elem
import org.xtext.example.etlcl.etlcl.Update_statement
import org.xtext.example.etlcl.etlcl.Configuration
import java.util.Set
import java.io.FileReader
import static extension com.google.common.io.CharStreams.*
import org.xtext.example.etlcl.etlcl.Parameters
import org.xtext.example.etlcl.etlcl.Create_user_group
import org.xtext.example.etlcl.etlcl.Create_user
import org.xtext.example.etlcl.etlcl.Create_context
import org.xtext.example.etlcl.etlcl.Create_load
import org.xtext.example.etlcl.etlcl.Create_agent_type
import org.xtext.example.etlcl.etlcl.Create_scheduler
import org.xtext.example.etlcl.etlcl.Create_group
import org.xtext.example.etlcl.etlcl.Dependency_condition
import org.xtext.example.etlcl.etlcl.Create_environment
import org.xtext.example.etlcl.etlcl.Create_domain
import org.xtext.example.etlcl.etlcl.Create_agent
import org.xtext.example.etlcl.etlcl.Create_group_dependency
import org.xtext.example.etlcl.etlcl.Run_configuration
import org.xtext.example.etlcl.etlcl.Run_task
import org.xtext.example.etlcl.etlcl.Run_group
import org.xtext.example.etlcl.etlcl.Run_load
import org.xtext.example.etlcl.etlcl.Update_task
import org.xtext.example.etlcl.etlcl.Delete_task
import org.xtext.example.etlcl.etlcl.Update_group
import org.xtext.example.etlcl.etlcl.Delete_group
import org.xtext.example.etlcl.etlcl.Update_user_group
import org.xtext.example.etlcl.etlcl.Delete_user_group
import org.xtext.example.etlcl.etlcl.Update_user
import org.xtext.example.etlcl.etlcl.Delete_user
import org.xtext.example.etlcl.etlcl.Update_context
import org.xtext.example.etlcl.etlcl.Delete_context
import org.xtext.example.etlcl.etlcl.Update_environment
import org.xtext.example.etlcl.etlcl.Delete_environment
import org.xtext.example.etlcl.etlcl.Create_scheduler_type
import org.xtext.example.etlcl.etlcl.Create_task_dependency
import org.xtext.example.etlcl.etlcl.Update_scheduler
import org.xtext.example.etlcl.etlcl.Delete_scheduler
import org.xtext.example.etlcl.etlcl.Update_domain
import org.xtext.example.etlcl.etlcl.Delete_domain

/**
 * Generates code from your model files on save.
 * 
 * See https://www.eclipse.org/Xtext/documentation/303_runtime_concepts.html#code-generation
 */
 
class EtlClGenerator extends AbstractGenerator {

		@Inject EtlClGenerator SSIS
		@Inject EtlClGenerator ODI
		@Inject EtlClGenerator INFORMATICA
		
		
		String ETL_tool_name = "";
		String Db_type = "";
		String dbScript = "";


override void doGenerate(Resource resource, IFileSystemAccess2 fsa, IGeneratorContext context) {
	
	
		//Kreiraj konkeciju na osnovu parametara
		CreateDbConnection();
		//Pripremi skriptu za kreiranje objekata
		dbScript = PreparedbScrpit();
		//Izvrsi skriptu i vrati rezultat izvrsavanja
		runDbScriptCommand(dbScript);
		
				
  
  
		if (Db_type == "MSSQL")
		{
			for (e : resource.allContents.toIterable.filter(Configuration)) {
			fsa.generateFile(
		    e.name + ".sql",
		    e.compileMSSQL)
			}
		}
		else 
		{
			for (e : resource.allContents.toIterable.filter(Configuration)) {
			fsa.generateFile(
		    e.name + ".sql",
		    e.compileOracle)
			}
		}	
	
		if(ETL_tool_name == "SSIS")
		{
			for (e : resource.allContents.toIterable.filter(Run_task)) {
			fsa.generateFile(
	    	e.task.name + "_run.sql",
	    	e.compileSSIS)
	    	}
		}
		else
		{
			for (e : resource.allContents.toIterable.filter(Run_task)) {
			fsa.generateFile(
	    	e.task.name + "_run.sql",
	    	e.compileODI)
	    	}
		}
	
  
   		for (e : resource.allContents.toIterable.filter(Create_task)) {
		fsa.generateFile(
    	e.name + ".sql",
    	e.compile)
    	} 
		   	
		
		for (e : resource.allContents.toIterable.filter(Create_domain)) {
		fsa.generateFile(
	    e.name + ".sql",
	    e.compile)
		}
		
		for (e : resource.allContents.toIterable.filter(Update_domain)) {
		fsa.generateFile(
	    e.domain.name + "_create_dom.sql",
	    e.compile)
		}
		
		for (e : resource.allContents.toIterable.filter(Delete_domain)) {
		fsa.generateFile(
	    e.domain.name + "_delete_dom.sql",
	    e.compile)
		}
		
		for (e : resource.allContents.toIterable.filter(Run_configuration)) {
		fsa.generateFile(
	    e.configuration.name + ".sql",
	    e.compile)
		}
	
		for (e : resource.allContents.toIterable.filter(Create_table)) {
		fsa.generateFile(
	    e.name + ".sql",
	    e.compile)
		}
	
	
		for (e : resource.allContents.toIterable.filter(Select_statement)) {
		fsa.generateFile(
		e.name + ".sql",
		e.compile)
		}
        
        for (e : resource.allContents.toIterable.filter(Cursor)) {
        fsa.generateFile(
        e.table.name +"_cursor" + ".sql",
        e.compile)
        }
        
        for (e : resource.allContents.toIterable.filter(Insert_statement)) {
       	var x = 1;
        fsa.generateFile(
        e.table.name +'_insert' + '_'+x + ".sql",
        e.compile)
        x++;
        }
        
        for (e : resource.allContents.toIterable.filter(Update_statement)) {
        var x = 1;
        fsa.generateFile(
       	e.table.name +'_update' + '_'+x + ".sql",
        e.compile)
        x++;
        }
        
        for (e : resource.allContents.toIterable.filter(Delete_statement)) {
        var x = 1;
        fsa.generateFile(
        e.src.name +'_delete' + '_'+x + ".sql",
        e.compile)
    	x++;
        }
        
        for (e : resource.allContents.toIterable.filter(Truncate_statement)) {
        var x = 1;
        fsa.generateFile(
        e.table.name +'_truncate' + '_'+x + ".sql",
        e.compile)
    	x++;
        }
        
 		for (e : resource.allContents.toIterable.filter(Flow)) {
        var x = 1;
        fsa.generateFile(
        e.table1.name +'_flow_'+e.table2.name + '_'+x + ".sql",
        e.compile)
        x++;
        }
        
     	for (e : resource.allContents.toIterable.filter(Sort)) {
        var x = 1;
        fsa.generateFile(
        e.table.name +'_sort' + '_'+x + ".sql",
        e.compile)
        x++;
        }
        
     	for (e : resource.allContents.toIterable.filter(Union)) {
        var x = 1;
        fsa.generateFile(
        e.select1.name + '_union_'+e.select2.name + '_'+x + ".sql",
        e.compile)
        x++;
        }
        
     	for (e : resource.allContents.toIterable.filter(SCD2)) {
        var x = 1;
        fsa.generateFile(
        e.table.name + '_SCD2' + '_'+x + ".sql",
        e.compile)
        x++;
        }
        
     	for (e : resource.allContents.toIterable.filter(SCD4)) {
        var x = 1;
        fsa.generateFile(
        e.table.name +'_SCD4' + '_'+x +".sql",
        e.compile)
        x++;
        }

		for (e : resource.allContents.toIterable.filter(Create_user_group)) {
		fsa.generateFile(
    	e.name + ".sql",
    	e.compile)
    	}
    	
    	for (e : resource.allContents.toIterable.filter(Update_user_group)) {
		fsa.generateFile(
    	e.group.name + "_updUG.sql",
    	e.compile)
    	}
    	
    	for (e : resource.allContents.toIterable.filter(Delete_user_group)) {
		fsa.generateFile(
    	e.group.name + "_delUG.sql",
    	e.compile)
    	}
		
		for (e : resource.allContents.toIterable.filter(Create_user)) {
		fsa.generateFile(
    	e.name + ".sql",
    	e.compile)
    	}
    	
    	for (e : resource.allContents.toIterable.filter(Update_user)) {
		fsa.generateFile(
    	e.user.name + "_updateUser.sql",
    	e.compile)
    	}
    	
    	for (e : resource.allContents.toIterable.filter(Delete_user)) {
		fsa.generateFile(
    	e.user.name + "_deletUser.sql",
    	e.compile)
    	}
    	
    	for (e : resource.allContents.toIterable.filter(Create_context)) {
		fsa.generateFile(
    	e.name + ".sql",
    	e.compile)
    	}
    	
    	for (e : resource.allContents.toIterable.filter(Update_context)) {
		fsa.generateFile(
    	e.context.name + "_updateC.sql",
    	e.compile)
    	}
    	
    	for (e : resource.allContents.toIterable.filter(Delete_context)) {
		fsa.generateFile(
    	e.context.name + "_deleteC.sql",
    	e.compile)
    	}
    	
    	for (e : resource.allContents.toIterable.filter(Create_environment)) {
		fsa.generateFile(
    	e.name + ".sql",
    	e.compile)
    	}
    	
    	for (e : resource.allContents.toIterable.filter(Update_environment)) {
		fsa.generateFile(
    	e.env.name + "_updateEnv.sql",
    	e.compile)
    	}
    	
    	for (e : resource.allContents.toIterable.filter(Delete_environment)) {
		fsa.generateFile(
    	e.env.name + "_deleteEnv.sql",
    	e.compile)
    	}
    	
    	for (e : resource.allContents.toIterable.filter(Create_load)) {
		fsa.generateFile(
    	e.env.name + ".sql",
    	e.compile)
    	}
		
		for (e : resource.allContents.toIterable.filter(Create_agent_type)) {
		fsa.generateFile(
    	e.name + ".sql",
    	e.compile)
    	}
    	
    	for (e : resource.allContents.toIterable.filter(Create_scheduler)) {
		fsa.generateFile(
    	e.name + ".sql",
    	e.compile)
    	}
    	
    	for (e : resource.allContents.toIterable.filter(Update_scheduler)) {
		fsa.generateFile(
    	e.sched.name + "_updatesched.sql",
    	e.compile)
    	}
    	
    	for (e : resource.allContents.toIterable.filter(Delete_scheduler)) {
		fsa.generateFile(
    	e.sched.name + "deletesched.sql",
    	e.compile)
    	}
    	
    	for (e : resource.allContents.toIterable.filter(Create_scheduler_type)) {
		fsa.generateFile(
    	e.name + ".sql",
    	e.compile)
    	}
    	
    	for (e : resource.allContents.toIterable.filter(Create_group)) {
		fsa.generateFile(
    	e.name + ".sql",
    	e.compile)
    	}
    	
    	for (e : resource.allContents.toIterable.filter(Update_group)) {
		fsa.generateFile(
    	e.name + "_updateG.sql",
    	e.compile)
    	}
    	
    	for (e : resource.allContents.toIterable.filter(Delete_group)) {
		fsa.generateFile(
    	e.group.name + "_deleteG.sql",
    	e.compile)
    	}
    	
    	for (e : resource.allContents.toIterable.filter(Create_group_dependency)) {
    	var x = 1;
        fsa.generateFile(
        e.g1.name + '_DEPENDS_ON' + '_'+x + ".sql",
        e.compile)
        x++;
    	}
    	
    	
    	for (e : resource.allContents.toIterable.filter(Run_group)) {
		fsa.generateFile(
    	e.group.name + "_run.sql",
    	e.compile)
    	}

		for (e : resource.allContents.toIterable.filter(Run_load)) {
		fsa.generateFile(
    	e.load.name + "_run.sql",
    	e.compile)
    	}
		
		for (e : resource.allContents.toIterable.filter(Update_task)) {
		fsa.generateFile(
    	e.task.name + "_run.sql",
    	e.compile)
    	}
		
		for (e : resource.allContents.toIterable.filter(Delete_task)) {
		fsa.generateFile(
    	e.task.name + "_run.sql",
    	e.compile)
    	}
    	
    	
    	
	}
	
	def String PreparedbScrpit() {
		throw new UnsupportedOperationException("TODO: auto-generated method stub")
	}
	
	def runDbScriptCommand(String string) {
		throw new UnsupportedOperationException("TODO: auto-generated method stub")
	}
	
	
	
	def CreateDbConnection() {
		throw new UnsupportedOperationException("TODO: auto-generated method stub")
	}
	
	
	
/*-------------------------------------------------MAIN-START--------------------------------------- */

//Prosireni SQL---

	def compile(Create_table ct) ''' 
	CREATE TABLE «ct.name» (
	«var x = 0»
	«FOR ce: ct.columns»
	«ce.compile»«IF x++ < ct.columns.length - 1»,«ENDIF»
	«ENDFOR»
	);
	'''
	
	def compile(Cursor cur)'''
SET NOCOUNT ON;
    «FOR ce: cur.table.columns»
DECLARE @«ce.compile»
    «ENDFOR»
PRINT '----------------------Simple Report -------------------------------'

DECLARE Simple_Cur CURSOR LOCAL FOR
SELECT * FROM «cur.table.name» 
OPEN Simple_Cur
FETCH NEXT FROM Simple_cur
INTO «var y = 0»«FOR ce: cur.table.columns»@«ce.name»«IF y++ < cur.table.columns.length - 1», «ENDIF»«ENDFOR»

WHILE @@FETCH_STATUS = 0
BEGIN
PRINT ' '
PRINT '-------------------DATA------------------'
«FOR ce: cur.table.columns»PRINT @«ce.name» «ENDFOR»

FETCH NEXT FROM Simple_cur
INTO «var z = 0»«FOR ce: cur.table.columns»@«ce.name»«IF z++ < cur.table.columns.length - 1», «ENDIF»«ENDFOR»

END   
CLOSE Simple_cur;  
DEALLOCATE Simple_cur;
	    '''
	
    def compile(Column_elem ce) '''
        «ce.name» «ce.data_type»
    '''
    
    def compile(Select_statement sta)'''
    «sta.select.compile»
    '''
    
    def compile(Truncate_statement trun)'''
    TRUNCATE TABLE «trun.table.name» ;
    '''
    
    def compile(Select_st st)'''
    SELECT «IF st.distinct»DISTINCT«ENDIF»«IF st.top»TOP «st.num»«ENDIF» «var x = 0»«FOR sel: st.select»«sel.compile»«IF x++ < st.select.length - 1»,«ENDIF» «ENDFOR»
    FROM «st.src.compile»
    «IF st.where»WHERE «st.sc.compile»«ENDIF»
    «IF st.group»GROUP BY «var y = 0»
        «FOR exp: st.gbi»
        «exp.compile»«IF y++ < st.gbi.length - 1»,«ENDIF»
        «ENDFOR»«ENDIF»
    «IF st.order»ORDER BY «var z = 0»
            «FOR obe: st.obe»
            «obe.compile»«IF z++ < st.obe.length - 1»,«ENDIF»
            «ENDFOR»«ENDIF»
    '''
    
    def compile(Select_list sel)'''
    «IF sel.star»*«ENDIF»«IF sel.column !== null»«sel.column.name»«ENDIF»
    '''
    
    def compile(Table_sources ts)'''
    «var x = 0»
    «FOR tbl: ts.tbl»
    «tbl.compile»«IF x++ < ts.tbl.length - 1»,«ENDIF»
    «ENDFOR»
    '''
    
	def compile(Table_source tsrc)'''
    «IF tsrc.tsij !== null»«tsrc.tsij.compile»«ENDIF»
    «IF tsrc.tsij2 !== null»( «tsrc.tsij.compile» )«ENDIF»
    '''
    
    def compile(Table_source_item_joined tsij)'''
    «tsij.name.name»«IF tsij.join !== null»
    «FOR jp : tsij.join»
    «jp.compile»
    «ENDFOR»
    «ENDIF»
    '''
   
 	def compile(Join_part jp)'''
    «IF jp.inner»INNER «ENDIF»
    «IF jp.left»LEFT«ENDIF»
    «IF jp.right»RIGHT«ENDIF»
    «IF jp.full»FULL«ENDIF»
    «IF jp.outer»OUTER«ENDIF»
    JOIN «jp.src.compile» ON «jp.search.compile»
    '''
    
    def compile(Search_condition sc)'''
     «var x = 0»
     «FOR sca: sc.s1»
     «sca.compile»«IF x++ < sc.s1.length - 1» OR «ENDIF»
     «ENDFOR»
    '''
    
    def compile(Search_condition_and sca)'''
     «var x = 0»
     «FOR scn: sca.s2»
     «scn.compile»«IF x++ < sca.s2.length - 1» AND «ENDIF»
     «ENDFOR»
    '''
    
    def compile(Search_condition_not scn)'''
     «IF scn.not !== null»NOT «ENDIF» «scn.pred.compile»
    '''
    
    def compile(Predicate pred)'''
     «IF pred.exist »EXISTS ( «pred.sub.compile» )«ENDIF»
     «IF pred.left_bra»
     («FOR sc : pred.search»«sc.compile»«ENDFOR»)
     «ENDIF»
     «IF pred.e !== null» «pred.e.compile» «pred.c.compile» «pred.e2.compile» «ENDIF»
    '''
    
    def compile(Expression exp)'''
    «IF exp.nul»NULL«ENDIF»
    «IF exp.column !== null»«exp.column.name»«ENDIF»
    '''
    
    def compile(C_operator cop)'''
    «IF cop.eq»=«ENDIF»
    «IF cop.g»>«ENDIF»
    «IF cop.l»<«ENDIF»
    «IF cop.leq»< =«ENDIF»
    «IF cop.geq»> =«ENDIF»
    «IF cop.dif»< >«ENDIF»
    '''
    
    def compile(Order_by_expression obe)'''
    «IF obe.exp !== null»«obe.exp.compile»«ENDIF»
    «IF obe.asc» ASC «ENDIF» «IF obe.desc» DESC «ENDIF»
    '''
    
    def compile(Subquery sub)'''
     «IF sub.select !== null»«sub.select.compile»«ENDIF»
     «IF sub.select2 !== null»«sub.select2.compile»«ENDIF»
    '''
    
    def compile(Insert_statement ins)'''
   INSERT INTO «ins.table.name»
   VALUES ( 
   «var x = 0 »
   «FOR anything: ins.any»«anything.compile»«IF x++ < ins.any.length - 1»,«ENDIF»«ENDFOR») ;
    '''

    def compile(Anything any)'''
   «IF any.intiger»«int»«ENDIF»
   «IF any.string»«String»«ENDIF»
    '''
    
    def compile(Delete_statement del)'''
   DELETE
   FROM «del.src.name»
   «IF del.where» WHERE «del.cond.compile»«ENDIF» ;
    '''
    
   	def compile(Update_statement upd)'''
   UPDATE «upd.table.name»
   SET «var x = 0»«FOR update_el: upd.update»«update_el.compile»«IF x++ < upd.update.length - 1»,«ENDIF»«ENDFOR»
   «IF upd.where»WHERE «upd.cond.compile»«ENDIF»
   '''
   
    def compile(Update_elem upde)'''
   «upde.column.compile» = «upde.e.compile»
    '''
    
    def compile(Flow flow)'''
    INSERT INTO «flow.table2.name» SELECT * FROM «flow.table1.name»
    '''
   
    def compile(Sort sort)'''
   SELECT * 
   FROM «sort.table.name»
   ORDER BY (SELECT COLUMN_NAME
   FROM INFORMATION_SCHEMA.KEY_COLUMN_USAGE
   WHERE OBJECTPROPERTY(OBJECT_ID(CONSTRAINT_SCHEMA + '.' + QUOTENAME(CONSTRAINT_NAME)), 'IsPrimaryKey') = 1
   AND TABLE_NAME = '«sort.table.name»' AND TABLE_SCHEMA = 'dbo' );
    '''
    
    def compile(Union uni)'''
   ( «uni.select1» )
   UNION
   ( «uni.select2» );
    '''
    
    def compile(SCD2 scd2)'''
   ALTER TABLE «scd2.table.name» 
   ADD VALID_FROM INT, VALID_FROM INT;
   UPDATE «scd2.table.name» SET VALID_FROM = 19700101, VALID_TO = NULL;
    '''
    
   	def compile(SCD4 scd4)'''
   SELECT * 
   INTO «scd4.table.name»_history
   FROM «scd4.table.name»;
   ALTER TABLE «scd4.table.name»_history
   ADD VALID_FROM INT, VALID_FROM INT;
   UPDATE «scd4.table.name»_history SET VALID_FROM = 19700101, VALID_TO = NULL;
   '''

//----


//Primer konfiguracije za MSSQL/SSIS, baza, funkcija, procedura i sql job kao agent---

def compile(Configuration config)'''
	--Create config 
	--«ETL_tool_name = config.etl_tool_name.name»
	USE MASTER
	IF EXISTS(select * from sys.databases where name='ETLCL')
	DROP DATABASE ETLCL
	CREATE DATABASE ETLCL
	USE ETLCL
	GO
	CREATE TABLE ETLCL_CONFIGURATION(
	CONFIGURATION_SID INTEGER IDENTITY(1,1) NOT NULL,
	CONFIGURATION_NAME VARCHAR(50),
	ELT_TOOL_NAME VARCHAR(50),
	ETL_SERVER_ADDRESS VARCHAR(500),
	DB_TYPE VARCHAR(50),
	DB_SERVER_ADDRESS VARCHAR(500),
	ENVIRONMENT_NAME VARCHAR(50),
	ENVIRONMENT_DESCRIPTION VARCHAR(500),
	SCHEDULER_SERVICE_TYPE VARCHAR(500)
	);
	CREATE TABLE ETLCL_USER_GROUP(
	USER_GROUP_SID INTEGER IDENTITY(1,1) NOT NULL,
	USER_GROUP_NAME VARCHAR(500),
	DESCRIPTION VARCHAR(500)
	);
	
	CREATE TABLE ETLCL_USER(
	USER_SID INTEGER IDENTITY(1,1) NOT NULL, 
	USER_GROUP_SID INTEGER,
	USER_NAME VARCHAR(500),
	PASSWORD_MD5 VARCHAR(500),
	FULL_NAME VARCHAR(500),
	ACTIVE_F INTEGER
	);
	
	CREATE TABLE ETLCL_ENVIRONMENT(
	ENVIRONMENT_SID INTEGER IDENTITY(1,1) NOT NULL,  
	ENVIRONMENT_NAME VARCHAR(500),
	DESCRIPTION VARCHAR(500)
	);
	
	CREATE TABLE ETLCL_CONTEXT(
	CONTEXT_SID INTEGER IDENTITY(1,1) NOT NULL, 
	CONTEXT_NAME VARCHAR(50) NOT NULL, 
	DESCRIPTION VARCHAR(500),
	ENVIRONMENT_SID INTEGER
	);
	
	CREATE TABLE ETLCL_LOAD(
	LOAD_SID INTEGER IDENTITY(1,1) NOT NULL, 
	ENVIRONMENT_SID INTEGER NOT NULL,
	LOAD_NAME VARCHAR(50) NOT NULL
	);
	
	CREATE TABLE ETLCL_AGENT_TYPE(
	AGENT_TYPE_SID INTEGER IDENTITY(1,1) NOT NULL, 
	AGENT_TYPE_NAME VARCHAR(500),
	DESCRIPTION VARCHAR(500)
	);
	
	CREATE TABLE ETLCL_SCHEDULER_TYPE(
	SCHEDULER_TYPE_SID INTEGER IDENTITY(1,1) NOT NULL, 
	TYPE_NAME VARCHAR(50),
	REFRESH_TIME_IN_SEC INT,
	LOG_DETAIL_F INT
	)
	
	CREATE TABLE ETLCL_SCHEDULER(
	SCHEDULER_SID INTEGER IDENTITY(1,1) NOT NULL, 
	SCHEDULER_NAME VARCHAR(50) NOT NULL, 
	SCHEDULER_TYPE_SID INTEGER, 
	LOAD_SID INTEGER, 
	CONTEXT_SID INTEGER, 
	DESCRIPTION VARCHAR(500),
	COMMAND_TO_EXECUTE VARCHAR(4000)
	);
	
	CREATE TABLE ETLCL_GROUP(
	GROUP_SID INTEGER IDENTITY(1,1) NOT NULL, 
	GROUP_NAME VARCHAR(50) NOT NULL, 
	LOAD_SID INTEGER NOT NULL,
	DOMAIN_SID INTEGER
	);
	
	CREATE TABLE ETLCL_AGENT_PARAMETER(
	AGENT_PARAMETER_SID INTEGER IDENTITY(1,1) NOT NULL, 
	AGENT_PARAMETER_NAME VARCHAR(50) NOT NULL, 
	AGENT_SID INTEGER NOT NULL,
	AGENT_TYPE_SID INTEGER NOT NULL, 
	DESCRIPTION VARCHAR(500),
	AGENT_PARAMETER_TYPE VARCHAR(50),
	DEFAULT_VALUE VARCHAR(500)
	);
	
	CREATE TABLE ETLCL_AGENT (
	AGENT_SID INTEGER IDENTITY(1,1) NOT NULL, 
	AGENT_NAME VARCHAR(50) NOT NULL, 
	AGENT_TYPE_SID INTEGER NOT NULL, 
	ENVIRONMENT_SID INTEGER NOT NULL,
	);
	
	CREATE TABLE ETLCL_DEPENDENCY(
	DEPENDENCY_SID INTEGER IDENTITY(1,1) NOT NULL, 
	CONDITION VARCHAR(50),
	TASK_SID INTEGER, 
	DEPENDS_ON_TASK_SID INTEGER,
	GROUP_SID INTEGER,
	DEPENDS_ON_GROUP_SID INTEGER
	);
	
	CREATE TABLE ETLCL_EXECUTION(
	EXECUTION_SID INTEGER IDENTITY(1,1) NOT NULL, 
	START_TIME DATETIME, 
	END_TIME DATETIME, 
	TYPE VARCHAR(50),
	DESCRIPTION VARCHAR(500),
	CONTEXT_SID INTEGER NOT NULL, 
	SCHEDULER_SID INTEGER NOT NULL, 
	PARAMETERS VARCHAR(500)
	);
	
	CREATE TABLE ETLCL_LOAD_RUN(
	LOAD_RUN_SID INTEGER IDENTITY(1,1) NOT NULL, 
	EXECUTION_SID INTEGER NOT NULL, 
	LOAD_SID INTEGER NOT NULL, 
	START_TIME DATETIME, 
	END_TIME DATETIME,
	STATUS VARCHAR(50)
	);
	
	CREATE TABLE ETLCL_GROUP_RUN(
	GROUP_RUN_SID INTEGER IDENTITY(1,1) NOT NULL, 
	EXECUTION_SID INTEGER NOT NULL, 
	LOAD_RUN_SID INTEGER NOT NULL, 
	GROUP_SID INTEGER NOT NULL, 
	START_TIME DATETIME, 
	END_TIME DATETIME, 
	STATUS VARCHAR(50)
	);
	
	CREATE TABLE ETLCL_EXECUTION_ACTION(
	EXECUTION_ACTION_SID INTEGER IDENTITY(1,1) NOT NULL, 
	EXECUTION_SID INTEGER NOT NULL,
	ACTION_TYPE VARCHAR(50),
	STATUS VARCHAR(50),
	PARAMETERS VARCHAR(500) 
	);
	
	CREATE TABLE ETLCL_TASK_RUN(
	TASK_RUN_SID INTEGER IDENTITY(1,1) NOT NULL, 
	EXECUTION_SID INTEGER NOT NULL, 
	EXECUTION_ACTION_SID INTEGER NOT NULL, 
	GROUP_RUN_SID INTEGER NOT NULL, 
	TASK_SID INTEGER NOT NULL, 
	AGENT_SID INTEGER NOT NULL,
	START_TIME DATETIME, 
	END_TIME DATETIME,
	STATUS VARCHAR(50)
	);
	
	CREATE TABLE ETLCL_TASK(
	TASK_SID INTEGER IDENTITY(1,1) NOT NULL, 
	TASK_NAME VARCHAR(50), 
	GROUP_SID INTEGER NOT NULL, 
	AGENT_TYPE_SID INTEGER NOT NULL, 
	AGENT_SID INTEGER NOT NULL,
	DOMAIN_SID INTEGER
	);
	
	
	CREATE TABLE ETLCL_DOMAIN(
	DOMAIN_SID INTEGER IDENTITY(1,1) NOT NULL,
	DOMAIN_NAME VARCHAR(50),
	DOMAIN_DESCRIPTION VARCHAR(50)
	);
	
	
	CREATE TABLE ETLCL_TASK_RUN_DETAIL_LOG(
	TASK_RUN_DETAIL_LOG_SID INTEGER IDENTITY(1,1) NOT NULL,
	TASK_RUN_SID INTEGER NOT NULL, 
	EXECUTION_SID INTEGER NOT NULL, 
	EXECUTION_ACTION_SID INTEGER NOT NULL, 
	LOG_LINE VARCHAR(500) NOT NULL
	);
	 
	CREATE TABLE ETLCL_TASK_RUN_ERROR_LOG(
	TASK_RUN_ERROR_LOG_SID INTEGER IDENTITY(1,1) NOT NULL,
	TASK_RUN_SID INTEGER NOT NULL, 
	EXECUTION_SID INTEGER NOT NULL, 
	EXECUTION_ACTION_SID INTEGER NOT NULL, 
	LOG_LINE VARCHAR(500) NOT NULL
	);
	
	CREATE TABLE ETLCL_PARAMETER(
	PARAMETER_SID INTEGER IDENTITY(1,1) NOT NULL, 
	PARAMETER_NAME VARCHAR(50) NOT NULL,
	TASK_SID INTEGER NOT NULL, 
	CONTEXT_SID INTEGER NOT NULL,
	TYPE VARCHAR(50),
	IS_NULLABLE INTEGER, 
	DEFAULT_VALUE VARCHAR(500)
	);
	
	
	--PRIMARY KEYS----------------------------------------------------
	ALTER TABLE ETLCL_CONFIGURATION
	ADD CONSTRAINT PK_CONFIGURATION_SID PRIMARY KEY (CONFIGURATION_SID);
	
	ALTER TABLE ETLCL_USER_GROUP
	ADD CONSTRAINT PK_USER_GROUP_SID PRIMARY KEY (USER_GROUP_SID);
	
	ALTER TABLE ETLCL_USER
	ADD CONSTRAINT PK_USER_SID PRIMARY KEY (USER_SID);
	
	ALTER TABLE ETLCL_ENVIRONMENT 
	ADD CONSTRAINT PK_ENVIRONMENT_SID PRIMARY KEY (ENVIRONMENT_SID);
	
	ALTER TABLE ETLCL_CONTEXT
	ADD CONSTRAINT PK_CONTEXT_SID PRIMARY KEY (CONTEXT_SID);
	
	ALTER TABLE ETLCL_LOAD
	ADD CONSTRAINT PK_LOAD_SID PRIMARY KEY (LOAD_SID);
	
	ALTER TABLE ETLCL_AGENT_TYPE
	ADD CONSTRAINT PK_AGENT_TYPE_SID PRIMARY KEY (AGENT_TYPE_SID);
	
	ALTER TABLE ETLCL_SCHEDULER_TYPE
	ADD CONSTRAINT PK_SCHEDULER_TYPE_SID PRIMARY KEY (SCHEDULER_TYPE_SID);
	
	ALTER TABLE ETLCL_SCHEDULER
	ADD CONSTRAINT PK_SCHEDULER_SID PRIMARY KEY (SCHEDULER_SID);
	
	ALTER TABLE ETLCL_AGENT_PARAMETER 
	ADD CONSTRAINT PK_AGENT_PARAMETER_SID PRIMARY KEY (AGENT_PARAMETER_SID);
	
	ALTER TABLE ETLCL_AGENT 
	ADD CONSTRAINT PK_AGENT_SID PRIMARY KEY (AGENT_SID);
	
	ALTER TABLE ETLCL_DOMAIN
	ADD CONSTRAINT PK_DOMAIN_SID PRIMARY KEY (DOMAIN_SID);
	
	ALTER TABLE ETLCL_LOAD_RUN
	ADD CONSTRAINT PK_LOAD_RUN_SID PRIMARY KEY (LOAD_RUN_SID);
	
	ALTER TABLE ETLCL_DEPENDENCY
	ADD CONSTRAINT PK_DEPENDENCY_SID PRIMARY KEY (DEPENDENCY_SID);
	
	ALTER TABLE ETLCL_EXECUTION
	ADD CONSTRAINT PK_EXECUTION_SID PRIMARY KEY (EXECUTION_SID);
	
	ALTER TABLE ETLCL_GROUP_RUN
	ADD CONSTRAINT PK_GROUP_RUN_SID PRIMARY KEY (GROUP_RUN_SID);
	
	ALTER TABLE ETLCL_GROUP
	ADD CONSTRAINT PK_GROUP_SID PRIMARY KEY (GROUP_SID);
	
	ALTER TABLE ETLCL_EXECUTION_ACTION
	ADD CONSTRAINT PK_EXECUTION_ACTION_SID PRIMARY KEY (EXECUTION_ACTION_SID);
	
	ALTER TABLE ETLCL_TASK_RUN
	ADD CONSTRAINT PK_TASK_RUN_SID PRIMARY KEY (TASK_RUN_SID);
	
	ALTER TABLE ETLCL_TASK
	ADD CONSTRAINT PK_TASK_SID PRIMARY KEY (TASK_SID);
	
	ALTER TABLE ETLCL_TASK_RUN_DETAIL_LOG
	ADD CONSTRAINT PK_DETAIL_LOG PRIMARY KEY (TASK_RUN_SID, EXECUTION_SID, EXECUTION_ACTION_SID, LOG_LINE);
	
	ALTER TABLE ETLCL_TASK_RUN_ERROR_LOG
	ADD CONSTRAINT PK_ERROR_LOG PRIMARY KEY (TASK_RUN_SID, EXECUTION_SID, EXECUTION_ACTION_SID, LOG_LINE);
	
	ALTER TABLE ETLCL_PARAMETER
	ADD CONSTRAINT PK_PARAMETER_SID PRIMARY KEY (PARAMETER_SID);
	
	
	
	
	
	
	-- FOREIGN KEYS----------------------------------------------------
	ALTER TABLE ETLCL_USER
	ADD CONSTRAINT FK_USER_GROUP_SID FOREIGN KEY (USER_GROUP_SID)
	REFERENCES ETLCL_USER_GROUP (USER_GROUP_SID);
	
	ALTER TABLE ETLCL_CONTEXT
	ADD CONSTRAINT FK_ENVIORONMENT_SID FOREIGN KEY (ENVIRONMENT_SID)
	REFERENCES ETLCL_ENVIRONMENT (ENVIRONMENT_SID);
	
	ALTER TABLE ETLCL_LOAD
	ADD CONSTRAINT FK_LENVIRONMENT_SID FOREIGN KEY (ENVIRONMENT_SID)
	REFERENCES ETLCL_ENVIRONMENT (ENVIRONMENT_SID);
	
	ALTER TABLE ETLCL_SCHEDULER
	ADD CONSTRAINT FK_LOAD_SID FOREIGN KEY (LOAD_SID)
	REFERENCES ETLCL_LOAD (LOAD_SID);
	
	ALTER TABLE ETLCL_SCHEDULER
	ADD CONSTRAINT FK_STYPE_SID FOREIGN KEY (SCHEDULER_TYPE_SID)
	REFERENCES ETLCL_SCHEDULER_TYPE (SCHEDULER_TYPE_SID)
	
	ALTER TABLE ETLCL_SCHEDULER
	ADD CONSTRAINT FK_CONTEXT_SID FOREIGN KEY (CONTEXT_SID)
	REFERENCES ETLCL_CONTEXT (CONTEXT_SID);
	
	ALTER TABLE ETLCL_AGENT_PARAMETER
	ADD CONSTRAINT FK_AGENT_PTYPE_SID FOREIGN KEY (AGENT_TYPE_SID)
	REFERENCES ETLCL_AGENT_TYPE (AGENT_TYPE_SID);
	
	ALTER TABLE ETLCL_AGENT_PARAMETER
	ADD CONSTRAINT FK_AGENT_SID FOREIGN KEY (AGENT_SID)
	REFERENCES ETLCL_AGENT (AGENT_SID);
	
	ALTER TABLE ETLCL_AGENT
	ADD CONSTRAINT FK_ENVIRONMENT_SID FOREIGN KEY (ENVIRONMENT_SID)
	REFERENCES ETLCL_ENVIRONMENT (ENVIRONMENT_SID);
	
	ALTER TABLE ETLCL_AGENT
	ADD CONSTRAINT FK_AGENT_TYPE_SID FOREIGN KEY (AGENT_TYPE_SID)
	REFERENCES ETLCL_AGENT_TYPE (AGENT_TYPE_SID);
	
	ALTER TABLE ETLCL_LOAD_RUN
	ADD CONSTRAINT FK_EXECUTION_SID FOREIGN KEY (EXECUTION_SID)
	REFERENCES ETLCL_EXECUTION (EXECUTION_SID);
	
	ALTER TABLE ETLCL_LOAD_RUN
	ADD CONSTRAINT FK_LRLOAD_SID FOREIGN KEY (LOAD_SID)
	REFERENCES ETLCL_LOAD (LOAD_SID);
	
	ALTER TABLE ETLCL_DEPENDENCY
	ADD CONSTRAINT FK_GROUP_SID FOREIGN KEY (GROUP_SID)
	REFERENCES ETLCL_GROUP (GROUP_SID);
	
	ALTER TABLE ETLCL_DEPENDENCY
	ADD CONSTRAINT FK_DGSID_SID FOREIGN KEY (DEPENDS_ON_GROUP_SID)
	REFERENCES ETLCL_GROUP (GROUP_SID);
	
	ALTER TABLE ETLCL_DEPENDENCY
	ADD CONSTRAINT FK_TASK_SID FOREIGN KEY (TASK_SID)
	REFERENCES ETLCL_TASK (TASK_SID);
	
	ALTER TABLE ETLCL_DEPENDENCY
	ADD CONSTRAINT FK_DTTASK_SID FOREIGN KEY (DEPENDS_ON_TASK_SID)
	REFERENCES ETLCL_TASK (TASK_SID);
	
	ALTER TABLE ETLCL_EXECUTION
	ADD CONSTRAINT FK_SCHEDULER_SID FOREIGN KEY (SCHEDULER_SID)
	REFERENCES ETLCL_SCHEDULER (SCHEDULER_SID);
	
	ALTER TABLE ETLCL_EXECUTION
	ADD CONSTRAINT FK_ECONTEXT_SID FOREIGN KEY (CONTEXT_SID)
	REFERENCES ETLCL_CONTEXT (CONTEXT_SID);
	
	ALTER TABLE ETLCL_GROUP_RUN
	ADD CONSTRAINT FK_LOAD_RUN_SID FOREIGN KEY (LOAD_RUN_SID)
	REFERENCES ETLCL_LOAD_RUN (LOAD_RUN_SID);
	
	ALTER TABLE ETLCL_GROUP_RUN
	ADD CONSTRAINT FK_GEXECUTION_SID FOREIGN KEY (EXECUTION_SID)
	REFERENCES ETLCL_EXECUTION (EXECUTION_SID);
	
	ALTER TABLE ETLCL_GROUP_RUN
	ADD CONSTRAINT FK_GRGROUP_SID FOREIGN KEY (GROUP_SID)
	REFERENCES ETLCL_GROUP (GROUP_SID);
	
	ALTER TABLE ETLCL_GROUP
	ADD CONSTRAINT FK_GLOAD_SID FOREIGN KEY (LOAD_SID)
	REFERENCES ETLCL_LOAD (LOAD_SID);
	
	ALTER TABLE ETLCL_GROUP
	ADD CONSTRAINT FK_GDOMAIN_SID FOREIGN KEY (DOMAIN_SID)
	REFERENCES ETLCL_DOMAIN (DOMAIN_SID);
	
	ALTER TABLE ETLCL_EXECUTION_ACTION
	ADD CONSTRAINT FK_EAEXECUTION_SID FOREIGN KEY (EXECUTION_SID)
	REFERENCES ETLCL_EXECUTION (EXECUTION_SID);
	
	ALTER TABLE ETLCL_TASK_RUN
	ADD CONSTRAINT FK_EXECUTION_ACTION_SID FOREIGN KEY (EXECUTION_ACTION_SID)
	REFERENCES ETLCL_EXECUTION_ACTION (EXECUTION_ACTION_SID);
	
	ALTER TABLE ETLCL_TASK_RUN
	ADD CONSTRAINT FK_TREXECUTION_SID FOREIGN KEY (EXECUTION_SID)
	REFERENCES ETLCL_EXECUTION (EXECUTION_SID);
	
	ALTER TABLE ETLCL_TASK_RUN
	ADD CONSTRAINT FK_GROUP_RUN_SID FOREIGN KEY (GROUP_RUN_SID)
	REFERENCES ETLCL_GROUP_RUN (GROUP_RUN_SID);
	
	ALTER TABLE ETLCL_TASK_RUN
	ADD CONSTRAINT FK_TRTASK_SID FOREIGN KEY (TASK_SID)
	REFERENCES ETLCL_TASK (TASK_SID);
	
	ALTER TABLE ETLCL_TASK_RUN
	ADD CONSTRAINT FK_TRAGENT_SID FOREIGN KEY (AGENT_SID)
	REFERENCES ETLCL_AGENT (AGENT_SID);
	
	ALTER TABLE ETLCL_TASK
	ADD CONSTRAINT FK_TGROUP_SID FOREIGN KEY (GROUP_SID)
	REFERENCES ETLCL_GROUP (GROUP_SID);
	
	ALTER TABLE ETLCL_TASK
	ADD CONSTRAINT FK_TDOMAIN_SID FOREIGN KEY (DOMAIN_SID)
	REFERENCES ETLCL_DOMAIN (DOMAIN_SID);
	
	ALTER TABLE ETLCL_TASK
	ADD CONSTRAINT FK_TAGENT_TYPE_SID FOREIGN KEY (AGENT_TYPE_SID)
	REFERENCES ETLCL_AGENT_TYPE (AGENT_TYPE_SID);
	
	ALTER TABLE ETLCL_TASK
	ADD CONSTRAINT FK_TASGENT_TYPE_SID FOREIGN KEY (AGENT_TYPE_SID)
	REFERENCES ETLCL_AGENT_TYPE (AGENT_TYPE_SID);
	
	ALTER TABLE ETLCL_TASK_RUN_DETAIL_LOG
	ADD CONSTRAINT FK_TASK_RUN_SID FOREIGN KEY (TASK_RUN_SID)
	REFERENCES ETLCL_TASK_RUN (TASK_RUN_SID);
	
	ALTER TABLE ETLCL_TASK_RUN_ERROR_LOG
	ADD CONSTRAINT FK_ETASK_RUN_SID FOREIGN KEY (TASK_RUN_SID)
	REFERENCES ETLCL_TASK_RUN (TASK_RUN_SID);
	
	ALTER TABLE ETLCL_PARAMETER
	ADD CONSTRAINT FK_PARTASK_SID FOREIGN KEY (TASK_SID)
	REFERENCES ETLCL_TASK (TASK_SID);
	
	ALTER TABLE ETLCL_PARAMETER
	ADD CONSTRAINT FK_PACONTEXT_SID FOREIGN KEY (CONTEXT_SID)
	REFERENCES ETLCL_CONTEXT (CONTEXT_SID);
	
	
	
	
	-- =============================================
	CREATE FUNCTION ETLCL_SR_TASKS (@PARAM INT)
	RETURNS TABLE 
	AS
	RETURN 
	(
		SELECT T.TASK_NAME
		FROM ETLCL_TASK T
		WHERE NOT EXISTS (SELECT 1 FROM ETLCL_DEPENDENCY DEP WHERE DEP.CONDITION IN ('FINISHED','SUCCESS') AND DEP.TASK_SID = T.TASK_SID AND DEP.DEPENDS_ON_TASK_SID IN (SELECT TASK_SID FROM ETLCL_TASK_RUN TR WHERE TR.STATUS <> 'SUCCESS'))
	)
	GO
	
	CREATE PROCEDURE ETLCL_SSIS_AGENT_PROCEDURE @TASK_NAME VARCHAR(500)
	AS
	BEGIN
		DECLARE @COMMAND VARCHAR(4000);
		SET @COMMAND = CONCAT('dtexec /ISServer "\SSISDB\TEST\SSIS_TEST\',@TASK_NAME,'" /Server "localhost"');
		SELECT @COMMAND
		exec xp_cmdshell @COMMAND;
	END
	GO
	
	USE [msdb]
	GO
	
	/****** Object:  Job [SCHEDULER SERVIS]    Script Date: 12/26/2019 6:49:04 PM ******/
	BEGIN TRANSACTION
	DECLARE @ReturnCode INT
	SELECT @ReturnCode = 0
	/****** Object:  JobCategory [[Uncategorized (Local)]]]    Script Date: 12/26/2019 6:49:04 PM ******/
	IF NOT EXISTS (SELECT name FROM msdb.dbo.syscategories WHERE name=N'[Uncategorized (Local)]' AND category_class=1)
	BEGIN
	EXEC @ReturnCode = msdb.dbo.sp_add_category @class=N'JOB', @type=N'LOCAL', @name=N'[Uncategorized (Local)]'
	IF (@@ERROR <> 0 OR @ReturnCode <> 0) GOTO QuitWithRollback
	
	END
	
	DECLARE @jobId BINARY(16)
	EXEC @ReturnCode =  msdb.dbo.sp_add_job @job_name=N'SCHEDULER SERVIS', 
			@enabled=1, 
			@notify_level_eventlog=0, 
			@notify_level_email=0, 
			@notify_level_netsend=0, 
			@notify_level_page=0, 
			@delete_level=0, 
			@description=N'No description available.', 
			@category_name=N'[Uncategorized (Local)]', 
			@owner_login_name=N'DESKTOP-586HCM6\Trajkovic', @job_id = @jobId OUTPUT
	IF (@@ERROR <> 0 OR @ReturnCode <> 0) GOTO QuitWithRollback
	/****** Object:  Step [CHECK EXECUTION]    Script Date: 12/26/2019 6:49:04 PM ******/
	EXEC @ReturnCode = msdb.dbo.sp_add_jobstep @job_id=@jobId, @step_name=N'CHECK EXECUTION', 
			@step_id=1, 
			@cmdexec_success_code=0, 
			@on_success_action=1, 
			@on_success_step_id=0, 
			@on_fail_action=2, 
			@on_fail_step_id=0, 
			@retry_attempts=0, 
			@retry_interval=0, 
			@os_run_priority=0, @subsystem=N'TSQL', 
			@command=N'DECLARE @COMMAND VARCHAR(4000);
	SELECT TOP 1 @COMMAND = DESCRIPTION FROM ETLCL..ETLCL_SCH;
	exec xp_cmdshell @COMMAND;
	DELETE TOP (1) FROM ETLCL..ETLCL_SCH;
	
	', 
			@database_name=N'master', 
			@flags=0
	IF (@@ERROR <> 0 OR @ReturnCode <> 0) GOTO QuitWithRollback
	EXEC @ReturnCode = msdb.dbo.sp_update_job @job_id = @jobId, @start_step_id = 1
	IF (@@ERROR <> 0 OR @ReturnCode <> 0) GOTO QuitWithRollback
	EXEC @ReturnCode = msdb.dbo.sp_add_jobschedule @job_id=@jobId, @name=N'CHECK_TIME', 
			@enabled=1, 
			@freq_type=4, 
			@freq_interval=1, 
			@freq_subday_type=2, 
			@freq_subday_interval=10, 
			@freq_relative_interval=0, 
			@freq_recurrence_factor=0, 
			@active_start_date=20190929, 
			@active_end_date=99991231, 
			@active_start_time=0, 
			@active_end_time=235959, 
			@schedule_uid=N'f3d0fea5-198a-4549-9070-880d68294e64'
	IF (@@ERROR <> 0 OR @ReturnCode <> 0) GOTO QuitWithRollback
	EXEC @ReturnCode = msdb.dbo.sp_add_jobserver @job_id = @jobId, @server_name = N'(local)'
	IF (@@ERROR <> 0 OR @ReturnCode <> 0) GOTO QuitWithRollback
	COMMIT TRANSACTION
	GOTO EndSave
	QuitWithRollback:
	    IF (@@TRANCOUNT > 0) ROLLBACK TRANSACTION
	EndSave:
	
	GO
	
	'''

//---


def compile(Run_configuration runcfg)'''
«runcfg.compile»
'''

def compileSSIS(Run_task runt)'''
dtexec /ISServer "\SSISDB\Project1Folder\Integration Services Project1\«runt.task.name»" /Server "localhost"
'''


//Ovde treba predati naziv agenta i naziv environmenta iz konfiguracije!
def compileODI(Run_task runt)'''
./startscen.sh -INSTANCE=agent_jco_npc «runt.task.name» PROD
'''

def compile(Run_group rung)'''
USE ETLCL;
EXEC ETLCL_AGENT_PROCEDURE '«rung.group.name»', 'Group';
'''

def compile(Run_load runl)'''
USE ETLCL;
EXEC ETLCL_AGENT_PROCEDURE '«runl.load.name»', 'Load';
'''

def compile(Create_scheduler_type schtype)'''

'''

def compile(Create_user_group usg)'''
INSERT INTO ETLCL_USER_GROUP (GROUP_NAME, DESCRIPTION)
VALUES ('«usg.name»','«usg.desc»');
'''

def compile(Update_user_group updusg)'''
UPDATE ETLCL_USER_GROUP 
SET DESCRIPTION = «updusg.desc»
WHERE USER_GROUP_NAME = «updusg.group.name»;
'''

def compile(Delete_user_group delusg)'''
DELETE FROM ETLCL_USER_GROUP
WHERE USER_GROUP_NAME = «delusg.group.name»;
'''

def compile(Create_user usr)'''
INSERT INTO ETLCL_USER (USER_GROUP_SID, USER_NAME, PASSWORD_MD5, FULL_NAME, ACTIVE_F)
VALUES («usr.ugname»,'«usr.name»',CONVERT(VARCHAR(32), HashBytes('MD5', '«usr.passwd»'), 2),'«usr.fulln»', «usr.af»)
'''

def compile(Update_user updUsr)'''
UPDATE E 
SET USER_GROUP_SID = G.USER_GROUP_SID ,
PASSWORD = «updUsr.passwd»,  
FULL_NAME= «updUsr.fulln»,
ACTIVE_F = «updUsr.af»
FROM ETLCL_USER E , ETLCL_USER_GROUP G
WHERE USER_GROUP_NAME = «updUsr.ugname»;
 
'''

def compile(Delete_user delUsr)'''
DELETE FROM ETLCL_USER 
WHERE USER_NAME = «delUsr.user.name»;
'''

def compile(Create_context ccon)'''
INSERT INTO ETLCL_CONTEXT (CONTEXT_NAME, DESCRIPTION, ENVIRONMENT_SID);

'''

def compile(Update_context updCon)'''
UPDATE E 
SET DESCRIPTION =  «updCon.desc»,
ENVIRONMENT_SID = ENV.ENVIRONMENT_SID
FROM ETLCL_CONTEXT E , JOIN ETLCL_ENVIRONMENT ENV
WHERE ENVIRONMENT_NAME = «updCon.desc»;
'''

def compile (Delete_context delCon)'''
DELETE FROM ETLCL_CONTEXT 
WHERE CONTEXT_NAME = «delCon.context.name»;
'''

def compile(Create_environment cenv)'''
INSERT INTO ETLCL_ENVIRONMENT (ENVIRONEMNT_NAME, DESCRIPTION)
VALUES («cenv.name»',«cenv.desc»);
'''

def compile (Update_environment updEnv)'''
UPDATE ETLCL_ENVIRONMENT 
SET DESCRIPTION = «updEnv.desc»
WHERE ENVIRONMENT_NAME = «updEnv.env.name»;
'''

def compile (Delete_environment delEnv)'''
DELETE FORM ETLCL_ENVIRONMENT 
WHERE ENVIRONMENT_NAME = «delEnv.env.name»
'''

def compile(Create_load cload)'''
INSERT INTO ETLCL_LOAD (LOAD_NAME, ENVIRONMENT_SID)
SELECT «cload.name» AS LOAD_NAME, EVNIRONEMNT_SID 
FROM ETLCL_ENVIRONMENT WHERE ENVIRONMENT_NAME = '«cload.env.name»';
'''

def compile(Create_group cg)'''
INSERT INTO ETLCL_GROUP (GROUP_NAME, LOAD_SID, DOMAIN SID)
SELECT «cg.name» AS GROUP_NAME , LOAD_SID, DOMAIN_SID
FROM ETLCL_LOAD EL, ETLCL_DOMAIN ED
WHERE EL.LOAD_NAME = «cg.load.name» AND ED.DOMAIN_NAME = «cg.domain.name» 
'''

def compile(Update_group updg)'''
UPDATE E
SET GROUP_NAME = «updg.name»,
DOMAIN_SID = D.DOMAIN_SID
FROM ETLCL_GROUP E INNER JOIN ETLCL_DOMAIN D
ON E.DOMAIN_SID = D.DOMAIN_SID
WHERE GROUP_NAME = «updg.name»;
'''

def compile(Delete_group delg)'''
DELETE FROM ETLCL_GROUP 
WHERE GROUP_NAME = «delg.group.name»;
'''

def compile(Create_domain dom)'''
INSERT INTO ETLCL_DOMAIN (DOMAIN_NAME, DOMAIN_DESCRIPTION)
VALUES('«dom.name»','«dom.desc»');
'''

def compile(Update_domain upddom)'''
UPDATE ETLCL_DOMAIN
SET DESCRIPTION = '«upddom.desc»'
WHERE DOMAIN_NAME = «upddom.domain.name»;
'''

def compile(Delete_domain deldom)'''
DELETE FROM ETLCL_DOMAIN
WHERE WHERE DOMAIN_NAME = «deldom.domain.name»;
'''

def compile(Create_agent_type cat)'''
INSERT INTO ETLCL_AGENT_TYPE (AGENT_TYPE_NAME, DESCRIPTION)
VALUES('«cat.name»','«cat.desc»')
'''

def compile(Create_scheduler csch)'''
INSERT INTO ETLCL_SCHEDULER (SCHEDULER_NAME, LOAD_SID, CONTEXT_SID, DESCRIPTION)
'''

def compile(Update_scheduler updsch)'''
UPDATE E
SET 
LOAD_SID = L.LOAD_SID,
CONTEXT_SID= C.CONTEXT_SID,
DATE_TIME = '«updsch.dtime»',
DESCRIPTION = '«updsch.desc»'
FROM ETLCL_SCHEDULER E, ETLCL_LOAD L, ETLCL_CONTEXT C
WHERE L.LOAD_NAME = «updsch.lsid.name»
AND C.CONTEXT_NAME = «updsch.csid.name»;
'''

def compile (Delete_scheduler delsch)'''
DELETE FROM ETLCL_SCHEDULER 
WHERE SCHEDULER_NAME = «delsch.sched.name»;
'''

def compile(Create_task_dependency td)'''
INSERT INTO ETLCL_DEPENDENCY(CONDITION, TASK_SID, DEPENDS_ON_TASK_SID, GROUP_SID, DEPENDS_ON_GROUP_SID)
VALUES (SELECT '«td.dc.compile»' AS CONDITION, T1.TASK_SID AS TASK_SID, T2.TASK_SID AS DEPENDS_ON_TASK_SID, 0 AS GROUP_SID, 0, AS GROUP_SID FROM ETLCL_TASK T1 FULL JOIN ETLCL_TASK T2 WHERE T1.TASK_NAME = '«td.t1.name»' AND T2.TASK_NAME = '«td.t2.name»')

'''

def compile(Create_group_dependency gd)'''
INSERT INTO ETLCL_DEPENDENCY(CONDITION, TASK_SID, DEPENDS_ON_TASK_SID, GROUP_SID, DEPENDS_ON_GROUP_SID)
VALUES (SELECT '«gd.dc.compile»' AS CONDITION, 0 AS TASK_SID, 0 AS DEPENDS_ON_TASK_SID, G1.GROUP_SID, G2.GROUP_SID FROM ETLCL_GROUP G1 FULL JOIN ETLCL_GROUP G2 WHERE G1.GROUP_NAME = '«gd.g1.name»' AND G2.GROUP_NAME = '«gd.g2.name»')
'''

def compile(Dependency_condition dcon)'''
    «IF dcon.success»SUCCESS«ENDIF»
     «IF dcon.finish»FINISH«ENDIF»
      «IF dcon.error»ERROR«ENDIF»
    '''

/*-------------------------------------------------MAIN-END--------------------------------------- */
/*-------------------------------------------------ELT-START--------------------------------------- */

def compile(Create_task crt)'''
INSERT INTO ETLCL_TASK(TASK_NAME, GROUP_SID, AGENT_TYPE_SID, AGENT_SID)
SELECT «crt.name» as TASK_NAME, EG.GROUP_SID, EA.AGENT_TYPE_SID, EA.AGENT_SID
FROM ETLCL_GROUP EG, ETLCL_AGENT EA
WHERE EG.GROUP_NAME = «crt.group.name»
AND «crt.aname.name» = EA.AGENT_NAME;
'''
	
def compile(Update_task updt)'''
UPDATE E
SET TASK_NAME = «updt.tname»,
AGENT_SID = A.AGENT_SID, 
FROM ETLCL_TASK E INNER JOIN ETLCL_AGENT A
ON E.AGENT_SID = A.AGENT_SID
WHERE A.AGENT_NAME = «updt.aname»
'''

def compile(Delete_task delt)'''
DELETE FROM ETLCL_TASK 
WHERE TASK_NAME = «delt.task.name»
'''


/*-------------------------------------------------ETL-END--------------------------------------- */
/*-------------------------------------------------DB-START--------------------------------------- */

def compileMSSQL(Configuration cmssql)'''
	--Create config 
	--«ETL_tool_name = cmssql.etl_tool_name.name»
	USE MASTER
	IF EXISTS(select * from sys.databases where name='ETLCL')
	DROP DATABASE ETLCL
	CREATE DATABASE ETLCL
	USE ETLCL
	GO
	CREATE TABLE ETLCL_CONFIGURATION(
	CONFIGURATION_SID INTEGER IDENTITY(1,1) NOT NULL,
	CONFIGURATION_NAME VARCHAR(50),
	ELT_TOOL_NAME VARCHAR(50),
	ETL_SERVER_ADDRESS VARCHAR(500),
	DB_TYPE VARCHAR(50),
	DB_SERVER_ADDRESS VARCHAR(500),
	ENVIRONMENT_NAME VARCHAR(50),
	ENVIRONMENT_DESCRIPTION VARCHAR(500),
	SCHEDULER_SERVICE_TYPE VARCHAR(500)
	);
	CREATE TABLE ETLCL_USER_GROUP(
	USER_GROUP_SID INTEGER IDENTITY(1,1) NOT NULL,
	USER_GROUP_NAME VARCHAR(500),
	DESCRIPTION VARCHAR(500)
	);
	
	CREATE TABLE ETLCL_USER(
	USER_SID INTEGER IDENTITY(1,1) NOT NULL, 
	USER_GROUP_SID INTEGER,
	USER_NAME VARCHAR(500),
	PASSWORD_MD5 VARCHAR(500),
	FULL_NAME VARCHAR(500),
	ACTIVE_F INTEGER
	);
	
	CREATE TABLE ETLCL_ENVIRONMENT(
	ENVIRONMENT_SID INTEGER IDENTITY(1,1) NOT NULL,  
	ENVIRONMENT_NAME VARCHAR(500),
	DESCRIPTION VARCHAR(500)
	);
	
	CREATE TABLE ETLCL_CONTEXT(
	CONTEXT_SID INTEGER IDENTITY(1,1) NOT NULL, 
	CONTEXT_NAME VARCHAR(50) NOT NULL, 
	DESCRIPTION VARCHAR(500),
	ENVIRONMENT_SID INTEGER
	);
	
	CREATE TABLE ETLCL_LOAD(
	LOAD_SID INTEGER IDENTITY(1,1) NOT NULL, 
	ENVIRONMENT_SID INTEGER NOT NULL,
	LOAD_NAME VARCHAR(50) NOT NULL
	);
	
	CREATE TABLE ETLCL_AGENT_TYPE(
	AGENT_TYPE_SID INTEGER IDENTITY(1,1) NOT NULL, 
	AGENT_TYPE_NAME VARCHAR(500),
	DESCRIPTION VARCHAR(500)
	);
	
	CREATE TABLE ETLCL_SCHEDULER_TYPE(
	SCHEDULER_TYPE_SID INTEGER IDENTITY(1,1) NOT NULL, 
	TYPE_NAME VARCHAR(50),
	REFRESH_TIME_IN_SEC INT,
	LOG_DETAIL_F INT
	)
	
	CREATE TABLE ETLCL_SCHEDULER(
	SCHEDULER_SID INTEGER IDENTITY(1,1) NOT NULL, 
	SCHEDULER_NAME VARCHAR(50) NOT NULL, 
	SCHEDULER_TYPE_SID INTEGER, 
	LOAD_SID INTEGER, 
	CONTEXT_SID INTEGER, 
	DESCRIPTION VARCHAR(500),
	COMMAND_TO_EXECUTE VARCHAR(4000)
	);
	
	CREATE TABLE ETLCL_GROUP(
	GROUP_SID INTEGER IDENTITY(1,1) NOT NULL, 
	GROUP_NAME VARCHAR(50) NOT NULL, 
	LOAD_SID INTEGER NOT NULL,
	DOMAIN_SID INTEGER
	);
	
	CREATE TABLE ETLCL_AGENT_PARAMETER(
	AGENT_PARAMETER_SID INTEGER IDENTITY(1,1) NOT NULL, 
	AGENT_PARAMETER_NAME VARCHAR(50) NOT NULL, 
	AGENT_SID INTEGER NOT NULL,
	AGENT_TYPE_SID INTEGER NOT NULL, 
	DESCRIPTION VARCHAR(500),
	AGENT_PARAMETER_TYPE VARCHAR(50),
	DEFAULT_VALUE VARCHAR(500)
	);
	
	CREATE TABLE ETLCL_AGENT (
	AGENT_SID INTEGER IDENTITY(1,1) NOT NULL, 
	AGENT_NAME VARCHAR(50) NOT NULL, 
	AGENT_TYPE_SID INTEGER NOT NULL, 
	ENVIRONMENT_SID INTEGER NOT NULL,
	);
	
	CREATE TABLE ETLCL_DEPENDENCY(
	DEPENDENCY_SID INTEGER IDENTITY(1,1) NOT NULL, 
	CONDITION VARCHAR(50),
	TASK_SID INTEGER, 
	DEPENDS_ON_TASK_SID INTEGER,
	GROUP_SID INTEGER,
	DEPENDS_ON_GROUP_SID INTEGER
	);
	
	CREATE TABLE ETLCL_EXECUTION(
	EXECUTION_SID INTEGER IDENTITY(1,1) NOT NULL, 
	START_TIME DATETIME, 
	END_TIME DATETIME, 
	TYPE VARCHAR(50),
	DESCRIPTION VARCHAR(500),
	CONTEXT_SID INTEGER NOT NULL, 
	SCHEDULER_SID INTEGER NOT NULL, 
	PARAMETERS VARCHAR(500)
	);
	
	CREATE TABLE ETLCL_LOAD_RUN(
	LOAD_RUN_SID INTEGER IDENTITY(1,1) NOT NULL, 
	EXECUTION_SID INTEGER NOT NULL, 
	LOAD_SID INTEGER NOT NULL, 
	START_TIME DATETIME, 
	END_TIME DATETIME,
	STATUS VARCHAR(50)
	);
	
	CREATE TABLE ETLCL_GROUP_RUN(
	GROUP_RUN_SID INTEGER IDENTITY(1,1) NOT NULL, 
	EXECUTION_SID INTEGER NOT NULL, 
	LOAD_RUN_SID INTEGER NOT NULL, 
	GROUP_SID INTEGER NOT NULL, 
	START_TIME DATETIME, 
	END_TIME DATETIME, 
	STATUS VARCHAR(50)
	);
	
	CREATE TABLE ETLCL_EXECUTION_ACTION(
	EXECUTION_ACTION_SID INTEGER IDENTITY(1,1) NOT NULL, 
	EXECUTION_SID INTEGER NOT NULL,
	ACTION_TYPE VARCHAR(50),
	STATUS VARCHAR(50),
	PARAMETERS VARCHAR(500) 
	);
	
	CREATE TABLE ETLCL_TASK_RUN(
	TASK_RUN_SID INTEGER IDENTITY(1,1) NOT NULL, 
	EXECUTION_SID INTEGER NOT NULL, 
	EXECUTION_ACTION_SID INTEGER NOT NULL, 
	GROUP_RUN_SID INTEGER NOT NULL, 
	TASK_SID INTEGER NOT NULL, 
	AGENT_SID INTEGER NOT NULL,
	START_TIME DATETIME, 
	END_TIME DATETIME,
	STATUS VARCHAR(50)
	);
	
	CREATE TABLE ETLCL_TASK(
	TASK_SID INTEGER IDENTITY(1,1) NOT NULL, 
	TASK_NAME VARCHAR(50), 
	GROUP_SID INTEGER NOT NULL, 
	AGENT_TYPE_SID INTEGER NOT NULL, 
	AGENT_SID INTEGER NOT NULL,
	DOMAIN_SID INTEGER
	);
	
	
	CREATE TABLE ETLCL_DOMAIN(
	DOMAIN_SID INTEGER IDENTITY(1,1) NOT NULL,
	DOMAIN_NAME VARCHAR(50),
	DOMAIN_DESCRIPTION VARCHAR(50)
	);
	
	
	CREATE TABLE ETLCL_TASK_RUN_DETAIL_LOG(
	TASK_RUN_DETAIL_LOG_SID INTEGER IDENTITY(1,1) NOT NULL,
	TASK_RUN_SID INTEGER NOT NULL, 
	EXECUTION_SID INTEGER NOT NULL, 
	EXECUTION_ACTION_SID INTEGER NOT NULL, 
	LOG_LINE VARCHAR(500) NOT NULL
	);
	 
	CREATE TABLE ETLCL_TASK_RUN_ERROR_LOG(
	TASK_RUN_ERROR_LOG_SID INTEGER IDENTITY(1,1) NOT NULL,
	TASK_RUN_SID INTEGER NOT NULL, 
	EXECUTION_SID INTEGER NOT NULL, 
	EXECUTION_ACTION_SID INTEGER NOT NULL, 
	LOG_LINE VARCHAR(500) NOT NULL
	);
	
	CREATE TABLE ETLCL_PARAMETER(
	PARAMETER_SID INTEGER IDENTITY(1,1) NOT NULL, 
	PARAMETER_NAME VARCHAR(50) NOT NULL,
	TASK_SID INTEGER NOT NULL, 
	CONTEXT_SID INTEGER NOT NULL,
	TYPE VARCHAR(50),
	IS_NULLABLE INTEGER, 
	DEFAULT_VALUE VARCHAR(500)
	);
	
	
	--PRIMARY KEYS----------------------------------------------------
	ALTER TABLE ETLCL_CONFIGURATION
	ADD CONSTRAINT PK_CONFIGURATION_SID PRIMARY KEY (CONFIGURATION_SID);
	
	ALTER TABLE ETLCL_USER_GROUP
	ADD CONSTRAINT PK_USER_GROUP_SID PRIMARY KEY (USER_GROUP_SID);
	
	ALTER TABLE ETLCL_USER
	ADD CONSTRAINT PK_USER_SID PRIMARY KEY (USER_SID);
	
	ALTER TABLE ETLCL_ENVIRONMENT 
	ADD CONSTRAINT PK_ENVIRONMENT_SID PRIMARY KEY (ENVIRONMENT_SID);
	
	ALTER TABLE ETLCL_CONTEXT
	ADD CONSTRAINT PK_CONTEXT_SID PRIMARY KEY (CONTEXT_SID);
	
	ALTER TABLE ETLCL_LOAD
	ADD CONSTRAINT PK_LOAD_SID PRIMARY KEY (LOAD_SID);
	
	ALTER TABLE ETLCL_AGENT_TYPE
	ADD CONSTRAINT PK_AGENT_TYPE_SID PRIMARY KEY (AGENT_TYPE_SID);
	
	ALTER TABLE ETLCL_SCHEDULER_TYPE
	ADD CONSTRAINT PK_SCHEDULER_TYPE_SID PRIMARY KEY (SCHEDULER_TYPE_SID);
	
	ALTER TABLE ETLCL_SCHEDULER
	ADD CONSTRAINT PK_SCHEDULER_SID PRIMARY KEY (SCHEDULER_SID);
	
	ALTER TABLE ETLCL_AGENT_PARAMETER 
	ADD CONSTRAINT PK_AGENT_PARAMETER_SID PRIMARY KEY (AGENT_PARAMETER_SID);
	
	ALTER TABLE ETLCL_AGENT 
	ADD CONSTRAINT PK_AGENT_SID PRIMARY KEY (AGENT_SID);
	
	ALTER TABLE ETLCL_DOMAIN
	ADD CONSTRAINT PK_DOMAIN_SID PRIMARY KEY (DOMAIN_SID);
	
	ALTER TABLE ETLCL_LOAD_RUN
	ADD CONSTRAINT PK_LOAD_RUN_SID PRIMARY KEY (LOAD_RUN_SID);
	
	ALTER TABLE ETLCL_DEPENDENCY
	ADD CONSTRAINT PK_DEPENDENCY_SID PRIMARY KEY (DEPENDENCY_SID);
	
	ALTER TABLE ETLCL_EXECUTION
	ADD CONSTRAINT PK_EXECUTION_SID PRIMARY KEY (EXECUTION_SID);
	
	ALTER TABLE ETLCL_GROUP_RUN
	ADD CONSTRAINT PK_GROUP_RUN_SID PRIMARY KEY (GROUP_RUN_SID);
	
	ALTER TABLE ETLCL_GROUP
	ADD CONSTRAINT PK_GROUP_SID PRIMARY KEY (GROUP_SID);
	
	ALTER TABLE ETLCL_EXECUTION_ACTION
	ADD CONSTRAINT PK_EXECUTION_ACTION_SID PRIMARY KEY (EXECUTION_ACTION_SID);
	
	ALTER TABLE ETLCL_TASK_RUN
	ADD CONSTRAINT PK_TASK_RUN_SID PRIMARY KEY (TASK_RUN_SID);
	
	ALTER TABLE ETLCL_TASK
	ADD CONSTRAINT PK_TASK_SID PRIMARY KEY (TASK_SID);
	
	ALTER TABLE ETLCL_TASK_RUN_DETAIL_LOG
	ADD CONSTRAINT PK_DETAIL_LOG PRIMARY KEY (TASK_RUN_SID, EXECUTION_SID, EXECUTION_ACTION_SID, LOG_LINE);
	
	ALTER TABLE ETLCL_TASK_RUN_ERROR_LOG
	ADD CONSTRAINT PK_ERROR_LOG PRIMARY KEY (TASK_RUN_SID, EXECUTION_SID, EXECUTION_ACTION_SID, LOG_LINE);
	
	ALTER TABLE ETLCL_PARAMETER
	ADD CONSTRAINT PK_PARAMETER_SID PRIMARY KEY (PARAMETER_SID);
	
	
	
	
	
	
	-- FOREIGN KEYS----------------------------------------------------
	ALTER TABLE ETLCL_USER
	ADD CONSTRAINT FK_USER_GROUP_SID FOREIGN KEY (USER_GROUP_SID)
	REFERENCES ETLCL_USER_GROUP (USER_GROUP_SID);
	
	ALTER TABLE ETLCL_CONTEXT
	ADD CONSTRAINT FK_ENVIORONMENT_SID FOREIGN KEY (ENVIRONMENT_SID)
	REFERENCES ETLCL_ENVIRONMENT (ENVIRONMENT_SID);
	
	ALTER TABLE ETLCL_LOAD
	ADD CONSTRAINT FK_LENVIRONMENT_SID FOREIGN KEY (ENVIRONMENT_SID)
	REFERENCES ETLCL_ENVIRONMENT (ENVIRONMENT_SID);
	
	ALTER TABLE ETLCL_SCHEDULER
	ADD CONSTRAINT FK_LOAD_SID FOREIGN KEY (LOAD_SID)
	REFERENCES ETLCL_LOAD (LOAD_SID);
	
	ALTER TABLE ETLCL_SCHEDULER
	ADD CONSTRAINT FK_STYPE_SID FOREIGN KEY (SCHEDULER_TYPE_SID)
	REFERENCES ETLCL_SCHEDULER_TYPE (SCHEDULER_TYPE_SID)
	
	ALTER TABLE ETLCL_SCHEDULER
	ADD CONSTRAINT FK_CONTEXT_SID FOREIGN KEY (CONTEXT_SID)
	REFERENCES ETLCL_CONTEXT (CONTEXT_SID);
	
	ALTER TABLE ETLCL_AGENT_PARAMETER
	ADD CONSTRAINT FK_AGENT_PTYPE_SID FOREIGN KEY (AGENT_TYPE_SID)
	REFERENCES ETLCL_AGENT_TYPE (AGENT_TYPE_SID);
	
	ALTER TABLE ETLCL_AGENT_PARAMETER
	ADD CONSTRAINT FK_AGENT_SID FOREIGN KEY (AGENT_SID)
	REFERENCES ETLCL_AGENT (AGENT_SID);
	
	ALTER TABLE ETLCL_AGENT
	ADD CONSTRAINT FK_ENVIRONMENT_SID FOREIGN KEY (ENVIRONMENT_SID)
	REFERENCES ETLCL_ENVIRONMENT (ENVIRONMENT_SID);
	
	ALTER TABLE ETLCL_AGENT
	ADD CONSTRAINT FK_AGENT_TYPE_SID FOREIGN KEY (AGENT_TYPE_SID)
	REFERENCES ETLCL_AGENT_TYPE (AGENT_TYPE_SID);
	
	ALTER TABLE ETLCL_LOAD_RUN
	ADD CONSTRAINT FK_EXECUTION_SID FOREIGN KEY (EXECUTION_SID)
	REFERENCES ETLCL_EXECUTION (EXECUTION_SID);
	
	ALTER TABLE ETLCL_LOAD_RUN
	ADD CONSTRAINT FK_LRLOAD_SID FOREIGN KEY (LOAD_SID)
	REFERENCES ETLCL_LOAD (LOAD_SID);
	
	ALTER TABLE ETLCL_DEPENDENCY
	ADD CONSTRAINT FK_GROUP_SID FOREIGN KEY (GROUP_SID)
	REFERENCES ETLCL_GROUP (GROUP_SID);
	
	ALTER TABLE ETLCL_DEPENDENCY
	ADD CONSTRAINT FK_DGSID_SID FOREIGN KEY (DEPENDS_ON_GROUP_SID)
	REFERENCES ETLCL_GROUP (GROUP_SID);
	
	ALTER TABLE ETLCL_DEPENDENCY
	ADD CONSTRAINT FK_TASK_SID FOREIGN KEY (TASK_SID)
	REFERENCES ETLCL_TASK (TASK_SID);
	
	ALTER TABLE ETLCL_DEPENDENCY
	ADD CONSTRAINT FK_DTTASK_SID FOREIGN KEY (DEPENDS_ON_TASK_SID)
	REFERENCES ETLCL_TASK (TASK_SID);
	
	ALTER TABLE ETLCL_EXECUTION
	ADD CONSTRAINT FK_SCHEDULER_SID FOREIGN KEY (SCHEDULER_SID)
	REFERENCES ETLCL_SCHEDULER (SCHEDULER_SID);
	
	ALTER TABLE ETLCL_EXECUTION
	ADD CONSTRAINT FK_ECONTEXT_SID FOREIGN KEY (CONTEXT_SID)
	REFERENCES ETLCL_CONTEXT (CONTEXT_SID);
	
	ALTER TABLE ETLCL_GROUP_RUN
	ADD CONSTRAINT FK_LOAD_RUN_SID FOREIGN KEY (LOAD_RUN_SID)
	REFERENCES ETLCL_LOAD_RUN (LOAD_RUN_SID);
	
	ALTER TABLE ETLCL_GROUP_RUN
	ADD CONSTRAINT FK_GEXECUTION_SID FOREIGN KEY (EXECUTION_SID)
	REFERENCES ETLCL_EXECUTION (EXECUTION_SID);
	
	ALTER TABLE ETLCL_GROUP_RUN
	ADD CONSTRAINT FK_GRGROUP_SID FOREIGN KEY (GROUP_SID)
	REFERENCES ETLCL_GROUP (GROUP_SID);
	
	ALTER TABLE ETLCL_GROUP
	ADD CONSTRAINT FK_GLOAD_SID FOREIGN KEY (LOAD_SID)
	REFERENCES ETLCL_LOAD (LOAD_SID);
	
	ALTER TABLE ETLCL_GROUP
	ADD CONSTRAINT FK_GDOMAIN_SID FOREIGN KEY (DOMAIN_SID)
	REFERENCES ETLCL_DOMAIN (DOMAIN_SID);
	
	ALTER TABLE ETLCL_EXECUTION_ACTION
	ADD CONSTRAINT FK_EAEXECUTION_SID FOREIGN KEY (EXECUTION_SID)
	REFERENCES ETLCL_EXECUTION (EXECUTION_SID);
	
	ALTER TABLE ETLCL_TASK_RUN
	ADD CONSTRAINT FK_EXECUTION_ACTION_SID FOREIGN KEY (EXECUTION_ACTION_SID)
	REFERENCES ETLCL_EXECUTION_ACTION (EXECUTION_ACTION_SID);
	
	ALTER TABLE ETLCL_TASK_RUN
	ADD CONSTRAINT FK_TREXECUTION_SID FOREIGN KEY (EXECUTION_SID)
	REFERENCES ETLCL_EXECUTION (EXECUTION_SID);
	
	ALTER TABLE ETLCL_TASK_RUN
	ADD CONSTRAINT FK_GROUP_RUN_SID FOREIGN KEY (GROUP_RUN_SID)
	REFERENCES ETLCL_GROUP_RUN (GROUP_RUN_SID);
	
	ALTER TABLE ETLCL_TASK_RUN
	ADD CONSTRAINT FK_TRTASK_SID FOREIGN KEY (TASK_SID)
	REFERENCES ETLCL_TASK (TASK_SID);
	
	ALTER TABLE ETLCL_TASK_RUN
	ADD CONSTRAINT FK_TRAGENT_SID FOREIGN KEY (AGENT_SID)
	REFERENCES ETLCL_AGENT (AGENT_SID);
	
	ALTER TABLE ETLCL_TASK
	ADD CONSTRAINT FK_TGROUP_SID FOREIGN KEY (GROUP_SID)
	REFERENCES ETLCL_GROUP (GROUP_SID);
	
	ALTER TABLE ETLCL_TASK
	ADD CONSTRAINT FK_TDOMAIN_SID FOREIGN KEY (DOMAIN_SID)
	REFERENCES ETLCL_DOMAIN (DOMAIN_SID);
	
	ALTER TABLE ETLCL_TASK
	ADD CONSTRAINT FK_TAGENT_TYPE_SID FOREIGN KEY (AGENT_TYPE_SID)
	REFERENCES ETLCL_AGENT_TYPE (AGENT_TYPE_SID);
	
	ALTER TABLE ETLCL_TASK
	ADD CONSTRAINT FK_TASGENT_TYPE_SID FOREIGN KEY (AGENT_TYPE_SID)
	REFERENCES ETLCL_AGENT_TYPE (AGENT_TYPE_SID);
	
	ALTER TABLE ETLCL_TASK_RUN_DETAIL_LOG
	ADD CONSTRAINT FK_TASK_RUN_SID FOREIGN KEY (TASK_RUN_SID)
	REFERENCES ETLCL_TASK_RUN (TASK_RUN_SID);
	
	ALTER TABLE ETLCL_TASK_RUN_ERROR_LOG
	ADD CONSTRAINT FK_ETASK_RUN_SID FOREIGN KEY (TASK_RUN_SID)
	REFERENCES ETLCL_TASK_RUN (TASK_RUN_SID);
	
	ALTER TABLE ETLCL_PARAMETER
	ADD CONSTRAINT FK_PARTASK_SID FOREIGN KEY (TASK_SID)
	REFERENCES ETLCL_TASK (TASK_SID);
	
	ALTER TABLE ETLCL_PARAMETER
	ADD CONSTRAINT FK_PACONTEXT_SID FOREIGN KEY (CONTEXT_SID)
	REFERENCES ETLCL_CONTEXT (CONTEXT_SID);
'''

//Paket oracle logika sa prosirenim tabelama.... 

def compileOracle(Configuration coracle)'''
CREATE SCHEMA AUTHORIZATION ETLCL;

CREATE TABLE ETLCL_CONFIGURATION(
	CONFIGURATION_SID INTEGER IDENTITY(1,1) NOT NULL,
	CONFIGURATION_NAME VARCHAR(50),
	ELT_TOOL_NAME VARCHAR(50),
	ETL_SERVER_ADDRESS VARCHAR(500),
	DB_TYPE VARCHAR(50),
	DB_SERVER_ADDRESS VARCHAR(500),
	ENVIRONMENT_NAME VARCHAR(50),
	ENVIRONMENT_DESCRIPTION VARCHAR(500),
	SCHEDULER_SERVICE_TYPE VARCHAR(500)
	);
	CREATE TABLE ETLCL_USER_GROUP(
	USER_GROUP_SID INTEGER IDENTITY(1,1) NOT NULL,
	USER_GROUP_NAME VARCHAR(500),
	DESCRIPTION VARCHAR(500)
	);
	
	CREATE TABLE ETLCL_USER(
	USER_SID INTEGER IDENTITY(1,1) NOT NULL, 
	USER_GROUP_SID INTEGER,
	USER_NAME VARCHAR(500),
	PASSWORD_MD5 VARCHAR(500),
	FULL_NAME VARCHAR(500),
	ACTIVE_F INTEGER
	);
	
	CREATE TABLE ETLCL_ENVIRONMENT(
	ENVIRONMENT_SID INTEGER IDENTITY(1,1) NOT NULL,  
	ENVIRONMENT_NAME VARCHAR(500),
	DESCRIPTION VARCHAR(500)
	);
	
	CREATE TABLE ETLCL_CONTEXT(
	CONTEXT_SID INTEGER IDENTITY(1,1) NOT NULL, 
	CONTEXT_NAME VARCHAR(50) NOT NULL, 
	DESCRIPTION VARCHAR(500),
	ENVIRONMENT_SID INTEGER
	);
	
	CREATE TABLE ETLCL_LOAD(
	LOAD_SID INTEGER IDENTITY(1,1) NOT NULL, 
	ENVIRONMENT_SID INTEGER NOT NULL,
	LOAD_NAME VARCHAR(50) NOT NULL
	);
	
	CREATE TABLE ETLCL_AGENT_TYPE(
	AGENT_TYPE_SID INTEGER IDENTITY(1,1) NOT NULL, 
	AGENT_TYPE_NAME VARCHAR(500),
	DESCRIPTION VARCHAR(500)
	);
	
	CREATE TABLE ETLCL_SCHEDULER_TYPE(
	SCHEDULER_TYPE_SID INTEGER IDENTITY(1,1) NOT NULL, 
	TYPE_NAME VARCHAR(50),
	REFRESH_TIME_IN_SEC INT,
	LOG_DETAIL_F INT
	)
	
	CREATE TABLE ETLCL_SCHEDULER(
	SCHEDULER_SID INTEGER IDENTITY(1,1) NOT NULL, 
	SCHEDULER_NAME VARCHAR(50) NOT NULL, 
	SCHEDULER_TYPE_SID INTEGER, 
	LOAD_SID INTEGER, 
	CONTEXT_SID INTEGER, 
	DESCRIPTION VARCHAR(500),
	COMMAND_TO_EXECUTE VARCHAR(4000)
	);
	
	CREATE TABLE ETLCL_GROUP(
	GROUP_SID INTEGER IDENTITY(1,1) NOT NULL, 
	GROUP_NAME VARCHAR(50) NOT NULL, 
	LOAD_SID INTEGER NOT NULL,
	DOMAIN_SID INTEGER
	);
	
	CREATE TABLE ETLCL_AGENT_PARAMETER(
	AGENT_PARAMETER_SID INTEGER IDENTITY(1,1) NOT NULL, 
	AGENT_PARAMETER_NAME VARCHAR(50) NOT NULL, 
	AGENT_SID INTEGER NOT NULL,
	AGENT_TYPE_SID INTEGER NOT NULL, 
	DESCRIPTION VARCHAR(500),
	AGENT_PARAMETER_TYPE VARCHAR(50),
	DEFAULT_VALUE VARCHAR(500)
	);
	
	CREATE TABLE ETLCL_AGENT (
	AGENT_SID INTEGER IDENTITY(1,1) NOT NULL, 
	AGENT_NAME VARCHAR(50) NOT NULL, 
	AGENT_TYPE_SID INTEGER NOT NULL, 
	ENVIRONMENT_SID INTEGER NOT NULL,
	);
	
	CREATE TABLE ETLCL_DEPENDENCY(
	DEPENDENCY_SID INTEGER IDENTITY(1,1) NOT NULL, 
	CONDITION VARCHAR(50),
	TASK_SID INTEGER, 
	DEPENDS_ON_TASK_SID INTEGER,
	GROUP_SID INTEGER,
	DEPENDS_ON_GROUP_SID INTEGER
	);
	
	CREATE TABLE ETLCL_EXECUTION(
	EXECUTION_SID INTEGER IDENTITY(1,1) NOT NULL, 
	START_TIME DATETIME, 
	END_TIME DATETIME, 
	TYPE VARCHAR(50),
	DESCRIPTION VARCHAR(500),
	CONTEXT_SID INTEGER NOT NULL, 
	SCHEDULER_SID INTEGER NOT NULL, 
	PARAMETERS VARCHAR(500)
	);
	
	CREATE TABLE ETLCL_LOAD_RUN(
	LOAD_RUN_SID INTEGER IDENTITY(1,1) NOT NULL, 
	EXECUTION_SID INTEGER NOT NULL, 
	LOAD_SID INTEGER NOT NULL, 
	START_TIME DATETIME, 
	END_TIME DATETIME,
	STATUS VARCHAR(50)
	);
	
	CREATE TABLE ETLCL_GROUP_RUN(
	GROUP_RUN_SID INTEGER IDENTITY(1,1) NOT NULL, 
	EXECUTION_SID INTEGER NOT NULL, 
	LOAD_RUN_SID INTEGER NOT NULL, 
	GROUP_SID INTEGER NOT NULL, 
	START_TIME DATETIME, 
	END_TIME DATETIME, 
	STATUS VARCHAR(50)
	);
	
	CREATE TABLE ETLCL_EXECUTION_ACTION(
	EXECUTION_ACTION_SID INTEGER IDENTITY(1,1) NOT NULL, 
	EXECUTION_SID INTEGER NOT NULL,
	ACTION_TYPE VARCHAR(50),
	STATUS VARCHAR(50),
	PARAMETERS VARCHAR(500) 
	);
	
	CREATE TABLE ETLCL_TASK_RUN(
	TASK_RUN_SID INTEGER IDENTITY(1,1) NOT NULL, 
	EXECUTION_SID INTEGER NOT NULL, 
	EXECUTION_ACTION_SID INTEGER NOT NULL, 
	GROUP_RUN_SID INTEGER NOT NULL, 
	TASK_SID INTEGER NOT NULL, 
	AGENT_SID INTEGER NOT NULL,
	START_TIME DATETIME, 
	END_TIME DATETIME,
	STATUS VARCHAR(50)
	);
	
	CREATE TABLE ETLCL_TASK(
	TASK_SID INTEGER IDENTITY(1,1) NOT NULL, 
	TASK_NAME VARCHAR(50), 
	GROUP_SID INTEGER NOT NULL, 
	AGENT_TYPE_SID INTEGER NOT NULL, 
	AGENT_SID INTEGER NOT NULL,
	DOMAIN_SID INTEGER
	);
	
	
	CREATE TABLE ETLCL_DOMAIN(
	DOMAIN_SID INTEGER IDENTITY(1,1) NOT NULL,
	DOMAIN_NAME VARCHAR(50),
	DOMAIN_DESCRIPTION VARCHAR(50)
	);
	
	
	CREATE TABLE ETLCL_TASK_RUN_DETAIL_LOG(
	TASK_RUN_DETAIL_LOG_SID INTEGER IDENTITY(1,1) NOT NULL,
	TASK_RUN_SID INTEGER NOT NULL, 
	EXECUTION_SID INTEGER NOT NULL, 
	EXECUTION_ACTION_SID INTEGER NOT NULL, 
	LOG_LINE VARCHAR(500) NOT NULL
	);
	 
	CREATE TABLE ETLCL_TASK_RUN_ERROR_LOG(
	TASK_RUN_ERROR_LOG_SID INTEGER IDENTITY(1,1) NOT NULL,
	TASK_RUN_SID INTEGER NOT NULL, 
	EXECUTION_SID INTEGER NOT NULL, 
	EXECUTION_ACTION_SID INTEGER NOT NULL, 
	LOG_LINE VARCHAR(500) NOT NULL
	);
	
	CREATE TABLE ETLCL_PARAMETER(
	PARAMETER_SID INTEGER IDENTITY(1,1) NOT NULL, 
	PARAMETER_NAME VARCHAR(50) NOT NULL,
	TASK_SID INTEGER NOT NULL, 
	CONTEXT_SID INTEGER NOT NULL,
	TYPE VARCHAR(50),
	IS_NULLABLE INTEGER, 
	DEFAULT_VALUE VARCHAR(500)
	);
	
	
	--PRIMARY KEYS----------------------------------------------------
	ALTER TABLE ETLCL_CONFIGURATION
	ADD CONSTRAINT PK_CONFIGURATION_SID PRIMARY KEY (CONFIGURATION_SID);
	
	ALTER TABLE ETLCL_USER_GROUP
	ADD CONSTRAINT PK_USER_GROUP_SID PRIMARY KEY (USER_GROUP_SID);
	
	ALTER TABLE ETLCL_USER
	ADD CONSTRAINT PK_USER_SID PRIMARY KEY (USER_SID);
	
	ALTER TABLE ETLCL_ENVIRONMENT 
	ADD CONSTRAINT PK_ENVIRONMENT_SID PRIMARY KEY (ENVIRONMENT_SID);
	
	ALTER TABLE ETLCL_CONTEXT
	ADD CONSTRAINT PK_CONTEXT_SID PRIMARY KEY (CONTEXT_SID);
	
	ALTER TABLE ETLCL_LOAD
	ADD CONSTRAINT PK_LOAD_SID PRIMARY KEY (LOAD_SID);
	
	ALTER TABLE ETLCL_AGENT_TYPE
	ADD CONSTRAINT PK_AGENT_TYPE_SID PRIMARY KEY (AGENT_TYPE_SID);
	
	ALTER TABLE ETLCL_SCHEDULER_TYPE
	ADD CONSTRAINT PK_SCHEDULER_TYPE_SID PRIMARY KEY (SCHEDULER_TYPE_SID);
	
	ALTER TABLE ETLCL_SCHEDULER
	ADD CONSTRAINT PK_SCHEDULER_SID PRIMARY KEY (SCHEDULER_SID);
	
	ALTER TABLE ETLCL_AGENT_PARAMETER 
	ADD CONSTRAINT PK_AGENT_PARAMETER_SID PRIMARY KEY (AGENT_PARAMETER_SID);
	
	ALTER TABLE ETLCL_AGENT 
	ADD CONSTRAINT PK_AGENT_SID PRIMARY KEY (AGENT_SID);
	
	ALTER TABLE ETLCL_DOMAIN
	ADD CONSTRAINT PK_DOMAIN_SID PRIMARY KEY (DOMAIN_SID);
	
	ALTER TABLE ETLCL_LOAD_RUN
	ADD CONSTRAINT PK_LOAD_RUN_SID PRIMARY KEY (LOAD_RUN_SID);
	
	ALTER TABLE ETLCL_DEPENDENCY
	ADD CONSTRAINT PK_DEPENDENCY_SID PRIMARY KEY (DEPENDENCY_SID);
	
	ALTER TABLE ETLCL_EXECUTION
	ADD CONSTRAINT PK_EXECUTION_SID PRIMARY KEY (EXECUTION_SID);
	
	ALTER TABLE ETLCL_GROUP_RUN
	ADD CONSTRAINT PK_GROUP_RUN_SID PRIMARY KEY (GROUP_RUN_SID);
	
	ALTER TABLE ETLCL_GROUP
	ADD CONSTRAINT PK_GROUP_SID PRIMARY KEY (GROUP_SID);
	
	ALTER TABLE ETLCL_EXECUTION_ACTION
	ADD CONSTRAINT PK_EXECUTION_ACTION_SID PRIMARY KEY (EXECUTION_ACTION_SID);
	
	ALTER TABLE ETLCL_TASK_RUN
	ADD CONSTRAINT PK_TASK_RUN_SID PRIMARY KEY (TASK_RUN_SID);
	
	ALTER TABLE ETLCL_TASK
	ADD CONSTRAINT PK_TASK_SID PRIMARY KEY (TASK_SID);
	
	ALTER TABLE ETLCL_TASK_RUN_DETAIL_LOG
	ADD CONSTRAINT PK_DETAIL_LOG PRIMARY KEY (TASK_RUN_SID, EXECUTION_SID, EXECUTION_ACTION_SID, LOG_LINE);
	
	ALTER TABLE ETLCL_TASK_RUN_ERROR_LOG
	ADD CONSTRAINT PK_ERROR_LOG PRIMARY KEY (TASK_RUN_SID, EXECUTION_SID, EXECUTION_ACTION_SID, LOG_LINE);
	
	ALTER TABLE ETLCL_PARAMETER
	ADD CONSTRAINT PK_PARAMETER_SID PRIMARY KEY (PARAMETER_SID);
	
	
	
	
	
	
	-- FOREIGN KEYS----------------------------------------------------
	ALTER TABLE ETLCL_USER
	ADD CONSTRAINT FK_USER_GROUP_SID FOREIGN KEY (USER_GROUP_SID)
	REFERENCES ETLCL_USER_GROUP (USER_GROUP_SID);
	
	ALTER TABLE ETLCL_CONTEXT
	ADD CONSTRAINT FK_ENVIORONMENT_SID FOREIGN KEY (ENVIRONMENT_SID)
	REFERENCES ETLCL_ENVIRONMENT (ENVIRONMENT_SID);
	
	ALTER TABLE ETLCL_LOAD
	ADD CONSTRAINT FK_LENVIRONMENT_SID FOREIGN KEY (ENVIRONMENT_SID)
	REFERENCES ETLCL_ENVIRONMENT (ENVIRONMENT_SID);
	
	ALTER TABLE ETLCL_SCHEDULER
	ADD CONSTRAINT FK_LOAD_SID FOREIGN KEY (LOAD_SID)
	REFERENCES ETLCL_LOAD (LOAD_SID);
	
	ALTER TABLE ETLCL_SCHEDULER
	ADD CONSTRAINT FK_STYPE_SID FOREIGN KEY (SCHEDULER_TYPE_SID)
	REFERENCES ETLCL_SCHEDULER_TYPE (SCHEDULER_TYPE_SID)
	
	ALTER TABLE ETLCL_SCHEDULER
	ADD CONSTRAINT FK_CONTEXT_SID FOREIGN KEY (CONTEXT_SID)
	REFERENCES ETLCL_CONTEXT (CONTEXT_SID);
	
	ALTER TABLE ETLCL_AGENT_PARAMETER
	ADD CONSTRAINT FK_AGENT_PTYPE_SID FOREIGN KEY (AGENT_TYPE_SID)
	REFERENCES ETLCL_AGENT_TYPE (AGENT_TYPE_SID);
	
	ALTER TABLE ETLCL_AGENT_PARAMETER
	ADD CONSTRAINT FK_AGENT_SID FOREIGN KEY (AGENT_SID)
	REFERENCES ETLCL_AGENT (AGENT_SID);
	
	ALTER TABLE ETLCL_AGENT
	ADD CONSTRAINT FK_ENVIRONMENT_SID FOREIGN KEY (ENVIRONMENT_SID)
	REFERENCES ETLCL_ENVIRONMENT (ENVIRONMENT_SID);
	
	ALTER TABLE ETLCL_AGENT
	ADD CONSTRAINT FK_AGENT_TYPE_SID FOREIGN KEY (AGENT_TYPE_SID)
	REFERENCES ETLCL_AGENT_TYPE (AGENT_TYPE_SID);
	
	ALTER TABLE ETLCL_LOAD_RUN
	ADD CONSTRAINT FK_EXECUTION_SID FOREIGN KEY (EXECUTION_SID)
	REFERENCES ETLCL_EXECUTION (EXECUTION_SID);
	
	ALTER TABLE ETLCL_LOAD_RUN
	ADD CONSTRAINT FK_LRLOAD_SID FOREIGN KEY (LOAD_SID)
	REFERENCES ETLCL_LOAD (LOAD_SID);
	
	ALTER TABLE ETLCL_DEPENDENCY
	ADD CONSTRAINT FK_GROUP_SID FOREIGN KEY (GROUP_SID)
	REFERENCES ETLCL_GROUP (GROUP_SID);
	
	ALTER TABLE ETLCL_DEPENDENCY
	ADD CONSTRAINT FK_DGSID_SID FOREIGN KEY (DEPENDS_ON_GROUP_SID)
	REFERENCES ETLCL_GROUP (GROUP_SID);
	
	ALTER TABLE ETLCL_DEPENDENCY
	ADD CONSTRAINT FK_TASK_SID FOREIGN KEY (TASK_SID)
	REFERENCES ETLCL_TASK (TASK_SID);
	
	ALTER TABLE ETLCL_DEPENDENCY
	ADD CONSTRAINT FK_DTTASK_SID FOREIGN KEY (DEPENDS_ON_TASK_SID)
	REFERENCES ETLCL_TASK (TASK_SID);
	
	ALTER TABLE ETLCL_EXECUTION
	ADD CONSTRAINT FK_SCHEDULER_SID FOREIGN KEY (SCHEDULER_SID)
	REFERENCES ETLCL_SCHEDULER (SCHEDULER_SID);
	
	ALTER TABLE ETLCL_EXECUTION
	ADD CONSTRAINT FK_ECONTEXT_SID FOREIGN KEY (CONTEXT_SID)
	REFERENCES ETLCL_CONTEXT (CONTEXT_SID);
	
	ALTER TABLE ETLCL_GROUP_RUN
	ADD CONSTRAINT FK_LOAD_RUN_SID FOREIGN KEY (LOAD_RUN_SID)
	REFERENCES ETLCL_LOAD_RUN (LOAD_RUN_SID);
	
	ALTER TABLE ETLCL_GROUP_RUN
	ADD CONSTRAINT FK_GEXECUTION_SID FOREIGN KEY (EXECUTION_SID)
	REFERENCES ETLCL_EXECUTION (EXECUTION_SID);
	
	ALTER TABLE ETLCL_GROUP_RUN
	ADD CONSTRAINT FK_GRGROUP_SID FOREIGN KEY (GROUP_SID)
	REFERENCES ETLCL_GROUP (GROUP_SID);
	
	ALTER TABLE ETLCL_GROUP
	ADD CONSTRAINT FK_GLOAD_SID FOREIGN KEY (LOAD_SID)
	REFERENCES ETLCL_LOAD (LOAD_SID);
	
	ALTER TABLE ETLCL_GROUP
	ADD CONSTRAINT FK_GDOMAIN_SID FOREIGN KEY (DOMAIN_SID)
	REFERENCES ETLCL_DOMAIN (DOMAIN_SID);
	
	ALTER TABLE ETLCL_EXECUTION_ACTION
	ADD CONSTRAINT FK_EAEXECUTION_SID FOREIGN KEY (EXECUTION_SID)
	REFERENCES ETLCL_EXECUTION (EXECUTION_SID);
	
	ALTER TABLE ETLCL_TASK_RUN
	ADD CONSTRAINT FK_EXECUTION_ACTION_SID FOREIGN KEY (EXECUTION_ACTION_SID)
	REFERENCES ETLCL_EXECUTION_ACTION (EXECUTION_ACTION_SID);
	
	ALTER TABLE ETLCL_TASK_RUN
	ADD CONSTRAINT FK_TREXECUTION_SID FOREIGN KEY (EXECUTION_SID)
	REFERENCES ETLCL_EXECUTION (EXECUTION_SID);
	
	ALTER TABLE ETLCL_TASK_RUN
	ADD CONSTRAINT FK_GROUP_RUN_SID FOREIGN KEY (GROUP_RUN_SID)
	REFERENCES ETLCL_GROUP_RUN (GROUP_RUN_SID);
	
	ALTER TABLE ETLCL_TASK_RUN
	ADD CONSTRAINT FK_TRTASK_SID FOREIGN KEY (TASK_SID)
	REFERENCES ETLCL_TASK (TASK_SID);
	
	ALTER TABLE ETLCL_TASK_RUN
	ADD CONSTRAINT FK_TRAGENT_SID FOREIGN KEY (AGENT_SID)
	REFERENCES ETLCL_AGENT (AGENT_SID);
	
	ALTER TABLE ETLCL_TASK
	ADD CONSTRAINT FK_TGROUP_SID FOREIGN KEY (GROUP_SID)
	REFERENCES ETLCL_GROUP (GROUP_SID);
	
	ALTER TABLE ETLCL_TASK
	ADD CONSTRAINT FK_TDOMAIN_SID FOREIGN KEY (DOMAIN_SID)
	REFERENCES ETLCL_DOMAIN (DOMAIN_SID);
	
	ALTER TABLE ETLCL_TASK
	ADD CONSTRAINT FK_TAGENT_TYPE_SID FOREIGN KEY (AGENT_TYPE_SID)
	REFERENCES ETLCL_AGENT_TYPE (AGENT_TYPE_SID);
	
	ALTER TABLE ETLCL_TASK
	ADD CONSTRAINT FK_TASGENT_TYPE_SID FOREIGN KEY (AGENT_TYPE_SID)
	REFERENCES ETLCL_AGENT_TYPE (AGENT_TYPE_SID);
	
	ALTER TABLE ETLCL_TASK_RUN_DETAIL_LOG
	ADD CONSTRAINT FK_TASK_RUN_SID FOREIGN KEY (TASK_RUN_SID)
	REFERENCES ETLCL_TASK_RUN (TASK_RUN_SID);
	
	ALTER TABLE ETLCL_TASK_RUN_ERROR_LOG
	ADD CONSTRAINT FK_ETASK_RUN_SID FOREIGN KEY (TASK_RUN_SID)
	REFERENCES ETLCL_TASK_RUN (TASK_RUN_SID);
	
	ALTER TABLE ETLCL_PARAMETER
	ADD CONSTRAINT FK_PARTASK_SID FOREIGN KEY (TASK_SID)
	REFERENCES ETLCL_TASK (TASK_SID);
	
	ALTER TABLE ETLCL_PARAMETER
	ADD CONSTRAINT FK_PACONTEXT_SID FOREIGN KEY (CONTEXT_SID)
	REFERENCES ETLCL_CONTEXT (CONTEXT_SID);


-------------------------------------------------------

CREATE OR REPLACE PACKAGE BODY ETLCL.ETLCL_PKG AS

procedure get_pending_tasks(v_dwh_load_sid integer, v_result out ETLCL.cursorType, v_errorMessage out varchar2) 
IS

v_code int;
v_errm varchar2(1000);
n BINARY_INTEGER := 0;
v_current_seq int;

BEGIN

    update ETLCL_lock_system
    set lock_type = 'EX'
    , lock_seq_id = procedure_seq.nextval
    where lock_sid = 1;

    v_current_seq := get_pending_tasks_seq.nextval;

    insert into ETLCL_event_log (event_timestamp, task_sid, group_sid, taskrun_sid, grouprun_sid, locked, event_name, note, dwh_load_sid, restart_flag) 
    values (systimestamp, null, null, null, null, v_current_seq, 'get_pending_tasks', 'Starting', v_dwh_load_sid, null);

    update ETLCL_taskrun_log
    set locked = v_current_seq
    where dwh_load_sid = v_dwh_load_sid
    and taskrun_status = 'PENDING'
    and locked = 0;  
    
    open v_result for 
    select tl.taskrun_sid, tl.grouprun_sid, tl.task_sid, tl.dwh_load_sid, tl.locked
    from ETLCL_taskrun_log tl inner join v_active_version_tasks t
        on tl.task_sid = t.task_sid 
    where tl.locked = v_current_seq
    and t.task_status <> 'DELETED'; 

    insert into ETLCL_event_log (event_timestamp, task_sid, group_sid, taskrun_sid, grouprun_sid, locked, event_name, note, dwh_load_sid, restart_flag) 
    values (systimestamp, null, null, null, null, v_current_seq, 'get_pending_tasks', 'Ending', v_dwh_load_sid, null);
    
    update t_s_lock_system
    set lock_type = 'NONE'
    , lock_seq_id = 0
    where lock_sid = 1;
    
    commit;
    
    EXCEPTION
        WHEN OTHERS THEN
            v_code := SQLCODE;
            v_errm := SQLERRM;
            v_errorMessage:='Error get_pending_tasks; Error code ' || to_char(v_code) || ': ' || v_errm;
   
END get_pending_tasks;
 


procedure set_pending_tasks(v_task_sid in out integer, v_group_sid in out integer, v_dwh_load_sid in integer, v_errorMessage out varchar2) 
IS

v_code int;
v_errm varchar2(1000);
v_new_group_sid int;
v_count_loop int;


BEGIN
   
    execute immediate 'truncate table group_not_dependent';

    update ETLCL_lock_system
    set lock_type = 'EX'
    , lock_seq_id = procedure_seq.nextval
    where lock_sid = 1;
    
    select task_sid, group_sid into v_task_sid, v_group_sid from ETLCL_dwh_load where dwh_load_sid = v_dwh_load_sid;
    
    insert into ETLCL_event_log (event_timestamp, task_sid, group_sid, taskrun_sid, grouprun_sid, locked, event_name, note, dwh_load_sid, restart_flag) 
    values (systimestamp, v_task_sid, v_group_sid, null, null, null, 'set_pending_tasks', 'Starting', v_dwh_load_sid, null);
    
    -- Regularno pokretanje loada (task_sid i group_sid su NULL)
    if v_task_sid = -1 and v_group_sid = -1 then
    
        select 1 into v_count_loop from dual; 

    
       while v_count_loop <> 0
       loop
    
    
        -- Lista grupa koji ne zavise od drugih grupa, ovakvi se direktno instanciraju
        insert into group_not_dependent(group_sid, group_id, group_name, group_type, group_status, group_owner, wait_time, execution_interval, created_on, created_by, updated_on, updated_by)
        select v.group_sid, v.group_id, v.group_name, v.group_type, v.group_status, v.group_owner, v.wait_time, v.execution_interval, v.created_on, v.created_by, v.updated_on, v.updated_by
        from v_active_version_groupes v
        where group_status <> 'DELETED'
        and not exists (select 1 from ETLCL_dependency d 
                        where d.dependency_type IN ('FINISHED', 'SUCCESS') 
                        and d.dependency_status = 'ACTIVE' 
                        and d.group_sid = v.group_sid
                        and d.depends_on_group_sid in (select group_sid from v_active_version_groupes where group_status <> 'DELETED')
                        )
        and not exists (select 1 from ETLCL_grouprun_log l where l.group_sid = v.group_sid and l.dwh_load_sid = v_dwh_load_sid);
       

    
        -- Lista grupa koji zavise od neke druge grupe koji je uspesno zavrsen
        insert into ETLCL_group_not_dependent(group_sid, group_id, group_name, group_type, group_status, group_owner, wait_time, execution_interval, created_on, created_by, updated_on, updated_by)
        select b.group_sid, b.group_id, b.group_name, b.group_type, b.group_status, b.group_owner,b.wait_time, b.execution_interval, b.created_on, b.created_by, b.updated_on, b.updated_by
        from v_active_version_groupes b
        where b.group_status <> 'DELETED'
        and not exists (select 1 from ETLCL_grouprun_log l where l.group_sid = b.group_sid and l.dwh_load_sid = v_dwh_load_sid)
        and not exists (    select 1
                            from
                            (select group_sid, depends_on_group_sid, dependency_type from ETLCL_dependency where dependency_type IN ('FINISHED', 'SUCCESS') and dependency_status = 'ACTIVE' and group_sid is not null and depends_on_group_sid is not null) d 
                            left join (select group_sid, grouprun_status, case when grouprun_status NOT IN ('PENDING','RUNNING') then 'FINISHED' else 'NOT FINISHED' end as grouprun_finish_status from ETLCL_grouprun_log where dwh_load_sid = v_dwh_load_sid) bl
                                on d.depends_on_group_sid = bl.group_sid
                                and d.dependency_type = case when d.dependency_type = 'SUCCESS' then bl.grouprun_status else bl.grouprun_finish_status end
                            where d.group_sid = b.group_sid 
                            and d.depends_on_group_sid in (select group_sid from v_active_version_groupes where group_status <> 'DELETED')
                            and bl.grouprun_status is null);
       
        insert into ETLCL_grouprun_log(grouprun_sid, group_sid, grouprun_status, dwh_load_sid, pending_start_time)
        select grouprun_seq.nextval as grouprun_sid, b.*, CURRENT_TIMESTAMP as pending_start_time from
        (select distinct group_sid
        , 'PENDING' as grouprun_status
        , v_dwh_load_sid as dwh_load_sid
        from ETLCL_group_not_dependent t2 where not exists (select 1 from ETLCL_grouprun_log t1 where t1.group_sid = t2.group_sid and t1.dwh_load_sid = v_dwh_load_sid)) b;    
    

        update ETLCL_grouprun_log
        set grouprun_status = 'SUCCESS'
        , start_time = pending_start_time
        , end_time = pending_start_time
        , elapsed_time = 0
        , wait_time = 0
        where dwh_load_sid = v_dwh_load_sid
        and grouprun_status = 'PENDING'
        and group_sid in (select group_sid from ETLCL_group where group_status = 'CANCELED' OR EXECUTION_INTERVAL = 'ON-DEMAND');


                    insert into ETLCL_event_log (event_timestamp, task_sid, group_sid, taskrun_sid, grouprun_sid, locked, event_name, note, dwh_load_sid) 
                    values (systimestamp, v_task_sid, v_group_sid, null, null, null, 'set_pending tasks', 'check ana', v_dwh_load_sid);  

        -- Taskovi cije su groupe instancirane, koji ne zavise od drugih taskova i koji vec nisu instancirani
        insert into ETLCL_taskrun_log(taskrun_sid, grouprun_sid, task_sid, taskrun_status, locked, dwh_load_sid, pending_start_time)
        select taskrun_seq.nextval, t.*, CURRENT_TIMESTAMP as pending_start_time from
        (select bl.grouprun_sid as grouprun_sid
        , t.task_sid
        , 'PENDING' as taskrun_status
        , 0 as locked
        , v_dwh_load_sid as dwh_load_sid
        from (select group_sid, grouprun_sid from ETLCL_grouprun_log where dwh_load_sid = v_dwh_load_sid) bl inner join v_active_version_tasks t
            on bl.group_sid = t.group_sid
        where t.task_status <> 'DELETED' 
        and not exists (select 1 from ETLCL_dependency d 
                        where d.task_sid = t.task_sid 
                        and d.dependency_type IN ('FINISHED', 'SUCCESS') 
                        and d.dependency_status = 'ACTIVE'
                        and d.depends_on_task_sid in (select task_sid from v_active_version_tasks where task_status <> 'DELETED')
                        )
        and not exists (select 1 from ETLCL_taskrun_log l where l.task_sid = t.task_sid and l.dwh_load_sid = v_dwh_load_sid)) t;

        -- Taskovi cije su groupe instancirane, koji zavise od drugih taskova koji su zavrseni i koji vec nisu instancirani
        insert into ETLCL_taskrun_log(taskrun_sid, grouprun_sid, task_sid, taskrun_status, locked, dwh_load_sid, pending_start_time)
        select taskrun_seq.nextval, t.*, CURRENT_TIMESTAMP as pending_start_time from 
        (select distinct bl.grouprun_sid as grouprun_sid
        , t.task_sid
        , 'PENDING' as taskrun_status
        , 0 as locked
        , v_dwh_load_sid as dwh_load_sid
        from (select group_sid, grouprun_sid from ETLCL_grouprun_log where dwh_load_sid = v_dwh_load_sid) bl inner join v_active_version_tasks t
            on bl.group_sid = t.group_sid
        where t.task_status <> 'DELETED' 
        and not exists (  select 1 from
                                (select task_sid, depends_on_task_sid, dependency_type from ETLCL_dependency where dependency_type IN ('FINISHED','SUCCESS') and dependency_status = 'ACTIVE' and task_sid is not null and depends_on_task_sid is not null) d
                                    left join
                                (select task_sid, taskrun_status, case when taskrun_status NOT IN ('PENDING','RUNNING') then 'FINISHED' else 'NOT FINISHED' end as taskrun_finish_status from ETLCL_taskrun_log where dwh_load_sid = v_dwh_load_sid) tl
                                    on d.depends_on_task_sid = tl.task_sid
                                    and d.dependency_type = case when d.dependency_type = 'SUCCESS' then tl.taskrun_status else taskrun_finish_status end 
                                 where tl.task_sid is null
                                 and d.task_sid = t.task_sid
                                 and d.depends_on_task_sid in (select task_sid from v_active_version_tasks where task_status <> 'DELETED')                                 
                                 )
        and not exists (select 1 from ETLCL_taskrun_log l where l.task_sid = t.task_sid and l.dwh_load_sid = v_dwh_load_sid)) t;

        update ETLCL_taskrun_log tl
        set taskrun_status = 'SUCCESS'
        , start_time = pending_start_time
        , end_time = pending_start_time
        , elapsed_time = 0
        , wait_time = 0
        where dwh_load_sid = v_dwh_load_sid
        and taskrun_status = 'PENDING'
        and exists (select 1 from ETLCL_grouprun_log bl where bl.grouprun_sid = tl.grouprun_sid and exists (select 1 from ETLCL_group b where (group_status = 'CANCELED' OR EXECUTION_INTERVAL = 'ON-DEMAND') and bl.group_sid = b.group_sid));
        
        select count(*) into v_count_loop from group_not_dependent;
        
        execute immediate 'truncate table group_not_dependent';      
       
        end loop;
        
    
    else
        
        -- Pokretanje jednog taska (TASK_SID <> NULL AND group_SID IS NULL)
        if v_task_sid <> -1 and v_group_sid = -1 then
        
            select group_sid into v_new_group_sid from v_active_version_tasks where task_sid = v_task_sid;
            
            insert into ETLCL_grouprun_log(grouprun_sid, group_sid, grouprun_status, dwh_load_sid, pending_start_time)
            select grouprun_seq.nextval as grouprun_sid, b.*, CURRENT_TIMESTAMP as pending_start_time from 
            (select distinct group_sid
            , 'PENDING' as grouprun_status
            , v_dwh_load_sid as dwh_load_sid
            from v_active_version_groupes b
            where b.group_sid = v_new_group_sid 
            and b.group_status <> 'DELETED' 
            and not exists (select 1 from ETLCL_grouprun_log l where l.dwh_load_sid = v_dwh_load_sid and l.group_sid = b.group_sid)) b;
        
            insert into ETLCL_taskrun_log(taskrun_sid, grouprun_sid, task_sid, taskrun_status, locked, dwh_load_sid, pending_start_time)
            select taskrun_seq.nextval, t.*, CURRENT_TIMESTAMP as pending_start_time from 
            (select distinct bl.grouprun_sid as grouprun_sid
            , t.task_sid
            , 'PENDING' as taskrun_status
            , 0 as locked
            , v_dwh_load_sid as dwh_load_sid
            from (select group_sid, grouprun_sid from ETLCL_grouprun_log where dwh_load_sid = v_dwh_load_sid) bl inner join v_active_version_tasks t
                on bl.group_sid = t.group_sid
            where t.task_status <> 'DELETED' 
            and t.task_sid = v_task_sid 
            and not exists (select 1 from ETLCL_taskrun_log l where l.dwh_load_sid = v_dwh_load_sid and l.task_sid = t.task_sid)) t;
        
        end if;
        
        if v_task_sid = -1 and v_group_sid <> -1 then
        
            -- Pokretanje jednog group-a (TASK_SID = NULL AND group_SID <> NULL)
            insert into ETLCL_grouprun_log(grouprun_sid, group_sid, grouprun_status, dwh_load_sid, pending_start_time)
            select grouprun_seq.nextval as grouprun_sid, b.*, CURRENT_TIMESTAMP as pending_start_time from
            (select distinct a.group_sid
            , 'PENDING' as grouprun_status
            , v_dwh_load_sid as dwh_load_sid
            from v_active_version_groupes a
            where a.group_sid = v_group_sid 
            and a.group_status <> 'DELETED' 
            and not exists (select 1 from ETLCL_grouprun_log l where a.group_sid = l.group_sid and l.dwh_load_sid = v_dwh_load_sid)) b;
            
            -- Taskovi cije su grupe instancirane, koji ne zavise od drugih taskova i koji vec nisu instancirani
            insert into ETLCL_taskrun_log(taskrun_sid, grouprun_sid, task_sid, taskrun_status, locked, dwh_load_sid, pending_start_time)
            select taskrun_seq.nextval, t.*, CURRENT_TIMESTAMP as pending_start_time from
            (select distinct bl.grouprun_sid as grouprun_sid
            , t.task_sid
            , 'PENDING' as taskrun_status
            , 0 as locked
            , v_dwh_load_sid as dwh_load_sid
            from (select group_sid, grouprun_sid from ETLCL_grouprun_log where dwh_load_sid = v_dwh_load_sid) bl inner join v_active_version_tasks t
                on bl.group_sid = t.group_sid
            where t.task_status <> 'DELETED' 
            and t.group_sid = v_group_sid 
            and not exists (select 1 from ETLCL_dependency d 
                            where d.dependency_type IN ('FINISHED', 'SUCCESS') 
                            and d.dependency_status = 'ACTIVE' 
                            and d.task_sid = t.task_sid
                            and d.depends_on_task_sid in (select task_sid from v_active_version_tasks where task_status <> 'DELETED') 
                            ) 
            and not exists (select 1 from ETLCL_taskrun_log l where l.dwh_load_sid = v_dwh_load_sid and l.task_sid = t.task_sid)) t;
            
            -- Taskovi cije su grupe instancirane, koji zavise od drugih taskova koji su zavrseni i koji vec nisu instancirani
            insert into ETLCL_taskrun_log(taskrun_sid, grouprun_sid, task_sid, taskrun_status, locked, dwh_load_sid, pending_start_time)
            select taskrun_seq.nextval, t.*, CURRENT_TIMESTAMP as pending_start_time from 
            (select distinct bl.grouprun_sid as grouprun_sid
            , t.task_sid
            , 'PENDING' as taskrun_status
            , 0 as locked
            , v_dwh_load_sid as dwh_load_sid
            from (select group_sid, grouprun_sid from ETLCL_grouprun_log where dwh_load_sid = v_dwh_load_sid) bl inner join v_active_version_tasks t
                on bl.group_sid = t.group_sid
            where t.task_status <> 'DELETED' 
            and t.group_sid = v_group_sid 
            and not exists (  select 1 from
                                    (select task_sid, depends_on_task_sid, dependency_type from ETLCL_dependency where dependency_type IN ('FINISHED','SUCCESS') and dependency_status = 'ACTIVE' and task_sid is not null and depends_on_task_sid is not null) d
                                        left join
                                    (select task_sid, taskrun_status, case when taskrun_status NOT IN ('PENDING','RUNNING') then 'FINISHED' else 'NOT FINISHED' end as taskrun_finish_status from ETLCL_taskrun_log where dwh_load_sid = v_dwh_load_sid) tl
                                        on d.depends_on_task_sid = tl.task_sid
                                        and d.dependency_type = case when d.dependency_type = 'SUCCESS' then tl.taskrun_status else taskrun_finish_status end 
                                     where tl.task_sid is null
                                     and d.task_sid = t.task_sid
                                     and d.depends_on_task_sid in (select task_sid from v_active_version_tasks where task_status <> 'DELETED') 
                                     )
            and not exists (select 1 from ETLCL_taskrun_log l where l.task_sid = t.task_sid and l.dwh_load_sid = v_dwh_load_sid)) t;
            
        end if;
    
    end if;  

    insert into ETLCL_event_log (event_timestamp, task_sid, group_sid, taskrun_sid, grouprun_sid, locked, event_name, note, dwh_load_sid, restart_flag) 
    values (systimestamp, v_task_sid, v_group_sid, null, null, null, 'set_pending_tasks', 'Ending', v_dwh_load_sid, null);
    
    update t_s_lock_system
    set lock_type = 'NONE'
    , lock_seq_id = 0
    where lock_sid = 1;

    commit;

    EXCEPTION
        WHEN OTHERS THEN
            v_code := SQLCODE;
            v_errm := SQLERRM;
            v_errorMessage:='Error set_pending_tasks; Error code ' || to_char(v_code) || ': ' || v_errm;
   
END set_pending_tasks;
END;
'''


/*-------------------------------------------------DB-END--------------------------------------- */
/*-------------------------------------------------AGENT-START--------------------------------------- */

def compile(Create_agent cage)'''
USE [msdb]
	GO
	
	/****** Object:  Job [SCHEDULER SERVIS]    Script Date: 12/26/2019 6:49:04 PM ******/
	BEGIN TRANSACTION
	DECLARE @ReturnCode INT
	SELECT @ReturnCode = 0
	/****** Object:  JobCategory [[Uncategorized (Local)]]]    Script Date: 12/26/2019 6:49:04 PM ******/
	IF NOT EXISTS (SELECT name FROM msdb.dbo.syscategories WHERE name=N'[Uncategorized (Local)]' AND category_class=1)
	BEGIN
	EXEC @ReturnCode = msdb.dbo.sp_add_category @class=N'JOB', @type=N'LOCAL', @name=N'[Uncategorized (Local)]'
	IF (@@ERROR <> 0 OR @ReturnCode <> 0) GOTO QuitWithRollback
	
	END
	
	DECLARE @jobId BINARY(16)
	EXEC @ReturnCode =  msdb.dbo.sp_add_job @job_name=N'SCHEDULER SERVIS', 
			@enabled=1, 
			@notify_level_eventlog=0, 
			@notify_level_email=0, 
			@notify_level_netsend=0, 
			@notify_level_page=0, 
			@delete_level=0, 
			@description=N'No description available.', 
			@category_name=N'[Uncategorized (Local)]', 
			@owner_login_name=N'DESKTOP-586HCM6\Trajkovic', @job_id = @jobId OUTPUT
	IF (@@ERROR <> 0 OR @ReturnCode <> 0) GOTO QuitWithRollback
	/****** Object:  Step [CHECK EXECUTION]    Script Date: 12/26/2019 6:49:04 PM ******/
	EXEC @ReturnCode = msdb.dbo.sp_add_jobstep @job_id=@jobId, @step_name=N'CHECK EXECUTION', 
			@step_id=1, 
			@cmdexec_success_code=0, 
			@on_success_action=1, 
			@on_success_step_id=0, 
			@on_fail_action=2, 
			@on_fail_step_id=0, 
			@retry_attempts=0, 
			@retry_interval=0, 
			@os_run_priority=0, @subsystem=N'TSQL', 
			@command=N'DECLARE @COMMAND VARCHAR(4000);
	SELECT TOP 1 @COMMAND = DESCRIPTION FROM ETLCL..ETLCL_SCH;
	exec xp_cmdshell @COMMAND;
	DELETE TOP (1) FROM ETLCL..ETLCL_SCH;
	
	', 
			@database_name=N'master', 
			@flags=0
	IF (@@ERROR <> 0 OR @ReturnCode <> 0) GOTO QuitWithRollback
	EXEC @ReturnCode = msdb.dbo.sp_update_job @job_id = @jobId, @start_step_id = 1
	IF (@@ERROR <> 0 OR @ReturnCode <> 0) GOTO QuitWithRollback
	EXEC @ReturnCode = msdb.dbo.sp_add_jobschedule @job_id=@jobId, @name=N'CHECK_TIME', 
			@enabled=1, 
			@freq_type=4, 
			@freq_interval=1, 
			@freq_subday_type=2, 
			@freq_subday_interval=10, 
			@freq_relative_interval=0, 
			@freq_recurrence_factor=0, 
			@active_start_date=20190929, 
			@active_end_date=99991231, 
			@active_start_time=0, 
			@active_end_time=235959, 
			@schedule_uid=N'f3d0fea5-198a-4549-9070-880d68294e64'
	IF (@@ERROR <> 0 OR @ReturnCode <> 0) GOTO QuitWithRollback
	EXEC @ReturnCode = msdb.dbo.sp_add_jobserver @job_id = @jobId, @server_name = N'(local)'
	IF (@@ERROR <> 0 OR @ReturnCode <> 0) GOTO QuitWithRollback
	COMMIT TRANSACTION
	GOTO EndSave
	QuitWithRollback:
	    IF (@@TRANCOUNT > 0) ROLLBACK TRANSACTION
	EndSave:
	
	GO


'''


/*-------------------------------------------------AGENT-END--------------------------------------- */

	
	

}
