# Supplementary material for: A domain-specific language for managing ETL processes
Source: PeerJ Comput Sci. 2024 Jan 26;10:e1835. doi: 10.7717/peerj-cs.1835 (PMC10909202; doi:10.7717/peerj-cs.1835)
Supplement: Supplemental Information 1 — The source code archive contains all the necessary files to implement the language, including (i) the EtlCl.ecore file containing the ETLCL language’s Ecore metamodel; (ii) the EtlCl.xtext file containing the specification of the language’s concrete syntax; (iii) the EtlClGenerator.xtend file containing the specification of the M2T transformations; (iv) the src-gen folder containing the classes implementing the language’s lexical and syntax analyzers; and (v) the xtend-gen folder containing the classes implementing the M2T transformations. [file peerj-cs-10-1835-s001.zip › ETLCL_SRC_CODE/src/etlcl/scoping/EtlClScopeProvider.xtend]

/*
 * generated by Xtext 2.19.0
 */
package org.xtext.example.etlcl.scoping


/**
 * This class contains custom scoping description.
 * 
 * See https://www.eclipse.org/Xtext/documentation/303_runtime_concepts.html#scoping
 * on how and when to use it.
 */
class EtlClScopeProvider extends AbstractEtlClScopeProvider {

}
