# Supplementary material for: A domain-specific language for managing ETL processes
Source: PeerJ Comput Sci. 2024 Jan 26;10:e1835. doi: 10.7717/peerj-cs.1835 (PMC10909202; doi:10.7717/peerj-cs.1835)
Supplement: Supplemental Information 1 — The source code archive contains all the necessary files to implement the language, including (i) the EtlCl.ecore file containing the ETLCL language’s Ecore metamodel; (ii) the EtlCl.xtext file containing the specification of the language’s concrete syntax; (iii) the EtlClGenerator.xtend file containing the specification of the M2T transformations; (iv) the src-gen folder containing the classes implementing the language’s lexical and syntax analyzers; and (v) the xtend-gen folder containing the classes implementing the M2T transformations. [file peerj-cs-10-1835-s001.zip › ETLCL_SRC_CODE/src/etlcl/validation/EtlClValidator.xtend]

/*
 * generated by Xtext 2.19.0
 */
package org.xtext.example.etlcl.validation


/**
 * This class contains custom validation rules. 
 *
 * See https://www.eclipse.org/Xtext/documentation/303_runtime_concepts.html#validation
 */
class EtlClValidator extends AbstractEtlClValidator {
	
//	public static val INVALID_NAME = 'invalidName'
//
//	@Check
//	def checkGreetingStartsWithCapital(Greeting greeting) {
//		if (!Character.isUpperCase(greeting.name.charAt(0))) {
//			warning('Name should start with a capital', 
//					EtlClPackage.Literals.GREETING__NAME,
//					INVALID_NAME)
//		}
//	}
	
}
