# Supplementary material for: A domain-specific language for managing ETL processes
Source: PeerJ Comput Sci. 2024 Jan 26;10:e1835. doi: 10.7717/peerj-cs.1835 (PMC10909202; doi:10.7717/peerj-cs.1835)
Supplement: Supplemental Information 1 — The source code archive contains all the necessary files to implement the language, including (i) the EtlCl.ecore file containing the ETLCL language’s Ecore metamodel; (ii) the EtlCl.xtext file containing the specification of the language’s concrete syntax; (iii) the EtlClGenerator.xtend file containing the specification of the M2T transformations; (iv) the src-gen folder containing the classes implementing the language’s lexical and syntax analyzers; and (v) the xtend-gen folder containing the classes implementing the M2T transformations. [file peerj-cs-10-1835-s001.zip › ETLCL_SRC_CODE/src-gen/etlcl/AbstractEtlClRuntimeModule.java]

/*
 * generated by Xtext 2.20.0
 */
package org.xtext.example.etlcl;

import com.google.inject.Binder;
import com.google.inject.Provider;
import com.google.inject.name.Names;
import java.util.Properties;
import org.eclipse.xtext.Constants;
import org.eclipse.xtext.IGrammarAccess;
import org.eclipse.xtext.generator.IGenerator2;
import org.eclipse.xtext.naming.DefaultDeclarativeQualifiedNameProvider;
import org.eclipse.xtext.naming.IQualifiedNameProvider;
import org.eclipse.xtext.parser.IParser;
import org.eclipse.xtext.parser.ITokenToStringConverter;
import org.eclipse.xtext.parser.antlr.AntlrTokenDefProvider;
import org.eclipse.xtext.parser.antlr.AntlrTokenToStringConverter;
import org.eclipse.xtext.parser.antlr.IAntlrTokenFileProvider;
import org.eclipse.xtext.parser.antlr.ITokenDefProvider;
import org.eclipse.xtext.parser.antlr.Lexer;
import org.eclipse.xtext.parser.antlr.LexerBindings;
import org.eclipse.xtext.parser.antlr.LexerProvider;
import org.eclipse.xtext.resource.IContainer;
import org.eclipse.xtext.resource.IResourceDescriptions;
import org.eclipse.xtext.resource.containers.IAllContainersState;
import org.eclipse.xtext.resource.containers.ResourceSetBasedAllContainersStateProvider;
import org.eclipse.xtext.resource.containers.StateBasedContainerManager;
import org.eclipse.xtext.resource.impl.ResourceDescriptionsProvider;
import org.eclipse.xtext.resource.impl.ResourceSetBasedResourceDescriptions;
import org.eclipse.xtext.scoping.IGlobalScopeProvider;
import org.eclipse.xtext.scoping.IScopeProvider;
import org.eclipse.xtext.scoping.IgnoreCaseLinking;
import org.eclipse.xtext.scoping.impl.AbstractDeclarativeScopeProvider;
import org.eclipse.xtext.scoping.impl.DefaultGlobalScopeProvider;
import org.eclipse.xtext.scoping.impl.ImportedNamespaceAwareLocalScopeProvider;
import org.eclipse.xtext.serializer.ISerializer;
import org.eclipse.xtext.serializer.impl.Serializer;
import org.eclipse.xtext.serializer.sequencer.ISemanticSequencer;
import org.eclipse.xtext.serializer.sequencer.ISyntacticSequencer;
import org.eclipse.xtext.service.DefaultRuntimeModule;
import org.eclipse.xtext.service.SingletonBinding;
import org.eclipse.xtext.validation.ConfigurableIssueCodesProvider;
import org.xtext.example.etlcl.generator.EtlClGenerator;
import org.xtext.example.etlcl.parser.antlr.EtlClAntlrTokenFileProvider;
import org.xtext.example.etlcl.parser.antlr.EtlClParser;
import org.xtext.example.etlcl.parser.antlr.internal.InternalEtlClLexer;
import org.xtext.example.etlcl.scoping.EtlClScopeProvider;
import org.xtext.example.etlcl.serializer.EtlClSemanticSequencer;
import org.xtext.example.etlcl.serializer.EtlClSyntacticSequencer;
import org.xtext.example.etlcl.services.EtlClGrammarAccess;
import org.xtext.example.etlcl.validation.EtlClConfigurableIssueCodesProvider;
import org.xtext.example.etlcl.validation.EtlClValidator;

/**
 * Manual modifications go to {@link EtlClRuntimeModule}.
 */
@SuppressWarnings("all")
public abstract class AbstractEtlClRuntimeModule extends DefaultRuntimeModule {

	protected Properties properties = null;

	@Override
	public void configure(Binder binder) {
		properties = tryBindProperties(binder, "org/xtext/example/etlcl/EtlCl.properties");
		super.configure(binder);
	}
	
	public void configureLanguageName(Binder binder) {
		binder.bind(String.class).annotatedWith(Names.named(Constants.LANGUAGE_NAME)).toInstance("org.xtext.example.etlcl.EtlCl");
	}
	
	public void configureFileExtensions(Binder binder) {
		if (properties == null || properties.getProperty(Constants.FILE_EXTENSIONS) == null)
			binder.bind(String.class).annotatedWith(Names.named(Constants.FILE_EXTENSIONS)).toInstance("etlcl");
	}
	
	// contributed by org.eclipse.xtext.xtext.generator.grammarAccess.GrammarAccessFragment2
	public ClassLoader bindClassLoaderToInstance() {
		return getClass().getClassLoader();
	}
	
	// contributed by org.eclipse.xtext.xtext.generator.grammarAccess.GrammarAccessFragment2
	public Class<? extends IGrammarAccess> bindIGrammarAccess() {
		return EtlClGrammarAccess.class;
	}
	
	// contributed by org.eclipse.xtext.xtext.generator.serializer.SerializerFragment2
	public Class<? extends ISemanticSequencer> bindISemanticSequencer() {
		return EtlClSemanticSequencer.class;
	}
	
	// contributed by org.eclipse.xtext.xtext.generator.serializer.SerializerFragment2
	public Class<? extends ISyntacticSequencer> bindISyntacticSequencer() {
		return EtlClSyntacticSequencer.class;
	}
	
	// contributed by org.eclipse.xtext.xtext.generator.serializer.SerializerFragment2
	public Class<? extends ISerializer> bindISerializer() {
		return Serializer.class;
	}
	
	// contributed by org.eclipse.xtext.xtext.generator.parser.antlr.XtextAntlrGeneratorFragment2
	public Class<? extends IParser> bindIParser() {
		return EtlClParser.class;
	}
	
	// contributed by org.eclipse.xtext.xtext.generator.parser.antlr.XtextAntlrGeneratorFragment2
	public Class<? extends ITokenToStringConverter> bindITokenToStringConverter() {
		return AntlrTokenToStringConverter.class;
	}
	
	// contributed by org.eclipse.xtext.xtext.generator.parser.antlr.XtextAntlrGeneratorFragment2
	public Class<? extends IAntlrTokenFileProvider> bindIAntlrTokenFileProvider() {
		return EtlClAntlrTokenFileProvider.class;
	}
	
	// contributed by org.eclipse.xtext.xtext.generator.parser.antlr.XtextAntlrGeneratorFragment2
	public Class<? extends Lexer> bindLexer() {
		return InternalEtlClLexer.class;
	}
	
	// contributed by org.eclipse.xtext.xtext.generator.parser.antlr.XtextAntlrGeneratorFragment2
	public Class<? extends ITokenDefProvider> bindITokenDefProvider() {
		return AntlrTokenDefProvider.class;
	}
	
	// contributed by org.eclipse.xtext.xtext.generator.parser.antlr.XtextAntlrGeneratorFragment2
	public Provider<? extends InternalEtlClLexer> provideInternalEtlClLexer() {
		return LexerProvider.create(InternalEtlClLexer.class);
	}
	
	// contributed by org.eclipse.xtext.xtext.generator.parser.antlr.XtextAntlrGeneratorFragment2
	public void configureRuntimeLexer(Binder binder) {
		binder.bind(Lexer.class)
			.annotatedWith(Names.named(LexerBindings.RUNTIME))
			.to(InternalEtlClLexer.class);
	}
	
	// contributed by org.eclipse.xtext.xtext.generator.validation.ValidatorFragment2
	@SingletonBinding(eager=true)
	public Class<? extends EtlClValidator> bindEtlClValidator() {
		return EtlClValidator.class;
	}
	
	// contributed by org.eclipse.xtext.xtext.generator.validation.ValidatorFragment2
	public Class<? extends ConfigurableIssueCodesProvider> bindConfigurableIssueCodesProvider() {
		return EtlClConfigurableIssueCodesProvider.class;
	}
	
	// contributed by org.eclipse.xtext.xtext.generator.scoping.ImportNamespacesScopingFragment2
	public Class<? extends IScopeProvider> bindIScopeProvider() {
		return EtlClScopeProvider.class;
	}
	
	// contributed by org.eclipse.xtext.xtext.generator.scoping.ImportNamespacesScopingFragment2
	public void configureIScopeProviderDelegate(Binder binder) {
		binder.bind(IScopeProvider.class).annotatedWith(Names.named(AbstractDeclarativeScopeProvider.NAMED_DELEGATE)).to(ImportedNamespaceAwareLocalScopeProvider.class);
	}
	
	// contributed by org.eclipse.xtext.xtext.generator.scoping.ImportNamespacesScopingFragment2
	public Class<? extends IGlobalScopeProvider> bindIGlobalScopeProvider() {
		return DefaultGlobalScopeProvider.class;
	}
	
	// contributed by org.eclipse.xtext.xtext.generator.scoping.ImportNamespacesScopingFragment2
	public void configureIgnoreCaseLinking(Binder binder) {
		binder.bindConstant().annotatedWith(IgnoreCaseLinking.class).to(false);
	}
	
	// contributed by org.eclipse.xtext.xtext.generator.exporting.QualifiedNamesFragment2
	public Class<? extends IQualifiedNameProvider> bindIQualifiedNameProvider() {
		return DefaultDeclarativeQualifiedNameProvider.class;
	}
	
	// contributed by org.eclipse.xtext.xtext.generator.builder.BuilderIntegrationFragment2
	public Class<? extends IContainer.Manager> bindIContainer$Manager() {
		return StateBasedContainerManager.class;
	}
	
	// contributed by org.eclipse.xtext.xtext.generator.builder.BuilderIntegrationFragment2
	public Class<? extends IAllContainersState.Provider> bindIAllContainersState$Provider() {
		return ResourceSetBasedAllContainersStateProvider.class;
	}
	
	// contributed by org.eclipse.xtext.xtext.generator.builder.BuilderIntegrationFragment2
	public void configureIResourceDescriptions(Binder binder) {
		binder.bind(IResourceDescriptions.class).to(ResourceSetBasedResourceDescriptions.class);
	}
	
	// contributed by org.eclipse.xtext.xtext.generator.builder.BuilderIntegrationFragment2
	public void configureIResourceDescriptionsPersisted(Binder binder) {
		binder.bind(IResourceDescriptions.class).annotatedWith(Names.named(ResourceDescriptionsProvider.PERSISTED_DESCRIPTIONS)).to(ResourceSetBasedResourceDescriptions.class);
	}
	
	// contributed by org.eclipse.xtext.xtext.generator.generator.GeneratorFragment2
	public Class<? extends IGenerator2> bindIGenerator2() {
		return EtlClGenerator.class;
	}
	
}
