# Supplementary material for: A domain-specific language for managing ETL processes
Source: PeerJ Comput Sci. 2024 Jan 26;10:e1835. doi: 10.7717/peerj-cs.1835 (PMC10909202; doi:10.7717/peerj-cs.1835)
Supplement: Supplemental Information 1 — The source code archive contains all the necessary files to implement the language, including (i) the EtlCl.ecore file containing the ETLCL language’s Ecore metamodel; (ii) the EtlCl.xtext file containing the specification of the language’s concrete syntax; (iii) the EtlClGenerator.xtend file containing the specification of the M2T transformations; (iv) the src-gen folder containing the classes implementing the language’s lexical and syntax analyzers; and (v) the xtend-gen folder containing the classes implementing the M2T transformations. [file peerj-cs-10-1835-s001.zip › ETLCL_SRC_CODE/src-gen/etlcl/etlcl/C_operator.java]

/**
 * generated by Xtext 2.20.0
 */
package org.xtext.example.etlcl.etlcl;

import org.eclipse.emf.ecore.EObject;

/**
 * <!-- begin-user-doc -->
 * A representation of the model object '<em><b>Coperator</b></em>'.
 * <!-- end-user-doc -->
 *
 * <p>
 * The following features are supported:
 * </p>
 * <ul>
 *   <li>{@link org.xtext.example.etlcl.etlcl.C_operator#isEq <em>Eq</em>}</li>
 *   <li>{@link org.xtext.example.etlcl.etlcl.C_operator#isG <em>G</em>}</li>
 *   <li>{@link org.xtext.example.etlcl.etlcl.C_operator#isL <em>L</em>}</li>
 *   <li>{@link org.xtext.example.etlcl.etlcl.C_operator#isLeq <em>Leq</em>}</li>
 *   <li>{@link org.xtext.example.etlcl.etlcl.C_operator#isGeq <em>Geq</em>}</li>
 *   <li>{@link org.xtext.example.etlcl.etlcl.C_operator#isDif <em>Dif</em>}</li>
 * </ul>
 *
 * @see org.xtext.example.etlcl.etlcl.EtlclPackage#getC_operator()
 * @model
 * @generated
 */
public interface C_operator extends EObject
{
  /**
   * Returns the value of the '<em><b>Eq</b></em>' attribute.
   * <!-- begin-user-doc -->
   * <!-- end-user-doc -->
   * @return the value of the '<em>Eq</em>' attribute.
   * @see #setEq(boolean)
   * @see org.xtext.example.etlcl.etlcl.EtlclPackage#getC_operator_Eq()
   * @model
   * @generated
   */
  boolean isEq();

  /**
   * Sets the value of the '{@link org.xtext.example.etlcl.etlcl.C_operator#isEq <em>Eq</em>}' attribute.
   * <!-- begin-user-doc -->
   * <!-- end-user-doc -->
   * @param value the new value of the '<em>Eq</em>' attribute.
   * @see #isEq()
   * @generated
   */
  void setEq(boolean value);

  /**
   * Returns the value of the '<em><b>G</b></em>' attribute.
   * <!-- begin-user-doc -->
   * <!-- end-user-doc -->
   * @return the value of the '<em>G</em>' attribute.
   * @see #setG(boolean)
   * @see org.xtext.example.etlcl.etlcl.EtlclPackage#getC_operator_G()
   * @model
   * @generated
   */
  boolean isG();

  /**
   * Sets the value of the '{@link org.xtext.example.etlcl.etlcl.C_operator#isG <em>G</em>}' attribute.
   * <!-- begin-user-doc -->
   * <!-- end-user-doc -->
   * @param value the new value of the '<em>G</em>' attribute.
   * @see #isG()
   * @generated
   */
  void setG(boolean value);

  /**
   * Returns the value of the '<em><b>L</b></em>' attribute.
   * <!-- begin-user-doc -->
   * <!-- end-user-doc -->
   * @return the value of the '<em>L</em>' attribute.
   * @see #setL(boolean)
   * @see org.xtext.example.etlcl.etlcl.EtlclPackage#getC_operator_L()
   * @model
   * @generated
   */
  boolean isL();

  /**
   * Sets the value of the '{@link org.xtext.example.etlcl.etlcl.C_operator#isL <em>L</em>}' attribute.
   * <!-- begin-user-doc -->
   * <!-- end-user-doc -->
   * @param value the new value of the '<em>L</em>' attribute.
   * @see #isL()
   * @generated
   */
  void setL(boolean value);

  /**
   * Returns the value of the '<em><b>Leq</b></em>' attribute.
   * <!-- begin-user-doc -->
   * <!-- end-user-doc -->
   * @return the value of the '<em>Leq</em>' attribute.
   * @see #setLeq(boolean)
   * @see org.xtext.example.etlcl.etlcl.EtlclPackage#getC_operator_Leq()
   * @model
   * @generated
   */
  boolean isLeq();

  /**
   * Sets the value of the '{@link org.xtext.example.etlcl.etlcl.C_operator#isLeq <em>Leq</em>}' attribute.
   * <!-- begin-user-doc -->
   * <!-- end-user-doc -->
   * @param value the new value of the '<em>Leq</em>' attribute.
   * @see #isLeq()
   * @generated
   */
  void setLeq(boolean value);

  /**
   * Returns the value of the '<em><b>Geq</b></em>' attribute.
   * <!-- begin-user-doc -->
   * <!-- end-user-doc -->
   * @return the value of the '<em>Geq</em>' attribute.
   * @see #setGeq(boolean)
   * @see org.xtext.example.etlcl.etlcl.EtlclPackage#getC_operator_Geq()
   * @model
   * @generated
   */
  boolean isGeq();

  /**
   * Sets the value of the '{@link org.xtext.example.etlcl.etlcl.C_operator#isGeq <em>Geq</em>}' attribute.
   * <!-- begin-user-doc -->
   * <!-- end-user-doc -->
   * @param value the new value of the '<em>Geq</em>' attribute.
   * @see #isGeq()
   * @generated
   */
  void setGeq(boolean value);

  /**
   * Returns the value of the '<em><b>Dif</b></em>' attribute.
   * <!-- begin-user-doc -->
   * <!-- end-user-doc -->
   * @return the value of the '<em>Dif</em>' attribute.
   * @see #setDif(boolean)
   * @see org.xtext.example.etlcl.etlcl.EtlclPackage#getC_operator_Dif()
   * @model
   * @generated
   */
  boolean isDif();

  /**
   * Sets the value of the '{@link org.xtext.example.etlcl.etlcl.C_operator#isDif <em>Dif</em>}' attribute.
   * <!-- begin-user-doc -->
   * <!-- end-user-doc -->
   * @param value the new value of the '<em>Dif</em>' attribute.
   * @see #isDif()
   * @generated
   */
  void setDif(boolean value);

} // C_operator
