# Supplementary material for: A domain-specific language for managing ETL processes
Source: PeerJ Comput Sci. 2024 Jan 26;10:e1835. doi: 10.7717/peerj-cs.1835 (PMC10909202; doi:10.7717/peerj-cs.1835)
Supplement: Supplemental Information 1 — The source code archive contains all the necessary files to implement the language, including (i) the EtlCl.ecore file containing the ETLCL language’s Ecore metamodel; (ii) the EtlCl.xtext file containing the specification of the language’s concrete syntax; (iii) the EtlClGenerator.xtend file containing the specification of the M2T transformations; (iv) the src-gen folder containing the classes implementing the language’s lexical and syntax analyzers; and (v) the xtend-gen folder containing the classes implementing the M2T transformations. [file peerj-cs-10-1835-s001.zip › ETLCL_SRC_CODE/src-gen/etlcl/etlcl/Configuration.java]

/**
 * generated by Xtext 2.20.0
 */
package org.xtext.example.etlcl.etlcl;


/**
 * <!-- begin-user-doc -->
 * A representation of the model object '<em><b>Configuration</b></em>'.
 * <!-- end-user-doc -->
 *
 * <p>
 * The following features are supported:
 * </p>
 * <ul>
 *   <li>{@link org.xtext.example.etlcl.etlcl.Configuration#getName <em>Name</em>}</li>
 *   <li>{@link org.xtext.example.etlcl.etlcl.Configuration#getEtl_tool_name <em>Etl tool name</em>}</li>
 *   <li>{@link org.xtext.example.etlcl.etlcl.Configuration#getEtltv <em>Etltv</em>}</li>
 *   <li>{@link org.xtext.example.etlcl.etlcl.Configuration#getEtl_server_address <em>Etl server address</em>}</li>
 *   <li>{@link org.xtext.example.etlcl.etlcl.Configuration#getEtl_server_os <em>Etl server os</em>}</li>
 *   <li>{@link org.xtext.example.etlcl.etlcl.Configuration#getEtl_auth <em>Etl auth</em>}</li>
 *   <li>{@link org.xtext.example.etlcl.etlcl.Configuration#getDwh_db <em>Dwh db</em>}</li>
 *   <li>{@link org.xtext.example.etlcl.etlcl.Configuration#getDwh_db_v <em>Dwh db v</em>}</li>
 *   <li>{@link org.xtext.example.etlcl.etlcl.Configuration#getDwh_addrss <em>Dwh addrss</em>}</li>
 *   <li>{@link org.xtext.example.etlcl.etlcl.Configuration#getDwh_db_os <em>Dwh db os</em>}</li>
 *   <li>{@link org.xtext.example.etlcl.etlcl.Configuration#getDwh_db_auth <em>Dwh db auth</em>}</li>
 *   <li>{@link org.xtext.example.etlcl.etlcl.Configuration#getEnv <em>Env</em>}</li>
 *   <li>{@link org.xtext.example.etlcl.etlcl.Configuration#getEnv_desc <em>Env desc</em>}</li>
 * </ul>
 *
 * @see org.xtext.example.etlcl.etlcl.EtlclPackage#getConfiguration()
 * @model
 * @generated
 */
public interface Configuration extends Clauses
{
  /**
   * Returns the value of the '<em><b>Name</b></em>' attribute.
   * <!-- begin-user-doc -->
   * <!-- end-user-doc -->
   * @return the value of the '<em>Name</em>' attribute.
   * @see #setName(String)
   * @see org.xtext.example.etlcl.etlcl.EtlclPackage#getConfiguration_Name()
   * @model
   * @generated
   */
  String getName();

  /**
   * Sets the value of the '{@link org.xtext.example.etlcl.etlcl.Configuration#getName <em>Name</em>}' attribute.
   * <!-- begin-user-doc -->
   * <!-- end-user-doc -->
   * @param value the new value of the '<em>Name</em>' attribute.
   * @see #getName()
   * @generated
   */
  void setName(String value);

  /**
   * Returns the value of the '<em><b>Etl tool name</b></em>' containment reference.
   * <!-- begin-user-doc -->
   * <!-- end-user-doc -->
   * @return the value of the '<em>Etl tool name</em>' containment reference.
   * @see #setEtl_tool_name(Etl_tool_name)
   * @see org.xtext.example.etlcl.etlcl.EtlclPackage#getConfiguration_Etl_tool_name()
   * @model containment="true"
   * @generated
   */
  Etl_tool_name getEtl_tool_name();

  /**
   * Sets the value of the '{@link org.xtext.example.etlcl.etlcl.Configuration#getEtl_tool_name <em>Etl tool name</em>}' containment reference.
   * <!-- begin-user-doc -->
   * <!-- end-user-doc -->
   * @param value the new value of the '<em>Etl tool name</em>' containment reference.
   * @see #getEtl_tool_name()
   * @generated
   */
  void setEtl_tool_name(Etl_tool_name value);

  /**
   * Returns the value of the '<em><b>Etltv</b></em>' attribute.
   * <!-- begin-user-doc -->
   * <!-- end-user-doc -->
   * @return the value of the '<em>Etltv</em>' attribute.
   * @see #setEtltv(String)
   * @see org.xtext.example.etlcl.etlcl.EtlclPackage#getConfiguration_Etltv()
   * @model
   * @generated
   */
  String getEtltv();

  /**
   * Sets the value of the '{@link org.xtext.example.etlcl.etlcl.Configuration#getEtltv <em>Etltv</em>}' attribute.
   * <!-- begin-user-doc -->
   * <!-- end-user-doc -->
   * @param value the new value of the '<em>Etltv</em>' attribute.
   * @see #getEtltv()
   * @generated
   */
  void setEtltv(String value);

  /**
   * Returns the value of the '<em><b>Etl server address</b></em>' attribute.
   * <!-- begin-user-doc -->
   * <!-- end-user-doc -->
   * @return the value of the '<em>Etl server address</em>' attribute.
   * @see #setEtl_server_address(String)
   * @see org.xtext.example.etlcl.etlcl.EtlclPackage#getConfiguration_Etl_server_address()
   * @model
   * @generated
   */
  String getEtl_server_address();

  /**
   * Sets the value of the '{@link org.xtext.example.etlcl.etlcl.Configuration#getEtl_server_address <em>Etl server address</em>}' attribute.
   * <!-- begin-user-doc -->
   * <!-- end-user-doc -->
   * @param value the new value of the '<em>Etl server address</em>' attribute.
   * @see #getEtl_server_address()
   * @generated
   */
  void setEtl_server_address(String value);

  /**
   * Returns the value of the '<em><b>Etl server os</b></em>' containment reference.
   * <!-- begin-user-doc -->
   * <!-- end-user-doc -->
   * @return the value of the '<em>Etl server os</em>' containment reference.
   * @see #setEtl_server_os(Os_name)
   * @see org.xtext.example.etlcl.etlcl.EtlclPackage#getConfiguration_Etl_server_os()
   * @model containment="true"
   * @generated
   */
  Os_name getEtl_server_os();

  /**
   * Sets the value of the '{@link org.xtext.example.etlcl.etlcl.Configuration#getEtl_server_os <em>Etl server os</em>}' containment reference.
   * <!-- begin-user-doc -->
   * <!-- end-user-doc -->
   * @param value the new value of the '<em>Etl server os</em>' containment reference.
   * @see #getEtl_server_os()
   * @generated
   */
  void setEtl_server_os(Os_name value);

  /**
   * Returns the value of the '<em><b>Etl auth</b></em>' attribute.
   * <!-- begin-user-doc -->
   * <!-- end-user-doc -->
   * @return the value of the '<em>Etl auth</em>' attribute.
   * @see #setEtl_auth(String)
   * @see org.xtext.example.etlcl.etlcl.EtlclPackage#getConfiguration_Etl_auth()
   * @model
   * @generated
   */
  String getEtl_auth();

  /**
   * Sets the value of the '{@link org.xtext.example.etlcl.etlcl.Configuration#getEtl_auth <em>Etl auth</em>}' attribute.
   * <!-- begin-user-doc -->
   * <!-- end-user-doc -->
   * @param value the new value of the '<em>Etl auth</em>' attribute.
   * @see #getEtl_auth()
   * @generated
   */
  void setEtl_auth(String value);

  /**
   * Returns the value of the '<em><b>Dwh db</b></em>' containment reference.
   * <!-- begin-user-doc -->
   * <!-- end-user-doc -->
   * @return the value of the '<em>Dwh db</em>' containment reference.
   * @see #setDwh_db(Db_type)
   * @see org.xtext.example.etlcl.etlcl.EtlclPackage#getConfiguration_Dwh_db()
   * @model containment="true"
   * @generated
   */
  Db_type getDwh_db();

  /**
   * Sets the value of the '{@link org.xtext.example.etlcl.etlcl.Configuration#getDwh_db <em>Dwh db</em>}' containment reference.
   * <!-- begin-user-doc -->
   * <!-- end-user-doc -->
   * @param value the new value of the '<em>Dwh db</em>' containment reference.
   * @see #getDwh_db()
   * @generated
   */
  void setDwh_db(Db_type value);

  /**
   * Returns the value of the '<em><b>Dwh db v</b></em>' attribute.
   * <!-- begin-user-doc -->
   * <!-- end-user-doc -->
   * @return the value of the '<em>Dwh db v</em>' attribute.
   * @see #setDwh_db_v(String)
   * @see org.xtext.example.etlcl.etlcl.EtlclPackage#getConfiguration_Dwh_db_v()
   * @model
   * @generated
   */
  String getDwh_db_v();

  /**
   * Sets the value of the '{@link org.xtext.example.etlcl.etlcl.Configuration#getDwh_db_v <em>Dwh db v</em>}' attribute.
   * <!-- begin-user-doc -->
   * <!-- end-user-doc -->
   * @param value the new value of the '<em>Dwh db v</em>' attribute.
   * @see #getDwh_db_v()
   * @generated
   */
  void setDwh_db_v(String value);

  /**
   * Returns the value of the '<em><b>Dwh addrss</b></em>' attribute.
   * <!-- begin-user-doc -->
   * <!-- end-user-doc -->
   * @return the value of the '<em>Dwh addrss</em>' attribute.
   * @see #setDwh_addrss(String)
   * @see org.xtext.example.etlcl.etlcl.EtlclPackage#getConfiguration_Dwh_addrss()
   * @model
   * @generated
   */
  String getDwh_addrss();

  /**
   * Sets the value of the '{@link org.xtext.example.etlcl.etlcl.Configuration#getDwh_addrss <em>Dwh addrss</em>}' attribute.
   * <!-- begin-user-doc -->
   * <!-- end-user-doc -->
   * @param value the new value of the '<em>Dwh addrss</em>' attribute.
   * @see #getDwh_addrss()
   * @generated
   */
  void setDwh_addrss(String value);

  /**
   * Returns the value of the '<em><b>Dwh db os</b></em>' containment reference.
   * <!-- begin-user-doc -->
   * <!-- end-user-doc -->
   * @return the value of the '<em>Dwh db os</em>' containment reference.
   * @see #setDwh_db_os(Os_name)
   * @see org.xtext.example.etlcl.etlcl.EtlclPackage#getConfiguration_Dwh_db_os()
   * @model containment="true"
   * @generated
   */
  Os_name getDwh_db_os();

  /**
   * Sets the value of the '{@link org.xtext.example.etlcl.etlcl.Configuration#getDwh_db_os <em>Dwh db os</em>}' containment reference.
   * <!-- begin-user-doc -->
   * <!-- end-user-doc -->
   * @param value the new value of the '<em>Dwh db os</em>' containment reference.
   * @see #getDwh_db_os()
   * @generated
   */
  void setDwh_db_os(Os_name value);

  /**
   * Returns the value of the '<em><b>Dwh db auth</b></em>' attribute.
   * <!-- begin-user-doc -->
   * <!-- end-user-doc -->
   * @return the value of the '<em>Dwh db auth</em>' attribute.
   * @see #setDwh_db_auth(String)
   * @see org.xtext.example.etlcl.etlcl.EtlclPackage#getConfiguration_Dwh_db_auth()
   * @model
   * @generated
   */
  String getDwh_db_auth();

  /**
   * Sets the value of the '{@link org.xtext.example.etlcl.etlcl.Configuration#getDwh_db_auth <em>Dwh db auth</em>}' attribute.
   * <!-- begin-user-doc -->
   * <!-- end-user-doc -->
   * @param value the new value of the '<em>Dwh db auth</em>' attribute.
   * @see #getDwh_db_auth()
   * @generated
   */
  void setDwh_db_auth(String value);

  /**
   * Returns the value of the '<em><b>Env</b></em>' containment reference.
   * <!-- begin-user-doc -->
   * <!-- end-user-doc -->
   * @return the value of the '<em>Env</em>' containment reference.
   * @see #setEnv(Evironment_name)
   * @see org.xtext.example.etlcl.etlcl.EtlclPackage#getConfiguration_Env()
   * @model containment="true"
   * @generated
   */
  Evironment_name getEnv();

  /**
   * Sets the value of the '{@link org.xtext.example.etlcl.etlcl.Configuration#getEnv <em>Env</em>}' containment reference.
   * <!-- begin-user-doc -->
   * <!-- end-user-doc -->
   * @param value the new value of the '<em>Env</em>' containment reference.
   * @see #getEnv()
   * @generated
   */
  void setEnv(Evironment_name value);

  /**
   * Returns the value of the '<em><b>Env desc</b></em>' attribute.
   * <!-- begin-user-doc -->
   * <!-- end-user-doc -->
   * @return the value of the '<em>Env desc</em>' attribute.
   * @see #setEnv_desc(String)
   * @see org.xtext.example.etlcl.etlcl.EtlclPackage#getConfiguration_Env_desc()
   * @model
   * @generated
   */
  String getEnv_desc();

  /**
   * Sets the value of the '{@link org.xtext.example.etlcl.etlcl.Configuration#getEnv_desc <em>Env desc</em>}' attribute.
   * <!-- begin-user-doc -->
   * <!-- end-user-doc -->
   * @param value the new value of the '<em>Env desc</em>' attribute.
   * @see #getEnv_desc()
   * @generated
   */
  void setEnv_desc(String value);

} // Configuration
