# Supplementary material for: A domain-specific language for managing ETL processes
Source: PeerJ Comput Sci. 2024 Jan 26;10:e1835. doi: 10.7717/peerj-cs.1835 (PMC10909202; doi:10.7717/peerj-cs.1835)
Supplement: Supplemental Information 1 — The source code archive contains all the necessary files to implement the language, including (i) the EtlCl.ecore file containing the ETLCL language’s Ecore metamodel; (ii) the EtlCl.xtext file containing the specification of the language’s concrete syntax; (iii) the EtlClGenerator.xtend file containing the specification of the M2T transformations; (iv) the src-gen folder containing the classes implementing the language’s lexical and syntax analyzers; and (v) the xtend-gen folder containing the classes implementing the M2T transformations. [file peerj-cs-10-1835-s001.zip › ETLCL_SRC_CODE/src-gen/etlcl/etlcl/Create_task.java]

/**
 * generated by Xtext 2.20.0
 */
package org.xtext.example.etlcl.etlcl;

import org.eclipse.emf.common.util.EList;

/**
 * <!-- begin-user-doc -->
 * A representation of the model object '<em><b>Create task</b></em>'.
 * <!-- end-user-doc -->
 *
 * <p>
 * The following features are supported:
 * </p>
 * <ul>
 *   <li>{@link org.xtext.example.etlcl.etlcl.Create_task#getGroup <em>Group</em>}</li>
 *   <li>{@link org.xtext.example.etlcl.etlcl.Create_task#getName <em>Name</em>}</li>
 *   <li>{@link org.xtext.example.etlcl.etlcl.Create_task#getTname <em>Tname</em>}</li>
 *   <li>{@link org.xtext.example.etlcl.etlcl.Create_task#getAname <em>Aname</em>}</li>
 *   <li>{@link org.xtext.example.etlcl.etlcl.Create_task#getParameters <em>Parameters</em>}</li>
 * </ul>
 *
 * @see org.xtext.example.etlcl.etlcl.EtlclPackage#getCreate_task()
 * @model
 * @generated
 */
public interface Create_task extends Clauses
{
  /**
   * Returns the value of the '<em><b>Group</b></em>' reference.
   * <!-- begin-user-doc -->
   * <!-- end-user-doc -->
   * @return the value of the '<em>Group</em>' reference.
   * @see #setGroup(Create_group)
   * @see org.xtext.example.etlcl.etlcl.EtlclPackage#getCreate_task_Group()
   * @model
   * @generated
   */
  Create_group getGroup();

  /**
   * Sets the value of the '{@link org.xtext.example.etlcl.etlcl.Create_task#getGroup <em>Group</em>}' reference.
   * <!-- begin-user-doc -->
   * <!-- end-user-doc -->
   * @param value the new value of the '<em>Group</em>' reference.
   * @see #getGroup()
   * @generated
   */
  void setGroup(Create_group value);

  /**
   * Returns the value of the '<em><b>Name</b></em>' attribute.
   * <!-- begin-user-doc -->
   * <!-- end-user-doc -->
   * @return the value of the '<em>Name</em>' attribute.
   * @see #setName(String)
   * @see org.xtext.example.etlcl.etlcl.EtlclPackage#getCreate_task_Name()
   * @model
   * @generated
   */
  String getName();

  /**
   * Sets the value of the '{@link org.xtext.example.etlcl.etlcl.Create_task#getName <em>Name</em>}' attribute.
   * <!-- begin-user-doc -->
   * <!-- end-user-doc -->
   * @param value the new value of the '<em>Name</em>' attribute.
   * @see #getName()
   * @generated
   */
  void setName(String value);

  /**
   * Returns the value of the '<em><b>Tname</b></em>' attribute.
   * <!-- begin-user-doc -->
   * <!-- end-user-doc -->
   * @return the value of the '<em>Tname</em>' attribute.
   * @see #setTname(String)
   * @see org.xtext.example.etlcl.etlcl.EtlclPackage#getCreate_task_Tname()
   * @model
   * @generated
   */
  String getTname();

  /**
   * Sets the value of the '{@link org.xtext.example.etlcl.etlcl.Create_task#getTname <em>Tname</em>}' attribute.
   * <!-- begin-user-doc -->
   * <!-- end-user-doc -->
   * @param value the new value of the '<em>Tname</em>' attribute.
   * @see #getTname()
   * @generated
   */
  void setTname(String value);

  /**
   * Returns the value of the '<em><b>Aname</b></em>' reference.
   * <!-- begin-user-doc -->
   * <!-- end-user-doc -->
   * @return the value of the '<em>Aname</em>' reference.
   * @see #setAname(Create_agent)
   * @see org.xtext.example.etlcl.etlcl.EtlclPackage#getCreate_task_Aname()
   * @model
   * @generated
   */
  Create_agent getAname();

  /**
   * Sets the value of the '{@link org.xtext.example.etlcl.etlcl.Create_task#getAname <em>Aname</em>}' reference.
   * <!-- begin-user-doc -->
   * <!-- end-user-doc -->
   * @param value the new value of the '<em>Aname</em>' reference.
   * @see #getAname()
   * @generated
   */
  void setAname(Create_agent value);

  /**
   * Returns the value of the '<em><b>Parameters</b></em>' containment reference list.
   * The list contents are of type {@link org.xtext.example.etlcl.etlcl.Parameters}.
   * <!-- begin-user-doc -->
   * <!-- end-user-doc -->
   * @return the value of the '<em>Parameters</em>' containment reference list.
   * @see org.xtext.example.etlcl.etlcl.EtlclPackage#getCreate_task_Parameters()
   * @model containment="true"
   * @generated
   */
  EList<Parameters> getParameters();

} // Create_task
