# Supplementary material for: A domain-specific language for managing ETL processes
Source: PeerJ Comput Sci. 2024 Jan 26;10:e1835. doi: 10.7717/peerj-cs.1835 (PMC10909202; doi:10.7717/peerj-cs.1835)
Supplement: Supplemental Information 1 — The source code archive contains all the necessary files to implement the language, including (i) the EtlCl.ecore file containing the ETLCL language’s Ecore metamodel; (ii) the EtlCl.xtext file containing the specification of the language’s concrete syntax; (iii) the EtlClGenerator.xtend file containing the specification of the M2T transformations; (iv) the src-gen folder containing the classes implementing the language’s lexical and syntax analyzers; and (v) the xtend-gen folder containing the classes implementing the M2T transformations. [file peerj-cs-10-1835-s001.zip › ETLCL_SRC_CODE/src-gen/etlcl/etlcl/EtlclFactory.java]

/**
 * generated by Xtext 2.20.0
 */
package org.xtext.example.etlcl.etlcl;

import org.eclipse.emf.ecore.EFactory;

/**
 * <!-- begin-user-doc -->
 * The <b>Factory</b> for the model.
 * It provides a create method for each non-abstract class of the model.
 * <!-- end-user-doc -->
 * @see org.xtext.example.etlcl.etlcl.EtlclPackage
 * @generated
 */
public interface EtlclFactory extends EFactory
{
  /**
   * The singleton instance of the factory.
   * <!-- begin-user-doc -->
   * <!-- end-user-doc -->
   * @generated
   */
  EtlclFactory eINSTANCE = org.xtext.example.etlcl.etlcl.impl.EtlclFactoryImpl.init();

  /**
   * Returns a new object of class '<em>Model</em>'.
   * <!-- begin-user-doc -->
   * <!-- end-user-doc -->
   * @return a new object of class '<em>Model</em>'.
   * @generated
   */
  Model createModel();

  /**
   * Returns a new object of class '<em>Clauses</em>'.
   * <!-- begin-user-doc -->
   * <!-- end-user-doc -->
   * @return a new object of class '<em>Clauses</em>'.
   * @generated
   */
  Clauses createClauses();

  /**
   * Returns a new object of class '<em>Configuration</em>'.
   * <!-- begin-user-doc -->
   * <!-- end-user-doc -->
   * @return a new object of class '<em>Configuration</em>'.
   * @generated
   */
  Configuration createConfiguration();

  /**
   * Returns a new object of class '<em>Run configuration</em>'.
   * <!-- begin-user-doc -->
   * <!-- end-user-doc -->
   * @return a new object of class '<em>Run configuration</em>'.
   * @generated
   */
  Run_configuration createRun_configuration();

  /**
   * Returns a new object of class '<em>Evironment name</em>'.
   * <!-- begin-user-doc -->
   * <!-- end-user-doc -->
   * @return a new object of class '<em>Evironment name</em>'.
   * @generated
   */
  Evironment_name createEvironment_name();

  /**
   * Returns a new object of class '<em>Os name</em>'.
   * <!-- begin-user-doc -->
   * <!-- end-user-doc -->
   * @return a new object of class '<em>Os name</em>'.
   * @generated
   */
  Os_name createOs_name();

  /**
   * Returns a new object of class '<em>Create domain</em>'.
   * <!-- begin-user-doc -->
   * <!-- end-user-doc -->
   * @return a new object of class '<em>Create domain</em>'.
   * @generated
   */
  Create_domain createCreate_domain();

  /**
   * Returns a new object of class '<em>Update domain</em>'.
   * <!-- begin-user-doc -->
   * <!-- end-user-doc -->
   * @return a new object of class '<em>Update domain</em>'.
   * @generated
   */
  Update_domain createUpdate_domain();

  /**
   * Returns a new object of class '<em>Delete domain</em>'.
   * <!-- begin-user-doc -->
   * <!-- end-user-doc -->
   * @return a new object of class '<em>Delete domain</em>'.
   * @generated
   */
  Delete_domain createDelete_domain();

  /**
   * Returns a new object of class '<em>Create environment</em>'.
   * <!-- begin-user-doc -->
   * <!-- end-user-doc -->
   * @return a new object of class '<em>Create environment</em>'.
   * @generated
   */
  Create_environment createCreate_environment();

  /**
   * Returns a new object of class '<em>Update environment</em>'.
   * <!-- begin-user-doc -->
   * <!-- end-user-doc -->
   * @return a new object of class '<em>Update environment</em>'.
   * @generated
   */
  Update_environment createUpdate_environment();

  /**
   * Returns a new object of class '<em>Delete environment</em>'.
   * <!-- begin-user-doc -->
   * <!-- end-user-doc -->
   * @return a new object of class '<em>Delete environment</em>'.
   * @generated
   */
  Delete_environment createDelete_environment();

  /**
   * Returns a new object of class '<em>Create load</em>'.
   * <!-- begin-user-doc -->
   * <!-- end-user-doc -->
   * @return a new object of class '<em>Create load</em>'.
   * @generated
   */
  Create_load createCreate_load();

  /**
   * Returns a new object of class '<em>Create group</em>'.
   * <!-- begin-user-doc -->
   * <!-- end-user-doc -->
   * @return a new object of class '<em>Create group</em>'.
   * @generated
   */
  Create_group createCreate_group();

  /**
   * Returns a new object of class '<em>Update group</em>'.
   * <!-- begin-user-doc -->
   * <!-- end-user-doc -->
   * @return a new object of class '<em>Update group</em>'.
   * @generated
   */
  Update_group createUpdate_group();

  /**
   * Returns a new object of class '<em>Delete group</em>'.
   * <!-- begin-user-doc -->
   * <!-- end-user-doc -->
   * @return a new object of class '<em>Delete group</em>'.
   * @generated
   */
  Delete_group createDelete_group();

  /**
   * Returns a new object of class '<em>Create task</em>'.
   * <!-- begin-user-doc -->
   * <!-- end-user-doc -->
   * @return a new object of class '<em>Create task</em>'.
   * @generated
   */
  Create_task createCreate_task();

  /**
   * Returns a new object of class '<em>Update task</em>'.
   * <!-- begin-user-doc -->
   * <!-- end-user-doc -->
   * @return a new object of class '<em>Update task</em>'.
   * @generated
   */
  Update_task createUpdate_task();

  /**
   * Returns a new object of class '<em>Delete task</em>'.
   * <!-- begin-user-doc -->
   * <!-- end-user-doc -->
   * @return a new object of class '<em>Delete task</em>'.
   * @generated
   */
  Delete_task createDelete_task();

  /**
   * Returns a new object of class '<em>Create user group</em>'.
   * <!-- begin-user-doc -->
   * <!-- end-user-doc -->
   * @return a new object of class '<em>Create user group</em>'.
   * @generated
   */
  Create_user_group createCreate_user_group();

  /**
   * Returns a new object of class '<em>Update user group</em>'.
   * <!-- begin-user-doc -->
   * <!-- end-user-doc -->
   * @return a new object of class '<em>Update user group</em>'.
   * @generated
   */
  Update_user_group createUpdate_user_group();

  /**
   * Returns a new object of class '<em>Delete user group</em>'.
   * <!-- begin-user-doc -->
   * <!-- end-user-doc -->
   * @return a new object of class '<em>Delete user group</em>'.
   * @generated
   */
  Delete_user_group createDelete_user_group();

  /**
   * Returns a new object of class '<em>Create user</em>'.
   * <!-- begin-user-doc -->
   * <!-- end-user-doc -->
   * @return a new object of class '<em>Create user</em>'.
   * @generated
   */
  Create_user createCreate_user();

  /**
   * Returns a new object of class '<em>Update user</em>'.
   * <!-- begin-user-doc -->
   * <!-- end-user-doc -->
   * @return a new object of class '<em>Update user</em>'.
   * @generated
   */
  Update_user createUpdate_user();

  /**
   * Returns a new object of class '<em>Delete user</em>'.
   * <!-- begin-user-doc -->
   * <!-- end-user-doc -->
   * @return a new object of class '<em>Delete user</em>'.
   * @generated
   */
  Delete_user createDelete_user();

  /**
   * Returns a new object of class '<em>Create context</em>'.
   * <!-- begin-user-doc -->
   * <!-- end-user-doc -->
   * @return a new object of class '<em>Create context</em>'.
   * @generated
   */
  Create_context createCreate_context();

  /**
   * Returns a new object of class '<em>Update context</em>'.
   * <!-- begin-user-doc -->
   * <!-- end-user-doc -->
   * @return a new object of class '<em>Update context</em>'.
   * @generated
   */
  Update_context createUpdate_context();

  /**
   * Returns a new object of class '<em>Delete context</em>'.
   * <!-- begin-user-doc -->
   * <!-- end-user-doc -->
   * @return a new object of class '<em>Delete context</em>'.
   * @generated
   */
  Delete_context createDelete_context();

  /**
   * Returns a new object of class '<em>Create scheduler type</em>'.
   * <!-- begin-user-doc -->
   * <!-- end-user-doc -->
   * @return a new object of class '<em>Create scheduler type</em>'.
   * @generated
   */
  Create_scheduler_type createCreate_scheduler_type();

  /**
   * Returns a new object of class '<em>Create scheduler</em>'.
   * <!-- begin-user-doc -->
   * <!-- end-user-doc -->
   * @return a new object of class '<em>Create scheduler</em>'.
   * @generated
   */
  Create_scheduler createCreate_scheduler();

  /**
   * Returns a new object of class '<em>Update scheduler</em>'.
   * <!-- begin-user-doc -->
   * <!-- end-user-doc -->
   * @return a new object of class '<em>Update scheduler</em>'.
   * @generated
   */
  Update_scheduler createUpdate_scheduler();

  /**
   * Returns a new object of class '<em>Delete scheduler</em>'.
   * <!-- begin-user-doc -->
   * <!-- end-user-doc -->
   * @return a new object of class '<em>Delete scheduler</em>'.
   * @generated
   */
  Delete_scheduler createDelete_scheduler();

  /**
   * Returns a new object of class '<em>Create group dependency</em>'.
   * <!-- begin-user-doc -->
   * <!-- end-user-doc -->
   * @return a new object of class '<em>Create group dependency</em>'.
   * @generated
   */
  Create_group_dependency createCreate_group_dependency();

  /**
   * Returns a new object of class '<em>Create task dependency</em>'.
   * <!-- begin-user-doc -->
   * <!-- end-user-doc -->
   * @return a new object of class '<em>Create task dependency</em>'.
   * @generated
   */
  Create_task_dependency createCreate_task_dependency();

  /**
   * Returns a new object of class '<em>Dependency condition</em>'.
   * <!-- begin-user-doc -->
   * <!-- end-user-doc -->
   * @return a new object of class '<em>Dependency condition</em>'.
   * @generated
   */
  Dependency_condition createDependency_condition();

  /**
   * Returns a new object of class '<em>Etl tool name</em>'.
   * <!-- begin-user-doc -->
   * <!-- end-user-doc -->
   * @return a new object of class '<em>Etl tool name</em>'.
   * @generated
   */
  Etl_tool_name createEtl_tool_name();

  /**
   * Returns a new object of class '<em>Run task</em>'.
   * <!-- begin-user-doc -->
   * <!-- end-user-doc -->
   * @return a new object of class '<em>Run task</em>'.
   * @generated
   */
  Run_task createRun_task();

  /**
   * Returns a new object of class '<em>Run group</em>'.
   * <!-- begin-user-doc -->
   * <!-- end-user-doc -->
   * @return a new object of class '<em>Run group</em>'.
   * @generated
   */
  Run_group createRun_group();

  /**
   * Returns a new object of class '<em>Run load</em>'.
   * <!-- begin-user-doc -->
   * <!-- end-user-doc -->
   * @return a new object of class '<em>Run load</em>'.
   * @generated
   */
  Run_load createRun_load();

  /**
   * Returns a new object of class '<em>Parameters</em>'.
   * <!-- begin-user-doc -->
   * <!-- end-user-doc -->
   * @return a new object of class '<em>Parameters</em>'.
   * @generated
   */
  Parameters createParameters();

  /**
   * Returns a new object of class '<em>Db type</em>'.
   * <!-- begin-user-doc -->
   * <!-- end-user-doc -->
   * @return a new object of class '<em>Db type</em>'.
   * @generated
   */
  Db_type createDb_type();

  /**
   * Returns a new object of class '<em>Create table</em>'.
   * <!-- begin-user-doc -->
   * <!-- end-user-doc -->
   * @return a new object of class '<em>Create table</em>'.
   * @generated
   */
  Create_table createCreate_table();

  /**
   * Returns a new object of class '<em>Truncate statement</em>'.
   * <!-- begin-user-doc -->
   * <!-- end-user-doc -->
   * @return a new object of class '<em>Truncate statement</em>'.
   * @generated
   */
  Truncate_statement createTruncate_statement();

  /**
   * Returns a new object of class '<em>Cursor</em>'.
   * <!-- begin-user-doc -->
   * <!-- end-user-doc -->
   * @return a new object of class '<em>Cursor</em>'.
   * @generated
   */
  Cursor createCursor();

  /**
   * Returns a new object of class '<em>SCD4</em>'.
   * <!-- begin-user-doc -->
   * <!-- end-user-doc -->
   * @return a new object of class '<em>SCD4</em>'.
   * @generated
   */
  SCD4 createSCD4();

  /**
   * Returns a new object of class '<em>SCD2</em>'.
   * <!-- begin-user-doc -->
   * <!-- end-user-doc -->
   * @return a new object of class '<em>SCD2</em>'.
   * @generated
   */
  SCD2 createSCD2();

  /**
   * Returns a new object of class '<em>Union</em>'.
   * <!-- begin-user-doc -->
   * <!-- end-user-doc -->
   * @return a new object of class '<em>Union</em>'.
   * @generated
   */
  Union createUnion();

  /**
   * Returns a new object of class '<em>Sort</em>'.
   * <!-- begin-user-doc -->
   * <!-- end-user-doc -->
   * @return a new object of class '<em>Sort</em>'.
   * @generated
   */
  Sort createSort();

  /**
   * Returns a new object of class '<em>Flow</em>'.
   * <!-- begin-user-doc -->
   * <!-- end-user-doc -->
   * @return a new object of class '<em>Flow</em>'.
   * @generated
   */
  Flow createFlow();

  /**
   * Returns a new object of class '<em>Delete statement</em>'.
   * <!-- begin-user-doc -->
   * <!-- end-user-doc -->
   * @return a new object of class '<em>Delete statement</em>'.
   * @generated
   */
  Delete_statement createDelete_statement();

  /**
   * Returns a new object of class '<em>Update statement</em>'.
   * <!-- begin-user-doc -->
   * <!-- end-user-doc -->
   * @return a new object of class '<em>Update statement</em>'.
   * @generated
   */
  Update_statement createUpdate_statement();

  /**
   * Returns a new object of class '<em>Update elem</em>'.
   * <!-- begin-user-doc -->
   * <!-- end-user-doc -->
   * @return a new object of class '<em>Update elem</em>'.
   * @generated
   */
  Update_elem createUpdate_elem();

  /**
   * Returns a new object of class '<em>Insert statement</em>'.
   * <!-- begin-user-doc -->
   * <!-- end-user-doc -->
   * @return a new object of class '<em>Insert statement</em>'.
   * @generated
   */
  Insert_statement createInsert_statement();

  /**
   * Returns a new object of class '<em>Anything</em>'.
   * <!-- begin-user-doc -->
   * <!-- end-user-doc -->
   * @return a new object of class '<em>Anything</em>'.
   * @generated
   */
  Anything createAnything();

  /**
   * Returns a new object of class '<em>Column elem</em>'.
   * <!-- begin-user-doc -->
   * <!-- end-user-doc -->
   * @return a new object of class '<em>Column elem</em>'.
   * @generated
   */
  Column_elem createColumn_elem();

  /**
   * Returns a new object of class '<em>Select statement</em>'.
   * <!-- begin-user-doc -->
   * <!-- end-user-doc -->
   * @return a new object of class '<em>Select statement</em>'.
   * @generated
   */
  Select_statement createSelect_statement();

  /**
   * Returns a new object of class '<em>Select st</em>'.
   * <!-- begin-user-doc -->
   * <!-- end-user-doc -->
   * @return a new object of class '<em>Select st</em>'.
   * @generated
   */
  Select_st createSelect_st();

  /**
   * Returns a new object of class '<em>Order by expression</em>'.
   * <!-- begin-user-doc -->
   * <!-- end-user-doc -->
   * @return a new object of class '<em>Order by expression</em>'.
   * @generated
   */
  Order_by_expression createOrder_by_expression();

  /**
   * Returns a new object of class '<em>Table sources</em>'.
   * <!-- begin-user-doc -->
   * <!-- end-user-doc -->
   * @return a new object of class '<em>Table sources</em>'.
   * @generated
   */
  Table_sources createTable_sources();

  /**
   * Returns a new object of class '<em>Table source</em>'.
   * <!-- begin-user-doc -->
   * <!-- end-user-doc -->
   * @return a new object of class '<em>Table source</em>'.
   * @generated
   */
  Table_source createTable_source();

  /**
   * Returns a new object of class '<em>Table source item joined</em>'.
   * <!-- begin-user-doc -->
   * <!-- end-user-doc -->
   * @return a new object of class '<em>Table source item joined</em>'.
   * @generated
   */
  Table_source_item_joined createTable_source_item_joined();

  /**
   * Returns a new object of class '<em>Join part</em>'.
   * <!-- begin-user-doc -->
   * <!-- end-user-doc -->
   * @return a new object of class '<em>Join part</em>'.
   * @generated
   */
  Join_part createJoin_part();

  /**
   * Returns a new object of class '<em>Search condition</em>'.
   * <!-- begin-user-doc -->
   * <!-- end-user-doc -->
   * @return a new object of class '<em>Search condition</em>'.
   * @generated
   */
  Search_condition createSearch_condition();

  /**
   * Returns a new object of class '<em>Search condition and</em>'.
   * <!-- begin-user-doc -->
   * <!-- end-user-doc -->
   * @return a new object of class '<em>Search condition and</em>'.
   * @generated
   */
  Search_condition_and createSearch_condition_and();

  /**
   * Returns a new object of class '<em>Search condition not</em>'.
   * <!-- begin-user-doc -->
   * <!-- end-user-doc -->
   * @return a new object of class '<em>Search condition not</em>'.
   * @generated
   */
  Search_condition_not createSearch_condition_not();

  /**
   * Returns a new object of class '<em>Predicate</em>'.
   * <!-- begin-user-doc -->
   * <!-- end-user-doc -->
   * @return a new object of class '<em>Predicate</em>'.
   * @generated
   */
  Predicate createPredicate();

  /**
   * Returns a new object of class '<em>Expression</em>'.
   * <!-- begin-user-doc -->
   * <!-- end-user-doc -->
   * @return a new object of class '<em>Expression</em>'.
   * @generated
   */
  Expression createExpression();

  /**
   * Returns a new object of class '<em>Subquery</em>'.
   * <!-- begin-user-doc -->
   * <!-- end-user-doc -->
   * @return a new object of class '<em>Subquery</em>'.
   * @generated
   */
  Subquery createSubquery();

  /**
   * Returns a new object of class '<em>Coperator</em>'.
   * <!-- begin-user-doc -->
   * <!-- end-user-doc -->
   * @return a new object of class '<em>Coperator</em>'.
   * @generated
   */
  C_operator createC_operator();

  /**
   * Returns a new object of class '<em>Select list</em>'.
   * <!-- begin-user-doc -->
   * <!-- end-user-doc -->
   * @return a new object of class '<em>Select list</em>'.
   * @generated
   */
  Select_list createSelect_list();

  /**
   * Returns a new object of class '<em>Create agent parameter</em>'.
   * <!-- begin-user-doc -->
   * <!-- end-user-doc -->
   * @return a new object of class '<em>Create agent parameter</em>'.
   * @generated
   */
  Create_agent_parameter createCreate_agent_parameter();

  /**
   * Returns a new object of class '<em>Update agent parameter</em>'.
   * <!-- begin-user-doc -->
   * <!-- end-user-doc -->
   * @return a new object of class '<em>Update agent parameter</em>'.
   * @generated
   */
  Update_agent_parameter createUpdate_agent_parameter();

  /**
   * Returns a new object of class '<em>Delete agent parameter</em>'.
   * <!-- begin-user-doc -->
   * <!-- end-user-doc -->
   * @return a new object of class '<em>Delete agent parameter</em>'.
   * @generated
   */
  Delete_agent_parameter createDelete_agent_parameter();

  /**
   * Returns a new object of class '<em>Create agent type</em>'.
   * <!-- begin-user-doc -->
   * <!-- end-user-doc -->
   * @return a new object of class '<em>Create agent type</em>'.
   * @generated
   */
  Create_agent_type createCreate_agent_type();

  /**
   * Returns a new object of class '<em>Create agent</em>'.
   * <!-- begin-user-doc -->
   * <!-- end-user-doc -->
   * @return a new object of class '<em>Create agent</em>'.
   * @generated
   */
  Create_agent createCreate_agent();

  /**
   * Returns the package supported by this factory.
   * <!-- begin-user-doc -->
   * <!-- end-user-doc -->
   * @return the package supported by this factory.
   * @generated
   */
  EtlclPackage getEtlclPackage();

} //EtlclFactory
