# Supplementary material for: A domain-specific language for managing ETL processes
Source: PeerJ Comput Sci. 2024 Jan 26;10:e1835. doi: 10.7717/peerj-cs.1835 (PMC10909202; doi:10.7717/peerj-cs.1835)
Supplement: Supplemental Information 1 — The source code archive contains all the necessary files to implement the language, including (i) the EtlCl.ecore file containing the ETLCL language’s Ecore metamodel; (ii) the EtlCl.xtext file containing the specification of the language’s concrete syntax; (iii) the EtlClGenerator.xtend file containing the specification of the M2T transformations; (iv) the src-gen folder containing the classes implementing the language’s lexical and syntax analyzers; and (v) the xtend-gen folder containing the classes implementing the M2T transformations. [file peerj-cs-10-1835-s001.zip › ETLCL_SRC_CODE/src-gen/etlcl/etlcl/EtlclPackage.java]

/**
 * generated by Xtext 2.20.0
 */
package org.xtext.example.etlcl.etlcl;

import org.eclipse.emf.ecore.EAttribute;
import org.eclipse.emf.ecore.EClass;
import org.eclipse.emf.ecore.EPackage;
import org.eclipse.emf.ecore.EReference;

/**
 * <!-- begin-user-doc -->
 * The <b>Package</b> for the model.
 * It contains accessors for the meta objects to represent
 * <ul>
 *   <li>each class,</li>
 *   <li>each feature of each class,</li>
 *   <li>each enum,</li>
 *   <li>and each data type</li>
 * </ul>
 * <!-- end-user-doc -->
 * @see org.xtext.example.etlcl.etlcl.EtlclFactory
 * @model kind="package"
 * @generated
 */
public interface EtlclPackage extends EPackage
{
  /**
   * The package name.
   * <!-- begin-user-doc -->
   * <!-- end-user-doc -->
   * @generated
   */
  String eNAME = "etlcl";

  /**
   * The package namespace URI.
   * <!-- begin-user-doc -->
   * <!-- end-user-doc -->
   * @generated
   */
  String eNS_URI = "http://www.xtext.org/example/etlcl/EtlCl";

  /**
   * The package namespace name.
   * <!-- begin-user-doc -->
   * <!-- end-user-doc -->
   * @generated
   */
  String eNS_PREFIX = "etlcl";

  /**
   * The singleton instance of the package.
   * <!-- begin-user-doc -->
   * <!-- end-user-doc -->
   * @generated
   */
  EtlclPackage eINSTANCE = org.xtext.example.etlcl.etlcl.impl.EtlclPackageImpl.init();

  /**
   * The meta object id for the '{@link org.xtext.example.etlcl.etlcl.impl.ModelImpl <em>Model</em>}' class.
   * <!-- begin-user-doc -->
   * <!-- end-user-doc -->
   * @see org.xtext.example.etlcl.etlcl.impl.ModelImpl
   * @see org.xtext.example.etlcl.etlcl.impl.EtlclPackageImpl#getModel()
   * @generated
   */
  int MODEL = 0;

  /**
   * The feature id for the '<em><b>Elements</b></em>' containment reference list.
   * <!-- begin-user-doc -->
   * <!-- end-user-doc -->
   * @generated
   * @ordered
   */
  int MODEL__ELEMENTS = 0;

  /**
   * The number of structural features of the '<em>Model</em>' class.
   * <!-- begin-user-doc -->
   * <!-- end-user-doc -->
   * @generated
   * @ordered
   */
  int MODEL_FEATURE_COUNT = 1;

  /**
   * The meta object id for the '{@link org.xtext.example.etlcl.etlcl.impl.ClausesImpl <em>Clauses</em>}' class.
   * <!-- begin-user-doc -->
   * <!-- end-user-doc -->
   * @see org.xtext.example.etlcl.etlcl.impl.ClausesImpl
   * @see org.xtext.example.etlcl.etlcl.impl.EtlclPackageImpl#getClauses()
   * @generated
   */
  int CLAUSES = 1;

  /**
   * The number of structural features of the '<em>Clauses</em>' class.
   * <!-- begin-user-doc -->
   * <!-- end-user-doc -->
   * @generated
   * @ordered
   */
  int CLAUSES_FEATURE_COUNT = 0;

  /**
   * The meta object id for the '{@link org.xtext.example.etlcl.etlcl.impl.ConfigurationImpl <em>Configuration</em>}' class.
   * <!-- begin-user-doc -->
   * <!-- end-user-doc -->
   * @see org.xtext.example.etlcl.etlcl.impl.ConfigurationImpl
   * @see org.xtext.example.etlcl.etlcl.impl.EtlclPackageImpl#getConfiguration()
   * @generated
   */
  int CONFIGURATION = 2;

  /**
   * The feature id for the '<em><b>Name</b></em>' attribute.
   * <!-- begin-user-doc -->
   * <!-- end-user-doc -->
   * @generated
   * @ordered
   */
  int CONFIGURATION__NAME = CLAUSES_FEATURE_COUNT + 0;

  /**
   * The feature id for the '<em><b>Etl tool name</b></em>' containment reference.
   * <!-- begin-user-doc -->
   * <!-- end-user-doc -->
   * @generated
   * @ordered
   */
  int CONFIGURATION__ETL_TOOL_NAME = CLAUSES_FEATURE_COUNT + 1;

  /**
   * The feature id for the '<em><b>Etltv</b></em>' attribute.
   * <!-- begin-user-doc -->
   * <!-- end-user-doc -->
   * @generated
   * @ordered
   */
  int CONFIGURATION__ETLTV = CLAUSES_FEATURE_COUNT + 2;

  /**
   * The feature id for the '<em><b>Etl server address</b></em>' attribute.
   * <!-- begin-user-doc -->
   * <!-- end-user-doc -->
   * @generated
   * @ordered
   */
  int CONFIGURATION__ETL_SERVER_ADDRESS = CLAUSES_FEATURE_COUNT + 3;

  /**
   * The feature id for the '<em><b>Etl server os</b></em>' containment reference.
   * <!-- begin-user-doc -->
   * <!-- end-user-doc -->
   * @generated
   * @ordered
   */
  int CONFIGURATION__ETL_SERVER_OS = CLAUSES_FEATURE_COUNT + 4;

  /**
   * The feature id for the '<em><b>Etl auth</b></em>' attribute.
   * <!-- begin-user-doc -->
   * <!-- end-user-doc -->
   * @generated
   * @ordered
   */
  int CONFIGURATION__ETL_AUTH = CLAUSES_FEATURE_COUNT + 5;

  /**
   * The feature id for the '<em><b>Dwh db</b></em>' containment reference.
   * <!-- begin-user-doc -->
   * <!-- end-user-doc -->
   * @generated
   * @ordered
   */
  int CONFIGURATION__DWH_DB = CLAUSES_FEATURE_COUNT + 6;

  /**
   * The feature id for the '<em><b>Dwh db v</b></em>' attribute.
   * <!-- begin-user-doc -->
   * <!-- end-user-doc -->
   * @generated
   * @ordered
   */
  int CONFIGURATION__DWH_DB_V = CLAUSES_FEATURE_COUNT + 7;

  /**
   * The feature id for the '<em><b>Dwh addrss</b></em>' attribute.
   * <!-- begin-user-doc -->
   * <!-- end-user-doc -->
   * @generated
   * @ordered
   */
  int CONFIGURATION__DWH_ADDRSS = CLAUSES_FEATURE_COUNT + 8;

  /**
   * The feature id for the '<em><b>Dwh db os</b></em>' containment reference.
   * <!-- begin-user-doc -->
   * <!-- end-user-doc -->
   * @generated
   * @ordered
   */
  int CONFIGURATION__DWH_DB_OS = CLAUSES_FEATURE_COUNT + 9;

  /**
   * The feature id for the '<em><b>Dwh db auth</b></em>' attribute.
   * <!-- begin-user-doc -->
   * <!-- end-user-doc -->
   * @generated
   * @ordered
   */
  int CONFIGURATION__DWH_DB_AUTH = CLAUSES_FEATURE_COUNT + 10;

  /**
   * The feature id for the '<em><b>Env</b></em>' containment reference.
   * <!-- begin-user-doc -->
   * <!-- end-user-doc -->
   * @generated
   * @ordered
   */
  int CONFIGURATION__ENV = CLAUSES_FEATURE_COUNT + 11;

  /**
   * The feature id for the '<em><b>Env desc</b></em>' attribute.
   * <!-- begin-user-doc -->
   * <!-- end-user-doc -->
   * @generated
   * @ordered
   */
  int CONFIGURATION__ENV_DESC = CLAUSES_FEATURE_COUNT + 12;

  /**
   * The number of structural features of the '<em>Configuration</em>' class.
   * <!-- begin-user-doc -->
   * <!-- end-user-doc -->
   * @generated
   * @ordered
   */
  int CONFIGURATION_FEATURE_COUNT = CLAUSES_FEATURE_COUNT + 13;

  /**
   * The meta object id for the '{@link org.xtext.example.etlcl.etlcl.impl.Run_configurationImpl <em>Run configuration</em>}' class.
   * <!-- begin-user-doc -->
   * <!-- end-user-doc -->
   * @see org.xtext.example.etlcl.etlcl.impl.Run_configurationImpl
   * @see org.xtext.example.etlcl.etlcl.impl.EtlclPackageImpl#getRun_configuration()
   * @generated
   */
  int RUN_CONFIGURATION = 3;

  /**
   * The feature id for the '<em><b>Configuration</b></em>' reference.
   * <!-- begin-user-doc -->
   * <!-- end-user-doc -->
   * @generated
   * @ordered
   */
  int RUN_CONFIGURATION__CONFIGURATION = CLAUSES_FEATURE_COUNT + 0;

  /**
   * The feature id for the '<em><b>Config</b></em>' attribute.
   * <!-- begin-user-doc -->
   * <!-- end-user-doc -->
   * @generated
   * @ordered
   */
  int RUN_CONFIGURATION__CONFIG = CLAUSES_FEATURE_COUNT + 1;

  /**
   * The number of structural features of the '<em>Run configuration</em>' class.
   * <!-- begin-user-doc -->
   * <!-- end-user-doc -->
   * @generated
   * @ordered
   */
  int RUN_CONFIGURATION_FEATURE_COUNT = CLAUSES_FEATURE_COUNT + 2;

  /**
   * The meta object id for the '{@link org.xtext.example.etlcl.etlcl.impl.Evironment_nameImpl <em>Evironment name</em>}' class.
   * <!-- begin-user-doc -->
   * <!-- end-user-doc -->
   * @see org.xtext.example.etlcl.etlcl.impl.Evironment_nameImpl
   * @see org.xtext.example.etlcl.etlcl.impl.EtlclPackageImpl#getEvironment_name()
   * @generated
   */
  int EVIRONMENT_NAME = 4;

  /**
   * The feature id for the '<em><b>Name</b></em>' attribute.
   * <!-- begin-user-doc -->
   * <!-- end-user-doc -->
   * @generated
   * @ordered
   */
  int EVIRONMENT_NAME__NAME = 0;

  /**
   * The number of structural features of the '<em>Evironment name</em>' class.
   * <!-- begin-user-doc -->
   * <!-- end-user-doc -->
   * @generated
   * @ordered
   */
  int EVIRONMENT_NAME_FEATURE_COUNT = 1;

  /**
   * The meta object id for the '{@link org.xtext.example.etlcl.etlcl.impl.Os_nameImpl <em>Os name</em>}' class.
   * <!-- begin-user-doc -->
   * <!-- end-user-doc -->
   * @see org.xtext.example.etlcl.etlcl.impl.Os_nameImpl
   * @see org.xtext.example.etlcl.etlcl.impl.EtlclPackageImpl#getOs_name()
   * @generated
   */
  int OS_NAME = 5;

  /**
   * The feature id for the '<em><b>Name</b></em>' attribute.
   * <!-- begin-user-doc -->
   * <!-- end-user-doc -->
   * @generated
   * @ordered
   */
  int OS_NAME__NAME = 0;

  /**
   * The number of structural features of the '<em>Os name</em>' class.
   * <!-- begin-user-doc -->
   * <!-- end-user-doc -->
   * @generated
   * @ordered
   */
  int OS_NAME_FEATURE_COUNT = 1;

  /**
   * The meta object id for the '{@link org.xtext.example.etlcl.etlcl.impl.Create_domainImpl <em>Create domain</em>}' class.
   * <!-- begin-user-doc -->
   * <!-- end-user-doc -->
   * @see org.xtext.example.etlcl.etlcl.impl.Create_domainImpl
   * @see org.xtext.example.etlcl.etlcl.impl.EtlclPackageImpl#getCreate_domain()
   * @generated
   */
  int CREATE_DOMAIN = 6;

  /**
   * The feature id for the '<em><b>Name</b></em>' attribute.
   * <!-- begin-user-doc -->
   * <!-- end-user-doc -->
   * @generated
   * @ordered
   */
  int CREATE_DOMAIN__NAME = CLAUSES_FEATURE_COUNT + 0;

  /**
   * The feature id for the '<em><b>Desc</b></em>' attribute.
   * <!-- begin-user-doc -->
   * <!-- end-user-doc -->
   * @generated
   * @ordered
   */
  int CREATE_DOMAIN__DESC = CLAUSES_FEATURE_COUNT + 1;

  /**
   * The number of structural features of the '<em>Create domain</em>' class.
   * <!-- begin-user-doc -->
   * <!-- end-user-doc -->
   * @generated
   * @ordered
   */
  int CREATE_DOMAIN_FEATURE_COUNT = CLAUSES_FEATURE_COUNT + 2;

  /**
   * The meta object id for the '{@link org.xtext.example.etlcl.etlcl.impl.Update_domainImpl <em>Update domain</em>}' class.
   * <!-- begin-user-doc -->
   * <!-- end-user-doc -->
   * @see org.xtext.example.etlcl.etlcl.impl.Update_domainImpl
   * @see org.xtext.example.etlcl.etlcl.impl.EtlclPackageImpl#getUpdate_domain()
   * @generated
   */
  int UPDATE_DOMAIN = 7;

  /**
   * The feature id for the '<em><b>Domain</b></em>' reference.
   * <!-- begin-user-doc -->
   * <!-- end-user-doc -->
   * @generated
   * @ordered
   */
  int UPDATE_DOMAIN__DOMAIN = CLAUSES_FEATURE_COUNT + 0;

  /**
   * The feature id for the '<em><b>Desc</b></em>' attribute.
   * <!-- begin-user-doc -->
   * <!-- end-user-doc -->
   * @generated
   * @ordered
   */
  int UPDATE_DOMAIN__DESC = CLAUSES_FEATURE_COUNT + 1;

  /**
   * The number of structural features of the '<em>Update domain</em>' class.
   * <!-- begin-user-doc -->
   * <!-- end-user-doc -->
   * @generated
   * @ordered
   */
  int UPDATE_DOMAIN_FEATURE_COUNT = CLAUSES_FEATURE_COUNT + 2;

  /**
   * The meta object id for the '{@link org.xtext.example.etlcl.etlcl.impl.Delete_domainImpl <em>Delete domain</em>}' class.
   * <!-- begin-user-doc -->
   * <!-- end-user-doc -->
   * @see org.xtext.example.etlcl.etlcl.impl.Delete_domainImpl
   * @see org.xtext.example.etlcl.etlcl.impl.EtlclPackageImpl#getDelete_domain()
   * @generated
   */
  int DELETE_DOMAIN = 8;

  /**
   * The feature id for the '<em><b>Domain</b></em>' reference.
   * <!-- begin-user-doc -->
   * <!-- end-user-doc -->
   * @generated
   * @ordered
   */
  int DELETE_DOMAIN__DOMAIN = CLAUSES_FEATURE_COUNT + 0;

  /**
   * The number of structural features of the '<em>Delete domain</em>' class.
   * <!-- begin-user-doc -->
   * <!-- end-user-doc -->
   * @generated
   * @ordered
   */
  int DELETE_DOMAIN_FEATURE_COUNT = CLAUSES_FEATURE_COUNT + 1;

  /**
   * The meta object id for the '{@link org.xtext.example.etlcl.etlcl.impl.Create_environmentImpl <em>Create environment</em>}' class.
   * <!-- begin-user-doc -->
   * <!-- end-user-doc -->
   * @see org.xtext.example.etlcl.etlcl.impl.Create_environmentImpl
   * @see org.xtext.example.etlcl.etlcl.impl.EtlclPackageImpl#getCreate_environment()
   * @generated
   */
  int CREATE_ENVIRONMENT = 9;

  /**
   * The feature id for the '<em><b>Name</b></em>' attribute.
   * <!-- begin-user-doc -->
   * <!-- end-user-doc -->
   * @generated
   * @ordered
   */
  int CREATE_ENVIRONMENT__NAME = CLAUSES_FEATURE_COUNT + 0;

  /**
   * The feature id for the '<em><b>Desc</b></em>' attribute.
   * <!-- begin-user-doc -->
   * <!-- end-user-doc -->
   * @generated
   * @ordered
   */
  int CREATE_ENVIRONMENT__DESC = CLAUSES_FEATURE_COUNT + 1;

  /**
   * The number of structural features of the '<em>Create environment</em>' class.
   * <!-- begin-user-doc -->
   * <!-- end-user-doc -->
   * @generated
   * @ordered
   */
  int CREATE_ENVIRONMENT_FEATURE_COUNT = CLAUSES_FEATURE_COUNT + 2;

  /**
   * The meta object id for the '{@link org.xtext.example.etlcl.etlcl.impl.Update_environmentImpl <em>Update environment</em>}' class.
   * <!-- begin-user-doc -->
   * <!-- end-user-doc -->
   * @see org.xtext.example.etlcl.etlcl.impl.Update_environmentImpl
   * @see org.xtext.example.etlcl.etlcl.impl.EtlclPackageImpl#getUpdate_environment()
   * @generated
   */
  int UPDATE_ENVIRONMENT = 10;

  /**
   * The feature id for the '<em><b>Env</b></em>' reference.
   * <!-- begin-user-doc -->
   * <!-- end-user-doc -->
   * @generated
   * @ordered
   */
  int UPDATE_ENVIRONMENT__ENV = CLAUSES_FEATURE_COUNT + 0;

  /**
   * The feature id for the '<em><b>Desc</b></em>' attribute.
   * <!-- begin-user-doc -->
   * <!-- end-user-doc -->
   * @generated
   * @ordered
   */
  int UPDATE_ENVIRONMENT__DESC = CLAUSES_FEATURE_COUNT + 1;

  /**
   * The number of structural features of the '<em>Update environment</em>' class.
   * <!-- begin-user-doc -->
   * <!-- end-user-doc -->
   * @generated
   * @ordered
   */
  int UPDATE_ENVIRONMENT_FEATURE_COUNT = CLAUSES_FEATURE_COUNT + 2;

  /**
   * The meta object id for the '{@link org.xtext.example.etlcl.etlcl.impl.Delete_environmentImpl <em>Delete environment</em>}' class.
   * <!-- begin-user-doc -->
   * <!-- end-user-doc -->
   * @see org.xtext.example.etlcl.etlcl.impl.Delete_environmentImpl
   * @see org.xtext.example.etlcl.etlcl.impl.EtlclPackageImpl#getDelete_environment()
   * @generated
   */
  int DELETE_ENVIRONMENT = 11;

  /**
   * The feature id for the '<em><b>Env</b></em>' reference.
   * <!-- begin-user-doc -->
   * <!-- end-user-doc -->
   * @generated
   * @ordered
   */
  int DELETE_ENVIRONMENT__ENV = CLAUSES_FEATURE_COUNT + 0;

  /**
   * The number of structural features of the '<em>Delete environment</em>' class.
   * <!-- begin-user-doc -->
   * <!-- end-user-doc -->
   * @generated
   * @ordered
   */
  int DELETE_ENVIRONMENT_FEATURE_COUNT = CLAUSES_FEATURE_COUNT + 1;

  /**
   * The meta object id for the '{@link org.xtext.example.etlcl.etlcl.impl.Create_loadImpl <em>Create load</em>}' class.
   * <!-- begin-user-doc -->
   * <!-- end-user-doc -->
   * @see org.xtext.example.etlcl.etlcl.impl.Create_loadImpl
   * @see org.xtext.example.etlcl.etlcl.impl.EtlclPackageImpl#getCreate_load()
   * @generated
   */
  int CREATE_LOAD = 12;

  /**
   * The feature id for the '<em><b>Env</b></em>' reference.
   * <!-- begin-user-doc -->
   * <!-- end-user-doc -->
   * @generated
   * @ordered
   */
  int CREATE_LOAD__ENV = CLAUSES_FEATURE_COUNT + 0;

  /**
   * The feature id for the '<em><b>Name</b></em>' attribute.
   * <!-- begin-user-doc -->
   * <!-- end-user-doc -->
   * @generated
   * @ordered
   */
  int CREATE_LOAD__NAME = CLAUSES_FEATURE_COUNT + 1;

  /**
   * The number of structural features of the '<em>Create load</em>' class.
   * <!-- begin-user-doc -->
   * <!-- end-user-doc -->
   * @generated
   * @ordered
   */
  int CREATE_LOAD_FEATURE_COUNT = CLAUSES_FEATURE_COUNT + 2;

  /**
   * The meta object id for the '{@link org.xtext.example.etlcl.etlcl.impl.Create_groupImpl <em>Create group</em>}' class.
   * <!-- begin-user-doc -->
   * <!-- end-user-doc -->
   * @see org.xtext.example.etlcl.etlcl.impl.Create_groupImpl
   * @see org.xtext.example.etlcl.etlcl.impl.EtlclPackageImpl#getCreate_group()
   * @generated
   */
  int CREATE_GROUP = 13;

  /**
   * The feature id for the '<em><b>Load</b></em>' reference.
   * <!-- begin-user-doc -->
   * <!-- end-user-doc -->
   * @generated
   * @ordered
   */
  int CREATE_GROUP__LOAD = CLAUSES_FEATURE_COUNT + 0;

  /**
   * The feature id for the '<em><b>Name</b></em>' attribute.
   * <!-- begin-user-doc -->
   * <!-- end-user-doc -->
   * @generated
   * @ordered
   */
  int CREATE_GROUP__NAME = CLAUSES_FEATURE_COUNT + 1;

  /**
   * The feature id for the '<em><b>Domain</b></em>' reference.
   * <!-- begin-user-doc -->
   * <!-- end-user-doc -->
   * @generated
   * @ordered
   */
  int CREATE_GROUP__DOMAIN = CLAUSES_FEATURE_COUNT + 2;

  /**
   * The number of structural features of the '<em>Create group</em>' class.
   * <!-- begin-user-doc -->
   * <!-- end-user-doc -->
   * @generated
   * @ordered
   */
  int CREATE_GROUP_FEATURE_COUNT = CLAUSES_FEATURE_COUNT + 3;

  /**
   * The meta object id for the '{@link org.xtext.example.etlcl.etlcl.impl.Update_groupImpl <em>Update group</em>}' class.
   * <!-- begin-user-doc -->
   * <!-- end-user-doc -->
   * @see org.xtext.example.etlcl.etlcl.impl.Update_groupImpl
   * @see org.xtext.example.etlcl.etlcl.impl.EtlclPackageImpl#getUpdate_group()
   * @generated
   */
  int UPDATE_GROUP = 14;

  /**
   * The feature id for the '<em><b>Group</b></em>' reference.
   * <!-- begin-user-doc -->
   * <!-- end-user-doc -->
   * @generated
   * @ordered
   */
  int UPDATE_GROUP__GROUP = CLAUSES_FEATURE_COUNT + 0;

  /**
   * The feature id for the '<em><b>Name</b></em>' attribute.
   * <!-- begin-user-doc -->
   * <!-- end-user-doc -->
   * @generated
   * @ordered
   */
  int UPDATE_GROUP__NAME = CLAUSES_FEATURE_COUNT + 1;

  /**
   * The feature id for the '<em><b>Domain</b></em>' reference.
   * <!-- begin-user-doc -->
   * <!-- end-user-doc -->
   * @generated
   * @ordered
   */
  int UPDATE_GROUP__DOMAIN = CLAUSES_FEATURE_COUNT + 2;

  /**
   * The number of structural features of the '<em>Update group</em>' class.
   * <!-- begin-user-doc -->
   * <!-- end-user-doc -->
   * @generated
   * @ordered
   */
  int UPDATE_GROUP_FEATURE_COUNT = CLAUSES_FEATURE_COUNT + 3;

  /**
   * The meta object id for the '{@link org.xtext.example.etlcl.etlcl.impl.Delete_groupImpl <em>Delete group</em>}' class.
   * <!-- begin-user-doc -->
   * <!-- end-user-doc -->
   * @see org.xtext.example.etlcl.etlcl.impl.Delete_groupImpl
   * @see org.xtext.example.etlcl.etlcl.impl.EtlclPackageImpl#getDelete_group()
   * @generated
   */
  int DELETE_GROUP = 15;

  /**
   * The feature id for the '<em><b>Group</b></em>' reference.
   * <!-- begin-user-doc -->
   * <!-- end-user-doc -->
   * @generated
   * @ordered
   */
  int DELETE_GROUP__GROUP = CLAUSES_FEATURE_COUNT + 0;

  /**
   * The number of structural features of the '<em>Delete group</em>' class.
   * <!-- begin-user-doc -->
   * <!-- end-user-doc -->
   * @generated
   * @ordered
   */
  int DELETE_GROUP_FEATURE_COUNT = CLAUSES_FEATURE_COUNT + 1;

  /**
   * The meta object id for the '{@link org.xtext.example.etlcl.etlcl.impl.Create_taskImpl <em>Create task</em>}' class.
   * <!-- begin-user-doc -->
   * <!-- end-user-doc -->
   * @see org.xtext.example.etlcl.etlcl.impl.Create_taskImpl
   * @see org.xtext.example.etlcl.etlcl.impl.EtlclPackageImpl#getCreate_task()
   * @generated
   */
  int CREATE_TASK = 16;

  /**
   * The feature id for the '<em><b>Group</b></em>' reference.
   * <!-- begin-user-doc -->
   * <!-- end-user-doc -->
   * @generated
   * @ordered
   */
  int CREATE_TASK__GROUP = CLAUSES_FEATURE_COUNT + 0;

  /**
   * The feature id for the '<em><b>Name</b></em>' attribute.
   * <!-- begin-user-doc -->
   * <!-- end-user-doc -->
   * @generated
   * @ordered
   */
  int CREATE_TASK__NAME = CLAUSES_FEATURE_COUNT + 1;

  /**
   * The feature id for the '<em><b>Tname</b></em>' attribute.
   * <!-- begin-user-doc -->
   * <!-- end-user-doc -->
   * @generated
   * @ordered
   */
  int CREATE_TASK__TNAME = CLAUSES_FEATURE_COUNT + 2;

  /**
   * The feature id for the '<em><b>Aname</b></em>' reference.
   * <!-- begin-user-doc -->
   * <!-- end-user-doc -->
   * @generated
   * @ordered
   */
  int CREATE_TASK__ANAME = CLAUSES_FEATURE_COUNT + 3;

  /**
   * The feature id for the '<em><b>Parameters</b></em>' containment reference list.
   * <!-- begin-user-doc -->
   * <!-- end-user-doc -->
   * @generated
   * @ordered
   */
  int CREATE_TASK__PARAMETERS = CLAUSES_FEATURE_COUNT + 4;

  /**
   * The number of structural features of the '<em>Create task</em>' class.
   * <!-- begin-user-doc -->
   * <!-- end-user-doc -->
   * @generated
   * @ordered
   */
  int CREATE_TASK_FEATURE_COUNT = CLAUSES_FEATURE_COUNT + 5;

  /**
   * The meta object id for the '{@link org.xtext.example.etlcl.etlcl.impl.Update_taskImpl <em>Update task</em>}' class.
   * <!-- begin-user-doc -->
   * <!-- end-user-doc -->
   * @see org.xtext.example.etlcl.etlcl.impl.Update_taskImpl
   * @see org.xtext.example.etlcl.etlcl.impl.EtlclPackageImpl#getUpdate_task()
   * @generated
   */
  int UPDATE_TASK = 17;

  /**
   * The feature id for the '<em><b>Task</b></em>' reference.
   * <!-- begin-user-doc -->
   * <!-- end-user-doc -->
   * @generated
   * @ordered
   */
  int UPDATE_TASK__TASK = CLAUSES_FEATURE_COUNT + 0;

  /**
   * The feature id for the '<em><b>Tname</b></em>' attribute.
   * <!-- begin-user-doc -->
   * <!-- end-user-doc -->
   * @generated
   * @ordered
   */
  int UPDATE_TASK__TNAME = CLAUSES_FEATURE_COUNT + 1;

  /**
   * The feature id for the '<em><b>Aname</b></em>' reference.
   * <!-- begin-user-doc -->
   * <!-- end-user-doc -->
   * @generated
   * @ordered
   */
  int UPDATE_TASK__ANAME = CLAUSES_FEATURE_COUNT + 2;

  /**
   * The feature id for the '<em><b>Parameters</b></em>' containment reference list.
   * <!-- begin-user-doc -->
   * <!-- end-user-doc -->
   * @generated
   * @ordered
   */
  int UPDATE_TASK__PARAMETERS = CLAUSES_FEATURE_COUNT + 3;

  /**
   * The number of structural features of the '<em>Update task</em>' class.
   * <!-- begin-user-doc -->
   * <!-- end-user-doc -->
   * @generated
   * @ordered
   */
  int UPDATE_TASK_FEATURE_COUNT = CLAUSES_FEATURE_COUNT + 4;

  /**
   * The meta object id for the '{@link org.xtext.example.etlcl.etlcl.impl.Delete_taskImpl <em>Delete task</em>}' class.
   * <!-- begin-user-doc -->
   * <!-- end-user-doc -->
   * @see org.xtext.example.etlcl.etlcl.impl.Delete_taskImpl
   * @see org.xtext.example.etlcl.etlcl.impl.EtlclPackageImpl#getDelete_task()
   * @generated
   */
  int DELETE_TASK = 18;

  /**
   * The feature id for the '<em><b>Task</b></em>' reference.
   * <!-- begin-user-doc -->
   * <!-- end-user-doc -->
   * @generated
   * @ordered
   */
  int DELETE_TASK__TASK = CLAUSES_FEATURE_COUNT + 0;

  /**
   * The feature id for the '<em><b>Reorder</b></em>' attribute.
   * <!-- begin-user-doc -->
   * <!-- end-user-doc -->
   * @generated
   * @ordered
   */
  int DELETE_TASK__REORDER = CLAUSES_FEATURE_COUNT + 1;

  /**
   * The number of structural features of the '<em>Delete task</em>' class.
   * <!-- begin-user-doc -->
   * <!-- end-user-doc -->
   * @generated
   * @ordered
   */
  int DELETE_TASK_FEATURE_COUNT = CLAUSES_FEATURE_COUNT + 2;

  /**
   * The meta object id for the '{@link org.xtext.example.etlcl.etlcl.impl.Create_user_groupImpl <em>Create user group</em>}' class.
   * <!-- begin-user-doc -->
   * <!-- end-user-doc -->
   * @see org.xtext.example.etlcl.etlcl.impl.Create_user_groupImpl
   * @see org.xtext.example.etlcl.etlcl.impl.EtlclPackageImpl#getCreate_user_group()
   * @generated
   */
  int CREATE_USER_GROUP = 19;

  /**
   * The feature id for the '<em><b>Name</b></em>' attribute.
   * <!-- begin-user-doc -->
   * <!-- end-user-doc -->
   * @generated
   * @ordered
   */
  int CREATE_USER_GROUP__NAME = CLAUSES_FEATURE_COUNT + 0;

  /**
   * The feature id for the '<em><b>Desc</b></em>' attribute.
   * <!-- begin-user-doc -->
   * <!-- end-user-doc -->
   * @generated
   * @ordered
   */
  int CREATE_USER_GROUP__DESC = CLAUSES_FEATURE_COUNT + 1;

  /**
   * The number of structural features of the '<em>Create user group</em>' class.
   * <!-- begin-user-doc -->
   * <!-- end-user-doc -->
   * @generated
   * @ordered
   */
  int CREATE_USER_GROUP_FEATURE_COUNT = CLAUSES_FEATURE_COUNT + 2;

  /**
   * The meta object id for the '{@link org.xtext.example.etlcl.etlcl.impl.Update_user_groupImpl <em>Update user group</em>}' class.
   * <!-- begin-user-doc -->
   * <!-- end-user-doc -->
   * @see org.xtext.example.etlcl.etlcl.impl.Update_user_groupImpl
   * @see org.xtext.example.etlcl.etlcl.impl.EtlclPackageImpl#getUpdate_user_group()
   * @generated
   */
  int UPDATE_USER_GROUP = 20;

  /**
   * The feature id for the '<em><b>Group</b></em>' reference.
   * <!-- begin-user-doc -->
   * <!-- end-user-doc -->
   * @generated
   * @ordered
   */
  int UPDATE_USER_GROUP__GROUP = CLAUSES_FEATURE_COUNT + 0;

  /**
   * The feature id for the '<em><b>Desc</b></em>' attribute.
   * <!-- begin-user-doc -->
   * <!-- end-user-doc -->
   * @generated
   * @ordered
   */
  int UPDATE_USER_GROUP__DESC = CLAUSES_FEATURE_COUNT + 1;

  /**
   * The number of structural features of the '<em>Update user group</em>' class.
   * <!-- begin-user-doc -->
   * <!-- end-user-doc -->
   * @generated
   * @ordered
   */
  int UPDATE_USER_GROUP_FEATURE_COUNT = CLAUSES_FEATURE_COUNT + 2;

  /**
   * The meta object id for the '{@link org.xtext.example.etlcl.etlcl.impl.Delete_user_groupImpl <em>Delete user group</em>}' class.
   * <!-- begin-user-doc -->
   * <!-- end-user-doc -->
   * @see org.xtext.example.etlcl.etlcl.impl.Delete_user_groupImpl
   * @see org.xtext.example.etlcl.etlcl.impl.EtlclPackageImpl#getDelete_user_group()
   * @generated
   */
  int DELETE_USER_GROUP = 21;

  /**
   * The feature id for the '<em><b>Group</b></em>' reference.
   * <!-- begin-user-doc -->
   * <!-- end-user-doc -->
   * @generated
   * @ordered
   */
  int DELETE_USER_GROUP__GROUP = CLAUSES_FEATURE_COUNT + 0;

  /**
   * The number of structural features of the '<em>Delete user group</em>' class.
   * <!-- begin-user-doc -->
   * <!-- end-user-doc -->
   * @generated
   * @ordered
   */
  int DELETE_USER_GROUP_FEATURE_COUNT = CLAUSES_FEATURE_COUNT + 1;

  /**
   * The meta object id for the '{@link org.xtext.example.etlcl.etlcl.impl.Create_userImpl <em>Create user</em>}' class.
   * <!-- begin-user-doc -->
   * <!-- end-user-doc -->
   * @see org.xtext.example.etlcl.etlcl.impl.Create_userImpl
   * @see org.xtext.example.etlcl.etlcl.impl.EtlclPackageImpl#getCreate_user()
   * @generated
   */
  int CREATE_USER = 22;

  /**
   * The feature id for the '<em><b>Name</b></em>' attribute.
   * <!-- begin-user-doc -->
   * <!-- end-user-doc -->
   * @generated
   * @ordered
   */
  int CREATE_USER__NAME = CLAUSES_FEATURE_COUNT + 0;

  /**
   * The feature id for the '<em><b>Ugname</b></em>' reference.
   * <!-- begin-user-doc -->
   * <!-- end-user-doc -->
   * @generated
   * @ordered
   */
  int CREATE_USER__UGNAME = CLAUSES_FEATURE_COUNT + 1;

  /**
   * The feature id for the '<em><b>Passwd</b></em>' attribute.
   * <!-- begin-user-doc -->
   * <!-- end-user-doc -->
   * @generated
   * @ordered
   */
  int CREATE_USER__PASSWD = CLAUSES_FEATURE_COUNT + 2;

  /**
   * The feature id for the '<em><b>Fulln</b></em>' attribute.
   * <!-- begin-user-doc -->
   * <!-- end-user-doc -->
   * @generated
   * @ordered
   */
  int CREATE_USER__FULLN = CLAUSES_FEATURE_COUNT + 3;

  /**
   * The feature id for the '<em><b>Af</b></em>' attribute.
   * <!-- begin-user-doc -->
   * <!-- end-user-doc -->
   * @generated
   * @ordered
   */
  int CREATE_USER__AF = CLAUSES_FEATURE_COUNT + 4;

  /**
   * The number of structural features of the '<em>Create user</em>' class.
   * <!-- begin-user-doc -->
   * <!-- end-user-doc -->
   * @generated
   * @ordered
   */
  int CREATE_USER_FEATURE_COUNT = CLAUSES_FEATURE_COUNT + 5;

  /**
   * The meta object id for the '{@link org.xtext.example.etlcl.etlcl.impl.Update_userImpl <em>Update user</em>}' class.
   * <!-- begin-user-doc -->
   * <!-- end-user-doc -->
   * @see org.xtext.example.etlcl.etlcl.impl.Update_userImpl
   * @see org.xtext.example.etlcl.etlcl.impl.EtlclPackageImpl#getUpdate_user()
   * @generated
   */
  int UPDATE_USER = 23;

  /**
   * The feature id for the '<em><b>User</b></em>' reference.
   * <!-- begin-user-doc -->
   * <!-- end-user-doc -->
   * @generated
   * @ordered
   */
  int UPDATE_USER__USER = CLAUSES_FEATURE_COUNT + 0;

  /**
   * The feature id for the '<em><b>Ugname</b></em>' reference.
   * <!-- begin-user-doc -->
   * <!-- end-user-doc -->
   * @generated
   * @ordered
   */
  int UPDATE_USER__UGNAME = CLAUSES_FEATURE_COUNT + 1;

  /**
   * The feature id for the '<em><b>Passwd</b></em>' attribute.
   * <!-- begin-user-doc -->
   * <!-- end-user-doc -->
   * @generated
   * @ordered
   */
  int UPDATE_USER__PASSWD = CLAUSES_FEATURE_COUNT + 2;

  /**
   * The feature id for the '<em><b>Fulln</b></em>' attribute.
   * <!-- begin-user-doc -->
   * <!-- end-user-doc -->
   * @generated
   * @ordered
   */
  int UPDATE_USER__FULLN = CLAUSES_FEATURE_COUNT + 3;

  /**
   * The feature id for the '<em><b>Af</b></em>' attribute.
   * <!-- begin-user-doc -->
   * <!-- end-user-doc -->
   * @generated
   * @ordered
   */
  int UPDATE_USER__AF = CLAUSES_FEATURE_COUNT + 4;

  /**
   * The number of structural features of the '<em>Update user</em>' class.
   * <!-- begin-user-doc -->
   * <!-- end-user-doc -->
   * @generated
   * @ordered
   */
  int UPDATE_USER_FEATURE_COUNT = CLAUSES_FEATURE_COUNT + 5;

  /**
   * The meta object id for the '{@link org.xtext.example.etlcl.etlcl.impl.Delete_userImpl <em>Delete user</em>}' class.
   * <!-- begin-user-doc -->
   * <!-- end-user-doc -->
   * @see org.xtext.example.etlcl.etlcl.impl.Delete_userImpl
   * @see org.xtext.example.etlcl.etlcl.impl.EtlclPackageImpl#getDelete_user()
   * @generated
   */
  int DELETE_USER = 24;

  /**
   * The feature id for the '<em><b>User</b></em>' reference.
   * <!-- begin-user-doc -->
   * <!-- end-user-doc -->
   * @generated
   * @ordered
   */
  int DELETE_USER__USER = CLAUSES_FEATURE_COUNT + 0;

  /**
   * The number of structural features of the '<em>Delete user</em>' class.
   * <!-- begin-user-doc -->
   * <!-- end-user-doc -->
   * @generated
   * @ordered
   */
  int DELETE_USER_FEATURE_COUNT = CLAUSES_FEATURE_COUNT + 1;

  /**
   * The meta object id for the '{@link org.xtext.example.etlcl.etlcl.impl.Create_contextImpl <em>Create context</em>}' class.
   * <!-- begin-user-doc -->
   * <!-- end-user-doc -->
   * @see org.xtext.example.etlcl.etlcl.impl.Create_contextImpl
   * @see org.xtext.example.etlcl.etlcl.impl.EtlclPackageImpl#getCreate_context()
   * @generated
   */
  int CREATE_CONTEXT = 25;

  /**
   * The feature id for the '<em><b>Name</b></em>' attribute.
   * <!-- begin-user-doc -->
   * <!-- end-user-doc -->
   * @generated
   * @ordered
   */
  int CREATE_CONTEXT__NAME = CLAUSES_FEATURE_COUNT + 0;

  /**
   * The feature id for the '<em><b>Desc</b></em>' attribute.
   * <!-- begin-user-doc -->
   * <!-- end-user-doc -->
   * @generated
   * @ordered
   */
  int CREATE_CONTEXT__DESC = CLAUSES_FEATURE_COUNT + 1;

  /**
   * The feature id for the '<em><b>Env</b></em>' reference.
   * <!-- begin-user-doc -->
   * <!-- end-user-doc -->
   * @generated
   * @ordered
   */
  int CREATE_CONTEXT__ENV = CLAUSES_FEATURE_COUNT + 2;

  /**
   * The number of structural features of the '<em>Create context</em>' class.
   * <!-- begin-user-doc -->
   * <!-- end-user-doc -->
   * @generated
   * @ordered
   */
  int CREATE_CONTEXT_FEATURE_COUNT = CLAUSES_FEATURE_COUNT + 3;

  /**
   * The meta object id for the '{@link org.xtext.example.etlcl.etlcl.impl.Update_contextImpl <em>Update context</em>}' class.
   * <!-- begin-user-doc -->
   * <!-- end-user-doc -->
   * @see org.xtext.example.etlcl.etlcl.impl.Update_contextImpl
   * @see org.xtext.example.etlcl.etlcl.impl.EtlclPackageImpl#getUpdate_context()
   * @generated
   */
  int UPDATE_CONTEXT = 26;

  /**
   * The feature id for the '<em><b>Context</b></em>' reference.
   * <!-- begin-user-doc -->
   * <!-- end-user-doc -->
   * @generated
   * @ordered
   */
  int UPDATE_CONTEXT__CONTEXT = CLAUSES_FEATURE_COUNT + 0;

  /**
   * The feature id for the '<em><b>Desc</b></em>' attribute.
   * <!-- begin-user-doc -->
   * <!-- end-user-doc -->
   * @generated
   * @ordered
   */
  int UPDATE_CONTEXT__DESC = CLAUSES_FEATURE_COUNT + 1;

  /**
   * The feature id for the '<em><b>Env</b></em>' reference.
   * <!-- begin-user-doc -->
   * <!-- end-user-doc -->
   * @generated
   * @ordered
   */
  int UPDATE_CONTEXT__ENV = CLAUSES_FEATURE_COUNT + 2;

  /**
   * The number of structural features of the '<em>Update context</em>' class.
   * <!-- begin-user-doc -->
   * <!-- end-user-doc -->
   * @generated
   * @ordered
   */
  int UPDATE_CONTEXT_FEATURE_COUNT = CLAUSES_FEATURE_COUNT + 3;

  /**
   * The meta object id for the '{@link org.xtext.example.etlcl.etlcl.impl.Delete_contextImpl <em>Delete context</em>}' class.
   * <!-- begin-user-doc -->
   * <!-- end-user-doc -->
   * @see org.xtext.example.etlcl.etlcl.impl.Delete_contextImpl
   * @see org.xtext.example.etlcl.etlcl.impl.EtlclPackageImpl#getDelete_context()
   * @generated
   */
  int DELETE_CONTEXT = 27;

  /**
   * The feature id for the '<em><b>Context</b></em>' reference.
   * <!-- begin-user-doc -->
   * <!-- end-user-doc -->
   * @generated
   * @ordered
   */
  int DELETE_CONTEXT__CONTEXT = CLAUSES_FEATURE_COUNT + 0;

  /**
   * The number of structural features of the '<em>Delete context</em>' class.
   * <!-- begin-user-doc -->
   * <!-- end-user-doc -->
   * @generated
   * @ordered
   */
  int DELETE_CONTEXT_FEATURE_COUNT = CLAUSES_FEATURE_COUNT + 1;

  /**
   * The meta object id for the '{@link org.xtext.example.etlcl.etlcl.impl.Create_scheduler_typeImpl <em>Create scheduler type</em>}' class.
   * <!-- begin-user-doc -->
   * <!-- end-user-doc -->
   * @see org.xtext.example.etlcl.etlcl.impl.Create_scheduler_typeImpl
   * @see org.xtext.example.etlcl.etlcl.impl.EtlclPackageImpl#getCreate_scheduler_type()
   * @generated
   */
  int CREATE_SCHEDULER_TYPE = 28;

  /**
   * The feature id for the '<em><b>Name</b></em>' attribute.
   * <!-- begin-user-doc -->
   * <!-- end-user-doc -->
   * @generated
   * @ordered
   */
  int CREATE_SCHEDULER_TYPE__NAME = CLAUSES_FEATURE_COUNT + 0;

  /**
   * The feature id for the '<em><b>Rtins</b></em>' attribute.
   * <!-- begin-user-doc -->
   * <!-- end-user-doc -->
   * @generated
   * @ordered
   */
  int CREATE_SCHEDULER_TYPE__RTINS = CLAUSES_FEATURE_COUNT + 1;

  /**
   * The feature id for the '<em><b>Ldf</b></em>' attribute.
   * <!-- begin-user-doc -->
   * <!-- end-user-doc -->
   * @generated
   * @ordered
   */
  int CREATE_SCHEDULER_TYPE__LDF = CLAUSES_FEATURE_COUNT + 2;

  /**
   * The number of structural features of the '<em>Create scheduler type</em>' class.
   * <!-- begin-user-doc -->
   * <!-- end-user-doc -->
   * @generated
   * @ordered
   */
  int CREATE_SCHEDULER_TYPE_FEATURE_COUNT = CLAUSES_FEATURE_COUNT + 3;

  /**
   * The meta object id for the '{@link org.xtext.example.etlcl.etlcl.impl.Create_schedulerImpl <em>Create scheduler</em>}' class.
   * <!-- begin-user-doc -->
   * <!-- end-user-doc -->
   * @see org.xtext.example.etlcl.etlcl.impl.Create_schedulerImpl
   * @see org.xtext.example.etlcl.etlcl.impl.EtlclPackageImpl#getCreate_scheduler()
   * @generated
   */
  int CREATE_SCHEDULER = 29;

  /**
   * The feature id for the '<em><b>Name</b></em>' attribute.
   * <!-- begin-user-doc -->
   * <!-- end-user-doc -->
   * @generated
   * @ordered
   */
  int CREATE_SCHEDULER__NAME = CLAUSES_FEATURE_COUNT + 0;

  /**
   * The feature id for the '<em><b>Lsid</b></em>' reference.
   * <!-- begin-user-doc -->
   * <!-- end-user-doc -->
   * @generated
   * @ordered
   */
  int CREATE_SCHEDULER__LSID = CLAUSES_FEATURE_COUNT + 1;

  /**
   * The feature id for the '<em><b>Csid</b></em>' reference.
   * <!-- begin-user-doc -->
   * <!-- end-user-doc -->
   * @generated
   * @ordered
   */
  int CREATE_SCHEDULER__CSID = CLAUSES_FEATURE_COUNT + 2;

  /**
   * The feature id for the '<em><b>Dtime</b></em>' attribute.
   * <!-- begin-user-doc -->
   * <!-- end-user-doc -->
   * @generated
   * @ordered
   */
  int CREATE_SCHEDULER__DTIME = CLAUSES_FEATURE_COUNT + 3;

  /**
   * The feature id for the '<em><b>Desc</b></em>' attribute.
   * <!-- begin-user-doc -->
   * <!-- end-user-doc -->
   * @generated
   * @ordered
   */
  int CREATE_SCHEDULER__DESC = CLAUSES_FEATURE_COUNT + 4;

  /**
   * The number of structural features of the '<em>Create scheduler</em>' class.
   * <!-- begin-user-doc -->
   * <!-- end-user-doc -->
   * @generated
   * @ordered
   */
  int CREATE_SCHEDULER_FEATURE_COUNT = CLAUSES_FEATURE_COUNT + 5;

  /**
   * The meta object id for the '{@link org.xtext.example.etlcl.etlcl.impl.Update_schedulerImpl <em>Update scheduler</em>}' class.
   * <!-- begin-user-doc -->
   * <!-- end-user-doc -->
   * @see org.xtext.example.etlcl.etlcl.impl.Update_schedulerImpl
   * @see org.xtext.example.etlcl.etlcl.impl.EtlclPackageImpl#getUpdate_scheduler()
   * @generated
   */
  int UPDATE_SCHEDULER = 30;

  /**
   * The feature id for the '<em><b>Sched</b></em>' reference.
   * <!-- begin-user-doc -->
   * <!-- end-user-doc -->
   * @generated
   * @ordered
   */
  int UPDATE_SCHEDULER__SCHED = CLAUSES_FEATURE_COUNT + 0;

  /**
   * The feature id for the '<em><b>Lsid</b></em>' reference.
   * <!-- begin-user-doc -->
   * <!-- end-user-doc -->
   * @generated
   * @ordered
   */
  int UPDATE_SCHEDULER__LSID = CLAUSES_FEATURE_COUNT + 1;

  /**
   * The feature id for the '<em><b>Csid</b></em>' reference.
   * <!-- begin-user-doc -->
   * <!-- end-user-doc -->
   * @generated
   * @ordered
   */
  int UPDATE_SCHEDULER__CSID = CLAUSES_FEATURE_COUNT + 2;

  /**
   * The feature id for the '<em><b>Dtime</b></em>' attribute.
   * <!-- begin-user-doc -->
   * <!-- end-user-doc -->
   * @generated
   * @ordered
   */
  int UPDATE_SCHEDULER__DTIME = CLAUSES_FEATURE_COUNT + 3;

  /**
   * The feature id for the '<em><b>Desc</b></em>' attribute.
   * <!-- begin-user-doc -->
   * <!-- end-user-doc -->
   * @generated
   * @ordered
   */
  int UPDATE_SCHEDULER__DESC = CLAUSES_FEATURE_COUNT + 4;

  /**
   * The number of structural features of the '<em>Update scheduler</em>' class.
   * <!-- begin-user-doc -->
   * <!-- end-user-doc -->
   * @generated
   * @ordered
   */
  int UPDATE_SCHEDULER_FEATURE_COUNT = CLAUSES_FEATURE_COUNT + 5;

  /**
   * The meta object id for the '{@link org.xtext.example.etlcl.etlcl.impl.Delete_schedulerImpl <em>Delete scheduler</em>}' class.
   * <!-- begin-user-doc -->
   * <!-- end-user-doc -->
   * @see org.xtext.example.etlcl.etlcl.impl.Delete_schedulerImpl
   * @see org.xtext.example.etlcl.etlcl.impl.EtlclPackageImpl#getDelete_scheduler()
   * @generated
   */
  int DELETE_SCHEDULER = 31;

  /**
   * The feature id for the '<em><b>Sched</b></em>' reference.
   * <!-- begin-user-doc -->
   * <!-- end-user-doc -->
   * @generated
   * @ordered
   */
  int DELETE_SCHEDULER__SCHED = CLAUSES_FEATURE_COUNT + 0;

  /**
   * The number of structural features of the '<em>Delete scheduler</em>' class.
   * <!-- begin-user-doc -->
   * <!-- end-user-doc -->
   * @generated
   * @ordered
   */
  int DELETE_SCHEDULER_FEATURE_COUNT = CLAUSES_FEATURE_COUNT + 1;

  /**
   * The meta object id for the '{@link org.xtext.example.etlcl.etlcl.impl.Create_group_dependencyImpl <em>Create group dependency</em>}' class.
   * <!-- begin-user-doc -->
   * <!-- end-user-doc -->
   * @see org.xtext.example.etlcl.etlcl.impl.Create_group_dependencyImpl
   * @see org.xtext.example.etlcl.etlcl.impl.EtlclPackageImpl#getCreate_group_dependency()
   * @generated
   */
  int CREATE_GROUP_DEPENDENCY = 32;

  /**
   * The feature id for the '<em><b>G1</b></em>' reference.
   * <!-- begin-user-doc -->
   * <!-- end-user-doc -->
   * @generated
   * @ordered
   */
  int CREATE_GROUP_DEPENDENCY__G1 = CLAUSES_FEATURE_COUNT + 0;

  /**
   * The feature id for the '<em><b>G2</b></em>' reference.
   * <!-- begin-user-doc -->
   * <!-- end-user-doc -->
   * @generated
   * @ordered
   */
  int CREATE_GROUP_DEPENDENCY__G2 = CLAUSES_FEATURE_COUNT + 1;

  /**
   * The feature id for the '<em><b>Dc</b></em>' containment reference.
   * <!-- begin-user-doc -->
   * <!-- end-user-doc -->
   * @generated
   * @ordered
   */
  int CREATE_GROUP_DEPENDENCY__DC = CLAUSES_FEATURE_COUNT + 2;

  /**
   * The number of structural features of the '<em>Create group dependency</em>' class.
   * <!-- begin-user-doc -->
   * <!-- end-user-doc -->
   * @generated
   * @ordered
   */
  int CREATE_GROUP_DEPENDENCY_FEATURE_COUNT = CLAUSES_FEATURE_COUNT + 3;

  /**
   * The meta object id for the '{@link org.xtext.example.etlcl.etlcl.impl.Create_task_dependencyImpl <em>Create task dependency</em>}' class.
   * <!-- begin-user-doc -->
   * <!-- end-user-doc -->
   * @see org.xtext.example.etlcl.etlcl.impl.Create_task_dependencyImpl
   * @see org.xtext.example.etlcl.etlcl.impl.EtlclPackageImpl#getCreate_task_dependency()
   * @generated
   */
  int CREATE_TASK_DEPENDENCY = 33;

  /**
   * The feature id for the '<em><b>T1</b></em>' reference.
   * <!-- begin-user-doc -->
   * <!-- end-user-doc -->
   * @generated
   * @ordered
   */
  int CREATE_TASK_DEPENDENCY__T1 = CLAUSES_FEATURE_COUNT + 0;

  /**
   * The feature id for the '<em><b>Dep</b></em>' attribute.
   * <!-- begin-user-doc -->
   * <!-- end-user-doc -->
   * @generated
   * @ordered
   */
  int CREATE_TASK_DEPENDENCY__DEP = CLAUSES_FEATURE_COUNT + 1;

  /**
   * The feature id for the '<em><b>T2</b></em>' reference.
   * <!-- begin-user-doc -->
   * <!-- end-user-doc -->
   * @generated
   * @ordered
   */
  int CREATE_TASK_DEPENDENCY__T2 = CLAUSES_FEATURE_COUNT + 2;

  /**
   * The feature id for the '<em><b>Dc</b></em>' containment reference.
   * <!-- begin-user-doc -->
   * <!-- end-user-doc -->
   * @generated
   * @ordered
   */
  int CREATE_TASK_DEPENDENCY__DC = CLAUSES_FEATURE_COUNT + 3;

  /**
   * The number of structural features of the '<em>Create task dependency</em>' class.
   * <!-- begin-user-doc -->
   * <!-- end-user-doc -->
   * @generated
   * @ordered
   */
  int CREATE_TASK_DEPENDENCY_FEATURE_COUNT = CLAUSES_FEATURE_COUNT + 4;

  /**
   * The meta object id for the '{@link org.xtext.example.etlcl.etlcl.impl.Dependency_conditionImpl <em>Dependency condition</em>}' class.
   * <!-- begin-user-doc -->
   * <!-- end-user-doc -->
   * @see org.xtext.example.etlcl.etlcl.impl.Dependency_conditionImpl
   * @see org.xtext.example.etlcl.etlcl.impl.EtlclPackageImpl#getDependency_condition()
   * @generated
   */
  int DEPENDENCY_CONDITION = 34;

  /**
   * The feature id for the '<em><b>Success</b></em>' attribute.
   * <!-- begin-user-doc -->
   * <!-- end-user-doc -->
   * @generated
   * @ordered
   */
  int DEPENDENCY_CONDITION__SUCCESS = 0;

  /**
   * The feature id for the '<em><b>Finish</b></em>' attribute.
   * <!-- begin-user-doc -->
   * <!-- end-user-doc -->
   * @generated
   * @ordered
   */
  int DEPENDENCY_CONDITION__FINISH = 1;

  /**
   * The feature id for the '<em><b>Error</b></em>' attribute.
   * <!-- begin-user-doc -->
   * <!-- end-user-doc -->
   * @generated
   * @ordered
   */
  int DEPENDENCY_CONDITION__ERROR = 2;

  /**
   * The feature id for the '<em><b>Empty</b></em>' attribute.
   * <!-- begin-user-doc -->
   * <!-- end-user-doc -->
   * @generated
   * @ordered
   */
  int DEPENDENCY_CONDITION__EMPTY = 3;

  /**
   * The number of structural features of the '<em>Dependency condition</em>' class.
   * <!-- begin-user-doc -->
   * <!-- end-user-doc -->
   * @generated
   * @ordered
   */
  int DEPENDENCY_CONDITION_FEATURE_COUNT = 4;

  /**
   * The meta object id for the '{@link org.xtext.example.etlcl.etlcl.impl.Etl_tool_nameImpl <em>Etl tool name</em>}' class.
   * <!-- begin-user-doc -->
   * <!-- end-user-doc -->
   * @see org.xtext.example.etlcl.etlcl.impl.Etl_tool_nameImpl
   * @see org.xtext.example.etlcl.etlcl.impl.EtlclPackageImpl#getEtl_tool_name()
   * @generated
   */
  int ETL_TOOL_NAME = 35;

  /**
   * The feature id for the '<em><b>Name</b></em>' attribute.
   * <!-- begin-user-doc -->
   * <!-- end-user-doc -->
   * @generated
   * @ordered
   */
  int ETL_TOOL_NAME__NAME = 0;

  /**
   * The number of structural features of the '<em>Etl tool name</em>' class.
   * <!-- begin-user-doc -->
   * <!-- end-user-doc -->
   * @generated
   * @ordered
   */
  int ETL_TOOL_NAME_FEATURE_COUNT = 1;

  /**
   * The meta object id for the '{@link org.xtext.example.etlcl.etlcl.impl.Run_taskImpl <em>Run task</em>}' class.
   * <!-- begin-user-doc -->
   * <!-- end-user-doc -->
   * @see org.xtext.example.etlcl.etlcl.impl.Run_taskImpl
   * @see org.xtext.example.etlcl.etlcl.impl.EtlclPackageImpl#getRun_task()
   * @generated
   */
  int RUN_TASK = 36;

  /**
   * The feature id for the '<em><b>Task</b></em>' reference.
   * <!-- begin-user-doc -->
   * <!-- end-user-doc -->
   * @generated
   * @ordered
   */
  int RUN_TASK__TASK = CLAUSES_FEATURE_COUNT + 0;

  /**
   * The number of structural features of the '<em>Run task</em>' class.
   * <!-- begin-user-doc -->
   * <!-- end-user-doc -->
   * @generated
   * @ordered
   */
  int RUN_TASK_FEATURE_COUNT = CLAUSES_FEATURE_COUNT + 1;

  /**
   * The meta object id for the '{@link org.xtext.example.etlcl.etlcl.impl.Run_groupImpl <em>Run group</em>}' class.
   * <!-- begin-user-doc -->
   * <!-- end-user-doc -->
   * @see org.xtext.example.etlcl.etlcl.impl.Run_groupImpl
   * @see org.xtext.example.etlcl.etlcl.impl.EtlclPackageImpl#getRun_group()
   * @generated
   */
  int RUN_GROUP = 37;

  /**
   * The feature id for the '<em><b>Group</b></em>' reference.
   * <!-- begin-user-doc -->
   * <!-- end-user-doc -->
   * @generated
   * @ordered
   */
  int RUN_GROUP__GROUP = CLAUSES_FEATURE_COUNT + 0;

  /**
   * The number of structural features of the '<em>Run group</em>' class.
   * <!-- begin-user-doc -->
   * <!-- end-user-doc -->
   * @generated
   * @ordered
   */
  int RUN_GROUP_FEATURE_COUNT = CLAUSES_FEATURE_COUNT + 1;

  /**
   * The meta object id for the '{@link org.xtext.example.etlcl.etlcl.impl.Run_loadImpl <em>Run load</em>}' class.
   * <!-- begin-user-doc -->
   * <!-- end-user-doc -->
   * @see org.xtext.example.etlcl.etlcl.impl.Run_loadImpl
   * @see org.xtext.example.etlcl.etlcl.impl.EtlclPackageImpl#getRun_load()
   * @generated
   */
  int RUN_LOAD = 38;

  /**
   * The feature id for the '<em><b>Load</b></em>' reference.
   * <!-- begin-user-doc -->
   * <!-- end-user-doc -->
   * @generated
   * @ordered
   */
  int RUN_LOAD__LOAD = CLAUSES_FEATURE_COUNT + 0;

  /**
   * The number of structural features of the '<em>Run load</em>' class.
   * <!-- begin-user-doc -->
   * <!-- end-user-doc -->
   * @generated
   * @ordered
   */
  int RUN_LOAD_FEATURE_COUNT = CLAUSES_FEATURE_COUNT + 1;

  /**
   * The meta object id for the '{@link org.xtext.example.etlcl.etlcl.impl.ParametersImpl <em>Parameters</em>}' class.
   * <!-- begin-user-doc -->
   * <!-- end-user-doc -->
   * @see org.xtext.example.etlcl.etlcl.impl.ParametersImpl
   * @see org.xtext.example.etlcl.etlcl.impl.EtlclPackageImpl#getParameters()
   * @generated
   */
  int PARAMETERS = 39;

  /**
   * The feature id for the '<em><b>Name</b></em>' attribute.
   * <!-- begin-user-doc -->
   * <!-- end-user-doc -->
   * @generated
   * @ordered
   */
  int PARAMETERS__NAME = 0;

  /**
   * The feature id for the '<em><b>Parameter</b></em>' attribute.
   * <!-- begin-user-doc -->
   * <!-- end-user-doc -->
   * @generated
   * @ordered
   */
  int PARAMETERS__PARAMETER = 1;

  /**
   * The number of structural features of the '<em>Parameters</em>' class.
   * <!-- begin-user-doc -->
   * <!-- end-user-doc -->
   * @generated
   * @ordered
   */
  int PARAMETERS_FEATURE_COUNT = 2;

  /**
   * The meta object id for the '{@link org.xtext.example.etlcl.etlcl.impl.Db_typeImpl <em>Db type</em>}' class.
   * <!-- begin-user-doc -->
   * <!-- end-user-doc -->
   * @see org.xtext.example.etlcl.etlcl.impl.Db_typeImpl
   * @see org.xtext.example.etlcl.etlcl.impl.EtlclPackageImpl#getDb_type()
   * @generated
   */
  int DB_TYPE = 40;

  /**
   * The feature id for the '<em><b>Name</b></em>' attribute.
   * <!-- begin-user-doc -->
   * <!-- end-user-doc -->
   * @generated
   * @ordered
   */
  int DB_TYPE__NAME = CLAUSES_FEATURE_COUNT + 0;

  /**
   * The number of structural features of the '<em>Db type</em>' class.
   * <!-- begin-user-doc -->
   * <!-- end-user-doc -->
   * @generated
   * @ordered
   */
  int DB_TYPE_FEATURE_COUNT = CLAUSES_FEATURE_COUNT + 1;

  /**
   * The meta object id for the '{@link org.xtext.example.etlcl.etlcl.impl.Create_tableImpl <em>Create table</em>}' class.
   * <!-- begin-user-doc -->
   * <!-- end-user-doc -->
   * @see org.xtext.example.etlcl.etlcl.impl.Create_tableImpl
   * @see org.xtext.example.etlcl.etlcl.impl.EtlclPackageImpl#getCreate_table()
   * @generated
   */
  int CREATE_TABLE = 41;

  /**
   * The feature id for the '<em><b>Name</b></em>' attribute.
   * <!-- begin-user-doc -->
   * <!-- end-user-doc -->
   * @generated
   * @ordered
   */
  int CREATE_TABLE__NAME = CLAUSES_FEATURE_COUNT + 0;

  /**
   * The feature id for the '<em><b>Columns</b></em>' containment reference list.
   * <!-- begin-user-doc -->
   * <!-- end-user-doc -->
   * @generated
   * @ordered
   */
  int CREATE_TABLE__COLUMNS = CLAUSES_FEATURE_COUNT + 1;

  /**
   * The number of structural features of the '<em>Create table</em>' class.
   * <!-- begin-user-doc -->
   * <!-- end-user-doc -->
   * @generated
   * @ordered
   */
  int CREATE_TABLE_FEATURE_COUNT = CLAUSES_FEATURE_COUNT + 2;

  /**
   * The meta object id for the '{@link org.xtext.example.etlcl.etlcl.impl.Truncate_statementImpl <em>Truncate statement</em>}' class.
   * <!-- begin-user-doc -->
   * <!-- end-user-doc -->
   * @see org.xtext.example.etlcl.etlcl.impl.Truncate_statementImpl
   * @see org.xtext.example.etlcl.etlcl.impl.EtlclPackageImpl#getTruncate_statement()
   * @generated
   */
  int TRUNCATE_STATEMENT = 42;

  /**
   * The feature id for the '<em><b>Table</b></em>' reference.
   * <!-- begin-user-doc -->
   * <!-- end-user-doc -->
   * @generated
   * @ordered
   */
  int TRUNCATE_STATEMENT__TABLE = CLAUSES_FEATURE_COUNT + 0;

  /**
   * The feature id for the '<em><b>Trun</b></em>' attribute.
   * <!-- begin-user-doc -->
   * <!-- end-user-doc -->
   * @generated
   * @ordered
   */
  int TRUNCATE_STATEMENT__TRUN = CLAUSES_FEATURE_COUNT + 1;

  /**
   * The number of structural features of the '<em>Truncate statement</em>' class.
   * <!-- begin-user-doc -->
   * <!-- end-user-doc -->
   * @generated
   * @ordered
   */
  int TRUNCATE_STATEMENT_FEATURE_COUNT = CLAUSES_FEATURE_COUNT + 2;

  /**
   * The meta object id for the '{@link org.xtext.example.etlcl.etlcl.impl.CursorImpl <em>Cursor</em>}' class.
   * <!-- begin-user-doc -->
   * <!-- end-user-doc -->
   * @see org.xtext.example.etlcl.etlcl.impl.CursorImpl
   * @see org.xtext.example.etlcl.etlcl.impl.EtlclPackageImpl#getCursor()
   * @generated
   */
  int CURSOR = 43;

  /**
   * The feature id for the '<em><b>Table</b></em>' reference.
   * <!-- begin-user-doc -->
   * <!-- end-user-doc -->
   * @generated
   * @ordered
   */
  int CURSOR__TABLE = CLAUSES_FEATURE_COUNT + 0;

  /**
   * The feature id for the '<em><b>Cur</b></em>' attribute.
   * <!-- begin-user-doc -->
   * <!-- end-user-doc -->
   * @generated
   * @ordered
   */
  int CURSOR__CUR = CLAUSES_FEATURE_COUNT + 1;

  /**
   * The number of structural features of the '<em>Cursor</em>' class.
   * <!-- begin-user-doc -->
   * <!-- end-user-doc -->
   * @generated
   * @ordered
   */
  int CURSOR_FEATURE_COUNT = CLAUSES_FEATURE_COUNT + 2;

  /**
   * The meta object id for the '{@link org.xtext.example.etlcl.etlcl.impl.SCD4Impl <em>SCD4</em>}' class.
   * <!-- begin-user-doc -->
   * <!-- end-user-doc -->
   * @see org.xtext.example.etlcl.etlcl.impl.SCD4Impl
   * @see org.xtext.example.etlcl.etlcl.impl.EtlclPackageImpl#getSCD4()
   * @generated
   */
  int SCD4 = 44;

  /**
   * The feature id for the '<em><b>Table</b></em>' reference.
   * <!-- begin-user-doc -->
   * <!-- end-user-doc -->
   * @generated
   * @ordered
   */
  int SCD4__TABLE = CLAUSES_FEATURE_COUNT + 0;

  /**
   * The feature id for the '<em><b>Scd4</b></em>' attribute.
   * <!-- begin-user-doc -->
   * <!-- end-user-doc -->
   * @generated
   * @ordered
   */
  int SCD4__SCD4 = CLAUSES_FEATURE_COUNT + 1;

  /**
   * The number of structural features of the '<em>SCD4</em>' class.
   * <!-- begin-user-doc -->
   * <!-- end-user-doc -->
   * @generated
   * @ordered
   */
  int SCD4_FEATURE_COUNT = CLAUSES_FEATURE_COUNT + 2;

  /**
   * The meta object id for the '{@link org.xtext.example.etlcl.etlcl.impl.SCD2Impl <em>SCD2</em>}' class.
   * <!-- begin-user-doc -->
   * <!-- end-user-doc -->
   * @see org.xtext.example.etlcl.etlcl.impl.SCD2Impl
   * @see org.xtext.example.etlcl.etlcl.impl.EtlclPackageImpl#getSCD2()
   * @generated
   */
  int SCD2 = 45;

  /**
   * The feature id for the '<em><b>Table</b></em>' reference.
   * <!-- begin-user-doc -->
   * <!-- end-user-doc -->
   * @generated
   * @ordered
   */
  int SCD2__TABLE = CLAUSES_FEATURE_COUNT + 0;

  /**
   * The feature id for the '<em><b>Scd2</b></em>' attribute.
   * <!-- begin-user-doc -->
   * <!-- end-user-doc -->
   * @generated
   * @ordered
   */
  int SCD2__SCD2 = CLAUSES_FEATURE_COUNT + 1;

  /**
   * The number of structural features of the '<em>SCD2</em>' class.
   * <!-- begin-user-doc -->
   * <!-- end-user-doc -->
   * @generated
   * @ordered
   */
  int SCD2_FEATURE_COUNT = CLAUSES_FEATURE_COUNT + 2;

  /**
   * The meta object id for the '{@link org.xtext.example.etlcl.etlcl.impl.UnionImpl <em>Union</em>}' class.
   * <!-- begin-user-doc -->
   * <!-- end-user-doc -->
   * @see org.xtext.example.etlcl.etlcl.impl.UnionImpl
   * @see org.xtext.example.etlcl.etlcl.impl.EtlclPackageImpl#getUnion()
   * @generated
   */
  int UNION = 46;

  /**
   * The feature id for the '<em><b>Select1</b></em>' reference.
   * <!-- begin-user-doc -->
   * <!-- end-user-doc -->
   * @generated
   * @ordered
   */
  int UNION__SELECT1 = CLAUSES_FEATURE_COUNT + 0;

  /**
   * The feature id for the '<em><b>Union</b></em>' attribute.
   * <!-- begin-user-doc -->
   * <!-- end-user-doc -->
   * @generated
   * @ordered
   */
  int UNION__UNION = CLAUSES_FEATURE_COUNT + 1;

  /**
   * The feature id for the '<em><b>Select2</b></em>' reference.
   * <!-- begin-user-doc -->
   * <!-- end-user-doc -->
   * @generated
   * @ordered
   */
  int UNION__SELECT2 = CLAUSES_FEATURE_COUNT + 2;

  /**
   * The number of structural features of the '<em>Union</em>' class.
   * <!-- begin-user-doc -->
   * <!-- end-user-doc -->
   * @generated
   * @ordered
   */
  int UNION_FEATURE_COUNT = CLAUSES_FEATURE_COUNT + 3;

  /**
   * The meta object id for the '{@link org.xtext.example.etlcl.etlcl.impl.SortImpl <em>Sort</em>}' class.
   * <!-- begin-user-doc -->
   * <!-- end-user-doc -->
   * @see org.xtext.example.etlcl.etlcl.impl.SortImpl
   * @see org.xtext.example.etlcl.etlcl.impl.EtlclPackageImpl#getSort()
   * @generated
   */
  int SORT = 47;

  /**
   * The feature id for the '<em><b>Table</b></em>' reference.
   * <!-- begin-user-doc -->
   * <!-- end-user-doc -->
   * @generated
   * @ordered
   */
  int SORT__TABLE = CLAUSES_FEATURE_COUNT + 0;

  /**
   * The feature id for the '<em><b>Sort</b></em>' attribute.
   * <!-- begin-user-doc -->
   * <!-- end-user-doc -->
   * @generated
   * @ordered
   */
  int SORT__SORT = CLAUSES_FEATURE_COUNT + 1;

  /**
   * The number of structural features of the '<em>Sort</em>' class.
   * <!-- begin-user-doc -->
   * <!-- end-user-doc -->
   * @generated
   * @ordered
   */
  int SORT_FEATURE_COUNT = CLAUSES_FEATURE_COUNT + 2;

  /**
   * The meta object id for the '{@link org.xtext.example.etlcl.etlcl.impl.FlowImpl <em>Flow</em>}' class.
   * <!-- begin-user-doc -->
   * <!-- end-user-doc -->
   * @see org.xtext.example.etlcl.etlcl.impl.FlowImpl
   * @see org.xtext.example.etlcl.etlcl.impl.EtlclPackageImpl#getFlow()
   * @generated
   */
  int FLOW = 48;

  /**
   * The feature id for the '<em><b>Table1</b></em>' reference.
   * <!-- begin-user-doc -->
   * <!-- end-user-doc -->
   * @generated
   * @ordered
   */
  int FLOW__TABLE1 = CLAUSES_FEATURE_COUNT + 0;

  /**
   * The feature id for the '<em><b>Flow</b></em>' attribute.
   * <!-- begin-user-doc -->
   * <!-- end-user-doc -->
   * @generated
   * @ordered
   */
  int FLOW__FLOW = CLAUSES_FEATURE_COUNT + 1;

  /**
   * The feature id for the '<em><b>Table2</b></em>' reference.
   * <!-- begin-user-doc -->
   * <!-- end-user-doc -->
   * @generated
   * @ordered
   */
  int FLOW__TABLE2 = CLAUSES_FEATURE_COUNT + 2;

  /**
   * The number of structural features of the '<em>Flow</em>' class.
   * <!-- begin-user-doc -->
   * <!-- end-user-doc -->
   * @generated
   * @ordered
   */
  int FLOW_FEATURE_COUNT = CLAUSES_FEATURE_COUNT + 3;

  /**
   * The meta object id for the '{@link org.xtext.example.etlcl.etlcl.impl.Delete_statementImpl <em>Delete statement</em>}' class.
   * <!-- begin-user-doc -->
   * <!-- end-user-doc -->
   * @see org.xtext.example.etlcl.etlcl.impl.Delete_statementImpl
   * @see org.xtext.example.etlcl.etlcl.impl.EtlclPackageImpl#getDelete_statement()
   * @generated
   */
  int DELETE_STATEMENT = 49;

  /**
   * The feature id for the '<em><b>Src</b></em>' reference.
   * <!-- begin-user-doc -->
   * <!-- end-user-doc -->
   * @generated
   * @ordered
   */
  int DELETE_STATEMENT__SRC = CLAUSES_FEATURE_COUNT + 0;

  /**
   * The feature id for the '<em><b>Where</b></em>' attribute.
   * <!-- begin-user-doc -->
   * <!-- end-user-doc -->
   * @generated
   * @ordered
   */
  int DELETE_STATEMENT__WHERE = CLAUSES_FEATURE_COUNT + 1;

  /**
   * The feature id for the '<em><b>Cond</b></em>' containment reference.
   * <!-- begin-user-doc -->
   * <!-- end-user-doc -->
   * @generated
   * @ordered
   */
  int DELETE_STATEMENT__COND = CLAUSES_FEATURE_COUNT + 2;

  /**
   * The number of structural features of the '<em>Delete statement</em>' class.
   * <!-- begin-user-doc -->
   * <!-- end-user-doc -->
   * @generated
   * @ordered
   */
  int DELETE_STATEMENT_FEATURE_COUNT = CLAUSES_FEATURE_COUNT + 3;

  /**
   * The meta object id for the '{@link org.xtext.example.etlcl.etlcl.impl.Update_statementImpl <em>Update statement</em>}' class.
   * <!-- begin-user-doc -->
   * <!-- end-user-doc -->
   * @see org.xtext.example.etlcl.etlcl.impl.Update_statementImpl
   * @see org.xtext.example.etlcl.etlcl.impl.EtlclPackageImpl#getUpdate_statement()
   * @generated
   */
  int UPDATE_STATEMENT = 50;

  /**
   * The feature id for the '<em><b>Table</b></em>' reference.
   * <!-- begin-user-doc -->
   * <!-- end-user-doc -->
   * @generated
   * @ordered
   */
  int UPDATE_STATEMENT__TABLE = CLAUSES_FEATURE_COUNT + 0;

  /**
   * The feature id for the '<em><b>Update</b></em>' containment reference list.
   * <!-- begin-user-doc -->
   * <!-- end-user-doc -->
   * @generated
   * @ordered
   */
  int UPDATE_STATEMENT__UPDATE = CLAUSES_FEATURE_COUNT + 1;

  /**
   * The feature id for the '<em><b>Where</b></em>' attribute.
   * <!-- begin-user-doc -->
   * <!-- end-user-doc -->
   * @generated
   * @ordered
   */
  int UPDATE_STATEMENT__WHERE = CLAUSES_FEATURE_COUNT + 2;

  /**
   * The feature id for the '<em><b>Cond</b></em>' containment reference.
   * <!-- begin-user-doc -->
   * <!-- end-user-doc -->
   * @generated
   * @ordered
   */
  int UPDATE_STATEMENT__COND = CLAUSES_FEATURE_COUNT + 3;

  /**
   * The number of structural features of the '<em>Update statement</em>' class.
   * <!-- begin-user-doc -->
   * <!-- end-user-doc -->
   * @generated
   * @ordered
   */
  int UPDATE_STATEMENT_FEATURE_COUNT = CLAUSES_FEATURE_COUNT + 4;

  /**
   * The meta object id for the '{@link org.xtext.example.etlcl.etlcl.impl.Update_elemImpl <em>Update elem</em>}' class.
   * <!-- begin-user-doc -->
   * <!-- end-user-doc -->
   * @see org.xtext.example.etlcl.etlcl.impl.Update_elemImpl
   * @see org.xtext.example.etlcl.etlcl.impl.EtlclPackageImpl#getUpdate_elem()
   * @generated
   */
  int UPDATE_ELEM = 51;

  /**
   * The feature id for the '<em><b>Column</b></em>' reference.
   * <!-- begin-user-doc -->
   * <!-- end-user-doc -->
   * @generated
   * @ordered
   */
  int UPDATE_ELEM__COLUMN = 0;

  /**
   * The feature id for the '<em><b>E</b></em>' containment reference.
   * <!-- begin-user-doc -->
   * <!-- end-user-doc -->
   * @generated
   * @ordered
   */
  int UPDATE_ELEM__E = 1;

  /**
   * The number of structural features of the '<em>Update elem</em>' class.
   * <!-- begin-user-doc -->
   * <!-- end-user-doc -->
   * @generated
   * @ordered
   */
  int UPDATE_ELEM_FEATURE_COUNT = 2;

  /**
   * The meta object id for the '{@link org.xtext.example.etlcl.etlcl.impl.Insert_statementImpl <em>Insert statement</em>}' class.
   * <!-- begin-user-doc -->
   * <!-- end-user-doc -->
   * @see org.xtext.example.etlcl.etlcl.impl.Insert_statementImpl
   * @see org.xtext.example.etlcl.etlcl.impl.EtlclPackageImpl#getInsert_statement()
   * @generated
   */
  int INSERT_STATEMENT = 52;

  /**
   * The feature id for the '<em><b>Table</b></em>' reference.
   * <!-- begin-user-doc -->
   * <!-- end-user-doc -->
   * @generated
   * @ordered
   */
  int INSERT_STATEMENT__TABLE = CLAUSES_FEATURE_COUNT + 0;

  /**
   * The feature id for the '<em><b>Any</b></em>' containment reference list.
   * <!-- begin-user-doc -->
   * <!-- end-user-doc -->
   * @generated
   * @ordered
   */
  int INSERT_STATEMENT__ANY = CLAUSES_FEATURE_COUNT + 1;

  /**
   * The number of structural features of the '<em>Insert statement</em>' class.
   * <!-- begin-user-doc -->
   * <!-- end-user-doc -->
   * @generated
   * @ordered
   */
  int INSERT_STATEMENT_FEATURE_COUNT = CLAUSES_FEATURE_COUNT + 2;

  /**
   * The meta object id for the '{@link org.xtext.example.etlcl.etlcl.impl.AnythingImpl <em>Anything</em>}' class.
   * <!-- begin-user-doc -->
   * <!-- end-user-doc -->
   * @see org.xtext.example.etlcl.etlcl.impl.AnythingImpl
   * @see org.xtext.example.etlcl.etlcl.impl.EtlclPackageImpl#getAnything()
   * @generated
   */
  int ANYTHING = 53;

  /**
   * The feature id for the '<em><b>Intiger</b></em>' attribute.
   * <!-- begin-user-doc -->
   * <!-- end-user-doc -->
   * @generated
   * @ordered
   */
  int ANYTHING__INTIGER = 0;

  /**
   * The feature id for the '<em><b>String</b></em>' attribute.
   * <!-- begin-user-doc -->
   * <!-- end-user-doc -->
   * @generated
   * @ordered
   */
  int ANYTHING__STRING = 1;

  /**
   * The number of structural features of the '<em>Anything</em>' class.
   * <!-- begin-user-doc -->
   * <!-- end-user-doc -->
   * @generated
   * @ordered
   */
  int ANYTHING_FEATURE_COUNT = 2;

  /**
   * The meta object id for the '{@link org.xtext.example.etlcl.etlcl.impl.Column_elemImpl <em>Column elem</em>}' class.
   * <!-- begin-user-doc -->
   * <!-- end-user-doc -->
   * @see org.xtext.example.etlcl.etlcl.impl.Column_elemImpl
   * @see org.xtext.example.etlcl.etlcl.impl.EtlclPackageImpl#getColumn_elem()
   * @generated
   */
  int COLUMN_ELEM = 54;

  /**
   * The feature id for the '<em><b>Name</b></em>' attribute.
   * <!-- begin-user-doc -->
   * <!-- end-user-doc -->
   * @generated
   * @ordered
   */
  int COLUMN_ELEM__NAME = 0;

  /**
   * The feature id for the '<em><b>Data type</b></em>' attribute.
   * <!-- begin-user-doc -->
   * <!-- end-user-doc -->
   * @generated
   * @ordered
   */
  int COLUMN_ELEM__DATA_TYPE = 1;

  /**
   * The number of structural features of the '<em>Column elem</em>' class.
   * <!-- begin-user-doc -->
   * <!-- end-user-doc -->
   * @generated
   * @ordered
   */
  int COLUMN_ELEM_FEATURE_COUNT = 2;

  /**
   * The meta object id for the '{@link org.xtext.example.etlcl.etlcl.impl.Select_statementImpl <em>Select statement</em>}' class.
   * <!-- begin-user-doc -->
   * <!-- end-user-doc -->
   * @see org.xtext.example.etlcl.etlcl.impl.Select_statementImpl
   * @see org.xtext.example.etlcl.etlcl.impl.EtlclPackageImpl#getSelect_statement()
   * @generated
   */
  int SELECT_STATEMENT = 55;

  /**
   * The feature id for the '<em><b>Name</b></em>' attribute.
   * <!-- begin-user-doc -->
   * <!-- end-user-doc -->
   * @generated
   * @ordered
   */
  int SELECT_STATEMENT__NAME = CLAUSES_FEATURE_COUNT + 0;

  /**
   * The feature id for the '<em><b>Select</b></em>' containment reference.
   * <!-- begin-user-doc -->
   * <!-- end-user-doc -->
   * @generated
   * @ordered
   */
  int SELECT_STATEMENT__SELECT = CLAUSES_FEATURE_COUNT + 1;

  /**
   * The number of structural features of the '<em>Select statement</em>' class.
   * <!-- begin-user-doc -->
   * <!-- end-user-doc -->
   * @generated
   * @ordered
   */
  int SELECT_STATEMENT_FEATURE_COUNT = CLAUSES_FEATURE_COUNT + 2;

  /**
   * The meta object id for the '{@link org.xtext.example.etlcl.etlcl.impl.Select_stImpl <em>Select st</em>}' class.
   * <!-- begin-user-doc -->
   * <!-- end-user-doc -->
   * @see org.xtext.example.etlcl.etlcl.impl.Select_stImpl
   * @see org.xtext.example.etlcl.etlcl.impl.EtlclPackageImpl#getSelect_st()
   * @generated
   */
  int SELECT_ST = 56;

  /**
   * The feature id for the '<em><b>Distinct</b></em>' attribute.
   * <!-- begin-user-doc -->
   * <!-- end-user-doc -->
   * @generated
   * @ordered
   */
  int SELECT_ST__DISTINCT = 0;

  /**
   * The feature id for the '<em><b>Top</b></em>' attribute.
   * <!-- begin-user-doc -->
   * <!-- end-user-doc -->
   * @generated
   * @ordered
   */
  int SELECT_ST__TOP = 1;

  /**
   * The feature id for the '<em><b>Num</b></em>' attribute.
   * <!-- begin-user-doc -->
   * <!-- end-user-doc -->
   * @generated
   * @ordered
   */
  int SELECT_ST__NUM = 2;

  /**
   * The feature id for the '<em><b>Select</b></em>' containment reference list.
   * <!-- begin-user-doc -->
   * <!-- end-user-doc -->
   * @generated
   * @ordered
   */
  int SELECT_ST__SELECT = 3;

  /**
   * The feature id for the '<em><b>Src</b></em>' containment reference.
   * <!-- begin-user-doc -->
   * <!-- end-user-doc -->
   * @generated
   * @ordered
   */
  int SELECT_ST__SRC = 4;

  /**
   * The feature id for the '<em><b>Where</b></em>' attribute.
   * <!-- begin-user-doc -->
   * <!-- end-user-doc -->
   * @generated
   * @ordered
   */
  int SELECT_ST__WHERE = 5;

  /**
   * The feature id for the '<em><b>Sc</b></em>' containment reference.
   * <!-- begin-user-doc -->
   * <!-- end-user-doc -->
   * @generated
   * @ordered
   */
  int SELECT_ST__SC = 6;

  /**
   * The feature id for the '<em><b>Group</b></em>' attribute.
   * <!-- begin-user-doc -->
   * <!-- end-user-doc -->
   * @generated
   * @ordered
   */
  int SELECT_ST__GROUP = 7;

  /**
   * The feature id for the '<em><b>Gbi</b></em>' containment reference list.
   * <!-- begin-user-doc -->
   * <!-- end-user-doc -->
   * @generated
   * @ordered
   */
  int SELECT_ST__GBI = 8;

  /**
   * The feature id for the '<em><b>Order</b></em>' attribute.
   * <!-- begin-user-doc -->
   * <!-- end-user-doc -->
   * @generated
   * @ordered
   */
  int SELECT_ST__ORDER = 9;

  /**
   * The feature id for the '<em><b>Obe</b></em>' containment reference list.
   * <!-- begin-user-doc -->
   * <!-- end-user-doc -->
   * @generated
   * @ordered
   */
  int SELECT_ST__OBE = 10;

  /**
   * The number of structural features of the '<em>Select st</em>' class.
   * <!-- begin-user-doc -->
   * <!-- end-user-doc -->
   * @generated
   * @ordered
   */
  int SELECT_ST_FEATURE_COUNT = 11;

  /**
   * The meta object id for the '{@link org.xtext.example.etlcl.etlcl.impl.Order_by_expressionImpl <em>Order by expression</em>}' class.
   * <!-- begin-user-doc -->
   * <!-- end-user-doc -->
   * @see org.xtext.example.etlcl.etlcl.impl.Order_by_expressionImpl
   * @see org.xtext.example.etlcl.etlcl.impl.EtlclPackageImpl#getOrder_by_expression()
   * @generated
   */
  int ORDER_BY_EXPRESSION = 57;

  /**
   * The feature id for the '<em><b>Exp</b></em>' containment reference.
   * <!-- begin-user-doc -->
   * <!-- end-user-doc -->
   * @generated
   * @ordered
   */
  int ORDER_BY_EXPRESSION__EXP = 0;

  /**
   * The feature id for the '<em><b>Asc</b></em>' attribute.
   * <!-- begin-user-doc -->
   * <!-- end-user-doc -->
   * @generated
   * @ordered
   */
  int ORDER_BY_EXPRESSION__ASC = 1;

  /**
   * The feature id for the '<em><b>Desc</b></em>' attribute.
   * <!-- begin-user-doc -->
   * <!-- end-user-doc -->
   * @generated
   * @ordered
   */
  int ORDER_BY_EXPRESSION__DESC = 2;

  /**
   * The number of structural features of the '<em>Order by expression</em>' class.
   * <!-- begin-user-doc -->
   * <!-- end-user-doc -->
   * @generated
   * @ordered
   */
  int ORDER_BY_EXPRESSION_FEATURE_COUNT = 3;

  /**
   * The meta object id for the '{@link org.xtext.example.etlcl.etlcl.impl.Table_sourcesImpl <em>Table sources</em>}' class.
   * <!-- begin-user-doc -->
   * <!-- end-user-doc -->
   * @see org.xtext.example.etlcl.etlcl.impl.Table_sourcesImpl
   * @see org.xtext.example.etlcl.etlcl.impl.EtlclPackageImpl#getTable_sources()
   * @generated
   */
  int TABLE_SOURCES = 58;

  /**
   * The feature id for the '<em><b>Tbl</b></em>' containment reference list.
   * <!-- begin-user-doc -->
   * <!-- end-user-doc -->
   * @generated
   * @ordered
   */
  int TABLE_SOURCES__TBL = 0;

  /**
   * The number of structural features of the '<em>Table sources</em>' class.
   * <!-- begin-user-doc -->
   * <!-- end-user-doc -->
   * @generated
   * @ordered
   */
  int TABLE_SOURCES_FEATURE_COUNT = 1;

  /**
   * The meta object id for the '{@link org.xtext.example.etlcl.etlcl.impl.Table_sourceImpl <em>Table source</em>}' class.
   * <!-- begin-user-doc -->
   * <!-- end-user-doc -->
   * @see org.xtext.example.etlcl.etlcl.impl.Table_sourceImpl
   * @see org.xtext.example.etlcl.etlcl.impl.EtlclPackageImpl#getTable_source()
   * @generated
   */
  int TABLE_SOURCE = 59;

  /**
   * The feature id for the '<em><b>Tsij</b></em>' containment reference.
   * <!-- begin-user-doc -->
   * <!-- end-user-doc -->
   * @generated
   * @ordered
   */
  int TABLE_SOURCE__TSIJ = 0;

  /**
   * The feature id for the '<em><b>Tsij2</b></em>' containment reference.
   * <!-- begin-user-doc -->
   * <!-- end-user-doc -->
   * @generated
   * @ordered
   */
  int TABLE_SOURCE__TSIJ2 = 1;

  /**
   * The number of structural features of the '<em>Table source</em>' class.
   * <!-- begin-user-doc -->
   * <!-- end-user-doc -->
   * @generated
   * @ordered
   */
  int TABLE_SOURCE_FEATURE_COUNT = 2;

  /**
   * The meta object id for the '{@link org.xtext.example.etlcl.etlcl.impl.Table_source_item_joinedImpl <em>Table source item joined</em>}' class.
   * <!-- begin-user-doc -->
   * <!-- end-user-doc -->
   * @see org.xtext.example.etlcl.etlcl.impl.Table_source_item_joinedImpl
   * @see org.xtext.example.etlcl.etlcl.impl.EtlclPackageImpl#getTable_source_item_joined()
   * @generated
   */
  int TABLE_SOURCE_ITEM_JOINED = 60;

  /**
   * The feature id for the '<em><b>Name</b></em>' reference.
   * <!-- begin-user-doc -->
   * <!-- end-user-doc -->
   * @generated
   * @ordered
   */
  int TABLE_SOURCE_ITEM_JOINED__NAME = 0;

  /**
   * The feature id for the '<em><b>Join</b></em>' containment reference list.
   * <!-- begin-user-doc -->
   * <!-- end-user-doc -->
   * @generated
   * @ordered
   */
  int TABLE_SOURCE_ITEM_JOINED__JOIN = 1;

  /**
   * The number of structural features of the '<em>Table source item joined</em>' class.
   * <!-- begin-user-doc -->
   * <!-- end-user-doc -->
   * @generated
   * @ordered
   */
  int TABLE_SOURCE_ITEM_JOINED_FEATURE_COUNT = 2;

  /**
   * The meta object id for the '{@link org.xtext.example.etlcl.etlcl.impl.Join_partImpl <em>Join part</em>}' class.
   * <!-- begin-user-doc -->
   * <!-- end-user-doc -->
   * @see org.xtext.example.etlcl.etlcl.impl.Join_partImpl
   * @see org.xtext.example.etlcl.etlcl.impl.EtlclPackageImpl#getJoin_part()
   * @generated
   */
  int JOIN_PART = 61;

  /**
   * The feature id for the '<em><b>Inner</b></em>' attribute.
   * <!-- begin-user-doc -->
   * <!-- end-user-doc -->
   * @generated
   * @ordered
   */
  int JOIN_PART__INNER = 0;

  /**
   * The feature id for the '<em><b>Left</b></em>' attribute.
   * <!-- begin-user-doc -->
   * <!-- end-user-doc -->
   * @generated
   * @ordered
   */
  int JOIN_PART__LEFT = 1;

  /**
   * The feature id for the '<em><b>Right</b></em>' attribute.
   * <!-- begin-user-doc -->
   * <!-- end-user-doc -->
   * @generated
   * @ordered
   */
  int JOIN_PART__RIGHT = 2;

  /**
   * The feature id for the '<em><b>Full</b></em>' attribute.
   * <!-- begin-user-doc -->
   * <!-- end-user-doc -->
   * @generated
   * @ordered
   */
  int JOIN_PART__FULL = 3;

  /**
   * The feature id for the '<em><b>Outer</b></em>' attribute.
   * <!-- begin-user-doc -->
   * <!-- end-user-doc -->
   * @generated
   * @ordered
   */
  int JOIN_PART__OUTER = 4;

  /**
   * The feature id for the '<em><b>Src</b></em>' containment reference.
   * <!-- begin-user-doc -->
   * <!-- end-user-doc -->
   * @generated
   * @ordered
   */
  int JOIN_PART__SRC = 5;

  /**
   * The feature id for the '<em><b>Search</b></em>' containment reference.
   * <!-- begin-user-doc -->
   * <!-- end-user-doc -->
   * @generated
   * @ordered
   */
  int JOIN_PART__SEARCH = 6;

  /**
   * The number of structural features of the '<em>Join part</em>' class.
   * <!-- begin-user-doc -->
   * <!-- end-user-doc -->
   * @generated
   * @ordered
   */
  int JOIN_PART_FEATURE_COUNT = 7;

  /**
   * The meta object id for the '{@link org.xtext.example.etlcl.etlcl.impl.Search_conditionImpl <em>Search condition</em>}' class.
   * <!-- begin-user-doc -->
   * <!-- end-user-doc -->
   * @see org.xtext.example.etlcl.etlcl.impl.Search_conditionImpl
   * @see org.xtext.example.etlcl.etlcl.impl.EtlclPackageImpl#getSearch_condition()
   * @generated
   */
  int SEARCH_CONDITION = 62;

  /**
   * The feature id for the '<em><b>S1</b></em>' containment reference list.
   * <!-- begin-user-doc -->
   * <!-- end-user-doc -->
   * @generated
   * @ordered
   */
  int SEARCH_CONDITION__S1 = 0;

  /**
   * The number of structural features of the '<em>Search condition</em>' class.
   * <!-- begin-user-doc -->
   * <!-- end-user-doc -->
   * @generated
   * @ordered
   */
  int SEARCH_CONDITION_FEATURE_COUNT = 1;

  /**
   * The meta object id for the '{@link org.xtext.example.etlcl.etlcl.impl.Search_condition_andImpl <em>Search condition and</em>}' class.
   * <!-- begin-user-doc -->
   * <!-- end-user-doc -->
   * @see org.xtext.example.etlcl.etlcl.impl.Search_condition_andImpl
   * @see org.xtext.example.etlcl.etlcl.impl.EtlclPackageImpl#getSearch_condition_and()
   * @generated
   */
  int SEARCH_CONDITION_AND = 63;

  /**
   * The feature id for the '<em><b>S2</b></em>' containment reference list.
   * <!-- begin-user-doc -->
   * <!-- end-user-doc -->
   * @generated
   * @ordered
   */
  int SEARCH_CONDITION_AND__S2 = 0;

  /**
   * The number of structural features of the '<em>Search condition and</em>' class.
   * <!-- begin-user-doc -->
   * <!-- end-user-doc -->
   * @generated
   * @ordered
   */
  int SEARCH_CONDITION_AND_FEATURE_COUNT = 1;

  /**
   * The meta object id for the '{@link org.xtext.example.etlcl.etlcl.impl.Search_condition_notImpl <em>Search condition not</em>}' class.
   * <!-- begin-user-doc -->
   * <!-- end-user-doc -->
   * @see org.xtext.example.etlcl.etlcl.impl.Search_condition_notImpl
   * @see org.xtext.example.etlcl.etlcl.impl.EtlclPackageImpl#getSearch_condition_not()
   * @generated
   */
  int SEARCH_CONDITION_NOT = 64;

  /**
   * The feature id for the '<em><b>Not</b></em>' attribute.
   * <!-- begin-user-doc -->
   * <!-- end-user-doc -->
   * @generated
   * @ordered
   */
  int SEARCH_CONDITION_NOT__NOT = 0;

  /**
   * The feature id for the '<em><b>Pred</b></em>' containment reference.
   * <!-- begin-user-doc -->
   * <!-- end-user-doc -->
   * @generated
   * @ordered
   */
  int SEARCH_CONDITION_NOT__PRED = 1;

  /**
   * The number of structural features of the '<em>Search condition not</em>' class.
   * <!-- begin-user-doc -->
   * <!-- end-user-doc -->
   * @generated
   * @ordered
   */
  int SEARCH_CONDITION_NOT_FEATURE_COUNT = 2;

  /**
   * The meta object id for the '{@link org.xtext.example.etlcl.etlcl.impl.PredicateImpl <em>Predicate</em>}' class.
   * <!-- begin-user-doc -->
   * <!-- end-user-doc -->
   * @see org.xtext.example.etlcl.etlcl.impl.PredicateImpl
   * @see org.xtext.example.etlcl.etlcl.impl.EtlclPackageImpl#getPredicate()
   * @generated
   */
  int PREDICATE = 65;

  /**
   * The feature id for the '<em><b>Exist</b></em>' attribute.
   * <!-- begin-user-doc -->
   * <!-- end-user-doc -->
   * @generated
   * @ordered
   */
  int PREDICATE__EXIST = 0;

  /**
   * The feature id for the '<em><b>Sub</b></em>' containment reference.
   * <!-- begin-user-doc -->
   * <!-- end-user-doc -->
   * @generated
   * @ordered
   */
  int PREDICATE__SUB = 1;

  /**
   * The feature id for the '<em><b>Left bra</b></em>' attribute.
   * <!-- begin-user-doc -->
   * <!-- end-user-doc -->
   * @generated
   * @ordered
   */
  int PREDICATE__LEFT_BRA = 2;

  /**
   * The feature id for the '<em><b>Search</b></em>' containment reference list.
   * <!-- begin-user-doc -->
   * <!-- end-user-doc -->
   * @generated
   * @ordered
   */
  int PREDICATE__SEARCH = 3;

  /**
   * The feature id for the '<em><b>E</b></em>' containment reference.
   * <!-- begin-user-doc -->
   * <!-- end-user-doc -->
   * @generated
   * @ordered
   */
  int PREDICATE__E = 4;

  /**
   * The feature id for the '<em><b>C</b></em>' containment reference.
   * <!-- begin-user-doc -->
   * <!-- end-user-doc -->
   * @generated
   * @ordered
   */
  int PREDICATE__C = 5;

  /**
   * The feature id for the '<em><b>E2</b></em>' containment reference.
   * <!-- begin-user-doc -->
   * <!-- end-user-doc -->
   * @generated
   * @ordered
   */
  int PREDICATE__E2 = 6;

  /**
   * The number of structural features of the '<em>Predicate</em>' class.
   * <!-- begin-user-doc -->
   * <!-- end-user-doc -->
   * @generated
   * @ordered
   */
  int PREDICATE_FEATURE_COUNT = 7;

  /**
   * The meta object id for the '{@link org.xtext.example.etlcl.etlcl.impl.ExpressionImpl <em>Expression</em>}' class.
   * <!-- begin-user-doc -->
   * <!-- end-user-doc -->
   * @see org.xtext.example.etlcl.etlcl.impl.ExpressionImpl
   * @see org.xtext.example.etlcl.etlcl.impl.EtlclPackageImpl#getExpression()
   * @generated
   */
  int EXPRESSION = 66;

  /**
   * The feature id for the '<em><b>Nul</b></em>' attribute.
   * <!-- begin-user-doc -->
   * <!-- end-user-doc -->
   * @generated
   * @ordered
   */
  int EXPRESSION__NUL = 0;

  /**
   * The feature id for the '<em><b>Column</b></em>' reference.
   * <!-- begin-user-doc -->
   * <!-- end-user-doc -->
   * @generated
   * @ordered
   */
  int EXPRESSION__COLUMN = 1;

  /**
   * The number of structural features of the '<em>Expression</em>' class.
   * <!-- begin-user-doc -->
   * <!-- end-user-doc -->
   * @generated
   * @ordered
   */
  int EXPRESSION_FEATURE_COUNT = 2;

  /**
   * The meta object id for the '{@link org.xtext.example.etlcl.etlcl.impl.SubqueryImpl <em>Subquery</em>}' class.
   * <!-- begin-user-doc -->
   * <!-- end-user-doc -->
   * @see org.xtext.example.etlcl.etlcl.impl.SubqueryImpl
   * @see org.xtext.example.etlcl.etlcl.impl.EtlclPackageImpl#getSubquery()
   * @generated
   */
  int SUBQUERY = 67;

  /**
   * The feature id for the '<em><b>Select</b></em>' containment reference.
   * <!-- begin-user-doc -->
   * <!-- end-user-doc -->
   * @generated
   * @ordered
   */
  int SUBQUERY__SELECT = 0;

  /**
   * The feature id for the '<em><b>Select2</b></em>' reference.
   * <!-- begin-user-doc -->
   * <!-- end-user-doc -->
   * @generated
   * @ordered
   */
  int SUBQUERY__SELECT2 = 1;

  /**
   * The number of structural features of the '<em>Subquery</em>' class.
   * <!-- begin-user-doc -->
   * <!-- end-user-doc -->
   * @generated
   * @ordered
   */
  int SUBQUERY_FEATURE_COUNT = 2;

  /**
   * The meta object id for the '{@link org.xtext.example.etlcl.etlcl.impl.C_operatorImpl <em>Coperator</em>}' class.
   * <!-- begin-user-doc -->
   * <!-- end-user-doc -->
   * @see org.xtext.example.etlcl.etlcl.impl.C_operatorImpl
   * @see org.xtext.example.etlcl.etlcl.impl.EtlclPackageImpl#getC_operator()
   * @generated
   */
  int COPERATOR = 68;

  /**
   * The feature id for the '<em><b>Eq</b></em>' attribute.
   * <!-- begin-user-doc -->
   * <!-- end-user-doc -->
   * @generated
   * @ordered
   */
  int COPERATOR__EQ = 0;

  /**
   * The feature id for the '<em><b>G</b></em>' attribute.
   * <!-- begin-user-doc -->
   * <!-- end-user-doc -->
   * @generated
   * @ordered
   */
  int COPERATOR__G = 1;

  /**
   * The feature id for the '<em><b>L</b></em>' attribute.
   * <!-- begin-user-doc -->
   * <!-- end-user-doc -->
   * @generated
   * @ordered
   */
  int COPERATOR__L = 2;

  /**
   * The feature id for the '<em><b>Leq</b></em>' attribute.
   * <!-- begin-user-doc -->
   * <!-- end-user-doc -->
   * @generated
   * @ordered
   */
  int COPERATOR__LEQ = 3;

  /**
   * The feature id for the '<em><b>Geq</b></em>' attribute.
   * <!-- begin-user-doc -->
   * <!-- end-user-doc -->
   * @generated
   * @ordered
   */
  int COPERATOR__GEQ = 4;

  /**
   * The feature id for the '<em><b>Dif</b></em>' attribute.
   * <!-- begin-user-doc -->
   * <!-- end-user-doc -->
   * @generated
   * @ordered
   */
  int COPERATOR__DIF = 5;

  /**
   * The number of structural features of the '<em>Coperator</em>' class.
   * <!-- begin-user-doc -->
   * <!-- end-user-doc -->
   * @generated
   * @ordered
   */
  int COPERATOR_FEATURE_COUNT = 6;

  /**
   * The meta object id for the '{@link org.xtext.example.etlcl.etlcl.impl.Select_listImpl <em>Select list</em>}' class.
   * <!-- begin-user-doc -->
   * <!-- end-user-doc -->
   * @see org.xtext.example.etlcl.etlcl.impl.Select_listImpl
   * @see org.xtext.example.etlcl.etlcl.impl.EtlclPackageImpl#getSelect_list()
   * @generated
   */
  int SELECT_LIST = 69;

  /**
   * The feature id for the '<em><b>Star</b></em>' attribute.
   * <!-- begin-user-doc -->
   * <!-- end-user-doc -->
   * @generated
   * @ordered
   */
  int SELECT_LIST__STAR = 0;

  /**
   * The feature id for the '<em><b>Column</b></em>' reference.
   * <!-- begin-user-doc -->
   * <!-- end-user-doc -->
   * @generated
   * @ordered
   */
  int SELECT_LIST__COLUMN = 1;

  /**
   * The number of structural features of the '<em>Select list</em>' class.
   * <!-- begin-user-doc -->
   * <!-- end-user-doc -->
   * @generated
   * @ordered
   */
  int SELECT_LIST_FEATURE_COUNT = 2;

  /**
   * The meta object id for the '{@link org.xtext.example.etlcl.etlcl.impl.Create_agent_parameterImpl <em>Create agent parameter</em>}' class.
   * <!-- begin-user-doc -->
   * <!-- end-user-doc -->
   * @see org.xtext.example.etlcl.etlcl.impl.Create_agent_parameterImpl
   * @see org.xtext.example.etlcl.etlcl.impl.EtlclPackageImpl#getCreate_agent_parameter()
   * @generated
   */
  int CREATE_AGENT_PARAMETER = 70;

  /**
   * The feature id for the '<em><b>Name</b></em>' attribute.
   * <!-- begin-user-doc -->
   * <!-- end-user-doc -->
   * @generated
   * @ordered
   */
  int CREATE_AGENT_PARAMETER__NAME = CLAUSES_FEATURE_COUNT + 0;

  /**
   * The feature id for the '<em><b>Aname</b></em>' reference.
   * <!-- begin-user-doc -->
   * <!-- end-user-doc -->
   * @generated
   * @ordered
   */
  int CREATE_AGENT_PARAMETER__ANAME = CLAUSES_FEATURE_COUNT + 1;

  /**
   * The feature id for the '<em><b>Desc</b></em>' attribute.
   * <!-- begin-user-doc -->
   * <!-- end-user-doc -->
   * @generated
   * @ordered
   */
  int CREATE_AGENT_PARAMETER__DESC = CLAUSES_FEATURE_COUNT + 2;

  /**
   * The feature id for the '<em><b>Value</b></em>' attribute.
   * <!-- begin-user-doc -->
   * <!-- end-user-doc -->
   * @generated
   * @ordered
   */
  int CREATE_AGENT_PARAMETER__VALUE = CLAUSES_FEATURE_COUNT + 3;

  /**
   * The feature id for the '<em><b>Dvalue</b></em>' attribute.
   * <!-- begin-user-doc -->
   * <!-- end-user-doc -->
   * @generated
   * @ordered
   */
  int CREATE_AGENT_PARAMETER__DVALUE = CLAUSES_FEATURE_COUNT + 4;

  /**
   * The number of structural features of the '<em>Create agent parameter</em>' class.
   * <!-- begin-user-doc -->
   * <!-- end-user-doc -->
   * @generated
   * @ordered
   */
  int CREATE_AGENT_PARAMETER_FEATURE_COUNT = CLAUSES_FEATURE_COUNT + 5;

  /**
   * The meta object id for the '{@link org.xtext.example.etlcl.etlcl.impl.Update_agent_parameterImpl <em>Update agent parameter</em>}' class.
   * <!-- begin-user-doc -->
   * <!-- end-user-doc -->
   * @see org.xtext.example.etlcl.etlcl.impl.Update_agent_parameterImpl
   * @see org.xtext.example.etlcl.etlcl.impl.EtlclPackageImpl#getUpdate_agent_parameter()
   * @generated
   */
  int UPDATE_AGENT_PARAMETER = 71;

  /**
   * The feature id for the '<em><b>Agent p</b></em>' reference.
   * <!-- begin-user-doc -->
   * <!-- end-user-doc -->
   * @generated
   * @ordered
   */
  int UPDATE_AGENT_PARAMETER__AGENT_P = CLAUSES_FEATURE_COUNT + 0;

  /**
   * The feature id for the '<em><b>Aname</b></em>' reference.
   * <!-- begin-user-doc -->
   * <!-- end-user-doc -->
   * @generated
   * @ordered
   */
  int UPDATE_AGENT_PARAMETER__ANAME = CLAUSES_FEATURE_COUNT + 1;

  /**
   * The feature id for the '<em><b>Desc</b></em>' attribute.
   * <!-- begin-user-doc -->
   * <!-- end-user-doc -->
   * @generated
   * @ordered
   */
  int UPDATE_AGENT_PARAMETER__DESC = CLAUSES_FEATURE_COUNT + 2;

  /**
   * The feature id for the '<em><b>Value</b></em>' attribute.
   * <!-- begin-user-doc -->
   * <!-- end-user-doc -->
   * @generated
   * @ordered
   */
  int UPDATE_AGENT_PARAMETER__VALUE = CLAUSES_FEATURE_COUNT + 3;

  /**
   * The feature id for the '<em><b>Dvalue</b></em>' attribute.
   * <!-- begin-user-doc -->
   * <!-- end-user-doc -->
   * @generated
   * @ordered
   */
  int UPDATE_AGENT_PARAMETER__DVALUE = CLAUSES_FEATURE_COUNT + 4;

  /**
   * The number of structural features of the '<em>Update agent parameter</em>' class.
   * <!-- begin-user-doc -->
   * <!-- end-user-doc -->
   * @generated
   * @ordered
   */
  int UPDATE_AGENT_PARAMETER_FEATURE_COUNT = CLAUSES_FEATURE_COUNT + 5;

  /**
   * The meta object id for the '{@link org.xtext.example.etlcl.etlcl.impl.Delete_agent_parameterImpl <em>Delete agent parameter</em>}' class.
   * <!-- begin-user-doc -->
   * <!-- end-user-doc -->
   * @see org.xtext.example.etlcl.etlcl.impl.Delete_agent_parameterImpl
   * @see org.xtext.example.etlcl.etlcl.impl.EtlclPackageImpl#getDelete_agent_parameter()
   * @generated
   */
  int DELETE_AGENT_PARAMETER = 72;

  /**
   * The feature id for the '<em><b>Agent p</b></em>' reference.
   * <!-- begin-user-doc -->
   * <!-- end-user-doc -->
   * @generated
   * @ordered
   */
  int DELETE_AGENT_PARAMETER__AGENT_P = CLAUSES_FEATURE_COUNT + 0;

  /**
   * The number of structural features of the '<em>Delete agent parameter</em>' class.
   * <!-- begin-user-doc -->
   * <!-- end-user-doc -->
   * @generated
   * @ordered
   */
  int DELETE_AGENT_PARAMETER_FEATURE_COUNT = CLAUSES_FEATURE_COUNT + 1;

  /**
   * The meta object id for the '{@link org.xtext.example.etlcl.etlcl.impl.Create_agent_typeImpl <em>Create agent type</em>}' class.
   * <!-- begin-user-doc -->
   * <!-- end-user-doc -->
   * @see org.xtext.example.etlcl.etlcl.impl.Create_agent_typeImpl
   * @see org.xtext.example.etlcl.etlcl.impl.EtlclPackageImpl#getCreate_agent_type()
   * @generated
   */
  int CREATE_AGENT_TYPE = 73;

  /**
   * The feature id for the '<em><b>Name</b></em>' attribute.
   * <!-- begin-user-doc -->
   * <!-- end-user-doc -->
   * @generated
   * @ordered
   */
  int CREATE_AGENT_TYPE__NAME = CLAUSES_FEATURE_COUNT + 0;

  /**
   * The feature id for the '<em><b>Desc</b></em>' attribute.
   * <!-- begin-user-doc -->
   * <!-- end-user-doc -->
   * @generated
   * @ordered
   */
  int CREATE_AGENT_TYPE__DESC = CLAUSES_FEATURE_COUNT + 1;

  /**
   * The number of structural features of the '<em>Create agent type</em>' class.
   * <!-- begin-user-doc -->
   * <!-- end-user-doc -->
   * @generated
   * @ordered
   */
  int CREATE_AGENT_TYPE_FEATURE_COUNT = CLAUSES_FEATURE_COUNT + 2;

  /**
   * The meta object id for the '{@link org.xtext.example.etlcl.etlcl.impl.Create_agentImpl <em>Create agent</em>}' class.
   * <!-- begin-user-doc -->
   * <!-- end-user-doc -->
   * @see org.xtext.example.etlcl.etlcl.impl.Create_agentImpl
   * @see org.xtext.example.etlcl.etlcl.impl.EtlclPackageImpl#getCreate_agent()
   * @generated
   */
  int CREATE_AGENT = 74;

  /**
   * The feature id for the '<em><b>Name</b></em>' attribute.
   * <!-- begin-user-doc -->
   * <!-- end-user-doc -->
   * @generated
   * @ordered
   */
  int CREATE_AGENT__NAME = CLAUSES_FEATURE_COUNT + 0;

  /**
   * The feature id for the '<em><b>Tsid</b></em>' reference.
   * <!-- begin-user-doc -->
   * <!-- end-user-doc -->
   * @generated
   * @ordered
   */
  int CREATE_AGENT__TSID = CLAUSES_FEATURE_COUNT + 1;

  /**
   * The feature id for the '<em><b>Esid</b></em>' reference.
   * <!-- begin-user-doc -->
   * <!-- end-user-doc -->
   * @generated
   * @ordered
   */
  int CREATE_AGENT__ESID = CLAUSES_FEATURE_COUNT + 2;

  /**
   * The number of structural features of the '<em>Create agent</em>' class.
   * <!-- begin-user-doc -->
   * <!-- end-user-doc -->
   * @generated
   * @ordered
   */
  int CREATE_AGENT_FEATURE_COUNT = CLAUSES_FEATURE_COUNT + 3;


  /**
   * Returns the meta object for class '{@link org.xtext.example.etlcl.etlcl.Model <em>Model</em>}'.
   * <!-- begin-user-doc -->
   * <!-- end-user-doc -->
   * @return the meta object for class '<em>Model</em>'.
   * @see org.xtext.example.etlcl.etlcl.Model
   * @generated
   */
  EClass getModel();

  /**
   * Returns the meta object for the containment reference list '{@link org.xtext.example.etlcl.etlcl.Model#getElements <em>Elements</em>}'.
   * <!-- begin-user-doc -->
   * <!-- end-user-doc -->
   * @return the meta object for the containment reference list '<em>Elements</em>'.
   * @see org.xtext.example.etlcl.etlcl.Model#getElements()
   * @see #getModel()
   * @generated
   */
  EReference getModel_Elements();

  /**
   * Returns the meta object for class '{@link org.xtext.example.etlcl.etlcl.Clauses <em>Clauses</em>}'.
   * <!-- begin-user-doc -->
   * <!-- end-user-doc -->
   * @return the meta object for class '<em>Clauses</em>'.
   * @see org.xtext.example.etlcl.etlcl.Clauses
   * @generated
   */
  EClass getClauses();

  /**
   * Returns the meta object for class '{@link org.xtext.example.etlcl.etlcl.Configuration <em>Configuration</em>}'.
   * <!-- begin-user-doc -->
   * <!-- end-user-doc -->
   * @return the meta object for class '<em>Configuration</em>'.
   * @see org.xtext.example.etlcl.etlcl.Configuration
   * @generated
   */
  EClass getConfiguration();

  /**
   * Returns the meta object for the attribute '{@link org.xtext.example.etlcl.etlcl.Configuration#getName <em>Name</em>}'.
   * <!-- begin-user-doc -->
   * <!-- end-user-doc -->
   * @return the meta object for the attribute '<em>Name</em>'.
   * @see org.xtext.example.etlcl.etlcl.Configuration#getName()
   * @see #getConfiguration()
   * @generated
   */
  EAttribute getConfiguration_Name();

  /**
   * Returns the meta object for the containment reference '{@link org.xtext.example.etlcl.etlcl.Configuration#getEtl_tool_name <em>Etl tool name</em>}'.
   * <!-- begin-user-doc -->
   * <!-- end-user-doc -->
   * @return the meta object for the containment reference '<em>Etl tool name</em>'.
   * @see org.xtext.example.etlcl.etlcl.Configuration#getEtl_tool_name()
   * @see #getConfiguration()
   * @generated
   */
  EReference getConfiguration_Etl_tool_name();

  /**
   * Returns the meta object for the attribute '{@link org.xtext.example.etlcl.etlcl.Configuration#getEtltv <em>Etltv</em>}'.
   * <!-- begin-user-doc -->
   * <!-- end-user-doc -->
   * @return the meta object for the attribute '<em>Etltv</em>'.
   * @see org.xtext.example.etlcl.etlcl.Configuration#getEtltv()
   * @see #getConfiguration()
   * @generated
   */
  EAttribute getConfiguration_Etltv();

  /**
   * Returns the meta object for the attribute '{@link org.xtext.example.etlcl.etlcl.Configuration#getEtl_server_address <em>Etl server address</em>}'.
   * <!-- begin-user-doc -->
   * <!-- end-user-doc -->
   * @return the meta object for the attribute '<em>Etl server address</em>'.
   * @see org.xtext.example.etlcl.etlcl.Configuration#getEtl_server_address()
   * @see #getConfiguration()
   * @generated
   */
  EAttribute getConfiguration_Etl_server_address();

  /**
   * Returns the meta object for the containment reference '{@link org.xtext.example.etlcl.etlcl.Configuration#getEtl_server_os <em>Etl server os</em>}'.
   * <!-- begin-user-doc -->
   * <!-- end-user-doc -->
   * @return the meta object for the containment reference '<em>Etl server os</em>'.
   * @see org.xtext.example.etlcl.etlcl.Configuration#getEtl_server_os()
   * @see #getConfiguration()
   * @generated
   */
  EReference getConfiguration_Etl_server_os();

  /**
   * Returns the meta object for the attribute '{@link org.xtext.example.etlcl.etlcl.Configuration#getEtl_auth <em>Etl auth</em>}'.
   * <!-- begin-user-doc -->
   * <!-- end-user-doc -->
   * @return the meta object for the attribute '<em>Etl auth</em>'.
   * @see org.xtext.example.etlcl.etlcl.Configuration#getEtl_auth()
   * @see #getConfiguration()
   * @generated
   */
  EAttribute getConfiguration_Etl_auth();

  /**
   * Returns the meta object for the containment reference '{@link org.xtext.example.etlcl.etlcl.Configuration#getDwh_db <em>Dwh db</em>}'.
   * <!-- begin-user-doc -->
   * <!-- end-user-doc -->
   * @return the meta object for the containment reference '<em>Dwh db</em>'.
   * @see org.xtext.example.etlcl.etlcl.Configuration#getDwh_db()
   * @see #getConfiguration()
   * @generated
   */
  EReference getConfiguration_Dwh_db();

  /**
   * Returns the meta object for the attribute '{@link org.xtext.example.etlcl.etlcl.Configuration#getDwh_db_v <em>Dwh db v</em>}'.
   * <!-- begin-user-doc -->
   * <!-- end-user-doc -->
   * @return the meta object for the attribute '<em>Dwh db v</em>'.
   * @see org.xtext.example.etlcl.etlcl.Configuration#getDwh_db_v()
   * @see #getConfiguration()
   * @generated
   */
  EAttribute getConfiguration_Dwh_db_v();

  /**
   * Returns the meta object for the attribute '{@link org.xtext.example.etlcl.etlcl.Configuration#getDwh_addrss <em>Dwh addrss</em>}'.
   * <!-- begin-user-doc -->
   * <!-- end-user-doc -->
   * @return the meta object for the attribute '<em>Dwh addrss</em>'.
   * @see org.xtext.example.etlcl.etlcl.Configuration#getDwh_addrss()
   * @see #getConfiguration()
   * @generated
   */
  EAttribute getConfiguration_Dwh_addrss();

  /**
   * Returns the meta object for the containment reference '{@link org.xtext.example.etlcl.etlcl.Configuration#getDwh_db_os <em>Dwh db os</em>}'.
   * <!-- begin-user-doc -->
   * <!-- end-user-doc -->
   * @return the meta object for the containment reference '<em>Dwh db os</em>'.
   * @see org.xtext.example.etlcl.etlcl.Configuration#getDwh_db_os()
   * @see #getConfiguration()
   * @generated
   */
  EReference getConfiguration_Dwh_db_os();

  /**
   * Returns the meta object for the attribute '{@link org.xtext.example.etlcl.etlcl.Configuration#getDwh_db_auth <em>Dwh db auth</em>}'.
   * <!-- begin-user-doc -->
   * <!-- end-user-doc -->
   * @return the meta object for the attribute '<em>Dwh db auth</em>'.
   * @see org.xtext.example.etlcl.etlcl.Configuration#getDwh_db_auth()
   * @see #getConfiguration()
   * @generated
   */
  EAttribute getConfiguration_Dwh_db_auth();

  /**
   * Returns the meta object for the containment reference '{@link org.xtext.example.etlcl.etlcl.Configuration#getEnv <em>Env</em>}'.
   * <!-- begin-user-doc -->
   * <!-- end-user-doc -->
   * @return the meta object for the containment reference '<em>Env</em>'.
   * @see org.xtext.example.etlcl.etlcl.Configuration#getEnv()
   * @see #getConfiguration()
   * @generated
   */
  EReference getConfiguration_Env();

  /**
   * Returns the meta object for the attribute '{@link org.xtext.example.etlcl.etlcl.Configuration#getEnv_desc <em>Env desc</em>}'.
   * <!-- begin-user-doc -->
   * <!-- end-user-doc -->
   * @return the meta object for the attribute '<em>Env desc</em>'.
   * @see org.xtext.example.etlcl.etlcl.Configuration#getEnv_desc()
   * @see #getConfiguration()
   * @generated
   */
  EAttribute getConfiguration_Env_desc();

  /**
   * Returns the meta object for class '{@link org.xtext.example.etlcl.etlcl.Run_configuration <em>Run configuration</em>}'.
   * <!-- begin-user-doc -->
   * <!-- end-user-doc -->
   * @return the meta object for class '<em>Run configuration</em>'.
   * @see org.xtext.example.etlcl.etlcl.Run_configuration
   * @generated
   */
  EClass getRun_configuration();

  /**
   * Returns the meta object for the reference '{@link org.xtext.example.etlcl.etlcl.Run_configuration#getConfiguration <em>Configuration</em>}'.
   * <!-- begin-user-doc -->
   * <!-- end-user-doc -->
   * @return the meta object for the reference '<em>Configuration</em>'.
   * @see org.xtext.example.etlcl.etlcl.Run_configuration#getConfiguration()
   * @see #getRun_configuration()
   * @generated
   */
  EReference getRun_configuration_Configuration();

  /**
   * Returns the meta object for the attribute '{@link org.xtext.example.etlcl.etlcl.Run_configuration#isConfig <em>Config</em>}'.
   * <!-- begin-user-doc -->
   * <!-- end-user-doc -->
   * @return the meta object for the attribute '<em>Config</em>'.
   * @see org.xtext.example.etlcl.etlcl.Run_configuration#isConfig()
   * @see #getRun_configuration()
   * @generated
   */
  EAttribute getRun_configuration_Config();

  /**
   * Returns the meta object for class '{@link org.xtext.example.etlcl.etlcl.Evironment_name <em>Evironment name</em>}'.
   * <!-- begin-user-doc -->
   * <!-- end-user-doc -->
   * @return the meta object for class '<em>Evironment name</em>'.
   * @see org.xtext.example.etlcl.etlcl.Evironment_name
   * @generated
   */
  EClass getEvironment_name();

  /**
   * Returns the meta object for the attribute '{@link org.xtext.example.etlcl.etlcl.Evironment_name#getName <em>Name</em>}'.
   * <!-- begin-user-doc -->
   * <!-- end-user-doc -->
   * @return the meta object for the attribute '<em>Name</em>'.
   * @see org.xtext.example.etlcl.etlcl.Evironment_name#getName()
   * @see #getEvironment_name()
   * @generated
   */
  EAttribute getEvironment_name_Name();

  /**
   * Returns the meta object for class '{@link org.xtext.example.etlcl.etlcl.Os_name <em>Os name</em>}'.
   * <!-- begin-user-doc -->
   * <!-- end-user-doc -->
   * @return the meta object for class '<em>Os name</em>'.
   * @see org.xtext.example.etlcl.etlcl.Os_name
   * @generated
   */
  EClass getOs_name();

  /**
   * Returns the meta object for the attribute '{@link org.xtext.example.etlcl.etlcl.Os_name#getName <em>Name</em>}'.
   * <!-- begin-user-doc -->
   * <!-- end-user-doc -->
   * @return the meta object for the attribute '<em>Name</em>'.
   * @see org.xtext.example.etlcl.etlcl.Os_name#getName()
   * @see #getOs_name()
   * @generated
   */
  EAttribute getOs_name_Name();

  /**
   * Returns the meta object for class '{@link org.xtext.example.etlcl.etlcl.Create_domain <em>Create domain</em>}'.
   * <!-- begin-user-doc -->
   * <!-- end-user-doc -->
   * @return the meta object for class '<em>Create domain</em>'.
   * @see org.xtext.example.etlcl.etlcl.Create_domain
   * @generated
   */
  EClass getCreate_domain();

  /**
   * Returns the meta object for the attribute '{@link org.xtext.example.etlcl.etlcl.Create_domain#getName <em>Name</em>}'.
   * <!-- begin-user-doc -->
   * <!-- end-user-doc -->
   * @return the meta object for the attribute '<em>Name</em>'.
   * @see org.xtext.example.etlcl.etlcl.Create_domain#getName()
   * @see #getCreate_domain()
   * @generated
   */
  EAttribute getCreate_domain_Name();

  /**
   * Returns the meta object for the attribute '{@link org.xtext.example.etlcl.etlcl.Create_domain#getDesc <em>Desc</em>}'.
   * <!-- begin-user-doc -->
   * <!-- end-user-doc -->
   * @return the meta object for the attribute '<em>Desc</em>'.
   * @see org.xtext.example.etlcl.etlcl.Create_domain#getDesc()
   * @see #getCreate_domain()
   * @generated
   */
  EAttribute getCreate_domain_Desc();

  /**
   * Returns the meta object for class '{@link org.xtext.example.etlcl.etlcl.Update_domain <em>Update domain</em>}'.
   * <!-- begin-user-doc -->
   * <!-- end-user-doc -->
   * @return the meta object for class '<em>Update domain</em>'.
   * @see org.xtext.example.etlcl.etlcl.Update_domain
   * @generated
   */
  EClass getUpdate_domain();

  /**
   * Returns the meta object for the reference '{@link org.xtext.example.etlcl.etlcl.Update_domain#getDomain <em>Domain</em>}'.
   * <!-- begin-user-doc -->
   * <!-- end-user-doc -->
   * @return the meta object for the reference '<em>Domain</em>'.
   * @see org.xtext.example.etlcl.etlcl.Update_domain#getDomain()
   * @see #getUpdate_domain()
   * @generated
   */
  EReference getUpdate_domain_Domain();

  /**
   * Returns the meta object for the attribute '{@link org.xtext.example.etlcl.etlcl.Update_domain#getDesc <em>Desc</em>}'.
   * <!-- begin-user-doc -->
   * <!-- end-user-doc -->
   * @return the meta object for the attribute '<em>Desc</em>'.
   * @see org.xtext.example.etlcl.etlcl.Update_domain#getDesc()
   * @see #getUpdate_domain()
   * @generated
   */
  EAttribute getUpdate_domain_Desc();

  /**
   * Returns the meta object for class '{@link org.xtext.example.etlcl.etlcl.Delete_domain <em>Delete domain</em>}'.
   * <!-- begin-user-doc -->
   * <!-- end-user-doc -->
   * @return the meta object for class '<em>Delete domain</em>'.
   * @see org.xtext.example.etlcl.etlcl.Delete_domain
   * @generated
   */
  EClass getDelete_domain();

  /**
   * Returns the meta object for the reference '{@link org.xtext.example.etlcl.etlcl.Delete_domain#getDomain <em>Domain</em>}'.
   * <!-- begin-user-doc -->
   * <!-- end-user-doc -->
   * @return the meta object for the reference '<em>Domain</em>'.
   * @see org.xtext.example.etlcl.etlcl.Delete_domain#getDomain()
   * @see #getDelete_domain()
   * @generated
   */
  EReference getDelete_domain_Domain();

  /**
   * Returns the meta object for class '{@link org.xtext.example.etlcl.etlcl.Create_environment <em>Create environment</em>}'.
   * <!-- begin-user-doc -->
   * <!-- end-user-doc -->
   * @return the meta object for class '<em>Create environment</em>'.
   * @see org.xtext.example.etlcl.etlcl.Create_environment
   * @generated
   */
  EClass getCreate_environment();

  /**
   * Returns the meta object for the attribute '{@link org.xtext.example.etlcl.etlcl.Create_environment#getName <em>Name</em>}'.
   * <!-- begin-user-doc -->
   * <!-- end-user-doc -->
   * @return the meta object for the attribute '<em>Name</em>'.
   * @see org.xtext.example.etlcl.etlcl.Create_environment#getName()
   * @see #getCreate_environment()
   * @generated
   */
  EAttribute getCreate_environment_Name();

  /**
   * Returns the meta object for the attribute '{@link org.xtext.example.etlcl.etlcl.Create_environment#getDesc <em>Desc</em>}'.
   * <!-- begin-user-doc -->
   * <!-- end-user-doc -->
   * @return the meta object for the attribute '<em>Desc</em>'.
   * @see org.xtext.example.etlcl.etlcl.Create_environment#getDesc()
   * @see #getCreate_environment()
   * @generated
   */
  EAttribute getCreate_environment_Desc();

  /**
   * Returns the meta object for class '{@link org.xtext.example.etlcl.etlcl.Update_environment <em>Update environment</em>}'.
   * <!-- begin-user-doc -->
   * <!-- end-user-doc -->
   * @return the meta object for class '<em>Update environment</em>'.
   * @see org.xtext.example.etlcl.etlcl.Update_environment
   * @generated
   */
  EClass getUpdate_environment();

  /**
   * Returns the meta object for the reference '{@link org.xtext.example.etlcl.etlcl.Update_environment#getEnv <em>Env</em>}'.
   * <!-- begin-user-doc -->
   * <!-- end-user-doc -->
   * @return the meta object for the reference '<em>Env</em>'.
   * @see org.xtext.example.etlcl.etlcl.Update_environment#getEnv()
   * @see #getUpdate_environment()
   * @generated
   */
  EReference getUpdate_environment_Env();

  /**
   * Returns the meta object for the attribute '{@link org.xtext.example.etlcl.etlcl.Update_environment#getDesc <em>Desc</em>}'.
   * <!-- begin-user-doc -->
   * <!-- end-user-doc -->
   * @return the meta object for the attribute '<em>Desc</em>'.
   * @see org.xtext.example.etlcl.etlcl.Update_environment#getDesc()
   * @see #getUpdate_environment()
   * @generated
   */
  EAttribute getUpdate_environment_Desc();

  /**
   * Returns the meta object for class '{@link org.xtext.example.etlcl.etlcl.Delete_environment <em>Delete environment</em>}'.
   * <!-- begin-user-doc -->
   * <!-- end-user-doc -->
   * @return the meta object for class '<em>Delete environment</em>'.
   * @see org.xtext.example.etlcl.etlcl.Delete_environment
   * @generated
   */
  EClass getDelete_environment();

  /**
   * Returns the meta object for the reference '{@link org.xtext.example.etlcl.etlcl.Delete_environment#getEnv <em>Env</em>}'.
   * <!-- begin-user-doc -->
   * <!-- end-user-doc -->
   * @return the meta object for the reference '<em>Env</em>'.
   * @see org.xtext.example.etlcl.etlcl.Delete_environment#getEnv()
   * @see #getDelete_environment()
   * @generated
   */
  EReference getDelete_environment_Env();

  /**
   * Returns the meta object for class '{@link org.xtext.example.etlcl.etlcl.Create_load <em>Create load</em>}'.
   * <!-- begin-user-doc -->
   * <!-- end-user-doc -->
   * @return the meta object for class '<em>Create load</em>'.
   * @see org.xtext.example.etlcl.etlcl.Create_load
   * @generated
   */
  EClass getCreate_load();

  /**
   * Returns the meta object for the reference '{@link org.xtext.example.etlcl.etlcl.Create_load#getEnv <em>Env</em>}'.
   * <!-- begin-user-doc -->
   * <!-- end-user-doc -->
   * @return the meta object for the reference '<em>Env</em>'.
   * @see org.xtext.example.etlcl.etlcl.Create_load#getEnv()
   * @see #getCreate_load()
   * @generated
   */
  EReference getCreate_load_Env();

  /**
   * Returns the meta object for the attribute '{@link org.xtext.example.etlcl.etlcl.Create_load#getName <em>Name</em>}'.
   * <!-- begin-user-doc -->
   * <!-- end-user-doc -->
   * @return the meta object for the attribute '<em>Name</em>'.
   * @see org.xtext.example.etlcl.etlcl.Create_load#getName()
   * @see #getCreate_load()
   * @generated
   */
  EAttribute getCreate_load_Name();

  /**
   * Returns the meta object for class '{@link org.xtext.example.etlcl.etlcl.Create_group <em>Create group</em>}'.
   * <!-- begin-user-doc -->
   * <!-- end-user-doc -->
   * @return the meta object for class '<em>Create group</em>'.
   * @see org.xtext.example.etlcl.etlcl.Create_group
   * @generated
   */
  EClass getCreate_group();

  /**
   * Returns the meta object for the reference '{@link org.xtext.example.etlcl.etlcl.Create_group#getLoad <em>Load</em>}'.
   * <!-- begin-user-doc -->
   * <!-- end-user-doc -->
   * @return the meta object for the reference '<em>Load</em>'.
   * @see org.xtext.example.etlcl.etlcl.Create_group#getLoad()
   * @see #getCreate_group()
   * @generated
   */
  EReference getCreate_group_Load();

  /**
   * Returns the meta object for the attribute '{@link org.xtext.example.etlcl.etlcl.Create_group#getName <em>Name</em>}'.
   * <!-- begin-user-doc -->
   * <!-- end-user-doc -->
   * @return the meta object for the attribute '<em>Name</em>'.
   * @see org.xtext.example.etlcl.etlcl.Create_group#getName()
   * @see #getCreate_group()
   * @generated
   */
  EAttribute getCreate_group_Name();

  /**
   * Returns the meta object for the reference '{@link org.xtext.example.etlcl.etlcl.Create_group#getDomain <em>Domain</em>}'.
   * <!-- begin-user-doc -->
   * <!-- end-user-doc -->
   * @return the meta object for the reference '<em>Domain</em>'.
   * @see org.xtext.example.etlcl.etlcl.Create_group#getDomain()
   * @see #getCreate_group()
   * @generated
   */
  EReference getCreate_group_Domain();

  /**
   * Returns the meta object for class '{@link org.xtext.example.etlcl.etlcl.Update_group <em>Update group</em>}'.
   * <!-- begin-user-doc -->
   * <!-- end-user-doc -->
   * @return the meta object for class '<em>Update group</em>'.
   * @see org.xtext.example.etlcl.etlcl.Update_group
   * @generated
   */
  EClass getUpdate_group();

  /**
   * Returns the meta object for the reference '{@link org.xtext.example.etlcl.etlcl.Update_group#getGroup <em>Group</em>}'.
   * <!-- begin-user-doc -->
   * <!-- end-user-doc -->
   * @return the meta object for the reference '<em>Group</em>'.
   * @see org.xtext.example.etlcl.etlcl.Update_group#getGroup()
   * @see #getUpdate_group()
   * @generated
   */
  EReference getUpdate_group_Group();

  /**
   * Returns the meta object for the attribute '{@link org.xtext.example.etlcl.etlcl.Update_group#getName <em>Name</em>}'.
   * <!-- begin-user-doc -->
   * <!-- end-user-doc -->
   * @return the meta object for the attribute '<em>Name</em>'.
   * @see org.xtext.example.etlcl.etlcl.Update_group#getName()
   * @see #getUpdate_group()
   * @generated
   */
  EAttribute getUpdate_group_Name();

  /**
   * Returns the meta object for the reference '{@link org.xtext.example.etlcl.etlcl.Update_group#getDomain <em>Domain</em>}'.
   * <!-- begin-user-doc -->
   * <!-- end-user-doc -->
   * @return the meta object for the reference '<em>Domain</em>'.
   * @see org.xtext.example.etlcl.etlcl.Update_group#getDomain()
   * @see #getUpdate_group()
   * @generated
   */
  EReference getUpdate_group_Domain();

  /**
   * Returns the meta object for class '{@link org.xtext.example.etlcl.etlcl.Delete_group <em>Delete group</em>}'.
   * <!-- begin-user-doc -->
   * <!-- end-user-doc -->
   * @return the meta object for class '<em>Delete group</em>'.
   * @see org.xtext.example.etlcl.etlcl.Delete_group
   * @generated
   */
  EClass getDelete_group();

  /**
   * Returns the meta object for the reference '{@link org.xtext.example.etlcl.etlcl.Delete_group#getGroup <em>Group</em>}'.
   * <!-- begin-user-doc -->
   * <!-- end-user-doc -->
   * @return the meta object for the reference '<em>Group</em>'.
   * @see org.xtext.example.etlcl.etlcl.Delete_group#getGroup()
   * @see #getDelete_group()
   * @generated
   */
  EReference getDelete_group_Group();

  /**
   * Returns the meta object for class '{@link org.xtext.example.etlcl.etlcl.Create_task <em>Create task</em>}'.
   * <!-- begin-user-doc -->
   * <!-- end-user-doc -->
   * @return the meta object for class '<em>Create task</em>'.
   * @see org.xtext.example.etlcl.etlcl.Create_task
   * @generated
   */
  EClass getCreate_task();

  /**
   * Returns the meta object for the reference '{@link org.xtext.example.etlcl.etlcl.Create_task#getGroup <em>Group</em>}'.
   * <!-- begin-user-doc -->
   * <!-- end-user-doc -->
   * @return the meta object for the reference '<em>Group</em>'.
   * @see org.xtext.example.etlcl.etlcl.Create_task#getGroup()
   * @see #getCreate_task()
   * @generated
   */
  EReference getCreate_task_Group();

  /**
   * Returns the meta object for the attribute '{@link org.xtext.example.etlcl.etlcl.Create_task#getName <em>Name</em>}'.
   * <!-- begin-user-doc -->
   * <!-- end-user-doc -->
   * @return the meta object for the attribute '<em>Name</em>'.
   * @see org.xtext.example.etlcl.etlcl.Create_task#getName()
   * @see #getCreate_task()
   * @generated
   */
  EAttribute getCreate_task_Name();

  /**
   * Returns the meta object for the attribute '{@link org.xtext.example.etlcl.etlcl.Create_task#getTname <em>Tname</em>}'.
   * <!-- begin-user-doc -->
   * <!-- end-user-doc -->
   * @return the meta object for the attribute '<em>Tname</em>'.
   * @see org.xtext.example.etlcl.etlcl.Create_task#getTname()
   * @see #getCreate_task()
   * @generated
   */
  EAttribute getCreate_task_Tname();

  /**
   * Returns the meta object for the reference '{@link org.xtext.example.etlcl.etlcl.Create_task#getAname <em>Aname</em>}'.
   * <!-- begin-user-doc -->
   * <!-- end-user-doc -->
   * @return the meta object for the reference '<em>Aname</em>'.
   * @see org.xtext.example.etlcl.etlcl.Create_task#getAname()
   * @see #getCreate_task()
   * @generated
   */
  EReference getCreate_task_Aname();

  /**
   * Returns the meta object for the containment reference list '{@link org.xtext.example.etlcl.etlcl.Create_task#getParameters <em>Parameters</em>}'.
   * <!-- begin-user-doc -->
   * <!-- end-user-doc -->
   * @return the meta object for the containment reference list '<em>Parameters</em>'.
   * @see org.xtext.example.etlcl.etlcl.Create_task#getParameters()
   * @see #getCreate_task()
   * @generated
   */
  EReference getCreate_task_Parameters();

  /**
   * Returns the meta object for class '{@link org.xtext.example.etlcl.etlcl.Update_task <em>Update task</em>}'.
   * <!-- begin-user-doc -->
   * <!-- end-user-doc -->
   * @return the meta object for class '<em>Update task</em>'.
   * @see org.xtext.example.etlcl.etlcl.Update_task
   * @generated
   */
  EClass getUpdate_task();

  /**
   * Returns the meta object for the reference '{@link org.xtext.example.etlcl.etlcl.Update_task#getTask <em>Task</em>}'.
   * <!-- begin-user-doc -->
   * <!-- end-user-doc -->
   * @return the meta object for the reference '<em>Task</em>'.
   * @see org.xtext.example.etlcl.etlcl.Update_task#getTask()
   * @see #getUpdate_task()
   * @generated
   */
  EReference getUpdate_task_Task();

  /**
   * Returns the meta object for the attribute '{@link org.xtext.example.etlcl.etlcl.Update_task#getTname <em>Tname</em>}'.
   * <!-- begin-user-doc -->
   * <!-- end-user-doc -->
   * @return the meta object for the attribute '<em>Tname</em>'.
   * @see org.xtext.example.etlcl.etlcl.Update_task#getTname()
   * @see #getUpdate_task()
   * @generated
   */
  EAttribute getUpdate_task_Tname();

  /**
   * Returns the meta object for the reference '{@link org.xtext.example.etlcl.etlcl.Update_task#getAname <em>Aname</em>}'.
   * <!-- begin-user-doc -->
   * <!-- end-user-doc -->
   * @return the meta object for the reference '<em>Aname</em>'.
   * @see org.xtext.example.etlcl.etlcl.Update_task#getAname()
   * @see #getUpdate_task()
   * @generated
   */
  EReference getUpdate_task_Aname();

  /**
   * Returns the meta object for the containment reference list '{@link org.xtext.example.etlcl.etlcl.Update_task#getParameters <em>Parameters</em>}'.
   * <!-- begin-user-doc -->
   * <!-- end-user-doc -->
   * @return the meta object for the containment reference list '<em>Parameters</em>'.
   * @see org.xtext.example.etlcl.etlcl.Update_task#getParameters()
   * @see #getUpdate_task()
   * @generated
   */
  EReference getUpdate_task_Parameters();

  /**
   * Returns the meta object for class '{@link org.xtext.example.etlcl.etlcl.Delete_task <em>Delete task</em>}'.
   * <!-- begin-user-doc -->
   * <!-- end-user-doc -->
   * @return the meta object for class '<em>Delete task</em>'.
   * @see org.xtext.example.etlcl.etlcl.Delete_task
   * @generated
   */
  EClass getDelete_task();

  /**
   * Returns the meta object for the reference '{@link org.xtext.example.etlcl.etlcl.Delete_task#getTask <em>Task</em>}'.
   * <!-- begin-user-doc -->
   * <!-- end-user-doc -->
   * @return the meta object for the reference '<em>Task</em>'.
   * @see org.xtext.example.etlcl.etlcl.Delete_task#getTask()
   * @see #getDelete_task()
   * @generated
   */
  EReference getDelete_task_Task();

  /**
   * Returns the meta object for the attribute '{@link org.xtext.example.etlcl.etlcl.Delete_task#getReorder <em>Reorder</em>}'.
   * <!-- begin-user-doc -->
   * <!-- end-user-doc -->
   * @return the meta object for the attribute '<em>Reorder</em>'.
   * @see org.xtext.example.etlcl.etlcl.Delete_task#getReorder()
   * @see #getDelete_task()
   * @generated
   */
  EAttribute getDelete_task_Reorder();

  /**
   * Returns the meta object for class '{@link org.xtext.example.etlcl.etlcl.Create_user_group <em>Create user group</em>}'.
   * <!-- begin-user-doc -->
   * <!-- end-user-doc -->
   * @return the meta object for class '<em>Create user group</em>'.
   * @see org.xtext.example.etlcl.etlcl.Create_user_group
   * @generated
   */
  EClass getCreate_user_group();

  /**
   * Returns the meta object for the attribute '{@link org.xtext.example.etlcl.etlcl.Create_user_group#getName <em>Name</em>}'.
   * <!-- begin-user-doc -->
   * <!-- end-user-doc -->
   * @return the meta object for the attribute '<em>Name</em>'.
   * @see org.xtext.example.etlcl.etlcl.Create_user_group#getName()
   * @see #getCreate_user_group()
   * @generated
   */
  EAttribute getCreate_user_group_Name();

  /**
   * Returns the meta object for the attribute '{@link org.xtext.example.etlcl.etlcl.Create_user_group#getDesc <em>Desc</em>}'.
   * <!-- begin-user-doc -->
   * <!-- end-user-doc -->
   * @return the meta object for the attribute '<em>Desc</em>'.
   * @see org.xtext.example.etlcl.etlcl.Create_user_group#getDesc()
   * @see #getCreate_user_group()
   * @generated
   */
  EAttribute getCreate_user_group_Desc();

  /**
   * Returns the meta object for class '{@link org.xtext.example.etlcl.etlcl.Update_user_group <em>Update user group</em>}'.
   * <!-- begin-user-doc -->
   * <!-- end-user-doc -->
   * @return the meta object for class '<em>Update user group</em>'.
   * @see org.xtext.example.etlcl.etlcl.Update_user_group
   * @generated
   */
  EClass getUpdate_user_group();

  /**
   * Returns the meta object for the reference '{@link org.xtext.example.etlcl.etlcl.Update_user_group#getGroup <em>Group</em>}'.
   * <!-- begin-user-doc -->
   * <!-- end-user-doc -->
   * @return the meta object for the reference '<em>Group</em>'.
   * @see org.xtext.example.etlcl.etlcl.Update_user_group#getGroup()
   * @see #getUpdate_user_group()
   * @generated
   */
  EReference getUpdate_user_group_Group();

  /**
   * Returns the meta object for the attribute '{@link org.xtext.example.etlcl.etlcl.Update_user_group#getDesc <em>Desc</em>}'.
   * <!-- begin-user-doc -->
   * <!-- end-user-doc -->
   * @return the meta object for the attribute '<em>Desc</em>'.
   * @see org.xtext.example.etlcl.etlcl.Update_user_group#getDesc()
   * @see #getUpdate_user_group()
   * @generated
   */
  EAttribute getUpdate_user_group_Desc();

  /**
   * Returns the meta object for class '{@link org.xtext.example.etlcl.etlcl.Delete_user_group <em>Delete user group</em>}'.
   * <!-- begin-user-doc -->
   * <!-- end-user-doc -->
   * @return the meta object for class '<em>Delete user group</em>'.
   * @see org.xtext.example.etlcl.etlcl.Delete_user_group
   * @generated
   */
  EClass getDelete_user_group();

  /**
   * Returns the meta object for the reference '{@link org.xtext.example.etlcl.etlcl.Delete_user_group#getGroup <em>Group</em>}'.
   * <!-- begin-user-doc -->
   * <!-- end-user-doc -->
   * @return the meta object for the reference '<em>Group</em>'.
   * @see org.xtext.example.etlcl.etlcl.Delete_user_group#getGroup()
   * @see #getDelete_user_group()
   * @generated
   */
  EReference getDelete_user_group_Group();

  /**
   * Returns the meta object for class '{@link org.xtext.example.etlcl.etlcl.Create_user <em>Create user</em>}'.
   * <!-- begin-user-doc -->
   * <!-- end-user-doc -->
   * @return the meta object for class '<em>Create user</em>'.
   * @see org.xtext.example.etlcl.etlcl.Create_user
   * @generated
   */
  EClass getCreate_user();

  /**
   * Returns the meta object for the attribute '{@link org.xtext.example.etlcl.etlcl.Create_user#getName <em>Name</em>}'.
   * <!-- begin-user-doc -->
   * <!-- end-user-doc -->
   * @return the meta object for the attribute '<em>Name</em>'.
   * @see org.xtext.example.etlcl.etlcl.Create_user#getName()
   * @see #getCreate_user()
   * @generated
   */
  EAttribute getCreate_user_Name();

  /**
   * Returns the meta object for the reference '{@link org.xtext.example.etlcl.etlcl.Create_user#getUgname <em>Ugname</em>}'.
   * <!-- begin-user-doc -->
   * <!-- end-user-doc -->
   * @return the meta object for the reference '<em>Ugname</em>'.
   * @see org.xtext.example.etlcl.etlcl.Create_user#getUgname()
   * @see #getCreate_user()
   * @generated
   */
  EReference getCreate_user_Ugname();

  /**
   * Returns the meta object for the attribute '{@link org.xtext.example.etlcl.etlcl.Create_user#getPasswd <em>Passwd</em>}'.
   * <!-- begin-user-doc -->
   * <!-- end-user-doc -->
   * @return the meta object for the attribute '<em>Passwd</em>'.
   * @see org.xtext.example.etlcl.etlcl.Create_user#getPasswd()
   * @see #getCreate_user()
   * @generated
   */
  EAttribute getCreate_user_Passwd();

  /**
   * Returns the meta object for the attribute '{@link org.xtext.example.etlcl.etlcl.Create_user#getFulln <em>Fulln</em>}'.
   * <!-- begin-user-doc -->
   * <!-- end-user-doc -->
   * @return the meta object for the attribute '<em>Fulln</em>'.
   * @see org.xtext.example.etlcl.etlcl.Create_user#getFulln()
   * @see #getCreate_user()
   * @generated
   */
  EAttribute getCreate_user_Fulln();

  /**
   * Returns the meta object for the attribute '{@link org.xtext.example.etlcl.etlcl.Create_user#getAf <em>Af</em>}'.
   * <!-- begin-user-doc -->
   * <!-- end-user-doc -->
   * @return the meta object for the attribute '<em>Af</em>'.
   * @see org.xtext.example.etlcl.etlcl.Create_user#getAf()
   * @see #getCreate_user()
   * @generated
   */
  EAttribute getCreate_user_Af();

  /**
   * Returns the meta object for class '{@link org.xtext.example.etlcl.etlcl.Update_user <em>Update user</em>}'.
   * <!-- begin-user-doc -->
   * <!-- end-user-doc -->
   * @return the meta object for class '<em>Update user</em>'.
   * @see org.xtext.example.etlcl.etlcl.Update_user
   * @generated
   */
  EClass getUpdate_user();

  /**
   * Returns the meta object for the reference '{@link org.xtext.example.etlcl.etlcl.Update_user#getUser <em>User</em>}'.
   * <!-- begin-user-doc -->
   * <!-- end-user-doc -->
   * @return the meta object for the reference '<em>User</em>'.
   * @see org.xtext.example.etlcl.etlcl.Update_user#getUser()
   * @see #getUpdate_user()
   * @generated
   */
  EReference getUpdate_user_User();

  /**
   * Returns the meta object for the reference '{@link org.xtext.example.etlcl.etlcl.Update_user#getUgname <em>Ugname</em>}'.
   * <!-- begin-user-doc -->
   * <!-- end-user-doc -->
   * @return the meta object for the reference '<em>Ugname</em>'.
   * @see org.xtext.example.etlcl.etlcl.Update_user#getUgname()
   * @see #getUpdate_user()
   * @generated
   */
  EReference getUpdate_user_Ugname();

  /**
   * Returns the meta object for the attribute '{@link org.xtext.example.etlcl.etlcl.Update_user#getPasswd <em>Passwd</em>}'.
   * <!-- begin-user-doc -->
   * <!-- end-user-doc -->
   * @return the meta object for the attribute '<em>Passwd</em>'.
   * @see org.xtext.example.etlcl.etlcl.Update_user#getPasswd()
   * @see #getUpdate_user()
   * @generated
   */
  EAttribute getUpdate_user_Passwd();

  /**
   * Returns the meta object for the attribute '{@link org.xtext.example.etlcl.etlcl.Update_user#getFulln <em>Fulln</em>}'.
   * <!-- begin-user-doc -->
   * <!-- end-user-doc -->
   * @return the meta object for the attribute '<em>Fulln</em>'.
   * @see org.xtext.example.etlcl.etlcl.Update_user#getFulln()
   * @see #getUpdate_user()
   * @generated
   */
  EAttribute getUpdate_user_Fulln();

  /**
   * Returns the meta object for the attribute '{@link org.xtext.example.etlcl.etlcl.Update_user#getAf <em>Af</em>}'.
   * <!-- begin-user-doc -->
   * <!-- end-user-doc -->
   * @return the meta object for the attribute '<em>Af</em>'.
   * @see org.xtext.example.etlcl.etlcl.Update_user#getAf()
   * @see #getUpdate_user()
   * @generated
   */
  EAttribute getUpdate_user_Af();

  /**
   * Returns the meta object for class '{@link org.xtext.example.etlcl.etlcl.Delete_user <em>Delete user</em>}'.
   * <!-- begin-user-doc -->
   * <!-- end-user-doc -->
   * @return the meta object for class '<em>Delete user</em>'.
   * @see org.xtext.example.etlcl.etlcl.Delete_user
   * @generated
   */
  EClass getDelete_user();

  /**
   * Returns the meta object for the reference '{@link org.xtext.example.etlcl.etlcl.Delete_user#getUser <em>User</em>}'.
   * <!-- begin-user-doc -->
   * <!-- end-user-doc -->
   * @return the meta object for the reference '<em>User</em>'.
   * @see org.xtext.example.etlcl.etlcl.Delete_user#getUser()
   * @see #getDelete_user()
   * @generated
   */
  EReference getDelete_user_User();

  /**
   * Returns the meta object for class '{@link org.xtext.example.etlcl.etlcl.Create_context <em>Create context</em>}'.
   * <!-- begin-user-doc -->
   * <!-- end-user-doc -->
   * @return the meta object for class '<em>Create context</em>'.
   * @see org.xtext.example.etlcl.etlcl.Create_context
   * @generated
   */
  EClass getCreate_context();

  /**
   * Returns the meta object for the attribute '{@link org.xtext.example.etlcl.etlcl.Create_context#getName <em>Name</em>}'.
   * <!-- begin-user-doc -->
   * <!-- end-user-doc -->
   * @return the meta object for the attribute '<em>Name</em>'.
   * @see org.xtext.example.etlcl.etlcl.Create_context#getName()
   * @see #getCreate_context()
   * @generated
   */
  EAttribute getCreate_context_Name();

  /**
   * Returns the meta object for the attribute '{@link org.xtext.example.etlcl.etlcl.Create_context#getDesc <em>Desc</em>}'.
   * <!-- begin-user-doc -->
   * <!-- end-user-doc -->
   * @return the meta object for the attribute '<em>Desc</em>'.
   * @see org.xtext.example.etlcl.etlcl.Create_context#getDesc()
   * @see #getCreate_context()
   * @generated
   */
  EAttribute getCreate_context_Desc();

  /**
   * Returns the meta object for the reference '{@link org.xtext.example.etlcl.etlcl.Create_context#getEnv <em>Env</em>}'.
   * <!-- begin-user-doc -->
   * <!-- end-user-doc -->
   * @return the meta object for the reference '<em>Env</em>'.
   * @see org.xtext.example.etlcl.etlcl.Create_context#getEnv()
   * @see #getCreate_context()
   * @generated
   */
  EReference getCreate_context_Env();

  /**
   * Returns the meta object for class '{@link org.xtext.example.etlcl.etlcl.Update_context <em>Update context</em>}'.
   * <!-- begin-user-doc -->
   * <!-- end-user-doc -->
   * @return the meta object for class '<em>Update context</em>'.
   * @see org.xtext.example.etlcl.etlcl.Update_context
   * @generated
   */
  EClass getUpdate_context();

  /**
   * Returns the meta object for the reference '{@link org.xtext.example.etlcl.etlcl.Update_context#getContext <em>Context</em>}'.
   * <!-- begin-user-doc -->
   * <!-- end-user-doc -->
   * @return the meta object for the reference '<em>Context</em>'.
   * @see org.xtext.example.etlcl.etlcl.Update_context#getContext()
   * @see #getUpdate_context()
   * @generated
   */
  EReference getUpdate_context_Context();

  /**
   * Returns the meta object for the attribute '{@link org.xtext.example.etlcl.etlcl.Update_context#getDesc <em>Desc</em>}'.
   * <!-- begin-user-doc -->
   * <!-- end-user-doc -->
   * @return the meta object for the attribute '<em>Desc</em>'.
   * @see org.xtext.example.etlcl.etlcl.Update_context#getDesc()
   * @see #getUpdate_context()
   * @generated
   */
  EAttribute getUpdate_context_Desc();

  /**
   * Returns the meta object for the reference '{@link org.xtext.example.etlcl.etlcl.Update_context#getEnv <em>Env</em>}'.
   * <!-- begin-user-doc -->
   * <!-- end-user-doc -->
   * @return the meta object for the reference '<em>Env</em>'.
   * @see org.xtext.example.etlcl.etlcl.Update_context#getEnv()
   * @see #getUpdate_context()
   * @generated
   */
  EReference getUpdate_context_Env();

  /**
   * Returns the meta object for class '{@link org.xtext.example.etlcl.etlcl.Delete_context <em>Delete context</em>}'.
   * <!-- begin-user-doc -->
   * <!-- end-user-doc -->
   * @return the meta object for class '<em>Delete context</em>'.
   * @see org.xtext.example.etlcl.etlcl.Delete_context
   * @generated
   */
  EClass getDelete_context();

  /**
   * Returns the meta object for the reference '{@link org.xtext.example.etlcl.etlcl.Delete_context#getContext <em>Context</em>}'.
   * <!-- begin-user-doc -->
   * <!-- end-user-doc -->
   * @return the meta object for the reference '<em>Context</em>'.
   * @see org.xtext.example.etlcl.etlcl.Delete_context#getContext()
   * @see #getDelete_context()
   * @generated
   */
  EReference getDelete_context_Context();

  /**
   * Returns the meta object for class '{@link org.xtext.example.etlcl.etlcl.Create_scheduler_type <em>Create scheduler type</em>}'.
   * <!-- begin-user-doc -->
   * <!-- end-user-doc -->
   * @return the meta object for class '<em>Create scheduler type</em>'.
   * @see org.xtext.example.etlcl.etlcl.Create_scheduler_type
   * @generated
   */
  EClass getCreate_scheduler_type();

  /**
   * Returns the meta object for the attribute '{@link org.xtext.example.etlcl.etlcl.Create_scheduler_type#getName <em>Name</em>}'.
   * <!-- begin-user-doc -->
   * <!-- end-user-doc -->
   * @return the meta object for the attribute '<em>Name</em>'.
   * @see org.xtext.example.etlcl.etlcl.Create_scheduler_type#getName()
   * @see #getCreate_scheduler_type()
   * @generated
   */
  EAttribute getCreate_scheduler_type_Name();

  /**
   * Returns the meta object for the attribute '{@link org.xtext.example.etlcl.etlcl.Create_scheduler_type#getRtins <em>Rtins</em>}'.
   * <!-- begin-user-doc -->
   * <!-- end-user-doc -->
   * @return the meta object for the attribute '<em>Rtins</em>'.
   * @see org.xtext.example.etlcl.etlcl.Create_scheduler_type#getRtins()
   * @see #getCreate_scheduler_type()
   * @generated
   */
  EAttribute getCreate_scheduler_type_Rtins();

  /**
   * Returns the meta object for the attribute '{@link org.xtext.example.etlcl.etlcl.Create_scheduler_type#getLdf <em>Ldf</em>}'.
   * <!-- begin-user-doc -->
   * <!-- end-user-doc -->
   * @return the meta object for the attribute '<em>Ldf</em>'.
   * @see org.xtext.example.etlcl.etlcl.Create_scheduler_type#getLdf()
   * @see #getCreate_scheduler_type()
   * @generated
   */
  EAttribute getCreate_scheduler_type_Ldf();

  /**
   * Returns the meta object for class '{@link org.xtext.example.etlcl.etlcl.Create_scheduler <em>Create scheduler</em>}'.
   * <!-- begin-user-doc -->
   * <!-- end-user-doc -->
   * @return the meta object for class '<em>Create scheduler</em>'.
   * @see org.xtext.example.etlcl.etlcl.Create_scheduler
   * @generated
   */
  EClass getCreate_scheduler();

  /**
   * Returns the meta object for the attribute '{@link org.xtext.example.etlcl.etlcl.Create_scheduler#getName <em>Name</em>}'.
   * <!-- begin-user-doc -->
   * <!-- end-user-doc -->
   * @return the meta object for the attribute '<em>Name</em>'.
   * @see org.xtext.example.etlcl.etlcl.Create_scheduler#getName()
   * @see #getCreate_scheduler()
   * @generated
   */
  EAttribute getCreate_scheduler_Name();

  /**
   * Returns the meta object for the reference '{@link org.xtext.example.etlcl.etlcl.Create_scheduler#getLsid <em>Lsid</em>}'.
   * <!-- begin-user-doc -->
   * <!-- end-user-doc -->
   * @return the meta object for the reference '<em>Lsid</em>'.
   * @see org.xtext.example.etlcl.etlcl.Create_scheduler#getLsid()
   * @see #getCreate_scheduler()
   * @generated
   */
  EReference getCreate_scheduler_Lsid();

  /**
   * Returns the meta object for the reference '{@link org.xtext.example.etlcl.etlcl.Create_scheduler#getCsid <em>Csid</em>}'.
   * <!-- begin-user-doc -->
   * <!-- end-user-doc -->
   * @return the meta object for the reference '<em>Csid</em>'.
   * @see org.xtext.example.etlcl.etlcl.Create_scheduler#getCsid()
   * @see #getCreate_scheduler()
   * @generated
   */
  EReference getCreate_scheduler_Csid();

  /**
   * Returns the meta object for the attribute '{@link org.xtext.example.etlcl.etlcl.Create_scheduler#getDtime <em>Dtime</em>}'.
   * <!-- begin-user-doc -->
   * <!-- end-user-doc -->
   * @return the meta object for the attribute '<em>Dtime</em>'.
   * @see org.xtext.example.etlcl.etlcl.Create_scheduler#getDtime()
   * @see #getCreate_scheduler()
   * @generated
   */
  EAttribute getCreate_scheduler_Dtime();

  /**
   * Returns the meta object for the attribute '{@link org.xtext.example.etlcl.etlcl.Create_scheduler#getDesc <em>Desc</em>}'.
   * <!-- begin-user-doc -->
   * <!-- end-user-doc -->
   * @return the meta object for the attribute '<em>Desc</em>'.
   * @see org.xtext.example.etlcl.etlcl.Create_scheduler#getDesc()
   * @see #getCreate_scheduler()
   * @generated
   */
  EAttribute getCreate_scheduler_Desc();

  /**
   * Returns the meta object for class '{@link org.xtext.example.etlcl.etlcl.Update_scheduler <em>Update scheduler</em>}'.
   * <!-- begin-user-doc -->
   * <!-- end-user-doc -->
   * @return the meta object for class '<em>Update scheduler</em>'.
   * @see org.xtext.example.etlcl.etlcl.Update_scheduler
   * @generated
   */
  EClass getUpdate_scheduler();

  /**
   * Returns the meta object for the reference '{@link org.xtext.example.etlcl.etlcl.Update_scheduler#getSched <em>Sched</em>}'.
   * <!-- begin-user-doc -->
   * <!-- end-user-doc -->
   * @return the meta object for the reference '<em>Sched</em>'.
   * @see org.xtext.example.etlcl.etlcl.Update_scheduler#getSched()
   * @see #getUpdate_scheduler()
   * @generated
   */
  EReference getUpdate_scheduler_Sched();

  /**
   * Returns the meta object for the reference '{@link org.xtext.example.etlcl.etlcl.Update_scheduler#getLsid <em>Lsid</em>}'.
   * <!-- begin-user-doc -->
   * <!-- end-user-doc -->
   * @return the meta object for the reference '<em>Lsid</em>'.
   * @see org.xtext.example.etlcl.etlcl.Update_scheduler#getLsid()
   * @see #getUpdate_scheduler()
   * @generated
   */
  EReference getUpdate_scheduler_Lsid();

  /**
   * Returns the meta object for the reference '{@link org.xtext.example.etlcl.etlcl.Update_scheduler#getCsid <em>Csid</em>}'.
   * <!-- begin-user-doc -->
   * <!-- end-user-doc -->
   * @return the meta object for the reference '<em>Csid</em>'.
   * @see org.xtext.example.etlcl.etlcl.Update_scheduler#getCsid()
   * @see #getUpdate_scheduler()
   * @generated
   */
  EReference getUpdate_scheduler_Csid();

  /**
   * Returns the meta object for the attribute '{@link org.xtext.example.etlcl.etlcl.Update_scheduler#getDtime <em>Dtime</em>}'.
   * <!-- begin-user-doc -->
   * <!-- end-user-doc -->
   * @return the meta object for the attribute '<em>Dtime</em>'.
   * @see org.xtext.example.etlcl.etlcl.Update_scheduler#getDtime()
   * @see #getUpdate_scheduler()
   * @generated
   */
  EAttribute getUpdate_scheduler_Dtime();

  /**
   * Returns the meta object for the attribute '{@link org.xtext.example.etlcl.etlcl.Update_scheduler#getDesc <em>Desc</em>}'.
   * <!-- begin-user-doc -->
   * <!-- end-user-doc -->
   * @return the meta object for the attribute '<em>Desc</em>'.
   * @see org.xtext.example.etlcl.etlcl.Update_scheduler#getDesc()
   * @see #getUpdate_scheduler()
   * @generated
   */
  EAttribute getUpdate_scheduler_Desc();

  /**
   * Returns the meta object for class '{@link org.xtext.example.etlcl.etlcl.Delete_scheduler <em>Delete scheduler</em>}'.
   * <!-- begin-user-doc -->
   * <!-- end-user-doc -->
   * @return the meta object for class '<em>Delete scheduler</em>'.
   * @see org.xtext.example.etlcl.etlcl.Delete_scheduler
   * @generated
   */
  EClass getDelete_scheduler();

  /**
   * Returns the meta object for the reference '{@link org.xtext.example.etlcl.etlcl.Delete_scheduler#getSched <em>Sched</em>}'.
   * <!-- begin-user-doc -->
   * <!-- end-user-doc -->
   * @return the meta object for the reference '<em>Sched</em>'.
   * @see org.xtext.example.etlcl.etlcl.Delete_scheduler#getSched()
   * @see #getDelete_scheduler()
   * @generated
   */
  EReference getDelete_scheduler_Sched();

  /**
   * Returns the meta object for class '{@link org.xtext.example.etlcl.etlcl.Create_group_dependency <em>Create group dependency</em>}'.
   * <!-- begin-user-doc -->
   * <!-- end-user-doc -->
   * @return the meta object for class '<em>Create group dependency</em>'.
   * @see org.xtext.example.etlcl.etlcl.Create_group_dependency
   * @generated
   */
  EClass getCreate_group_dependency();

  /**
   * Returns the meta object for the reference '{@link org.xtext.example.etlcl.etlcl.Create_group_dependency#getG1 <em>G1</em>}'.
   * <!-- begin-user-doc -->
   * <!-- end-user-doc -->
   * @return the meta object for the reference '<em>G1</em>'.
   * @see org.xtext.example.etlcl.etlcl.Create_group_dependency#getG1()
   * @see #getCreate_group_dependency()
   * @generated
   */
  EReference getCreate_group_dependency_G1();

  /**
   * Returns the meta object for the reference '{@link org.xtext.example.etlcl.etlcl.Create_group_dependency#getG2 <em>G2</em>}'.
   * <!-- begin-user-doc -->
   * <!-- end-user-doc -->
   * @return the meta object for the reference '<em>G2</em>'.
   * @see org.xtext.example.etlcl.etlcl.Create_group_dependency#getG2()
   * @see #getCreate_group_dependency()
   * @generated
   */
  EReference getCreate_group_dependency_G2();

  /**
   * Returns the meta object for the containment reference '{@link org.xtext.example.etlcl.etlcl.Create_group_dependency#getDc <em>Dc</em>}'.
   * <!-- begin-user-doc -->
   * <!-- end-user-doc -->
   * @return the meta object for the containment reference '<em>Dc</em>'.
   * @see org.xtext.example.etlcl.etlcl.Create_group_dependency#getDc()
   * @see #getCreate_group_dependency()
   * @generated
   */
  EReference getCreate_group_dependency_Dc();

  /**
   * Returns the meta object for class '{@link org.xtext.example.etlcl.etlcl.Create_task_dependency <em>Create task dependency</em>}'.
   * <!-- begin-user-doc -->
   * <!-- end-user-doc -->
   * @return the meta object for class '<em>Create task dependency</em>'.
   * @see org.xtext.example.etlcl.etlcl.Create_task_dependency
   * @generated
   */
  EClass getCreate_task_dependency();

  /**
   * Returns the meta object for the reference '{@link org.xtext.example.etlcl.etlcl.Create_task_dependency#getT1 <em>T1</em>}'.
   * <!-- begin-user-doc -->
   * <!-- end-user-doc -->
   * @return the meta object for the reference '<em>T1</em>'.
   * @see org.xtext.example.etlcl.etlcl.Create_task_dependency#getT1()
   * @see #getCreate_task_dependency()
   * @generated
   */
  EReference getCreate_task_dependency_T1();

  /**
   * Returns the meta object for the attribute '{@link org.xtext.example.etlcl.etlcl.Create_task_dependency#getDep <em>Dep</em>}'.
   * <!-- begin-user-doc -->
   * <!-- end-user-doc -->
   * @return the meta object for the attribute '<em>Dep</em>'.
   * @see org.xtext.example.etlcl.etlcl.Create_task_dependency#getDep()
   * @see #getCreate_task_dependency()
   * @generated
   */
  EAttribute getCreate_task_dependency_Dep();

  /**
   * Returns the meta object for the reference '{@link org.xtext.example.etlcl.etlcl.Create_task_dependency#getT2 <em>T2</em>}'.
   * <!-- begin-user-doc -->
   * <!-- end-user-doc -->
   * @return the meta object for the reference '<em>T2</em>'.
   * @see org.xtext.example.etlcl.etlcl.Create_task_dependency#getT2()
   * @see #getCreate_task_dependency()
   * @generated
   */
  EReference getCreate_task_dependency_T2();

  /**
   * Returns the meta object for the containment reference '{@link org.xtext.example.etlcl.etlcl.Create_task_dependency#getDc <em>Dc</em>}'.
   * <!-- begin-user-doc -->
   * <!-- end-user-doc -->
   * @return the meta object for the containment reference '<em>Dc</em>'.
   * @see org.xtext.example.etlcl.etlcl.Create_task_dependency#getDc()
   * @see #getCreate_task_dependency()
   * @generated
   */
  EReference getCreate_task_dependency_Dc();

  /**
   * Returns the meta object for class '{@link org.xtext.example.etlcl.etlcl.Dependency_condition <em>Dependency condition</em>}'.
   * <!-- begin-user-doc -->
   * <!-- end-user-doc -->
   * @return the meta object for class '<em>Dependency condition</em>'.
   * @see org.xtext.example.etlcl.etlcl.Dependency_condition
   * @generated
   */
  EClass getDependency_condition();

  /**
   * Returns the meta object for the attribute '{@link org.xtext.example.etlcl.etlcl.Dependency_condition#isSuccess <em>Success</em>}'.
   * <!-- begin-user-doc -->
   * <!-- end-user-doc -->
   * @return the meta object for the attribute '<em>Success</em>'.
   * @see org.xtext.example.etlcl.etlcl.Dependency_condition#isSuccess()
   * @see #getDependency_condition()
   * @generated
   */
  EAttribute getDependency_condition_Success();

  /**
   * Returns the meta object for the attribute '{@link org.xtext.example.etlcl.etlcl.Dependency_condition#isFinish <em>Finish</em>}'.
   * <!-- begin-user-doc -->
   * <!-- end-user-doc -->
   * @return the meta object for the attribute '<em>Finish</em>'.
   * @see org.xtext.example.etlcl.etlcl.Dependency_condition#isFinish()
   * @see #getDependency_condition()
   * @generated
   */
  EAttribute getDependency_condition_Finish();

  /**
   * Returns the meta object for the attribute '{@link org.xtext.example.etlcl.etlcl.Dependency_condition#isError <em>Error</em>}'.
   * <!-- begin-user-doc -->
   * <!-- end-user-doc -->
   * @return the meta object for the attribute '<em>Error</em>'.
   * @see org.xtext.example.etlcl.etlcl.Dependency_condition#isError()
   * @see #getDependency_condition()
   * @generated
   */
  EAttribute getDependency_condition_Error();

  /**
   * Returns the meta object for the attribute '{@link org.xtext.example.etlcl.etlcl.Dependency_condition#isEmpty <em>Empty</em>}'.
   * <!-- begin-user-doc -->
   * <!-- end-user-doc -->
   * @return the meta object for the attribute '<em>Empty</em>'.
   * @see org.xtext.example.etlcl.etlcl.Dependency_condition#isEmpty()
   * @see #getDependency_condition()
   * @generated
   */
  EAttribute getDependency_condition_Empty();

  /**
   * Returns the meta object for class '{@link org.xtext.example.etlcl.etlcl.Etl_tool_name <em>Etl tool name</em>}'.
   * <!-- begin-user-doc -->
   * <!-- end-user-doc -->
   * @return the meta object for class '<em>Etl tool name</em>'.
   * @see org.xtext.example.etlcl.etlcl.Etl_tool_name
   * @generated
   */
  EClass getEtl_tool_name();

  /**
   * Returns the meta object for the attribute '{@link org.xtext.example.etlcl.etlcl.Etl_tool_name#getName <em>Name</em>}'.
   * <!-- begin-user-doc -->
   * <!-- end-user-doc -->
   * @return the meta object for the attribute '<em>Name</em>'.
   * @see org.xtext.example.etlcl.etlcl.Etl_tool_name#getName()
   * @see #getEtl_tool_name()
   * @generated
   */
  EAttribute getEtl_tool_name_Name();

  /**
   * Returns the meta object for class '{@link org.xtext.example.etlcl.etlcl.Run_task <em>Run task</em>}'.
   * <!-- begin-user-doc -->
   * <!-- end-user-doc -->
   * @return the meta object for class '<em>Run task</em>'.
   * @see org.xtext.example.etlcl.etlcl.Run_task
   * @generated
   */
  EClass getRun_task();

  /**
   * Returns the meta object for the reference '{@link org.xtext.example.etlcl.etlcl.Run_task#getTask <em>Task</em>}'.
   * <!-- begin-user-doc -->
   * <!-- end-user-doc -->
   * @return the meta object for the reference '<em>Task</em>'.
   * @see org.xtext.example.etlcl.etlcl.Run_task#getTask()
   * @see #getRun_task()
   * @generated
   */
  EReference getRun_task_Task();

  /**
   * Returns the meta object for class '{@link org.xtext.example.etlcl.etlcl.Run_group <em>Run group</em>}'.
   * <!-- begin-user-doc -->
   * <!-- end-user-doc -->
   * @return the meta object for class '<em>Run group</em>'.
   * @see org.xtext.example.etlcl.etlcl.Run_group
   * @generated
   */
  EClass getRun_group();

  /**
   * Returns the meta object for the reference '{@link org.xtext.example.etlcl.etlcl.Run_group#getGroup <em>Group</em>}'.
   * <!-- begin-user-doc -->
   * <!-- end-user-doc -->
   * @return the meta object for the reference '<em>Group</em>'.
   * @see org.xtext.example.etlcl.etlcl.Run_group#getGroup()
   * @see #getRun_group()
   * @generated
   */
  EReference getRun_group_Group();

  /**
   * Returns the meta object for class '{@link org.xtext.example.etlcl.etlcl.Run_load <em>Run load</em>}'.
   * <!-- begin-user-doc -->
   * <!-- end-user-doc -->
   * @return the meta object for class '<em>Run load</em>'.
   * @see org.xtext.example.etlcl.etlcl.Run_load
   * @generated
   */
  EClass getRun_load();

  /**
   * Returns the meta object for the reference '{@link org.xtext.example.etlcl.etlcl.Run_load#getLoad <em>Load</em>}'.
   * <!-- begin-user-doc -->
   * <!-- end-user-doc -->
   * @return the meta object for the reference '<em>Load</em>'.
   * @see org.xtext.example.etlcl.etlcl.Run_load#getLoad()
   * @see #getRun_load()
   * @generated
   */
  EReference getRun_load_Load();

  /**
   * Returns the meta object for class '{@link org.xtext.example.etlcl.etlcl.Parameters <em>Parameters</em>}'.
   * <!-- begin-user-doc -->
   * <!-- end-user-doc -->
   * @return the meta object for class '<em>Parameters</em>'.
   * @see org.xtext.example.etlcl.etlcl.Parameters
   * @generated
   */
  EClass getParameters();

  /**
   * Returns the meta object for the attribute '{@link org.xtext.example.etlcl.etlcl.Parameters#getName <em>Name</em>}'.
   * <!-- begin-user-doc -->
   * <!-- end-user-doc -->
   * @return the meta object for the attribute '<em>Name</em>'.
   * @see org.xtext.example.etlcl.etlcl.Parameters#getName()
   * @see #getParameters()
   * @generated
   */
  EAttribute getParameters_Name();

  /**
   * Returns the meta object for the attribute '{@link org.xtext.example.etlcl.etlcl.Parameters#getParameter <em>Parameter</em>}'.
   * <!-- begin-user-doc -->
   * <!-- end-user-doc -->
   * @return the meta object for the attribute '<em>Parameter</em>'.
   * @see org.xtext.example.etlcl.etlcl.Parameters#getParameter()
   * @see #getParameters()
   * @generated
   */
  EAttribute getParameters_Parameter();

  /**
   * Returns the meta object for class '{@link org.xtext.example.etlcl.etlcl.Db_type <em>Db type</em>}'.
   * <!-- begin-user-doc -->
   * <!-- end-user-doc -->
   * @return the meta object for class '<em>Db type</em>'.
   * @see org.xtext.example.etlcl.etlcl.Db_type
   * @generated
   */
  EClass getDb_type();

  /**
   * Returns the meta object for the attribute '{@link org.xtext.example.etlcl.etlcl.Db_type#getName <em>Name</em>}'.
   * <!-- begin-user-doc -->
   * <!-- end-user-doc -->
   * @return the meta object for the attribute '<em>Name</em>'.
   * @see org.xtext.example.etlcl.etlcl.Db_type#getName()
   * @see #getDb_type()
   * @generated
   */
  EAttribute getDb_type_Name();

  /**
   * Returns the meta object for class '{@link org.xtext.example.etlcl.etlcl.Create_table <em>Create table</em>}'.
   * <!-- begin-user-doc -->
   * <!-- end-user-doc -->
   * @return the meta object for class '<em>Create table</em>'.
   * @see org.xtext.example.etlcl.etlcl.Create_table
   * @generated
   */
  EClass getCreate_table();

  /**
   * Returns the meta object for the attribute '{@link org.xtext.example.etlcl.etlcl.Create_table#getName <em>Name</em>}'.
   * <!-- begin-user-doc -->
   * <!-- end-user-doc -->
   * @return the meta object for the attribute '<em>Name</em>'.
   * @see org.xtext.example.etlcl.etlcl.Create_table#getName()
   * @see #getCreate_table()
   * @generated
   */
  EAttribute getCreate_table_Name();

  /**
   * Returns the meta object for the containment reference list '{@link org.xtext.example.etlcl.etlcl.Create_table#getColumns <em>Columns</em>}'.
   * <!-- begin-user-doc -->
   * <!-- end-user-doc -->
   * @return the meta object for the containment reference list '<em>Columns</em>'.
   * @see org.xtext.example.etlcl.etlcl.Create_table#getColumns()
   * @see #getCreate_table()
   * @generated
   */
  EReference getCreate_table_Columns();

  /**
   * Returns the meta object for class '{@link org.xtext.example.etlcl.etlcl.Truncate_statement <em>Truncate statement</em>}'.
   * <!-- begin-user-doc -->
   * <!-- end-user-doc -->
   * @return the meta object for class '<em>Truncate statement</em>'.
   * @see org.xtext.example.etlcl.etlcl.Truncate_statement
   * @generated
   */
  EClass getTruncate_statement();

  /**
   * Returns the meta object for the reference '{@link org.xtext.example.etlcl.etlcl.Truncate_statement#getTable <em>Table</em>}'.
   * <!-- begin-user-doc -->
   * <!-- end-user-doc -->
   * @return the meta object for the reference '<em>Table</em>'.
   * @see org.xtext.example.etlcl.etlcl.Truncate_statement#getTable()
   * @see #getTruncate_statement()
   * @generated
   */
  EReference getTruncate_statement_Table();

  /**
   * Returns the meta object for the attribute '{@link org.xtext.example.etlcl.etlcl.Truncate_statement#isTrun <em>Trun</em>}'.
   * <!-- begin-user-doc -->
   * <!-- end-user-doc -->
   * @return the meta object for the attribute '<em>Trun</em>'.
   * @see org.xtext.example.etlcl.etlcl.Truncate_statement#isTrun()
   * @see #getTruncate_statement()
   * @generated
   */
  EAttribute getTruncate_statement_Trun();

  /**
   * Returns the meta object for class '{@link org.xtext.example.etlcl.etlcl.Cursor <em>Cursor</em>}'.
   * <!-- begin-user-doc -->
   * <!-- end-user-doc -->
   * @return the meta object for class '<em>Cursor</em>'.
   * @see org.xtext.example.etlcl.etlcl.Cursor
   * @generated
   */
  EClass getCursor();

  /**
   * Returns the meta object for the reference '{@link org.xtext.example.etlcl.etlcl.Cursor#getTable <em>Table</em>}'.
   * <!-- begin-user-doc -->
   * <!-- end-user-doc -->
   * @return the meta object for the reference '<em>Table</em>'.
   * @see org.xtext.example.etlcl.etlcl.Cursor#getTable()
   * @see #getCursor()
   * @generated
   */
  EReference getCursor_Table();

  /**
   * Returns the meta object for the attribute '{@link org.xtext.example.etlcl.etlcl.Cursor#isCur <em>Cur</em>}'.
   * <!-- begin-user-doc -->
   * <!-- end-user-doc -->
   * @return the meta object for the attribute '<em>Cur</em>'.
   * @see org.xtext.example.etlcl.etlcl.Cursor#isCur()
   * @see #getCursor()
   * @generated
   */
  EAttribute getCursor_Cur();

  /**
   * Returns the meta object for class '{@link org.xtext.example.etlcl.etlcl.SCD4 <em>SCD4</em>}'.
   * <!-- begin-user-doc -->
   * <!-- end-user-doc -->
   * @return the meta object for class '<em>SCD4</em>'.
   * @see org.xtext.example.etlcl.etlcl.SCD4
   * @generated
   */
  EClass getSCD4();

  /**
   * Returns the meta object for the reference '{@link org.xtext.example.etlcl.etlcl.SCD4#getTable <em>Table</em>}'.
   * <!-- begin-user-doc -->
   * <!-- end-user-doc -->
   * @return the meta object for the reference '<em>Table</em>'.
   * @see org.xtext.example.etlcl.etlcl.SCD4#getTable()
   * @see #getSCD4()
   * @generated
   */
  EReference getSCD4_Table();

  /**
   * Returns the meta object for the attribute '{@link org.xtext.example.etlcl.etlcl.SCD4#isScd4 <em>Scd4</em>}'.
   * <!-- begin-user-doc -->
   * <!-- end-user-doc -->
   * @return the meta object for the attribute '<em>Scd4</em>'.
   * @see org.xtext.example.etlcl.etlcl.SCD4#isScd4()
   * @see #getSCD4()
   * @generated
   */
  EAttribute getSCD4_Scd4();

  /**
   * Returns the meta object for class '{@link org.xtext.example.etlcl.etlcl.SCD2 <em>SCD2</em>}'.
   * <!-- begin-user-doc -->
   * <!-- end-user-doc -->
   * @return the meta object for class '<em>SCD2</em>'.
   * @see org.xtext.example.etlcl.etlcl.SCD2
   * @generated
   */
  EClass getSCD2();

  /**
   * Returns the meta object for the reference '{@link org.xtext.example.etlcl.etlcl.SCD2#getTable <em>Table</em>}'.
   * <!-- begin-user-doc -->
   * <!-- end-user-doc -->
   * @return the meta object for the reference '<em>Table</em>'.
   * @see org.xtext.example.etlcl.etlcl.SCD2#getTable()
   * @see #getSCD2()
   * @generated
   */
  EReference getSCD2_Table();

  /**
   * Returns the meta object for the attribute '{@link org.xtext.example.etlcl.etlcl.SCD2#isScd2 <em>Scd2</em>}'.
   * <!-- begin-user-doc -->
   * <!-- end-user-doc -->
   * @return the meta object for the attribute '<em>Scd2</em>'.
   * @see org.xtext.example.etlcl.etlcl.SCD2#isScd2()
   * @see #getSCD2()
   * @generated
   */
  EAttribute getSCD2_Scd2();

  /**
   * Returns the meta object for class '{@link org.xtext.example.etlcl.etlcl.Union <em>Union</em>}'.
   * <!-- begin-user-doc -->
   * <!-- end-user-doc -->
   * @return the meta object for class '<em>Union</em>'.
   * @see org.xtext.example.etlcl.etlcl.Union
   * @generated
   */
  EClass getUnion();

  /**
   * Returns the meta object for the reference '{@link org.xtext.example.etlcl.etlcl.Union#getSelect1 <em>Select1</em>}'.
   * <!-- begin-user-doc -->
   * <!-- end-user-doc -->
   * @return the meta object for the reference '<em>Select1</em>'.
   * @see org.xtext.example.etlcl.etlcl.Union#getSelect1()
   * @see #getUnion()
   * @generated
   */
  EReference getUnion_Select1();

  /**
   * Returns the meta object for the attribute '{@link org.xtext.example.etlcl.etlcl.Union#isUnion <em>Union</em>}'.
   * <!-- begin-user-doc -->
   * <!-- end-user-doc -->
   * @return the meta object for the attribute '<em>Union</em>'.
   * @see org.xtext.example.etlcl.etlcl.Union#isUnion()
   * @see #getUnion()
   * @generated
   */
  EAttribute getUnion_Union();

  /**
   * Returns the meta object for the reference '{@link org.xtext.example.etlcl.etlcl.Union#getSelect2 <em>Select2</em>}'.
   * <!-- begin-user-doc -->
   * <!-- end-user-doc -->
   * @return the meta object for the reference '<em>Select2</em>'.
   * @see org.xtext.example.etlcl.etlcl.Union#getSelect2()
   * @see #getUnion()
   * @generated
   */
  EReference getUnion_Select2();

  /**
   * Returns the meta object for class '{@link org.xtext.example.etlcl.etlcl.Sort <em>Sort</em>}'.
   * <!-- begin-user-doc -->
   * <!-- end-user-doc -->
   * @return the meta object for class '<em>Sort</em>'.
   * @see org.xtext.example.etlcl.etlcl.Sort
   * @generated
   */
  EClass getSort();

  /**
   * Returns the meta object for the reference '{@link org.xtext.example.etlcl.etlcl.Sort#getTable <em>Table</em>}'.
   * <!-- begin-user-doc -->
   * <!-- end-user-doc -->
   * @return the meta object for the reference '<em>Table</em>'.
   * @see org.xtext.example.etlcl.etlcl.Sort#getTable()
   * @see #getSort()
   * @generated
   */
  EReference getSort_Table();

  /**
   * Returns the meta object for the attribute '{@link org.xtext.example.etlcl.etlcl.Sort#isSort <em>Sort</em>}'.
   * <!-- begin-user-doc -->
   * <!-- end-user-doc -->
   * @return the meta object for the attribute '<em>Sort</em>'.
   * @see org.xtext.example.etlcl.etlcl.Sort#isSort()
   * @see #getSort()
   * @generated
   */
  EAttribute getSort_Sort();

  /**
   * Returns the meta object for class '{@link org.xtext.example.etlcl.etlcl.Flow <em>Flow</em>}'.
   * <!-- begin-user-doc -->
   * <!-- end-user-doc -->
   * @return the meta object for class '<em>Flow</em>'.
   * @see org.xtext.example.etlcl.etlcl.Flow
   * @generated
   */
  EClass getFlow();

  /**
   * Returns the meta object for the reference '{@link org.xtext.example.etlcl.etlcl.Flow#getTable1 <em>Table1</em>}'.
   * <!-- begin-user-doc -->
   * <!-- end-user-doc -->
   * @return the meta object for the reference '<em>Table1</em>'.
   * @see org.xtext.example.etlcl.etlcl.Flow#getTable1()
   * @see #getFlow()
   * @generated
   */
  EReference getFlow_Table1();

  /**
   * Returns the meta object for the attribute '{@link org.xtext.example.etlcl.etlcl.Flow#isFlow <em>Flow</em>}'.
   * <!-- begin-user-doc -->
   * <!-- end-user-doc -->
   * @return the meta object for the attribute '<em>Flow</em>'.
   * @see org.xtext.example.etlcl.etlcl.Flow#isFlow()
   * @see #getFlow()
   * @generated
   */
  EAttribute getFlow_Flow();

  /**
   * Returns the meta object for the reference '{@link org.xtext.example.etlcl.etlcl.Flow#getTable2 <em>Table2</em>}'.
   * <!-- begin-user-doc -->
   * <!-- end-user-doc -->
   * @return the meta object for the reference '<em>Table2</em>'.
   * @see org.xtext.example.etlcl.etlcl.Flow#getTable2()
   * @see #getFlow()
   * @generated
   */
  EReference getFlow_Table2();

  /**
   * Returns the meta object for class '{@link org.xtext.example.etlcl.etlcl.Delete_statement <em>Delete statement</em>}'.
   * <!-- begin-user-doc -->
   * <!-- end-user-doc -->
   * @return the meta object for class '<em>Delete statement</em>'.
   * @see org.xtext.example.etlcl.etlcl.Delete_statement
   * @generated
   */
  EClass getDelete_statement();

  /**
   * Returns the meta object for the reference '{@link org.xtext.example.etlcl.etlcl.Delete_statement#getSrc <em>Src</em>}'.
   * <!-- begin-user-doc -->
   * <!-- end-user-doc -->
   * @return the meta object for the reference '<em>Src</em>'.
   * @see org.xtext.example.etlcl.etlcl.Delete_statement#getSrc()
   * @see #getDelete_statement()
   * @generated
   */
  EReference getDelete_statement_Src();

  /**
   * Returns the meta object for the attribute '{@link org.xtext.example.etlcl.etlcl.Delete_statement#isWhere <em>Where</em>}'.
   * <!-- begin-user-doc -->
   * <!-- end-user-doc -->
   * @return the meta object for the attribute '<em>Where</em>'.
   * @see org.xtext.example.etlcl.etlcl.Delete_statement#isWhere()
   * @see #getDelete_statement()
   * @generated
   */
  EAttribute getDelete_statement_Where();

  /**
   * Returns the meta object for the containment reference '{@link org.xtext.example.etlcl.etlcl.Delete_statement#getCond <em>Cond</em>}'.
   * <!-- begin-user-doc -->
   * <!-- end-user-doc -->
   * @return the meta object for the containment reference '<em>Cond</em>'.
   * @see org.xtext.example.etlcl.etlcl.Delete_statement#getCond()
   * @see #getDelete_statement()
   * @generated
   */
  EReference getDelete_statement_Cond();

  /**
   * Returns the meta object for class '{@link org.xtext.example.etlcl.etlcl.Update_statement <em>Update statement</em>}'.
   * <!-- begin-user-doc -->
   * <!-- end-user-doc -->
   * @return the meta object for class '<em>Update statement</em>'.
   * @see org.xtext.example.etlcl.etlcl.Update_statement
   * @generated
   */
  EClass getUpdate_statement();

  /**
   * Returns the meta object for the reference '{@link org.xtext.example.etlcl.etlcl.Update_statement#getTable <em>Table</em>}'.
   * <!-- begin-user-doc -->
   * <!-- end-user-doc -->
   * @return the meta object for the reference '<em>Table</em>'.
   * @see org.xtext.example.etlcl.etlcl.Update_statement#getTable()
   * @see #getUpdate_statement()
   * @generated
   */
  EReference getUpdate_statement_Table();

  /**
   * Returns the meta object for the containment reference list '{@link org.xtext.example.etlcl.etlcl.Update_statement#getUpdate <em>Update</em>}'.
   * <!-- begin-user-doc -->
   * <!-- end-user-doc -->
   * @return the meta object for the containment reference list '<em>Update</em>'.
   * @see org.xtext.example.etlcl.etlcl.Update_statement#getUpdate()
   * @see #getUpdate_statement()
   * @generated
   */
  EReference getUpdate_statement_Update();

  /**
   * Returns the meta object for the attribute '{@link org.xtext.example.etlcl.etlcl.Update_statement#isWhere <em>Where</em>}'.
   * <!-- begin-user-doc -->
   * <!-- end-user-doc -->
   * @return the meta object for the attribute '<em>Where</em>'.
   * @see org.xtext.example.etlcl.etlcl.Update_statement#isWhere()
   * @see #getUpdate_statement()
   * @generated
   */
  EAttribute getUpdate_statement_Where();

  /**
   * Returns the meta object for the containment reference '{@link org.xtext.example.etlcl.etlcl.Update_statement#getCond <em>Cond</em>}'.
   * <!-- begin-user-doc -->
   * <!-- end-user-doc -->
   * @return the meta object for the containment reference '<em>Cond</em>'.
   * @see org.xtext.example.etlcl.etlcl.Update_statement#getCond()
   * @see #getUpdate_statement()
   * @generated
   */
  EReference getUpdate_statement_Cond();

  /**
   * Returns the meta object for class '{@link org.xtext.example.etlcl.etlcl.Update_elem <em>Update elem</em>}'.
   * <!-- begin-user-doc -->
   * <!-- end-user-doc -->
   * @return the meta object for class '<em>Update elem</em>'.
   * @see org.xtext.example.etlcl.etlcl.Update_elem
   * @generated
   */
  EClass getUpdate_elem();

  /**
   * Returns the meta object for the reference '{@link org.xtext.example.etlcl.etlcl.Update_elem#getColumn <em>Column</em>}'.
   * <!-- begin-user-doc -->
   * <!-- end-user-doc -->
   * @return the meta object for the reference '<em>Column</em>'.
   * @see org.xtext.example.etlcl.etlcl.Update_elem#getColumn()
   * @see #getUpdate_elem()
   * @generated
   */
  EReference getUpdate_elem_Column();

  /**
   * Returns the meta object for the containment reference '{@link org.xtext.example.etlcl.etlcl.Update_elem#getE <em>E</em>}'.
   * <!-- begin-user-doc -->
   * <!-- end-user-doc -->
   * @return the meta object for the containment reference '<em>E</em>'.
   * @see org.xtext.example.etlcl.etlcl.Update_elem#getE()
   * @see #getUpdate_elem()
   * @generated
   */
  EReference getUpdate_elem_E();

  /**
   * Returns the meta object for class '{@link org.xtext.example.etlcl.etlcl.Insert_statement <em>Insert statement</em>}'.
   * <!-- begin-user-doc -->
   * <!-- end-user-doc -->
   * @return the meta object for class '<em>Insert statement</em>'.
   * @see org.xtext.example.etlcl.etlcl.Insert_statement
   * @generated
   */
  EClass getInsert_statement();

  /**
   * Returns the meta object for the reference '{@link org.xtext.example.etlcl.etlcl.Insert_statement#getTable <em>Table</em>}'.
   * <!-- begin-user-doc -->
   * <!-- end-user-doc -->
   * @return the meta object for the reference '<em>Table</em>'.
   * @see org.xtext.example.etlcl.etlcl.Insert_statement#getTable()
   * @see #getInsert_statement()
   * @generated
   */
  EReference getInsert_statement_Table();

  /**
   * Returns the meta object for the containment reference list '{@link org.xtext.example.etlcl.etlcl.Insert_statement#getAny <em>Any</em>}'.
   * <!-- begin-user-doc -->
   * <!-- end-user-doc -->
   * @return the meta object for the containment reference list '<em>Any</em>'.
   * @see org.xtext.example.etlcl.etlcl.Insert_statement#getAny()
   * @see #getInsert_statement()
   * @generated
   */
  EReference getInsert_statement_Any();

  /**
   * Returns the meta object for class '{@link org.xtext.example.etlcl.etlcl.Anything <em>Anything</em>}'.
   * <!-- begin-user-doc -->
   * <!-- end-user-doc -->
   * @return the meta object for class '<em>Anything</em>'.
   * @see org.xtext.example.etlcl.etlcl.Anything
   * @generated
   */
  EClass getAnything();

  /**
   * Returns the meta object for the attribute '{@link org.xtext.example.etlcl.etlcl.Anything#isIntiger <em>Intiger</em>}'.
   * <!-- begin-user-doc -->
   * <!-- end-user-doc -->
   * @return the meta object for the attribute '<em>Intiger</em>'.
   * @see org.xtext.example.etlcl.etlcl.Anything#isIntiger()
   * @see #getAnything()
   * @generated
   */
  EAttribute getAnything_Intiger();

  /**
   * Returns the meta object for the attribute '{@link org.xtext.example.etlcl.etlcl.Anything#isString <em>String</em>}'.
   * <!-- begin-user-doc -->
   * <!-- end-user-doc -->
   * @return the meta object for the attribute '<em>String</em>'.
   * @see org.xtext.example.etlcl.etlcl.Anything#isString()
   * @see #getAnything()
   * @generated
   */
  EAttribute getAnything_String();

  /**
   * Returns the meta object for class '{@link org.xtext.example.etlcl.etlcl.Column_elem <em>Column elem</em>}'.
   * <!-- begin-user-doc -->
   * <!-- end-user-doc -->
   * @return the meta object for class '<em>Column elem</em>'.
   * @see org.xtext.example.etlcl.etlcl.Column_elem
   * @generated
   */
  EClass getColumn_elem();

  /**
   * Returns the meta object for the attribute '{@link org.xtext.example.etlcl.etlcl.Column_elem#getName <em>Name</em>}'.
   * <!-- begin-user-doc -->
   * <!-- end-user-doc -->
   * @return the meta object for the attribute '<em>Name</em>'.
   * @see org.xtext.example.etlcl.etlcl.Column_elem#getName()
   * @see #getColumn_elem()
   * @generated
   */
  EAttribute getColumn_elem_Name();

  /**
   * Returns the meta object for the attribute '{@link org.xtext.example.etlcl.etlcl.Column_elem#getData_type <em>Data type</em>}'.
   * <!-- begin-user-doc -->
   * <!-- end-user-doc -->
   * @return the meta object for the attribute '<em>Data type</em>'.
   * @see org.xtext.example.etlcl.etlcl.Column_elem#getData_type()
   * @see #getColumn_elem()
   * @generated
   */
  EAttribute getColumn_elem_Data_type();

  /**
   * Returns the meta object for class '{@link org.xtext.example.etlcl.etlcl.Select_statement <em>Select statement</em>}'.
   * <!-- begin-user-doc -->
   * <!-- end-user-doc -->
   * @return the meta object for class '<em>Select statement</em>'.
   * @see org.xtext.example.etlcl.etlcl.Select_statement
   * @generated
   */
  EClass getSelect_statement();

  /**
   * Returns the meta object for the attribute '{@link org.xtext.example.etlcl.etlcl.Select_statement#getName <em>Name</em>}'.
   * <!-- begin-user-doc -->
   * <!-- end-user-doc -->
   * @return the meta object for the attribute '<em>Name</em>'.
   * @see org.xtext.example.etlcl.etlcl.Select_statement#getName()
   * @see #getSelect_statement()
   * @generated
   */
  EAttribute getSelect_statement_Name();

  /**
   * Returns the meta object for the containment reference '{@link org.xtext.example.etlcl.etlcl.Select_statement#getSelect <em>Select</em>}'.
   * <!-- begin-user-doc -->
   * <!-- end-user-doc -->
   * @return the meta object for the containment reference '<em>Select</em>'.
   * @see org.xtext.example.etlcl.etlcl.Select_statement#getSelect()
   * @see #getSelect_statement()
   * @generated
   */
  EReference getSelect_statement_Select();

  /**
   * Returns the meta object for class '{@link org.xtext.example.etlcl.etlcl.Select_st <em>Select st</em>}'.
   * <!-- begin-user-doc -->
   * <!-- end-user-doc -->
   * @return the meta object for class '<em>Select st</em>'.
   * @see org.xtext.example.etlcl.etlcl.Select_st
   * @generated
   */
  EClass getSelect_st();

  /**
   * Returns the meta object for the attribute '{@link org.xtext.example.etlcl.etlcl.Select_st#isDistinct <em>Distinct</em>}'.
   * <!-- begin-user-doc -->
   * <!-- end-user-doc -->
   * @return the meta object for the attribute '<em>Distinct</em>'.
   * @see org.xtext.example.etlcl.etlcl.Select_st#isDistinct()
   * @see #getSelect_st()
   * @generated
   */
  EAttribute getSelect_st_Distinct();

  /**
   * Returns the meta object for the attribute '{@link org.xtext.example.etlcl.etlcl.Select_st#isTop <em>Top</em>}'.
   * <!-- begin-user-doc -->
   * <!-- end-user-doc -->
   * @return the meta object for the attribute '<em>Top</em>'.
   * @see org.xtext.example.etlcl.etlcl.Select_st#isTop()
   * @see #getSelect_st()
   * @generated
   */
  EAttribute getSelect_st_Top();

  /**
   * Returns the meta object for the attribute '{@link org.xtext.example.etlcl.etlcl.Select_st#getNum <em>Num</em>}'.
   * <!-- begin-user-doc -->
   * <!-- end-user-doc -->
   * @return the meta object for the attribute '<em>Num</em>'.
   * @see org.xtext.example.etlcl.etlcl.Select_st#getNum()
   * @see #getSelect_st()
   * @generated
   */
  EAttribute getSelect_st_Num();

  /**
   * Returns the meta object for the containment reference list '{@link org.xtext.example.etlcl.etlcl.Select_st#getSelect <em>Select</em>}'.
   * <!-- begin-user-doc -->
   * <!-- end-user-doc -->
   * @return the meta object for the containment reference list '<em>Select</em>'.
   * @see org.xtext.example.etlcl.etlcl.Select_st#getSelect()
   * @see #getSelect_st()
   * @generated
   */
  EReference getSelect_st_Select();

  /**
   * Returns the meta object for the containment reference '{@link org.xtext.example.etlcl.etlcl.Select_st#getSrc <em>Src</em>}'.
   * <!-- begin-user-doc -->
   * <!-- end-user-doc -->
   * @return the meta object for the containment reference '<em>Src</em>'.
   * @see org.xtext.example.etlcl.etlcl.Select_st#getSrc()
   * @see #getSelect_st()
   * @generated
   */
  EReference getSelect_st_Src();

  /**
   * Returns the meta object for the attribute '{@link org.xtext.example.etlcl.etlcl.Select_st#isWhere <em>Where</em>}'.
   * <!-- begin-user-doc -->
   * <!-- end-user-doc -->
   * @return the meta object for the attribute '<em>Where</em>'.
   * @see org.xtext.example.etlcl.etlcl.Select_st#isWhere()
   * @see #getSelect_st()
   * @generated
   */
  EAttribute getSelect_st_Where();

  /**
   * Returns the meta object for the containment reference '{@link org.xtext.example.etlcl.etlcl.Select_st#getSc <em>Sc</em>}'.
   * <!-- begin-user-doc -->
   * <!-- end-user-doc -->
   * @return the meta object for the containment reference '<em>Sc</em>'.
   * @see org.xtext.example.etlcl.etlcl.Select_st#getSc()
   * @see #getSelect_st()
   * @generated
   */
  EReference getSelect_st_Sc();

  /**
   * Returns the meta object for the attribute '{@link org.xtext.example.etlcl.etlcl.Select_st#isGroup <em>Group</em>}'.
   * <!-- begin-user-doc -->
   * <!-- end-user-doc -->
   * @return the meta object for the attribute '<em>Group</em>'.
   * @see org.xtext.example.etlcl.etlcl.Select_st#isGroup()
   * @see #getSelect_st()
   * @generated
   */
  EAttribute getSelect_st_Group();

  /**
   * Returns the meta object for the containment reference list '{@link org.xtext.example.etlcl.etlcl.Select_st#getGbi <em>Gbi</em>}'.
   * <!-- begin-user-doc -->
   * <!-- end-user-doc -->
   * @return the meta object for the containment reference list '<em>Gbi</em>'.
   * @see org.xtext.example.etlcl.etlcl.Select_st#getGbi()
   * @see #getSelect_st()
   * @generated
   */
  EReference getSelect_st_Gbi();

  /**
   * Returns the meta object for the attribute '{@link org.xtext.example.etlcl.etlcl.Select_st#isOrder <em>Order</em>}'.
   * <!-- begin-user-doc -->
   * <!-- end-user-doc -->
   * @return the meta object for the attribute '<em>Order</em>'.
   * @see org.xtext.example.etlcl.etlcl.Select_st#isOrder()
   * @see #getSelect_st()
   * @generated
   */
  EAttribute getSelect_st_Order();

  /**
   * Returns the meta object for the containment reference list '{@link org.xtext.example.etlcl.etlcl.Select_st#getObe <em>Obe</em>}'.
   * <!-- begin-user-doc -->
   * <!-- end-user-doc -->
   * @return the meta object for the containment reference list '<em>Obe</em>'.
   * @see org.xtext.example.etlcl.etlcl.Select_st#getObe()
   * @see #getSelect_st()
   * @generated
   */
  EReference getSelect_st_Obe();

  /**
   * Returns the meta object for class '{@link org.xtext.example.etlcl.etlcl.Order_by_expression <em>Order by expression</em>}'.
   * <!-- begin-user-doc -->
   * <!-- end-user-doc -->
   * @return the meta object for class '<em>Order by expression</em>'.
   * @see org.xtext.example.etlcl.etlcl.Order_by_expression
   * @generated
   */
  EClass getOrder_by_expression();

  /**
   * Returns the meta object for the containment reference '{@link org.xtext.example.etlcl.etlcl.Order_by_expression#getExp <em>Exp</em>}'.
   * <!-- begin-user-doc -->
   * <!-- end-user-doc -->
   * @return the meta object for the containment reference '<em>Exp</em>'.
   * @see org.xtext.example.etlcl.etlcl.Order_by_expression#getExp()
   * @see #getOrder_by_expression()
   * @generated
   */
  EReference getOrder_by_expression_Exp();

  /**
   * Returns the meta object for the attribute '{@link org.xtext.example.etlcl.etlcl.Order_by_expression#isAsc <em>Asc</em>}'.
   * <!-- begin-user-doc -->
   * <!-- end-user-doc -->
   * @return the meta object for the attribute '<em>Asc</em>'.
   * @see org.xtext.example.etlcl.etlcl.Order_by_expression#isAsc()
   * @see #getOrder_by_expression()
   * @generated
   */
  EAttribute getOrder_by_expression_Asc();

  /**
   * Returns the meta object for the attribute '{@link org.xtext.example.etlcl.etlcl.Order_by_expression#isDesc <em>Desc</em>}'.
   * <!-- begin-user-doc -->
   * <!-- end-user-doc -->
   * @return the meta object for the attribute '<em>Desc</em>'.
   * @see org.xtext.example.etlcl.etlcl.Order_by_expression#isDesc()
   * @see #getOrder_by_expression()
   * @generated
   */
  EAttribute getOrder_by_expression_Desc();

  /**
   * Returns the meta object for class '{@link org.xtext.example.etlcl.etlcl.Table_sources <em>Table sources</em>}'.
   * <!-- begin-user-doc -->
   * <!-- end-user-doc -->
   * @return the meta object for class '<em>Table sources</em>'.
   * @see org.xtext.example.etlcl.etlcl.Table_sources
   * @generated
   */
  EClass getTable_sources();

  /**
   * Returns the meta object for the containment reference list '{@link org.xtext.example.etlcl.etlcl.Table_sources#getTbl <em>Tbl</em>}'.
   * <!-- begin-user-doc -->
   * <!-- end-user-doc -->
   * @return the meta object for the containment reference list '<em>Tbl</em>'.
   * @see org.xtext.example.etlcl.etlcl.Table_sources#getTbl()
   * @see #getTable_sources()
   * @generated
   */
  EReference getTable_sources_Tbl();

  /**
   * Returns the meta object for class '{@link org.xtext.example.etlcl.etlcl.Table_source <em>Table source</em>}'.
   * <!-- begin-user-doc -->
   * <!-- end-user-doc -->
   * @return the meta object for class '<em>Table source</em>'.
   * @see org.xtext.example.etlcl.etlcl.Table_source
   * @generated
   */
  EClass getTable_source();

  /**
   * Returns the meta object for the containment reference '{@link org.xtext.example.etlcl.etlcl.Table_source#getTsij <em>Tsij</em>}'.
   * <!-- begin-user-doc -->
   * <!-- end-user-doc -->
   * @return the meta object for the containment reference '<em>Tsij</em>'.
   * @see org.xtext.example.etlcl.etlcl.Table_source#getTsij()
   * @see #getTable_source()
   * @generated
   */
  EReference getTable_source_Tsij();

  /**
   * Returns the meta object for the containment reference '{@link org.xtext.example.etlcl.etlcl.Table_source#getTsij2 <em>Tsij2</em>}'.
   * <!-- begin-user-doc -->
   * <!-- end-user-doc -->
   * @return the meta object for the containment reference '<em>Tsij2</em>'.
   * @see org.xtext.example.etlcl.etlcl.Table_source#getTsij2()
   * @see #getTable_source()
   * @generated
   */
  EReference getTable_source_Tsij2();

  /**
   * Returns the meta object for class '{@link org.xtext.example.etlcl.etlcl.Table_source_item_joined <em>Table source item joined</em>}'.
   * <!-- begin-user-doc -->
   * <!-- end-user-doc -->
   * @return the meta object for class '<em>Table source item joined</em>'.
   * @see org.xtext.example.etlcl.etlcl.Table_source_item_joined
   * @generated
   */
  EClass getTable_source_item_joined();

  /**
   * Returns the meta object for the reference '{@link org.xtext.example.etlcl.etlcl.Table_source_item_joined#getName <em>Name</em>}'.
   * <!-- begin-user-doc -->
   * <!-- end-user-doc -->
   * @return the meta object for the reference '<em>Name</em>'.
   * @see org.xtext.example.etlcl.etlcl.Table_source_item_joined#getName()
   * @see #getTable_source_item_joined()
   * @generated
   */
  EReference getTable_source_item_joined_Name();

  /**
   * Returns the meta object for the containment reference list '{@link org.xtext.example.etlcl.etlcl.Table_source_item_joined#getJoin <em>Join</em>}'.
   * <!-- begin-user-doc -->
   * <!-- end-user-doc -->
   * @return the meta object for the containment reference list '<em>Join</em>'.
   * @see org.xtext.example.etlcl.etlcl.Table_source_item_joined#getJoin()
   * @see #getTable_source_item_joined()
   * @generated
   */
  EReference getTable_source_item_joined_Join();

  /**
   * Returns the meta object for class '{@link org.xtext.example.etlcl.etlcl.Join_part <em>Join part</em>}'.
   * <!-- begin-user-doc -->
   * <!-- end-user-doc -->
   * @return the meta object for class '<em>Join part</em>'.
   * @see org.xtext.example.etlcl.etlcl.Join_part
   * @generated
   */
  EClass getJoin_part();

  /**
   * Returns the meta object for the attribute '{@link org.xtext.example.etlcl.etlcl.Join_part#isInner <em>Inner</em>}'.
   * <!-- begin-user-doc -->
   * <!-- end-user-doc -->
   * @return the meta object for the attribute '<em>Inner</em>'.
   * @see org.xtext.example.etlcl.etlcl.Join_part#isInner()
   * @see #getJoin_part()
   * @generated
   */
  EAttribute getJoin_part_Inner();

  /**
   * Returns the meta object for the attribute '{@link org.xtext.example.etlcl.etlcl.Join_part#isLeft <em>Left</em>}'.
   * <!-- begin-user-doc -->
   * <!-- end-user-doc -->
   * @return the meta object for the attribute '<em>Left</em>'.
   * @see org.xtext.example.etlcl.etlcl.Join_part#isLeft()
   * @see #getJoin_part()
   * @generated
   */
  EAttribute getJoin_part_Left();

  /**
   * Returns the meta object for the attribute '{@link org.xtext.example.etlcl.etlcl.Join_part#isRight <em>Right</em>}'.
   * <!-- begin-user-doc -->
   * <!-- end-user-doc -->
   * @return the meta object for the attribute '<em>Right</em>'.
   * @see org.xtext.example.etlcl.etlcl.Join_part#isRight()
   * @see #getJoin_part()
   * @generated
   */
  EAttribute getJoin_part_Right();

  /**
   * Returns the meta object for the attribute '{@link org.xtext.example.etlcl.etlcl.Join_part#isFull <em>Full</em>}'.
   * <!-- begin-user-doc -->
   * <!-- end-user-doc -->
   * @return the meta object for the attribute '<em>Full</em>'.
   * @see org.xtext.example.etlcl.etlcl.Join_part#isFull()
   * @see #getJoin_part()
   * @generated
   */
  EAttribute getJoin_part_Full();

  /**
   * Returns the meta object for the attribute '{@link org.xtext.example.etlcl.etlcl.Join_part#isOuter <em>Outer</em>}'.
   * <!-- begin-user-doc -->
   * <!-- end-user-doc -->
   * @return the meta object for the attribute '<em>Outer</em>'.
   * @see org.xtext.example.etlcl.etlcl.Join_part#isOuter()
   * @see #getJoin_part()
   * @generated
   */
  EAttribute getJoin_part_Outer();

  /**
   * Returns the meta object for the containment reference '{@link org.xtext.example.etlcl.etlcl.Join_part#getSrc <em>Src</em>}'.
   * <!-- begin-user-doc -->
   * <!-- end-user-doc -->
   * @return the meta object for the containment reference '<em>Src</em>'.
   * @see org.xtext.example.etlcl.etlcl.Join_part#getSrc()
   * @see #getJoin_part()
   * @generated
   */
  EReference getJoin_part_Src();

  /**
   * Returns the meta object for the containment reference '{@link org.xtext.example.etlcl.etlcl.Join_part#getSearch <em>Search</em>}'.
   * <!-- begin-user-doc -->
   * <!-- end-user-doc -->
   * @return the meta object for the containment reference '<em>Search</em>'.
   * @see org.xtext.example.etlcl.etlcl.Join_part#getSearch()
   * @see #getJoin_part()
   * @generated
   */
  EReference getJoin_part_Search();

  /**
   * Returns the meta object for class '{@link org.xtext.example.etlcl.etlcl.Search_condition <em>Search condition</em>}'.
   * <!-- begin-user-doc -->
   * <!-- end-user-doc -->
   * @return the meta object for class '<em>Search condition</em>'.
   * @see org.xtext.example.etlcl.etlcl.Search_condition
   * @generated
   */
  EClass getSearch_condition();

  /**
   * Returns the meta object for the containment reference list '{@link org.xtext.example.etlcl.etlcl.Search_condition#getS1 <em>S1</em>}'.
   * <!-- begin-user-doc -->
   * <!-- end-user-doc -->
   * @return the meta object for the containment reference list '<em>S1</em>'.
   * @see org.xtext.example.etlcl.etlcl.Search_condition#getS1()
   * @see #getSearch_condition()
   * @generated
   */
  EReference getSearch_condition_S1();

  /**
   * Returns the meta object for class '{@link org.xtext.example.etlcl.etlcl.Search_condition_and <em>Search condition and</em>}'.
   * <!-- begin-user-doc -->
   * <!-- end-user-doc -->
   * @return the meta object for class '<em>Search condition and</em>'.
   * @see org.xtext.example.etlcl.etlcl.Search_condition_and
   * @generated
   */
  EClass getSearch_condition_and();

  /**
   * Returns the meta object for the containment reference list '{@link org.xtext.example.etlcl.etlcl.Search_condition_and#getS2 <em>S2</em>}'.
   * <!-- begin-user-doc -->
   * <!-- end-user-doc -->
   * @return the meta object for the containment reference list '<em>S2</em>'.
   * @see org.xtext.example.etlcl.etlcl.Search_condition_and#getS2()
   * @see #getSearch_condition_and()
   * @generated
   */
  EReference getSearch_condition_and_S2();

  /**
   * Returns the meta object for class '{@link org.xtext.example.etlcl.etlcl.Search_condition_not <em>Search condition not</em>}'.
   * <!-- begin-user-doc -->
   * <!-- end-user-doc -->
   * @return the meta object for class '<em>Search condition not</em>'.
   * @see org.xtext.example.etlcl.etlcl.Search_condition_not
   * @generated
   */
  EClass getSearch_condition_not();

  /**
   * Returns the meta object for the attribute '{@link org.xtext.example.etlcl.etlcl.Search_condition_not#getNot <em>Not</em>}'.
   * <!-- begin-user-doc -->
   * <!-- end-user-doc -->
   * @return the meta object for the attribute '<em>Not</em>'.
   * @see org.xtext.example.etlcl.etlcl.Search_condition_not#getNot()
   * @see #getSearch_condition_not()
   * @generated
   */
  EAttribute getSearch_condition_not_Not();

  /**
   * Returns the meta object for the containment reference '{@link org.xtext.example.etlcl.etlcl.Search_condition_not#getPred <em>Pred</em>}'.
   * <!-- begin-user-doc -->
   * <!-- end-user-doc -->
   * @return the meta object for the containment reference '<em>Pred</em>'.
   * @see org.xtext.example.etlcl.etlcl.Search_condition_not#getPred()
   * @see #getSearch_condition_not()
   * @generated
   */
  EReference getSearch_condition_not_Pred();

  /**
   * Returns the meta object for class '{@link org.xtext.example.etlcl.etlcl.Predicate <em>Predicate</em>}'.
   * <!-- begin-user-doc -->
   * <!-- end-user-doc -->
   * @return the meta object for class '<em>Predicate</em>'.
   * @see org.xtext.example.etlcl.etlcl.Predicate
   * @generated
   */
  EClass getPredicate();

  /**
   * Returns the meta object for the attribute '{@link org.xtext.example.etlcl.etlcl.Predicate#isExist <em>Exist</em>}'.
   * <!-- begin-user-doc -->
   * <!-- end-user-doc -->
   * @return the meta object for the attribute '<em>Exist</em>'.
   * @see org.xtext.example.etlcl.etlcl.Predicate#isExist()
   * @see #getPredicate()
   * @generated
   */
  EAttribute getPredicate_Exist();

  /**
   * Returns the meta object for the containment reference '{@link org.xtext.example.etlcl.etlcl.Predicate#getSub <em>Sub</em>}'.
   * <!-- begin-user-doc -->
   * <!-- end-user-doc -->
   * @return the meta object for the containment reference '<em>Sub</em>'.
   * @see org.xtext.example.etlcl.etlcl.Predicate#getSub()
   * @see #getPredicate()
   * @generated
   */
  EReference getPredicate_Sub();

  /**
   * Returns the meta object for the attribute '{@link org.xtext.example.etlcl.etlcl.Predicate#isLeft_bra <em>Left bra</em>}'.
   * <!-- begin-user-doc -->
   * <!-- end-user-doc -->
   * @return the meta object for the attribute '<em>Left bra</em>'.
   * @see org.xtext.example.etlcl.etlcl.Predicate#isLeft_bra()
   * @see #getPredicate()
   * @generated
   */
  EAttribute getPredicate_Left_bra();

  /**
   * Returns the meta object for the containment reference list '{@link org.xtext.example.etlcl.etlcl.Predicate#getSearch <em>Search</em>}'.
   * <!-- begin-user-doc -->
   * <!-- end-user-doc -->
   * @return the meta object for the containment reference list '<em>Search</em>'.
   * @see org.xtext.example.etlcl.etlcl.Predicate#getSearch()
   * @see #getPredicate()
   * @generated
   */
  EReference getPredicate_Search();

  /**
   * Returns the meta object for the containment reference '{@link org.xtext.example.etlcl.etlcl.Predicate#getE <em>E</em>}'.
   * <!-- begin-user-doc -->
   * <!-- end-user-doc -->
   * @return the meta object for the containment reference '<em>E</em>'.
   * @see org.xtext.example.etlcl.etlcl.Predicate#getE()
   * @see #getPredicate()
   * @generated
   */
  EReference getPredicate_E();

  /**
   * Returns the meta object for the containment reference '{@link org.xtext.example.etlcl.etlcl.Predicate#getC <em>C</em>}'.
   * <!-- begin-user-doc -->
   * <!-- end-user-doc -->
   * @return the meta object for the containment reference '<em>C</em>'.
   * @see org.xtext.example.etlcl.etlcl.Predicate#getC()
   * @see #getPredicate()
   * @generated
   */
  EReference getPredicate_C();

  /**
   * Returns the meta object for the containment reference '{@link org.xtext.example.etlcl.etlcl.Predicate#getE2 <em>E2</em>}'.
   * <!-- begin-user-doc -->
   * <!-- end-user-doc -->
   * @return the meta object for the containment reference '<em>E2</em>'.
   * @see org.xtext.example.etlcl.etlcl.Predicate#getE2()
   * @see #getPredicate()
   * @generated
   */
  EReference getPredicate_E2();

  /**
   * Returns the meta object for class '{@link org.xtext.example.etlcl.etlcl.Expression <em>Expression</em>}'.
   * <!-- begin-user-doc -->
   * <!-- end-user-doc -->
   * @return the meta object for class '<em>Expression</em>'.
   * @see org.xtext.example.etlcl.etlcl.Expression
   * @generated
   */
  EClass getExpression();

  /**
   * Returns the meta object for the attribute '{@link org.xtext.example.etlcl.etlcl.Expression#isNul <em>Nul</em>}'.
   * <!-- begin-user-doc -->
   * <!-- end-user-doc -->
   * @return the meta object for the attribute '<em>Nul</em>'.
   * @see org.xtext.example.etlcl.etlcl.Expression#isNul()
   * @see #getExpression()
   * @generated
   */
  EAttribute getExpression_Nul();

  /**
   * Returns the meta object for the reference '{@link org.xtext.example.etlcl.etlcl.Expression#getColumn <em>Column</em>}'.
   * <!-- begin-user-doc -->
   * <!-- end-user-doc -->
   * @return the meta object for the reference '<em>Column</em>'.
   * @see org.xtext.example.etlcl.etlcl.Expression#getColumn()
   * @see #getExpression()
   * @generated
   */
  EReference getExpression_Column();

  /**
   * Returns the meta object for class '{@link org.xtext.example.etlcl.etlcl.Subquery <em>Subquery</em>}'.
   * <!-- begin-user-doc -->
   * <!-- end-user-doc -->
   * @return the meta object for class '<em>Subquery</em>'.
   * @see org.xtext.example.etlcl.etlcl.Subquery
   * @generated
   */
  EClass getSubquery();

  /**
   * Returns the meta object for the containment reference '{@link org.xtext.example.etlcl.etlcl.Subquery#getSelect <em>Select</em>}'.
   * <!-- begin-user-doc -->
   * <!-- end-user-doc -->
   * @return the meta object for the containment reference '<em>Select</em>'.
   * @see org.xtext.example.etlcl.etlcl.Subquery#getSelect()
   * @see #getSubquery()
   * @generated
   */
  EReference getSubquery_Select();

  /**
   * Returns the meta object for the reference '{@link org.xtext.example.etlcl.etlcl.Subquery#getSelect2 <em>Select2</em>}'.
   * <!-- begin-user-doc -->
   * <!-- end-user-doc -->
   * @return the meta object for the reference '<em>Select2</em>'.
   * @see org.xtext.example.etlcl.etlcl.Subquery#getSelect2()
   * @see #getSubquery()
   * @generated
   */
  EReference getSubquery_Select2();

  /**
   * Returns the meta object for class '{@link org.xtext.example.etlcl.etlcl.C_operator <em>Coperator</em>}'.
   * <!-- begin-user-doc -->
   * <!-- end-user-doc -->
   * @return the meta object for class '<em>Coperator</em>'.
   * @see org.xtext.example.etlcl.etlcl.C_operator
   * @generated
   */
  EClass getC_operator();

  /**
   * Returns the meta object for the attribute '{@link org.xtext.example.etlcl.etlcl.C_operator#isEq <em>Eq</em>}'.
   * <!-- begin-user-doc -->
   * <!-- end-user-doc -->
   * @return the meta object for the attribute '<em>Eq</em>'.
   * @see org.xtext.example.etlcl.etlcl.C_operator#isEq()
   * @see #getC_operator()
   * @generated
   */
  EAttribute getC_operator_Eq();

  /**
   * Returns the meta object for the attribute '{@link org.xtext.example.etlcl.etlcl.C_operator#isG <em>G</em>}'.
   * <!-- begin-user-doc -->
   * <!-- end-user-doc -->
   * @return the meta object for the attribute '<em>G</em>'.
   * @see org.xtext.example.etlcl.etlcl.C_operator#isG()
   * @see #getC_operator()
   * @generated
   */
  EAttribute getC_operator_G();

  /**
   * Returns the meta object for the attribute '{@link org.xtext.example.etlcl.etlcl.C_operator#isL <em>L</em>}'.
   * <!-- begin-user-doc -->
   * <!-- end-user-doc -->
   * @return the meta object for the attribute '<em>L</em>'.
   * @see org.xtext.example.etlcl.etlcl.C_operator#isL()
   * @see #getC_operator()
   * @generated
   */
  EAttribute getC_operator_L();

  /**
   * Returns the meta object for the attribute '{@link org.xtext.example.etlcl.etlcl.C_operator#isLeq <em>Leq</em>}'.
   * <!-- begin-user-doc -->
   * <!-- end-user-doc -->
   * @return the meta object for the attribute '<em>Leq</em>'.
   * @see org.xtext.example.etlcl.etlcl.C_operator#isLeq()
   * @see #getC_operator()
   * @generated
   */
  EAttribute getC_operator_Leq();

  /**
   * Returns the meta object for the attribute '{@link org.xtext.example.etlcl.etlcl.C_operator#isGeq <em>Geq</em>}'.
   * <!-- begin-user-doc -->
   * <!-- end-user-doc -->
   * @return the meta object for the attribute '<em>Geq</em>'.
   * @see org.xtext.example.etlcl.etlcl.C_operator#isGeq()
   * @see #getC_operator()
   * @generated
   */
  EAttribute getC_operator_Geq();

  /**
   * Returns the meta object for the attribute '{@link org.xtext.example.etlcl.etlcl.C_operator#isDif <em>Dif</em>}'.
   * <!-- begin-user-doc -->
   * <!-- end-user-doc -->
   * @return the meta object for the attribute '<em>Dif</em>'.
   * @see org.xtext.example.etlcl.etlcl.C_operator#isDif()
   * @see #getC_operator()
   * @generated
   */
  EAttribute getC_operator_Dif();

  /**
   * Returns the meta object for class '{@link org.xtext.example.etlcl.etlcl.Select_list <em>Select list</em>}'.
   * <!-- begin-user-doc -->
   * <!-- end-user-doc -->
   * @return the meta object for class '<em>Select list</em>'.
   * @see org.xtext.example.etlcl.etlcl.Select_list
   * @generated
   */
  EClass getSelect_list();

  /**
   * Returns the meta object for the attribute '{@link org.xtext.example.etlcl.etlcl.Select_list#isStar <em>Star</em>}'.
   * <!-- begin-user-doc -->
   * <!-- end-user-doc -->
   * @return the meta object for the attribute '<em>Star</em>'.
   * @see org.xtext.example.etlcl.etlcl.Select_list#isStar()
   * @see #getSelect_list()
   * @generated
   */
  EAttribute getSelect_list_Star();

  /**
   * Returns the meta object for the reference '{@link org.xtext.example.etlcl.etlcl.Select_list#getColumn <em>Column</em>}'.
   * <!-- begin-user-doc -->
   * <!-- end-user-doc -->
   * @return the meta object for the reference '<em>Column</em>'.
   * @see org.xtext.example.etlcl.etlcl.Select_list#getColumn()
   * @see #getSelect_list()
   * @generated
   */
  EReference getSelect_list_Column();

  /**
   * Returns the meta object for class '{@link org.xtext.example.etlcl.etlcl.Create_agent_parameter <em>Create agent parameter</em>}'.
   * <!-- begin-user-doc -->
   * <!-- end-user-doc -->
   * @return the meta object for class '<em>Create agent parameter</em>'.
   * @see org.xtext.example.etlcl.etlcl.Create_agent_parameter
   * @generated
   */
  EClass getCreate_agent_parameter();

  /**
   * Returns the meta object for the attribute '{@link org.xtext.example.etlcl.etlcl.Create_agent_parameter#getName <em>Name</em>}'.
   * <!-- begin-user-doc -->
   * <!-- end-user-doc -->
   * @return the meta object for the attribute '<em>Name</em>'.
   * @see org.xtext.example.etlcl.etlcl.Create_agent_parameter#getName()
   * @see #getCreate_agent_parameter()
   * @generated
   */
  EAttribute getCreate_agent_parameter_Name();

  /**
   * Returns the meta object for the reference '{@link org.xtext.example.etlcl.etlcl.Create_agent_parameter#getAname <em>Aname</em>}'.
   * <!-- begin-user-doc -->
   * <!-- end-user-doc -->
   * @return the meta object for the reference '<em>Aname</em>'.
   * @see org.xtext.example.etlcl.etlcl.Create_agent_parameter#getAname()
   * @see #getCreate_agent_parameter()
   * @generated
   */
  EReference getCreate_agent_parameter_Aname();

  /**
   * Returns the meta object for the attribute '{@link org.xtext.example.etlcl.etlcl.Create_agent_parameter#getDesc <em>Desc</em>}'.
   * <!-- begin-user-doc -->
   * <!-- end-user-doc -->
   * @return the meta object for the attribute '<em>Desc</em>'.
   * @see org.xtext.example.etlcl.etlcl.Create_agent_parameter#getDesc()
   * @see #getCreate_agent_parameter()
   * @generated
   */
  EAttribute getCreate_agent_parameter_Desc();

  /**
   * Returns the meta object for the attribute '{@link org.xtext.example.etlcl.etlcl.Create_agent_parameter#getValue <em>Value</em>}'.
   * <!-- begin-user-doc -->
   * <!-- end-user-doc -->
   * @return the meta object for the attribute '<em>Value</em>'.
   * @see org.xtext.example.etlcl.etlcl.Create_agent_parameter#getValue()
   * @see #getCreate_agent_parameter()
   * @generated
   */
  EAttribute getCreate_agent_parameter_Value();

  /**
   * Returns the meta object for the attribute '{@link org.xtext.example.etlcl.etlcl.Create_agent_parameter#getDvalue <em>Dvalue</em>}'.
   * <!-- begin-user-doc -->
   * <!-- end-user-doc -->
   * @return the meta object for the attribute '<em>Dvalue</em>'.
   * @see org.xtext.example.etlcl.etlcl.Create_agent_parameter#getDvalue()
   * @see #getCreate_agent_parameter()
   * @generated
   */
  EAttribute getCreate_agent_parameter_Dvalue();

  /**
   * Returns the meta object for class '{@link org.xtext.example.etlcl.etlcl.Update_agent_parameter <em>Update agent parameter</em>}'.
   * <!-- begin-user-doc -->
   * <!-- end-user-doc -->
   * @return the meta object for class '<em>Update agent parameter</em>'.
   * @see org.xtext.example.etlcl.etlcl.Update_agent_parameter
   * @generated
   */
  EClass getUpdate_agent_parameter();

  /**
   * Returns the meta object for the reference '{@link org.xtext.example.etlcl.etlcl.Update_agent_parameter#getAgent_p <em>Agent p</em>}'.
   * <!-- begin-user-doc -->
   * <!-- end-user-doc -->
   * @return the meta object for the reference '<em>Agent p</em>'.
   * @see org.xtext.example.etlcl.etlcl.Update_agent_parameter#getAgent_p()
   * @see #getUpdate_agent_parameter()
   * @generated
   */
  EReference getUpdate_agent_parameter_Agent_p();

  /**
   * Returns the meta object for the reference '{@link org.xtext.example.etlcl.etlcl.Update_agent_parameter#getAname <em>Aname</em>}'.
   * <!-- begin-user-doc -->
   * <!-- end-user-doc -->
   * @return the meta object for the reference '<em>Aname</em>'.
   * @see org.xtext.example.etlcl.etlcl.Update_agent_parameter#getAname()
   * @see #getUpdate_agent_parameter()
   * @generated
   */
  EReference getUpdate_agent_parameter_Aname();

  /**
   * Returns the meta object for the attribute '{@link org.xtext.example.etlcl.etlcl.Update_agent_parameter#getDesc <em>Desc</em>}'.
   * <!-- begin-user-doc -->
   * <!-- end-user-doc -->
   * @return the meta object for the attribute '<em>Desc</em>'.
   * @see org.xtext.example.etlcl.etlcl.Update_agent_parameter#getDesc()
   * @see #getUpdate_agent_parameter()
   * @generated
   */
  EAttribute getUpdate_agent_parameter_Desc();

  /**
   * Returns the meta object for the attribute '{@link org.xtext.example.etlcl.etlcl.Update_agent_parameter#getValue <em>Value</em>}'.
   * <!-- begin-user-doc -->
   * <!-- end-user-doc -->
   * @return the meta object for the attribute '<em>Value</em>'.
   * @see org.xtext.example.etlcl.etlcl.Update_agent_parameter#getValue()
   * @see #getUpdate_agent_parameter()
   * @generated
   */
  EAttribute getUpdate_agent_parameter_Value();

  /**
   * Returns the meta object for the attribute '{@link org.xtext.example.etlcl.etlcl.Update_agent_parameter#getDvalue <em>Dvalue</em>}'.
   * <!-- begin-user-doc -->
   * <!-- end-user-doc -->
   * @return the meta object for the attribute '<em>Dvalue</em>'.
   * @see org.xtext.example.etlcl.etlcl.Update_agent_parameter#getDvalue()
   * @see #getUpdate_agent_parameter()
   * @generated
   */
  EAttribute getUpdate_agent_parameter_Dvalue();

  /**
   * Returns the meta object for class '{@link org.xtext.example.etlcl.etlcl.Delete_agent_parameter <em>Delete agent parameter</em>}'.
   * <!-- begin-user-doc -->
   * <!-- end-user-doc -->
   * @return the meta object for class '<em>Delete agent parameter</em>'.
   * @see org.xtext.example.etlcl.etlcl.Delete_agent_parameter
   * @generated
   */
  EClass getDelete_agent_parameter();

  /**
   * Returns the meta object for the reference '{@link org.xtext.example.etlcl.etlcl.Delete_agent_parameter#getAgent_p <em>Agent p</em>}'.
   * <!-- begin-user-doc -->
   * <!-- end-user-doc -->
   * @return the meta object for the reference '<em>Agent p</em>'.
   * @see org.xtext.example.etlcl.etlcl.Delete_agent_parameter#getAgent_p()
   * @see #getDelete_agent_parameter()
   * @generated
   */
  EReference getDelete_agent_parameter_Agent_p();

  /**
   * Returns the meta object for class '{@link org.xtext.example.etlcl.etlcl.Create_agent_type <em>Create agent type</em>}'.
   * <!-- begin-user-doc -->
   * <!-- end-user-doc -->
   * @return the meta object for class '<em>Create agent type</em>'.
   * @see org.xtext.example.etlcl.etlcl.Create_agent_type
   * @generated
   */
  EClass getCreate_agent_type();

  /**
   * Returns the meta object for the attribute '{@link org.xtext.example.etlcl.etlcl.Create_agent_type#getName <em>Name</em>}'.
   * <!-- begin-user-doc -->
   * <!-- end-user-doc -->
   * @return the meta object for the attribute '<em>Name</em>'.
   * @see org.xtext.example.etlcl.etlcl.Create_agent_type#getName()
   * @see #getCreate_agent_type()
   * @generated
   */
  EAttribute getCreate_agent_type_Name();

  /**
   * Returns the meta object for the attribute '{@link org.xtext.example.etlcl.etlcl.Create_agent_type#getDesc <em>Desc</em>}'.
   * <!-- begin-user-doc -->
   * <!-- end-user-doc -->
   * @return the meta object for the attribute '<em>Desc</em>'.
   * @see org.xtext.example.etlcl.etlcl.Create_agent_type#getDesc()
   * @see #getCreate_agent_type()
   * @generated
   */
  EAttribute getCreate_agent_type_Desc();

  /**
   * Returns the meta object for class '{@link org.xtext.example.etlcl.etlcl.Create_agent <em>Create agent</em>}'.
   * <!-- begin-user-doc -->
   * <!-- end-user-doc -->
   * @return the meta object for class '<em>Create agent</em>'.
   * @see org.xtext.example.etlcl.etlcl.Create_agent
   * @generated
   */
  EClass getCreate_agent();

  /**
   * Returns the meta object for the attribute '{@link org.xtext.example.etlcl.etlcl.Create_agent#getName <em>Name</em>}'.
   * <!-- begin-user-doc -->
   * <!-- end-user-doc -->
   * @return the meta object for the attribute '<em>Name</em>'.
   * @see org.xtext.example.etlcl.etlcl.Create_agent#getName()
   * @see #getCreate_agent()
   * @generated
   */
  EAttribute getCreate_agent_Name();

  /**
   * Returns the meta object for the reference '{@link org.xtext.example.etlcl.etlcl.Create_agent#getTsid <em>Tsid</em>}'.
   * <!-- begin-user-doc -->
   * <!-- end-user-doc -->
   * @return the meta object for the reference '<em>Tsid</em>'.
   * @see org.xtext.example.etlcl.etlcl.Create_agent#getTsid()
   * @see #getCreate_agent()
   * @generated
   */
  EReference getCreate_agent_Tsid();

  /**
   * Returns the meta object for the reference '{@link org.xtext.example.etlcl.etlcl.Create_agent#getEsid <em>Esid</em>}'.
   * <!-- begin-user-doc -->
   * <!-- end-user-doc -->
   * @return the meta object for the reference '<em>Esid</em>'.
   * @see org.xtext.example.etlcl.etlcl.Create_agent#getEsid()
   * @see #getCreate_agent()
   * @generated
   */
  EReference getCreate_agent_Esid();

  /**
   * Returns the factory that creates the instances of the model.
   * <!-- begin-user-doc -->
   * <!-- end-user-doc -->
   * @return the factory that creates the instances of the model.
   * @generated
   */
  EtlclFactory getEtlclFactory();

  /**
   * <!-- begin-user-doc -->
   * Defines literals for the meta objects that represent
   * <ul>
   *   <li>each class,</li>
   *   <li>each feature of each class,</li>
   *   <li>each enum,</li>
   *   <li>and each data type</li>
   * </ul>
   * <!-- end-user-doc -->
   * @generated
   */
  interface Literals
  {
    /**
     * The meta object literal for the '{@link org.xtext.example.etlcl.etlcl.impl.ModelImpl <em>Model</em>}' class.
     * <!-- begin-user-doc -->
     * <!-- end-user-doc -->
     * @see org.xtext.example.etlcl.etlcl.impl.ModelImpl
     * @see org.xtext.example.etlcl.etlcl.impl.EtlclPackageImpl#getModel()
     * @generated
     */
    EClass MODEL = eINSTANCE.getModel();

    /**
     * The meta object literal for the '<em><b>Elements</b></em>' containment reference list feature.
     * <!-- begin-user-doc -->
     * <!-- end-user-doc -->
     * @generated
     */
    EReference MODEL__ELEMENTS = eINSTANCE.getModel_Elements();

    /**
     * The meta object literal for the '{@link org.xtext.example.etlcl.etlcl.impl.ClausesImpl <em>Clauses</em>}' class.
     * <!-- begin-user-doc -->
     * <!-- end-user-doc -->
     * @see org.xtext.example.etlcl.etlcl.impl.ClausesImpl
     * @see org.xtext.example.etlcl.etlcl.impl.EtlclPackageImpl#getClauses()
     * @generated
     */
    EClass CLAUSES = eINSTANCE.getClauses();

    /**
     * The meta object literal for the '{@link org.xtext.example.etlcl.etlcl.impl.ConfigurationImpl <em>Configuration</em>}' class.
     * <!-- begin-user-doc -->
     * <!-- end-user-doc -->
     * @see org.xtext.example.etlcl.etlcl.impl.ConfigurationImpl
     * @see org.xtext.example.etlcl.etlcl.impl.EtlclPackageImpl#getConfiguration()
     * @generated
     */
    EClass CONFIGURATION = eINSTANCE.getConfiguration();

    /**
     * The meta object literal for the '<em><b>Name</b></em>' attribute feature.
     * <!-- begin-user-doc -->
     * <!-- end-user-doc -->
     * @generated
     */
    EAttribute CONFIGURATION__NAME = eINSTANCE.getConfiguration_Name();

    /**
     * The meta object literal for the '<em><b>Etl tool name</b></em>' containment reference feature.
     * <!-- begin-user-doc -->
     * <!-- end-user-doc -->
     * @generated
     */
    EReference CONFIGURATION__ETL_TOOL_NAME = eINSTANCE.getConfiguration_Etl_tool_name();

    /**
     * The meta object literal for the '<em><b>Etltv</b></em>' attribute feature.
     * <!-- begin-user-doc -->
     * <!-- end-user-doc -->
     * @generated
     */
    EAttribute CONFIGURATION__ETLTV = eINSTANCE.getConfiguration_Etltv();

    /**
     * The meta object literal for the '<em><b>Etl server address</b></em>' attribute feature.
     * <!-- begin-user-doc -->
     * <!-- end-user-doc -->
     * @generated
     */
    EAttribute CONFIGURATION__ETL_SERVER_ADDRESS = eINSTANCE.getConfiguration_Etl_server_address();

    /**
     * The meta object literal for the '<em><b>Etl server os</b></em>' containment reference feature.
     * <!-- begin-user-doc -->
     * <!-- end-user-doc -->
     * @generated
     */
    EReference CONFIGURATION__ETL_SERVER_OS = eINSTANCE.getConfiguration_Etl_server_os();

    /**
     * The meta object literal for the '<em><b>Etl auth</b></em>' attribute feature.
     * <!-- begin-user-doc -->
     * <!-- end-user-doc -->
     * @generated
     */
    EAttribute CONFIGURATION__ETL_AUTH = eINSTANCE.getConfiguration_Etl_auth();

    /**
     * The meta object literal for the '<em><b>Dwh db</b></em>' containment reference feature.
     * <!-- begin-user-doc -->
     * <!-- end-user-doc -->
     * @generated
     */
    EReference CONFIGURATION__DWH_DB = eINSTANCE.getConfiguration_Dwh_db();

    /**
     * The meta object literal for the '<em><b>Dwh db v</b></em>' attribute feature.
     * <!-- begin-user-doc -->
     * <!-- end-user-doc -->
     * @generated
     */
    EAttribute CONFIGURATION__DWH_DB_V = eINSTANCE.getConfiguration_Dwh_db_v();

    /**
     * The meta object literal for the '<em><b>Dwh addrss</b></em>' attribute feature.
     * <!-- begin-user-doc -->
     * <!-- end-user-doc -->
     * @generated
     */
    EAttribute CONFIGURATION__DWH_ADDRSS = eINSTANCE.getConfiguration_Dwh_addrss();

    /**
     * The meta object literal for the '<em><b>Dwh db os</b></em>' containment reference feature.
     * <!-- begin-user-doc -->
     * <!-- end-user-doc -->
     * @generated
     */
    EReference CONFIGURATION__DWH_DB_OS = eINSTANCE.getConfiguration_Dwh_db_os();

    /**
     * The meta object literal for the '<em><b>Dwh db auth</b></em>' attribute feature.
     * <!-- begin-user-doc -->
     * <!-- end-user-doc -->
     * @generated
     */
    EAttribute CONFIGURATION__DWH_DB_AUTH = eINSTANCE.getConfiguration_Dwh_db_auth();

    /**
     * The meta object literal for the '<em><b>Env</b></em>' containment reference feature.
     * <!-- begin-user-doc -->
     * <!-- end-user-doc -->
     * @generated
     */
    EReference CONFIGURATION__ENV = eINSTANCE.getConfiguration_Env();

    /**
     * The meta object literal for the '<em><b>Env desc</b></em>' attribute feature.
     * <!-- begin-user-doc -->
     * <!-- end-user-doc -->
     * @generated
     */
    EAttribute CONFIGURATION__ENV_DESC = eINSTANCE.getConfiguration_Env_desc();

    /**
     * The meta object literal for the '{@link org.xtext.example.etlcl.etlcl.impl.Run_configurationImpl <em>Run configuration</em>}' class.
     * <!-- begin-user-doc -->
     * <!-- end-user-doc -->
     * @see org.xtext.example.etlcl.etlcl.impl.Run_configurationImpl
     * @see org.xtext.example.etlcl.etlcl.impl.EtlclPackageImpl#getRun_configuration()
     * @generated
     */
    EClass RUN_CONFIGURATION = eINSTANCE.getRun_configuration();

    /**
     * The meta object literal for the '<em><b>Configuration</b></em>' reference feature.
     * <!-- begin-user-doc -->
     * <!-- end-user-doc -->
     * @generated
     */
    EReference RUN_CONFIGURATION__CONFIGURATION = eINSTANCE.getRun_configuration_Configuration();

    /**
     * The meta object literal for the '<em><b>Config</b></em>' attribute feature.
     * <!-- begin-user-doc -->
     * <!-- end-user-doc -->
     * @generated
     */
    EAttribute RUN_CONFIGURATION__CONFIG = eINSTANCE.getRun_configuration_Config();

    /**
     * The meta object literal for the '{@link org.xtext.example.etlcl.etlcl.impl.Evironment_nameImpl <em>Evironment name</em>}' class.
     * <!-- begin-user-doc -->
     * <!-- end-user-doc -->
     * @see org.xtext.example.etlcl.etlcl.impl.Evironment_nameImpl
     * @see org.xtext.example.etlcl.etlcl.impl.EtlclPackageImpl#getEvironment_name()
     * @generated
     */
    EClass EVIRONMENT_NAME = eINSTANCE.getEvironment_name();

    /**
     * The meta object literal for the '<em><b>Name</b></em>' attribute feature.
     * <!-- begin-user-doc -->
     * <!-- end-user-doc -->
     * @generated
     */
    EAttribute EVIRONMENT_NAME__NAME = eINSTANCE.getEvironment_name_Name();

    /**
     * The meta object literal for the '{@link org.xtext.example.etlcl.etlcl.impl.Os_nameImpl <em>Os name</em>}' class.
     * <!-- begin-user-doc -->
     * <!-- end-user-doc -->
     * @see org.xtext.example.etlcl.etlcl.impl.Os_nameImpl
     * @see org.xtext.example.etlcl.etlcl.impl.EtlclPackageImpl#getOs_name()
     * @generated
     */
    EClass OS_NAME = eINSTANCE.getOs_name();

    /**
     * The meta object literal for the '<em><b>Name</b></em>' attribute feature.
     * <!-- begin-user-doc -->
     * <!-- end-user-doc -->
     * @generated
     */
    EAttribute OS_NAME__NAME = eINSTANCE.getOs_name_Name();

    /**
     * The meta object literal for the '{@link org.xtext.example.etlcl.etlcl.impl.Create_domainImpl <em>Create domain</em>}' class.
     * <!-- begin-user-doc -->
     * <!-- end-user-doc -->
     * @see org.xtext.example.etlcl.etlcl.impl.Create_domainImpl
     * @see org.xtext.example.etlcl.etlcl.impl.EtlclPackageImpl#getCreate_domain()
     * @generated
     */
    EClass CREATE_DOMAIN = eINSTANCE.getCreate_domain();

    /**
     * The meta object literal for the '<em><b>Name</b></em>' attribute feature.
     * <!-- begin-user-doc -->
     * <!-- end-user-doc -->
     * @generated
     */
    EAttribute CREATE_DOMAIN__NAME = eINSTANCE.getCreate_domain_Name();

    /**
     * The meta object literal for the '<em><b>Desc</b></em>' attribute feature.
     * <!-- begin-user-doc -->
     * <!-- end-user-doc -->
     * @generated
     */
    EAttribute CREATE_DOMAIN__DESC = eINSTANCE.getCreate_domain_Desc();

    /**
     * The meta object literal for the '{@link org.xtext.example.etlcl.etlcl.impl.Update_domainImpl <em>Update domain</em>}' class.
     * <!-- begin-user-doc -->
     * <!-- end-user-doc -->
     * @see org.xtext.example.etlcl.etlcl.impl.Update_domainImpl
     * @see org.xtext.example.etlcl.etlcl.impl.EtlclPackageImpl#getUpdate_domain()
     * @generated
     */
    EClass UPDATE_DOMAIN = eINSTANCE.getUpdate_domain();

    /**
     * The meta object literal for the '<em><b>Domain</b></em>' reference feature.
     * <!-- begin-user-doc -->
     * <!-- end-user-doc -->
     * @generated
     */
    EReference UPDATE_DOMAIN__DOMAIN = eINSTANCE.getUpdate_domain_Domain();

    /**
     * The meta object literal for the '<em><b>Desc</b></em>' attribute feature.
     * <!-- begin-user-doc -->
     * <!-- end-user-doc -->
     * @generated
     */
    EAttribute UPDATE_DOMAIN__DESC = eINSTANCE.getUpdate_domain_Desc();

    /**
     * The meta object literal for the '{@link org.xtext.example.etlcl.etlcl.impl.Delete_domainImpl <em>Delete domain</em>}' class.
     * <!-- begin-user-doc -->
     * <!-- end-user-doc -->
     * @see org.xtext.example.etlcl.etlcl.impl.Delete_domainImpl
     * @see org.xtext.example.etlcl.etlcl.impl.EtlclPackageImpl#getDelete_domain()
     * @generated
     */
    EClass DELETE_DOMAIN = eINSTANCE.getDelete_domain();

    /**
     * The meta object literal for the '<em><b>Domain</b></em>' reference feature.
     * <!-- begin-user-doc -->
     * <!-- end-user-doc -->
     * @generated
     */
    EReference DELETE_DOMAIN__DOMAIN = eINSTANCE.getDelete_domain_Domain();

    /**
     * The meta object literal for the '{@link org.xtext.example.etlcl.etlcl.impl.Create_environmentImpl <em>Create environment</em>}' class.
     * <!-- begin-user-doc -->
     * <!-- end-user-doc -->
     * @see org.xtext.example.etlcl.etlcl.impl.Create_environmentImpl
     * @see org.xtext.example.etlcl.etlcl.impl.EtlclPackageImpl#getCreate_environment()
     * @generated
     */
    EClass CREATE_ENVIRONMENT = eINSTANCE.getCreate_environment();

    /**
     * The meta object literal for the '<em><b>Name</b></em>' attribute feature.
     * <!-- begin-user-doc -->
     * <!-- end-user-doc -->
     * @generated
     */
    EAttribute CREATE_ENVIRONMENT__NAME = eINSTANCE.getCreate_environment_Name();

    /**
     * The meta object literal for the '<em><b>Desc</b></em>' attribute feature.
     * <!-- begin-user-doc -->
     * <!-- end-user-doc -->
     * @generated
     */
    EAttribute CREATE_ENVIRONMENT__DESC = eINSTANCE.getCreate_environment_Desc();

    /**
     * The meta object literal for the '{@link org.xtext.example.etlcl.etlcl.impl.Update_environmentImpl <em>Update environment</em>}' class.
     * <!-- begin-user-doc -->
     * <!-- end-user-doc -->
     * @see org.xtext.example.etlcl.etlcl.impl.Update_environmentImpl
     * @see org.xtext.example.etlcl.etlcl.impl.EtlclPackageImpl#getUpdate_environment()
     * @generated
     */
    EClass UPDATE_ENVIRONMENT = eINSTANCE.getUpdate_environment();

    /**
     * The meta object literal for the '<em><b>Env</b></em>' reference feature.
     * <!-- begin-user-doc -->
     * <!-- end-user-doc -->
     * @generated
     */
    EReference UPDATE_ENVIRONMENT__ENV = eINSTANCE.getUpdate_environment_Env();

    /**
     * The meta object literal for the '<em><b>Desc</b></em>' attribute feature.
     * <!-- begin-user-doc -->
     * <!-- end-user-doc -->
     * @generated
     */
    EAttribute UPDATE_ENVIRONMENT__DESC = eINSTANCE.getUpdate_environment_Desc();

    /**
     * The meta object literal for the '{@link org.xtext.example.etlcl.etlcl.impl.Delete_environmentImpl <em>Delete environment</em>}' class.
     * <!-- begin-user-doc -->
     * <!-- end-user-doc -->
     * @see org.xtext.example.etlcl.etlcl.impl.Delete_environmentImpl
     * @see org.xtext.example.etlcl.etlcl.impl.EtlclPackageImpl#getDelete_environment()
     * @generated
     */
    EClass DELETE_ENVIRONMENT = eINSTANCE.getDelete_environment();

    /**
     * The meta object literal for the '<em><b>Env</b></em>' reference feature.
     * <!-- begin-user-doc -->
     * <!-- end-user-doc -->
     * @generated
     */
    EReference DELETE_ENVIRONMENT__ENV = eINSTANCE.getDelete_environment_Env();

    /**
     * The meta object literal for the '{@link org.xtext.example.etlcl.etlcl.impl.Create_loadImpl <em>Create load</em>}' class.
     * <!-- begin-user-doc -->
     * <!-- end-user-doc -->
     * @see org.xtext.example.etlcl.etlcl.impl.Create_loadImpl
     * @see org.xtext.example.etlcl.etlcl.impl.EtlclPackageImpl#getCreate_load()
     * @generated
     */
    EClass CREATE_LOAD = eINSTANCE.getCreate_load();

    /**
     * The meta object literal for the '<em><b>Env</b></em>' reference feature.
     * <!-- begin-user-doc -->
     * <!-- end-user-doc -->
     * @generated
     */
    EReference CREATE_LOAD__ENV = eINSTANCE.getCreate_load_Env();

    /**
     * The meta object literal for the '<em><b>Name</b></em>' attribute feature.
     * <!-- begin-user-doc -->
     * <!-- end-user-doc -->
     * @generated
     */
    EAttribute CREATE_LOAD__NAME = eINSTANCE.getCreate_load_Name();

    /**
     * The meta object literal for the '{@link org.xtext.example.etlcl.etlcl.impl.Create_groupImpl <em>Create group</em>}' class.
     * <!-- begin-user-doc -->
     * <!-- end-user-doc -->
     * @see org.xtext.example.etlcl.etlcl.impl.Create_groupImpl
     * @see org.xtext.example.etlcl.etlcl.impl.EtlclPackageImpl#getCreate_group()
     * @generated
     */
    EClass CREATE_GROUP = eINSTANCE.getCreate_group();

    /**
     * The meta object literal for the '<em><b>Load</b></em>' reference feature.
     * <!-- begin-user-doc -->
     * <!-- end-user-doc -->
     * @generated
     */
    EReference CREATE_GROUP__LOAD = eINSTANCE.getCreate_group_Load();

    /**
     * The meta object literal for the '<em><b>Name</b></em>' attribute feature.
     * <!-- begin-user-doc -->
     * <!-- end-user-doc -->
     * @generated
     */
    EAttribute CREATE_GROUP__NAME = eINSTANCE.getCreate_group_Name();

    /**
     * The meta object literal for the '<em><b>Domain</b></em>' reference feature.
     * <!-- begin-user-doc -->
     * <!-- end-user-doc -->
     * @generated
     */
    EReference CREATE_GROUP__DOMAIN = eINSTANCE.getCreate_group_Domain();

    /**
     * The meta object literal for the '{@link org.xtext.example.etlcl.etlcl.impl.Update_groupImpl <em>Update group</em>}' class.
     * <!-- begin-user-doc -->
     * <!-- end-user-doc -->
     * @see org.xtext.example.etlcl.etlcl.impl.Update_groupImpl
     * @see org.xtext.example.etlcl.etlcl.impl.EtlclPackageImpl#getUpdate_group()
     * @generated
     */
    EClass UPDATE_GROUP = eINSTANCE.getUpdate_group();

    /**
     * The meta object literal for the '<em><b>Group</b></em>' reference feature.
     * <!-- begin-user-doc -->
     * <!-- end-user-doc -->
     * @generated
     */
    EReference UPDATE_GROUP__GROUP = eINSTANCE.getUpdate_group_Group();

    /**
     * The meta object literal for the '<em><b>Name</b></em>' attribute feature.
     * <!-- begin-user-doc -->
     * <!-- end-user-doc -->
     * @generated
     */
    EAttribute UPDATE_GROUP__NAME = eINSTANCE.getUpdate_group_Name();

    /**
     * The meta object literal for the '<em><b>Domain</b></em>' reference feature.
     * <!-- begin-user-doc -->
     * <!-- end-user-doc -->
     * @generated
     */
    EReference UPDATE_GROUP__DOMAIN = eINSTANCE.getUpdate_group_Domain();

    /**
     * The meta object literal for the '{@link org.xtext.example.etlcl.etlcl.impl.Delete_groupImpl <em>Delete group</em>}' class.
     * <!-- begin-user-doc -->
     * <!-- end-user-doc -->
     * @see org.xtext.example.etlcl.etlcl.impl.Delete_groupImpl
     * @see org.xtext.example.etlcl.etlcl.impl.EtlclPackageImpl#getDelete_group()
     * @generated
     */
    EClass DELETE_GROUP = eINSTANCE.getDelete_group();

    /**
     * The meta object literal for the '<em><b>Group</b></em>' reference feature.
     * <!-- begin-user-doc -->
     * <!-- end-user-doc -->
     * @generated
     */
    EReference DELETE_GROUP__GROUP = eINSTANCE.getDelete_group_Group();

    /**
     * The meta object literal for the '{@link org.xtext.example.etlcl.etlcl.impl.Create_taskImpl <em>Create task</em>}' class.
     * <!-- begin-user-doc -->
     * <!-- end-user-doc -->
     * @see org.xtext.example.etlcl.etlcl.impl.Create_taskImpl
     * @see org.xtext.example.etlcl.etlcl.impl.EtlclPackageImpl#getCreate_task()
     * @generated
     */
    EClass CREATE_TASK = eINSTANCE.getCreate_task();

    /**
     * The meta object literal for the '<em><b>Group</b></em>' reference feature.
     * <!-- begin-user-doc -->
     * <!-- end-user-doc -->
     * @generated
     */
    EReference CREATE_TASK__GROUP = eINSTANCE.getCreate_task_Group();

    /**
     * The meta object literal for the '<em><b>Name</b></em>' attribute feature.
     * <!-- begin-user-doc -->
     * <!-- end-user-doc -->
     * @generated
     */
    EAttribute CREATE_TASK__NAME = eINSTANCE.getCreate_task_Name();

    /**
     * The meta object literal for the '<em><b>Tname</b></em>' attribute feature.
     * <!-- begin-user-doc -->
     * <!-- end-user-doc -->
     * @generated
     */
    EAttribute CREATE_TASK__TNAME = eINSTANCE.getCreate_task_Tname();

    /**
     * The meta object literal for the '<em><b>Aname</b></em>' reference feature.
     * <!-- begin-user-doc -->
     * <!-- end-user-doc -->
     * @generated
     */
    EReference CREATE_TASK__ANAME = eINSTANCE.getCreate_task_Aname();

    /**
     * The meta object literal for the '<em><b>Parameters</b></em>' containment reference list feature.
     * <!-- begin-user-doc -->
     * <!-- end-user-doc -->
     * @generated
     */
    EReference CREATE_TASK__PARAMETERS = eINSTANCE.getCreate_task_Parameters();

    /**
     * The meta object literal for the '{@link org.xtext.example.etlcl.etlcl.impl.Update_taskImpl <em>Update task</em>}' class.
     * <!-- begin-user-doc -->
     * <!-- end-user-doc -->
     * @see org.xtext.example.etlcl.etlcl.impl.Update_taskImpl
     * @see org.xtext.example.etlcl.etlcl.impl.EtlclPackageImpl#getUpdate_task()
     * @generated
     */
    EClass UPDATE_TASK = eINSTANCE.getUpdate_task();

    /**
     * The meta object literal for the '<em><b>Task</b></em>' reference feature.
     * <!-- begin-user-doc -->
     * <!-- end-user-doc -->
     * @generated
     */
    EReference UPDATE_TASK__TASK = eINSTANCE.getUpdate_task_Task();

    /**
     * The meta object literal for the '<em><b>Tname</b></em>' attribute feature.
     * <!-- begin-user-doc -->
     * <!-- end-user-doc -->
     * @generated
     */
    EAttribute UPDATE_TASK__TNAME = eINSTANCE.getUpdate_task_Tname();

    /**
     * The meta object literal for the '<em><b>Aname</b></em>' reference feature.
     * <!-- begin-user-doc -->
     * <!-- end-user-doc -->
     * @generated
     */
    EReference UPDATE_TASK__ANAME = eINSTANCE.getUpdate_task_Aname();

    /**
     * The meta object literal for the '<em><b>Parameters</b></em>' containment reference list feature.
     * <!-- begin-user-doc -->
     * <!-- end-user-doc -->
     * @generated
     */
    EReference UPDATE_TASK__PARAMETERS = eINSTANCE.getUpdate_task_Parameters();

    /**
     * The meta object literal for the '{@link org.xtext.example.etlcl.etlcl.impl.Delete_taskImpl <em>Delete task</em>}' class.
     * <!-- begin-user-doc -->
     * <!-- end-user-doc -->
     * @see org.xtext.example.etlcl.etlcl.impl.Delete_taskImpl
     * @see org.xtext.example.etlcl.etlcl.impl.EtlclPackageImpl#getDelete_task()
     * @generated
     */
    EClass DELETE_TASK = eINSTANCE.getDelete_task();

    /**
     * The meta object literal for the '<em><b>Task</b></em>' reference feature.
     * <!-- begin-user-doc -->
     * <!-- end-user-doc -->
     * @generated
     */
    EReference DELETE_TASK__TASK = eINSTANCE.getDelete_task_Task();

    /**
     * The meta object literal for the '<em><b>Reorder</b></em>' attribute feature.
     * <!-- begin-user-doc -->
     * <!-- end-user-doc -->
     * @generated
     */
    EAttribute DELETE_TASK__REORDER = eINSTANCE.getDelete_task_Reorder();

    /**
     * The meta object literal for the '{@link org.xtext.example.etlcl.etlcl.impl.Create_user_groupImpl <em>Create user group</em>}' class.
     * <!-- begin-user-doc -->
     * <!-- end-user-doc -->
     * @see org.xtext.example.etlcl.etlcl.impl.Create_user_groupImpl
     * @see org.xtext.example.etlcl.etlcl.impl.EtlclPackageImpl#getCreate_user_group()
     * @generated
     */
    EClass CREATE_USER_GROUP = eINSTANCE.getCreate_user_group();

    /**
     * The meta object literal for the '<em><b>Name</b></em>' attribute feature.
     * <!-- begin-user-doc -->
     * <!-- end-user-doc -->
     * @generated
     */
    EAttribute CREATE_USER_GROUP__NAME = eINSTANCE.getCreate_user_group_Name();

    /**
     * The meta object literal for the '<em><b>Desc</b></em>' attribute feature.
     * <!-- begin-user-doc -->
     * <!-- end-user-doc -->
     * @generated
     */
    EAttribute CREATE_USER_GROUP__DESC = eINSTANCE.getCreate_user_group_Desc();

    /**
     * The meta object literal for the '{@link org.xtext.example.etlcl.etlcl.impl.Update_user_groupImpl <em>Update user group</em>}' class.
     * <!-- begin-user-doc -->
     * <!-- end-user-doc -->
     * @see org.xtext.example.etlcl.etlcl.impl.Update_user_groupImpl
     * @see org.xtext.example.etlcl.etlcl.impl.EtlclPackageImpl#getUpdate_user_group()
     * @generated
     */
    EClass UPDATE_USER_GROUP = eINSTANCE.getUpdate_user_group();

    /**
     * The meta object literal for the '<em><b>Group</b></em>' reference feature.
     * <!-- begin-user-doc -->
     * <!-- end-user-doc -->
     * @generated
     */
    EReference UPDATE_USER_GROUP__GROUP = eINSTANCE.getUpdate_user_group_Group();

    /**
     * The meta object literal for the '<em><b>Desc</b></em>' attribute feature.
     * <!-- begin-user-doc -->
     * <!-- end-user-doc -->
     * @generated
     */
    EAttribute UPDATE_USER_GROUP__DESC = eINSTANCE.getUpdate_user_group_Desc();

    /**
     * The meta object literal for the '{@link org.xtext.example.etlcl.etlcl.impl.Delete_user_groupImpl <em>Delete user group</em>}' class.
     * <!-- begin-user-doc -->
     * <!-- end-user-doc -->
     * @see org.xtext.example.etlcl.etlcl.impl.Delete_user_groupImpl
     * @see org.xtext.example.etlcl.etlcl.impl.EtlclPackageImpl#getDelete_user_group()
     * @generated
     */
    EClass DELETE_USER_GROUP = eINSTANCE.getDelete_user_group();

    /**
     * The meta object literal for the '<em><b>Group</b></em>' reference feature.
     * <!-- begin-user-doc -->
     * <!-- end-user-doc -->
     * @generated
     */
    EReference DELETE_USER_GROUP__GROUP = eINSTANCE.getDelete_user_group_Group();

    /**
     * The meta object literal for the '{@link org.xtext.example.etlcl.etlcl.impl.Create_userImpl <em>Create user</em>}' class.
     * <!-- begin-user-doc -->
     * <!-- end-user-doc -->
     * @see org.xtext.example.etlcl.etlcl.impl.Create_userImpl
     * @see org.xtext.example.etlcl.etlcl.impl.EtlclPackageImpl#getCreate_user()
     * @generated
     */
    EClass CREATE_USER = eINSTANCE.getCreate_user();

    /**
     * The meta object literal for the '<em><b>Name</b></em>' attribute feature.
     * <!-- begin-user-doc -->
     * <!-- end-user-doc -->
     * @generated
     */
    EAttribute CREATE_USER__NAME = eINSTANCE.getCreate_user_Name();

    /**
     * The meta object literal for the '<em><b>Ugname</b></em>' reference feature.
     * <!-- begin-user-doc -->
     * <!-- end-user-doc -->
     * @generated
     */
    EReference CREATE_USER__UGNAME = eINSTANCE.getCreate_user_Ugname();

    /**
     * The meta object literal for the '<em><b>Passwd</b></em>' attribute feature.
     * <!-- begin-user-doc -->
     * <!-- end-user-doc -->
     * @generated
     */
    EAttribute CREATE_USER__PASSWD = eINSTANCE.getCreate_user_Passwd();

    /**
     * The meta object literal for the '<em><b>Fulln</b></em>' attribute feature.
     * <!-- begin-user-doc -->
     * <!-- end-user-doc -->
     * @generated
     */
    EAttribute CREATE_USER__FULLN = eINSTANCE.getCreate_user_Fulln();

    /**
     * The meta object literal for the '<em><b>Af</b></em>' attribute feature.
     * <!-- begin-user-doc -->
     * <!-- end-user-doc -->
     * @generated
     */
    EAttribute CREATE_USER__AF = eINSTANCE.getCreate_user_Af();

    /**
     * The meta object literal for the '{@link org.xtext.example.etlcl.etlcl.impl.Update_userImpl <em>Update user</em>}' class.
     * <!-- begin-user-doc -->
     * <!-- end-user-doc -->
     * @see org.xtext.example.etlcl.etlcl.impl.Update_userImpl
     * @see org.xtext.example.etlcl.etlcl.impl.EtlclPackageImpl#getUpdate_user()
     * @generated
     */
    EClass UPDATE_USER = eINSTANCE.getUpdate_user();

    /**
     * The meta object literal for the '<em><b>User</b></em>' reference feature.
     * <!-- begin-user-doc -->
     * <!-- end-user-doc -->
     * @generated
     */
    EReference UPDATE_USER__USER = eINSTANCE.getUpdate_user_User();

    /**
     * The meta object literal for the '<em><b>Ugname</b></em>' reference feature.
     * <!-- begin-user-doc -->
     * <!-- end-user-doc -->
     * @generated
     */
    EReference UPDATE_USER__UGNAME = eINSTANCE.getUpdate_user_Ugname();

    /**
     * The meta object literal for the '<em><b>Passwd</b></em>' attribute feature.
     * <!-- begin-user-doc -->
     * <!-- end-user-doc -->
     * @generated
     */
    EAttribute UPDATE_USER__PASSWD = eINSTANCE.getUpdate_user_Passwd();

    /**
     * The meta object literal for the '<em><b>Fulln</b></em>' attribute feature.
     * <!-- begin-user-doc -->
     * <!-- end-user-doc -->
     * @generated
     */
    EAttribute UPDATE_USER__FULLN = eINSTANCE.getUpdate_user_Fulln();

    /**
     * The meta object literal for the '<em><b>Af</b></em>' attribute feature.
     * <!-- begin-user-doc -->
     * <!-- end-user-doc -->
     * @generated
     */
    EAttribute UPDATE_USER__AF = eINSTANCE.getUpdate_user_Af();

    /**
     * The meta object literal for the '{@link org.xtext.example.etlcl.etlcl.impl.Delete_userImpl <em>Delete user</em>}' class.
     * <!-- begin-user-doc -->
     * <!-- end-user-doc -->
     * @see org.xtext.example.etlcl.etlcl.impl.Delete_userImpl
     * @see org.xtext.example.etlcl.etlcl.impl.EtlclPackageImpl#getDelete_user()
     * @generated
     */
    EClass DELETE_USER = eINSTANCE.getDelete_user();

    /**
     * The meta object literal for the '<em><b>User</b></em>' reference feature.
     * <!-- begin-user-doc -->
     * <!-- end-user-doc -->
     * @generated
     */
    EReference DELETE_USER__USER = eINSTANCE.getDelete_user_User();

    /**
     * The meta object literal for the '{@link org.xtext.example.etlcl.etlcl.impl.Create_contextImpl <em>Create context</em>}' class.
     * <!-- begin-user-doc -->
     * <!-- end-user-doc -->
     * @see org.xtext.example.etlcl.etlcl.impl.Create_contextImpl
     * @see org.xtext.example.etlcl.etlcl.impl.EtlclPackageImpl#getCreate_context()
     * @generated
     */
    EClass CREATE_CONTEXT = eINSTANCE.getCreate_context();

    /**
     * The meta object literal for the '<em><b>Name</b></em>' attribute feature.
     * <!-- begin-user-doc -->
     * <!-- end-user-doc -->
     * @generated
     */
    EAttribute CREATE_CONTEXT__NAME = eINSTANCE.getCreate_context_Name();

    /**
     * The meta object literal for the '<em><b>Desc</b></em>' attribute feature.
     * <!-- begin-user-doc -->
     * <!-- end-user-doc -->
     * @generated
     */
    EAttribute CREATE_CONTEXT__DESC = eINSTANCE.getCreate_context_Desc();

    /**
     * The meta object literal for the '<em><b>Env</b></em>' reference feature.
     * <!-- begin-user-doc -->
     * <!-- end-user-doc -->
     * @generated
     */
    EReference CREATE_CONTEXT__ENV = eINSTANCE.getCreate_context_Env();

    /**
     * The meta object literal for the '{@link org.xtext.example.etlcl.etlcl.impl.Update_contextImpl <em>Update context</em>}' class.
     * <!-- begin-user-doc -->
     * <!-- end-user-doc -->
     * @see org.xtext.example.etlcl.etlcl.impl.Update_contextImpl
     * @see org.xtext.example.etlcl.etlcl.impl.EtlclPackageImpl#getUpdate_context()
     * @generated
     */
    EClass UPDATE_CONTEXT = eINSTANCE.getUpdate_context();

    /**
     * The meta object literal for the '<em><b>Context</b></em>' reference feature.
     * <!-- begin-user-doc -->
     * <!-- end-user-doc -->
     * @generated
     */
    EReference UPDATE_CONTEXT__CONTEXT = eINSTANCE.getUpdate_context_Context();

    /**
     * The meta object literal for the '<em><b>Desc</b></em>' attribute feature.
     * <!-- begin-user-doc -->
     * <!-- end-user-doc -->
     * @generated
     */
    EAttribute UPDATE_CONTEXT__DESC = eINSTANCE.getUpdate_context_Desc();

    /**
     * The meta object literal for the '<em><b>Env</b></em>' reference feature.
     * <!-- begin-user-doc -->
     * <!-- end-user-doc -->
     * @generated
     */
    EReference UPDATE_CONTEXT__ENV = eINSTANCE.getUpdate_context_Env();

    /**
     * The meta object literal for the '{@link org.xtext.example.etlcl.etlcl.impl.Delete_contextImpl <em>Delete context</em>}' class.
     * <!-- begin-user-doc -->
     * <!-- end-user-doc -->
     * @see org.xtext.example.etlcl.etlcl.impl.Delete_contextImpl
     * @see org.xtext.example.etlcl.etlcl.impl.EtlclPackageImpl#getDelete_context()
     * @generated
     */
    EClass DELETE_CONTEXT = eINSTANCE.getDelete_context();

    /**
     * The meta object literal for the '<em><b>Context</b></em>' reference feature.
     * <!-- begin-user-doc -->
     * <!-- end-user-doc -->
     * @generated
     */
    EReference DELETE_CONTEXT__CONTEXT = eINSTANCE.getDelete_context_Context();

    /**
     * The meta object literal for the '{@link org.xtext.example.etlcl.etlcl.impl.Create_scheduler_typeImpl <em>Create scheduler type</em>}' class.
     * <!-- begin-user-doc -->
     * <!-- end-user-doc -->
     * @see org.xtext.example.etlcl.etlcl.impl.Create_scheduler_typeImpl
     * @see org.xtext.example.etlcl.etlcl.impl.EtlclPackageImpl#getCreate_scheduler_type()
     * @generated
     */
    EClass CREATE_SCHEDULER_TYPE = eINSTANCE.getCreate_scheduler_type();

    /**
     * The meta object literal for the '<em><b>Name</b></em>' attribute feature.
     * <!-- begin-user-doc -->
     * <!-- end-user-doc -->
     * @generated
     */
    EAttribute CREATE_SCHEDULER_TYPE__NAME = eINSTANCE.getCreate_scheduler_type_Name();

    /**
     * The meta object literal for the '<em><b>Rtins</b></em>' attribute feature.
     * <!-- begin-user-doc -->
     * <!-- end-user-doc -->
     * @generated
     */
    EAttribute CREATE_SCHEDULER_TYPE__RTINS = eINSTANCE.getCreate_scheduler_type_Rtins();

    /**
     * The meta object literal for the '<em><b>Ldf</b></em>' attribute feature.
     * <!-- begin-user-doc -->
     * <!-- end-user-doc -->
     * @generated
     */
    EAttribute CREATE_SCHEDULER_TYPE__LDF = eINSTANCE.getCreate_scheduler_type_Ldf();

    /**
     * The meta object literal for the '{@link org.xtext.example.etlcl.etlcl.impl.Create_schedulerImpl <em>Create scheduler</em>}' class.
     * <!-- begin-user-doc -->
     * <!-- end-user-doc -->
     * @see org.xtext.example.etlcl.etlcl.impl.Create_schedulerImpl
     * @see org.xtext.example.etlcl.etlcl.impl.EtlclPackageImpl#getCreate_scheduler()
     * @generated
     */
    EClass CREATE_SCHEDULER = eINSTANCE.getCreate_scheduler();

    /**
     * The meta object literal for the '<em><b>Name</b></em>' attribute feature.
     * <!-- begin-user-doc -->
     * <!-- end-user-doc -->
     * @generated
     */
    EAttribute CREATE_SCHEDULER__NAME = eINSTANCE.getCreate_scheduler_Name();

    /**
     * The meta object literal for the '<em><b>Lsid</b></em>' reference feature.
     * <!-- begin-user-doc -->
     * <!-- end-user-doc -->
     * @generated
     */
    EReference CREATE_SCHEDULER__LSID = eINSTANCE.getCreate_scheduler_Lsid();

    /**
     * The meta object literal for the '<em><b>Csid</b></em>' reference feature.
     * <!-- begin-user-doc -->
     * <!-- end-user-doc -->
     * @generated
     */
    EReference CREATE_SCHEDULER__CSID = eINSTANCE.getCreate_scheduler_Csid();

    /**
     * The meta object literal for the '<em><b>Dtime</b></em>' attribute feature.
     * <!-- begin-user-doc -->
     * <!-- end-user-doc -->
     * @generated
     */
    EAttribute CREATE_SCHEDULER__DTIME = eINSTANCE.getCreate_scheduler_Dtime();

    /**
     * The meta object literal for the '<em><b>Desc</b></em>' attribute feature.
     * <!-- begin-user-doc -->
     * <!-- end-user-doc -->
     * @generated
     */
    EAttribute CREATE_SCHEDULER__DESC = eINSTANCE.getCreate_scheduler_Desc();

    /**
     * The meta object literal for the '{@link org.xtext.example.etlcl.etlcl.impl.Update_schedulerImpl <em>Update scheduler</em>}' class.
     * <!-- begin-user-doc -->
     * <!-- end-user-doc -->
     * @see org.xtext.example.etlcl.etlcl.impl.Update_schedulerImpl
     * @see org.xtext.example.etlcl.etlcl.impl.EtlclPackageImpl#getUpdate_scheduler()
     * @generated
     */
    EClass UPDATE_SCHEDULER = eINSTANCE.getUpdate_scheduler();

    /**
     * The meta object literal for the '<em><b>Sched</b></em>' reference feature.
     * <!-- begin-user-doc -->
     * <!-- end-user-doc -->
     * @generated
     */
    EReference UPDATE_SCHEDULER__SCHED = eINSTANCE.getUpdate_scheduler_Sched();

    /**
     * The meta object literal for the '<em><b>Lsid</b></em>' reference feature.
     * <!-- begin-user-doc -->
     * <!-- end-user-doc -->
     * @generated
     */
    EReference UPDATE_SCHEDULER__LSID = eINSTANCE.getUpdate_scheduler_Lsid();

    /**
     * The meta object literal for the '<em><b>Csid</b></em>' reference feature.
     * <!-- begin-user-doc -->
     * <!-- end-user-doc -->
     * @generated
     */
    EReference UPDATE_SCHEDULER__CSID = eINSTANCE.getUpdate_scheduler_Csid();

    /**
     * The meta object literal for the '<em><b>Dtime</b></em>' attribute feature.
     * <!-- begin-user-doc -->
     * <!-- end-user-doc -->
     * @generated
     */
    EAttribute UPDATE_SCHEDULER__DTIME = eINSTANCE.getUpdate_scheduler_Dtime();

    /**
     * The meta object literal for the '<em><b>Desc</b></em>' attribute feature.
     * <!-- begin-user-doc -->
     * <!-- end-user-doc -->
     * @generated
     */
    EAttribute UPDATE_SCHEDULER__DESC = eINSTANCE.getUpdate_scheduler_Desc();

    /**
     * The meta object literal for the '{@link org.xtext.example.etlcl.etlcl.impl.Delete_schedulerImpl <em>Delete scheduler</em>}' class.
     * <!-- begin-user-doc -->
     * <!-- end-user-doc -->
     * @see org.xtext.example.etlcl.etlcl.impl.Delete_schedulerImpl
     * @see org.xtext.example.etlcl.etlcl.impl.EtlclPackageImpl#getDelete_scheduler()
     * @generated
     */
    EClass DELETE_SCHEDULER = eINSTANCE.getDelete_scheduler();

    /**
     * The meta object literal for the '<em><b>Sched</b></em>' reference feature.
     * <!-- begin-user-doc -->
     * <!-- end-user-doc -->
     * @generated
     */
    EReference DELETE_SCHEDULER__SCHED = eINSTANCE.getDelete_scheduler_Sched();

    /**
     * The meta object literal for the '{@link org.xtext.example.etlcl.etlcl.impl.Create_group_dependencyImpl <em>Create group dependency</em>}' class.
     * <!-- begin-user-doc -->
     * <!-- end-user-doc -->
     * @see org.xtext.example.etlcl.etlcl.impl.Create_group_dependencyImpl
     * @see org.xtext.example.etlcl.etlcl.impl.EtlclPackageImpl#getCreate_group_dependency()
     * @generated
     */
    EClass CREATE_GROUP_DEPENDENCY = eINSTANCE.getCreate_group_dependency();

    /**
     * The meta object literal for the '<em><b>G1</b></em>' reference feature.
     * <!-- begin-user-doc -->
     * <!-- end-user-doc -->
     * @generated
     */
    EReference CREATE_GROUP_DEPENDENCY__G1 = eINSTANCE.getCreate_group_dependency_G1();

    /**
     * The meta object literal for the '<em><b>G2</b></em>' reference feature.
     * <!-- begin-user-doc -->
     * <!-- end-user-doc -->
     * @generated
     */
    EReference CREATE_GROUP_DEPENDENCY__G2 = eINSTANCE.getCreate_group_dependency_G2();

    /**
     * The meta object literal for the '<em><b>Dc</b></em>' containment reference feature.
     * <!-- begin-user-doc -->
     * <!-- end-user-doc -->
     * @generated
     */
    EReference CREATE_GROUP_DEPENDENCY__DC = eINSTANCE.getCreate_group_dependency_Dc();

    /**
     * The meta object literal for the '{@link org.xtext.example.etlcl.etlcl.impl.Create_task_dependencyImpl <em>Create task dependency</em>}' class.
     * <!-- begin-user-doc -->
     * <!-- end-user-doc -->
     * @see org.xtext.example.etlcl.etlcl.impl.Create_task_dependencyImpl
     * @see org.xtext.example.etlcl.etlcl.impl.EtlclPackageImpl#getCreate_task_dependency()
     * @generated
     */
    EClass CREATE_TASK_DEPENDENCY = eINSTANCE.getCreate_task_dependency();

    /**
     * The meta object literal for the '<em><b>T1</b></em>' reference feature.
     * <!-- begin-user-doc -->
     * <!-- end-user-doc -->
     * @generated
     */
    EReference CREATE_TASK_DEPENDENCY__T1 = eINSTANCE.getCreate_task_dependency_T1();

    /**
     * The meta object literal for the '<em><b>Dep</b></em>' attribute feature.
     * <!-- begin-user-doc -->
     * <!-- end-user-doc -->
     * @generated
     */
    EAttribute CREATE_TASK_DEPENDENCY__DEP = eINSTANCE.getCreate_task_dependency_Dep();

    /**
     * The meta object literal for the '<em><b>T2</b></em>' reference feature.
     * <!-- begin-user-doc -->
     * <!-- end-user-doc -->
     * @generated
     */
    EReference CREATE_TASK_DEPENDENCY__T2 = eINSTANCE.getCreate_task_dependency_T2();

    /**
     * The meta object literal for the '<em><b>Dc</b></em>' containment reference feature.
     * <!-- begin-user-doc -->
     * <!-- end-user-doc -->
     * @generated
     */
    EReference CREATE_TASK_DEPENDENCY__DC = eINSTANCE.getCreate_task_dependency_Dc();

    /**
     * The meta object literal for the '{@link org.xtext.example.etlcl.etlcl.impl.Dependency_conditionImpl <em>Dependency condition</em>}' class.
     * <!-- begin-user-doc -->
     * <!-- end-user-doc -->
     * @see org.xtext.example.etlcl.etlcl.impl.Dependency_conditionImpl
     * @see org.xtext.example.etlcl.etlcl.impl.EtlclPackageImpl#getDependency_condition()
     * @generated
     */
    EClass DEPENDENCY_CONDITION = eINSTANCE.getDependency_condition();

    /**
     * The meta object literal for the '<em><b>Success</b></em>' attribute feature.
     * <!-- begin-user-doc -->
     * <!-- end-user-doc -->
     * @generated
     */
    EAttribute DEPENDENCY_CONDITION__SUCCESS = eINSTANCE.getDependency_condition_Success();

    /**
     * The meta object literal for the '<em><b>Finish</b></em>' attribute feature.
     * <!-- begin-user-doc -->
     * <!-- end-user-doc -->
     * @generated
     */
    EAttribute DEPENDENCY_CONDITION__FINISH = eINSTANCE.getDependency_condition_Finish();

    /**
     * The meta object literal for the '<em><b>Error</b></em>' attribute feature.
     * <!-- begin-user-doc -->
     * <!-- end-user-doc -->
     * @generated
     */
    EAttribute DEPENDENCY_CONDITION__ERROR = eINSTANCE.getDependency_condition_Error();

    /**
     * The meta object literal for the '<em><b>Empty</b></em>' attribute feature.
     * <!-- begin-user-doc -->
     * <!-- end-user-doc -->
     * @generated
     */
    EAttribute DEPENDENCY_CONDITION__EMPTY = eINSTANCE.getDependency_condition_Empty();

    /**
     * The meta object literal for the '{@link org.xtext.example.etlcl.etlcl.impl.Etl_tool_nameImpl <em>Etl tool name</em>}' class.
     * <!-- begin-user-doc -->
     * <!-- end-user-doc -->
     * @see org.xtext.example.etlcl.etlcl.impl.Etl_tool_nameImpl
     * @see org.xtext.example.etlcl.etlcl.impl.EtlclPackageImpl#getEtl_tool_name()
     * @generated
     */
    EClass ETL_TOOL_NAME = eINSTANCE.getEtl_tool_name();

    /**
     * The meta object literal for the '<em><b>Name</b></em>' attribute feature.
     * <!-- begin-user-doc -->
     * <!-- end-user-doc -->
     * @generated
     */
    EAttribute ETL_TOOL_NAME__NAME = eINSTANCE.getEtl_tool_name_Name();

    /**
     * The meta object literal for the '{@link org.xtext.example.etlcl.etlcl.impl.Run_taskImpl <em>Run task</em>}' class.
     * <!-- begin-user-doc -->
     * <!-- end-user-doc -->
     * @see org.xtext.example.etlcl.etlcl.impl.Run_taskImpl
     * @see org.xtext.example.etlcl.etlcl.impl.EtlclPackageImpl#getRun_task()
     * @generated
     */
    EClass RUN_TASK = eINSTANCE.getRun_task();

    /**
     * The meta object literal for the '<em><b>Task</b></em>' reference feature.
     * <!-- begin-user-doc -->
     * <!-- end-user-doc -->
     * @generated
     */
    EReference RUN_TASK__TASK = eINSTANCE.getRun_task_Task();

    /**
     * The meta object literal for the '{@link org.xtext.example.etlcl.etlcl.impl.Run_groupImpl <em>Run group</em>}' class.
     * <!-- begin-user-doc -->
     * <!-- end-user-doc -->
     * @see org.xtext.example.etlcl.etlcl.impl.Run_groupImpl
     * @see org.xtext.example.etlcl.etlcl.impl.EtlclPackageImpl#getRun_group()
     * @generated
     */
    EClass RUN_GROUP = eINSTANCE.getRun_group();

    /**
     * The meta object literal for the '<em><b>Group</b></em>' reference feature.
     * <!-- begin-user-doc -->
     * <!-- end-user-doc -->
     * @generated
     */
    EReference RUN_GROUP__GROUP = eINSTANCE.getRun_group_Group();

    /**
     * The meta object literal for the '{@link org.xtext.example.etlcl.etlcl.impl.Run_loadImpl <em>Run load</em>}' class.
     * <!-- begin-user-doc -->
     * <!-- end-user-doc -->
     * @see org.xtext.example.etlcl.etlcl.impl.Run_loadImpl
     * @see org.xtext.example.etlcl.etlcl.impl.EtlclPackageImpl#getRun_load()
     * @generated
     */
    EClass RUN_LOAD = eINSTANCE.getRun_load();

    /**
     * The meta object literal for the '<em><b>Load</b></em>' reference feature.
     * <!-- begin-user-doc -->
     * <!-- end-user-doc -->
     * @generated
     */
    EReference RUN_LOAD__LOAD = eINSTANCE.getRun_load_Load();

    /**
     * The meta object literal for the '{@link org.xtext.example.etlcl.etlcl.impl.ParametersImpl <em>Parameters</em>}' class.
     * <!-- begin-user-doc -->
     * <!-- end-user-doc -->
     * @see org.xtext.example.etlcl.etlcl.impl.ParametersImpl
     * @see org.xtext.example.etlcl.etlcl.impl.EtlclPackageImpl#getParameters()
     * @generated
     */
    EClass PARAMETERS = eINSTANCE.getParameters();

    /**
     * The meta object literal for the '<em><b>Name</b></em>' attribute feature.
     * <!-- begin-user-doc -->
     * <!-- end-user-doc -->
     * @generated
     */
    EAttribute PARAMETERS__NAME = eINSTANCE.getParameters_Name();

    /**
     * The meta object literal for the '<em><b>Parameter</b></em>' attribute feature.
     * <!-- begin-user-doc -->
     * <!-- end-user-doc -->
     * @generated
     */
    EAttribute PARAMETERS__PARAMETER = eINSTANCE.getParameters_Parameter();

    /**
     * The meta object literal for the '{@link org.xtext.example.etlcl.etlcl.impl.Db_typeImpl <em>Db type</em>}' class.
     * <!-- begin-user-doc -->
     * <!-- end-user-doc -->
     * @see org.xtext.example.etlcl.etlcl.impl.Db_typeImpl
     * @see org.xtext.example.etlcl.etlcl.impl.EtlclPackageImpl#getDb_type()
     * @generated
     */
    EClass DB_TYPE = eINSTANCE.getDb_type();

    /**
     * The meta object literal for the '<em><b>Name</b></em>' attribute feature.
     * <!-- begin-user-doc -->
     * <!-- end-user-doc -->
     * @generated
     */
    EAttribute DB_TYPE__NAME = eINSTANCE.getDb_type_Name();

    /**
     * The meta object literal for the '{@link org.xtext.example.etlcl.etlcl.impl.Create_tableImpl <em>Create table</em>}' class.
     * <!-- begin-user-doc -->
     * <!-- end-user-doc -->
     * @see org.xtext.example.etlcl.etlcl.impl.Create_tableImpl
     * @see org.xtext.example.etlcl.etlcl.impl.EtlclPackageImpl#getCreate_table()
     * @generated
     */
    EClass CREATE_TABLE = eINSTANCE.getCreate_table();

    /**
     * The meta object literal for the '<em><b>Name</b></em>' attribute feature.
     * <!-- begin-user-doc -->
     * <!-- end-user-doc -->
     * @generated
     */
    EAttribute CREATE_TABLE__NAME = eINSTANCE.getCreate_table_Name();

    /**
     * The meta object literal for the '<em><b>Columns</b></em>' containment reference list feature.
     * <!-- begin-user-doc -->
     * <!-- end-user-doc -->
     * @generated
     */
    EReference CREATE_TABLE__COLUMNS = eINSTANCE.getCreate_table_Columns();

    /**
     * The meta object literal for the '{@link org.xtext.example.etlcl.etlcl.impl.Truncate_statementImpl <em>Truncate statement</em>}' class.
     * <!-- begin-user-doc -->
     * <!-- end-user-doc -->
     * @see org.xtext.example.etlcl.etlcl.impl.Truncate_statementImpl
     * @see org.xtext.example.etlcl.etlcl.impl.EtlclPackageImpl#getTruncate_statement()
     * @generated
     */
    EClass TRUNCATE_STATEMENT = eINSTANCE.getTruncate_statement();

    /**
     * The meta object literal for the '<em><b>Table</b></em>' reference feature.
     * <!-- begin-user-doc -->
     * <!-- end-user-doc -->
     * @generated
     */
    EReference TRUNCATE_STATEMENT__TABLE = eINSTANCE.getTruncate_statement_Table();

    /**
     * The meta object literal for the '<em><b>Trun</b></em>' attribute feature.
     * <!-- begin-user-doc -->
     * <!-- end-user-doc -->
     * @generated
     */
    EAttribute TRUNCATE_STATEMENT__TRUN = eINSTANCE.getTruncate_statement_Trun();

    /**
     * The meta object literal for the '{@link org.xtext.example.etlcl.etlcl.impl.CursorImpl <em>Cursor</em>}' class.
     * <!-- begin-user-doc -->
     * <!-- end-user-doc -->
     * @see org.xtext.example.etlcl.etlcl.impl.CursorImpl
     * @see org.xtext.example.etlcl.etlcl.impl.EtlclPackageImpl#getCursor()
     * @generated
     */
    EClass CURSOR = eINSTANCE.getCursor();

    /**
     * The meta object literal for the '<em><b>Table</b></em>' reference feature.
     * <!-- begin-user-doc -->
     * <!-- end-user-doc -->
     * @generated
     */
    EReference CURSOR__TABLE = eINSTANCE.getCursor_Table();

    /**
     * The meta object literal for the '<em><b>Cur</b></em>' attribute feature.
     * <!-- begin-user-doc -->
     * <!-- end-user-doc -->
     * @generated
     */
    EAttribute CURSOR__CUR = eINSTANCE.getCursor_Cur();

    /**
     * The meta object literal for the '{@link org.xtext.example.etlcl.etlcl.impl.SCD4Impl <em>SCD4</em>}' class.
     * <!-- begin-user-doc -->
     * <!-- end-user-doc -->
     * @see org.xtext.example.etlcl.etlcl.impl.SCD4Impl
     * @see org.xtext.example.etlcl.etlcl.impl.EtlclPackageImpl#getSCD4()
     * @generated
     */
    EClass SCD4 = eINSTANCE.getSCD4();

    /**
     * The meta object literal for the '<em><b>Table</b></em>' reference feature.
     * <!-- begin-user-doc -->
     * <!-- end-user-doc -->
     * @generated
     */
    EReference SCD4__TABLE = eINSTANCE.getSCD4_Table();

    /**
     * The meta object literal for the '<em><b>Scd4</b></em>' attribute feature.
     * <!-- begin-user-doc -->
     * <!-- end-user-doc -->
     * @generated
     */
    EAttribute SCD4__SCD4 = eINSTANCE.getSCD4_Scd4();

    /**
     * The meta object literal for the '{@link org.xtext.example.etlcl.etlcl.impl.SCD2Impl <em>SCD2</em>}' class.
     * <!-- begin-user-doc -->
     * <!-- end-user-doc -->
     * @see org.xtext.example.etlcl.etlcl.impl.SCD2Impl
     * @see org.xtext.example.etlcl.etlcl.impl.EtlclPackageImpl#getSCD2()
     * @generated
     */
    EClass SCD2 = eINSTANCE.getSCD2();

    /**
     * The meta object literal for the '<em><b>Table</b></em>' reference feature.
     * <!-- begin-user-doc -->
     * <!-- end-user-doc -->
     * @generated
     */
    EReference SCD2__TABLE = eINSTANCE.getSCD2_Table();

    /**
     * The meta object literal for the '<em><b>Scd2</b></em>' attribute feature.
     * <!-- begin-user-doc -->
     * <!-- end-user-doc -->
     * @generated
     */
    EAttribute SCD2__SCD2 = eINSTANCE.getSCD2_Scd2();

    /**
     * The meta object literal for the '{@link org.xtext.example.etlcl.etlcl.impl.UnionImpl <em>Union</em>}' class.
     * <!-- begin-user-doc -->
     * <!-- end-user-doc -->
     * @see org.xtext.example.etlcl.etlcl.impl.UnionImpl
     * @see org.xtext.example.etlcl.etlcl.impl.EtlclPackageImpl#getUnion()
     * @generated
     */
    EClass UNION = eINSTANCE.getUnion();

    /**
     * The meta object literal for the '<em><b>Select1</b></em>' reference feature.
     * <!-- begin-user-doc -->
     * <!-- end-user-doc -->
     * @generated
     */
    EReference UNION__SELECT1 = eINSTANCE.getUnion_Select1();

    /**
     * The meta object literal for the '<em><b>Union</b></em>' attribute feature.
     * <!-- begin-user-doc -->
     * <!-- end-user-doc -->
     * @generated
     */
    EAttribute UNION__UNION = eINSTANCE.getUnion_Union();

    /**
     * The meta object literal for the '<em><b>Select2</b></em>' reference feature.
     * <!-- begin-user-doc -->
     * <!-- end-user-doc -->
     * @generated
     */
    EReference UNION__SELECT2 = eINSTANCE.getUnion_Select2();

    /**
     * The meta object literal for the '{@link org.xtext.example.etlcl.etlcl.impl.SortImpl <em>Sort</em>}' class.
     * <!-- begin-user-doc -->
     * <!-- end-user-doc -->
     * @see org.xtext.example.etlcl.etlcl.impl.SortImpl
     * @see org.xtext.example.etlcl.etlcl.impl.EtlclPackageImpl#getSort()
     * @generated
     */
    EClass SORT = eINSTANCE.getSort();

    /**
     * The meta object literal for the '<em><b>Table</b></em>' reference feature.
     * <!-- begin-user-doc -->
     * <!-- end-user-doc -->
     * @generated
     */
    EReference SORT__TABLE = eINSTANCE.getSort_Table();

    /**
     * The meta object literal for the '<em><b>Sort</b></em>' attribute feature.
     * <!-- begin-user-doc -->
     * <!-- end-user-doc -->
     * @generated
     */
    EAttribute SORT__SORT = eINSTANCE.getSort_Sort();

    /**
     * The meta object literal for the '{@link org.xtext.example.etlcl.etlcl.impl.FlowImpl <em>Flow</em>}' class.
     * <!-- begin-user-doc -->
     * <!-- end-user-doc -->
     * @see org.xtext.example.etlcl.etlcl.impl.FlowImpl
     * @see org.xtext.example.etlcl.etlcl.impl.EtlclPackageImpl#getFlow()
     * @generated
     */
    EClass FLOW = eINSTANCE.getFlow();

    /**
     * The meta object literal for the '<em><b>Table1</b></em>' reference feature.
     * <!-- begin-user-doc -->
     * <!-- end-user-doc -->
     * @generated
     */
    EReference FLOW__TABLE1 = eINSTANCE.getFlow_Table1();

    /**
     * The meta object literal for the '<em><b>Flow</b></em>' attribute feature.
     * <!-- begin-user-doc -->
     * <!-- end-user-doc -->
     * @generated
     */
    EAttribute FLOW__FLOW = eINSTANCE.getFlow_Flow();

    /**
     * The meta object literal for the '<em><b>Table2</b></em>' reference feature.
     * <!-- begin-user-doc -->
     * <!-- end-user-doc -->
     * @generated
     */
    EReference FLOW__TABLE2 = eINSTANCE.getFlow_Table2();

    /**
     * The meta object literal for the '{@link org.xtext.example.etlcl.etlcl.impl.Delete_statementImpl <em>Delete statement</em>}' class.
     * <!-- begin-user-doc -->
     * <!-- end-user-doc -->
     * @see org.xtext.example.etlcl.etlcl.impl.Delete_statementImpl
     * @see org.xtext.example.etlcl.etlcl.impl.EtlclPackageImpl#getDelete_statement()
     * @generated
     */
    EClass DELETE_STATEMENT = eINSTANCE.getDelete_statement();

    /**
     * The meta object literal for the '<em><b>Src</b></em>' reference feature.
     * <!-- begin-user-doc -->
     * <!-- end-user-doc -->
     * @generated
     */
    EReference DELETE_STATEMENT__SRC = eINSTANCE.getDelete_statement_Src();

    /**
     * The meta object literal for the '<em><b>Where</b></em>' attribute feature.
     * <!-- begin-user-doc -->
     * <!-- end-user-doc -->
     * @generated
     */
    EAttribute DELETE_STATEMENT__WHERE = eINSTANCE.getDelete_statement_Where();

    /**
     * The meta object literal for the '<em><b>Cond</b></em>' containment reference feature.
     * <!-- begin-user-doc -->
     * <!-- end-user-doc -->
     * @generated
     */
    EReference DELETE_STATEMENT__COND = eINSTANCE.getDelete_statement_Cond();

    /**
     * The meta object literal for the '{@link org.xtext.example.etlcl.etlcl.impl.Update_statementImpl <em>Update statement</em>}' class.
     * <!-- begin-user-doc -->
     * <!-- end-user-doc -->
     * @see org.xtext.example.etlcl.etlcl.impl.Update_statementImpl
     * @see org.xtext.example.etlcl.etlcl.impl.EtlclPackageImpl#getUpdate_statement()
     * @generated
     */
    EClass UPDATE_STATEMENT = eINSTANCE.getUpdate_statement();

    /**
     * The meta object literal for the '<em><b>Table</b></em>' reference feature.
     * <!-- begin-user-doc -->
     * <!-- end-user-doc -->
     * @generated
     */
    EReference UPDATE_STATEMENT__TABLE = eINSTANCE.getUpdate_statement_Table();

    /**
     * The meta object literal for the '<em><b>Update</b></em>' containment reference list feature.
     * <!-- begin-user-doc -->
     * <!-- end-user-doc -->
     * @generated
     */
    EReference UPDATE_STATEMENT__UPDATE = eINSTANCE.getUpdate_statement_Update();

    /**
     * The meta object literal for the '<em><b>Where</b></em>' attribute feature.
     * <!-- begin-user-doc -->
     * <!-- end-user-doc -->
     * @generated
     */
    EAttribute UPDATE_STATEMENT__WHERE = eINSTANCE.getUpdate_statement_Where();

    /**
     * The meta object literal for the '<em><b>Cond</b></em>' containment reference feature.
     * <!-- begin-user-doc -->
     * <!-- end-user-doc -->
     * @generated
     */
    EReference UPDATE_STATEMENT__COND = eINSTANCE.getUpdate_statement_Cond();

    /**
     * The meta object literal for the '{@link org.xtext.example.etlcl.etlcl.impl.Update_elemImpl <em>Update elem</em>}' class.
     * <!-- begin-user-doc -->
     * <!-- end-user-doc -->
     * @see org.xtext.example.etlcl.etlcl.impl.Update_elemImpl
     * @see org.xtext.example.etlcl.etlcl.impl.EtlclPackageImpl#getUpdate_elem()
     * @generated
     */
    EClass UPDATE_ELEM = eINSTANCE.getUpdate_elem();

    /**
     * The meta object literal for the '<em><b>Column</b></em>' reference feature.
     * <!-- begin-user-doc -->
     * <!-- end-user-doc -->
     * @generated
     */
    EReference UPDATE_ELEM__COLUMN = eINSTANCE.getUpdate_elem_Column();

    /**
     * The meta object literal for the '<em><b>E</b></em>' containment reference feature.
     * <!-- begin-user-doc -->
     * <!-- end-user-doc -->
     * @generated
     */
    EReference UPDATE_ELEM__E = eINSTANCE.getUpdate_elem_E();

    /**
     * The meta object literal for the '{@link org.xtext.example.etlcl.etlcl.impl.Insert_statementImpl <em>Insert statement</em>}' class.
     * <!-- begin-user-doc -->
     * <!-- end-user-doc -->
     * @see org.xtext.example.etlcl.etlcl.impl.Insert_statementImpl
     * @see org.xtext.example.etlcl.etlcl.impl.EtlclPackageImpl#getInsert_statement()
     * @generated
     */
    EClass INSERT_STATEMENT = eINSTANCE.getInsert_statement();

    /**
     * The meta object literal for the '<em><b>Table</b></em>' reference feature.
     * <!-- begin-user-doc -->
     * <!-- end-user-doc -->
     * @generated
     */
    EReference INSERT_STATEMENT__TABLE = eINSTANCE.getInsert_statement_Table();

    /**
     * The meta object literal for the '<em><b>Any</b></em>' containment reference list feature.
     * <!-- begin-user-doc -->
     * <!-- end-user-doc -->
     * @generated
     */
    EReference INSERT_STATEMENT__ANY = eINSTANCE.getInsert_statement_Any();

    /**
     * The meta object literal for the '{@link org.xtext.example.etlcl.etlcl.impl.AnythingImpl <em>Anything</em>}' class.
     * <!-- begin-user-doc -->
     * <!-- end-user-doc -->
     * @see org.xtext.example.etlcl.etlcl.impl.AnythingImpl
     * @see org.xtext.example.etlcl.etlcl.impl.EtlclPackageImpl#getAnything()
     * @generated
     */
    EClass ANYTHING = eINSTANCE.getAnything();

    /**
     * The meta object literal for the '<em><b>Intiger</b></em>' attribute feature.
     * <!-- begin-user-doc -->
     * <!-- end-user-doc -->
     * @generated
     */
    EAttribute ANYTHING__INTIGER = eINSTANCE.getAnything_Intiger();

    /**
     * The meta object literal for the '<em><b>String</b></em>' attribute feature.
     * <!-- begin-user-doc -->
     * <!-- end-user-doc -->
     * @generated
     */
    EAttribute ANYTHING__STRING = eINSTANCE.getAnything_String();

    /**
     * The meta object literal for the '{@link org.xtext.example.etlcl.etlcl.impl.Column_elemImpl <em>Column elem</em>}' class.
     * <!-- begin-user-doc -->
     * <!-- end-user-doc -->
     * @see org.xtext.example.etlcl.etlcl.impl.Column_elemImpl
     * @see org.xtext.example.etlcl.etlcl.impl.EtlclPackageImpl#getColumn_elem()
     * @generated
     */
    EClass COLUMN_ELEM = eINSTANCE.getColumn_elem();

    /**
     * The meta object literal for the '<em><b>Name</b></em>' attribute feature.
     * <!-- begin-user-doc -->
     * <!-- end-user-doc -->
     * @generated
     */
    EAttribute COLUMN_ELEM__NAME = eINSTANCE.getColumn_elem_Name();

    /**
     * The meta object literal for the '<em><b>Data type</b></em>' attribute feature.
     * <!-- begin-user-doc -->
     * <!-- end-user-doc -->
     * @generated
     */
    EAttribute COLUMN_ELEM__DATA_TYPE = eINSTANCE.getColumn_elem_Data_type();

    /**
     * The meta object literal for the '{@link org.xtext.example.etlcl.etlcl.impl.Select_statementImpl <em>Select statement</em>}' class.
     * <!-- begin-user-doc -->
     * <!-- end-user-doc -->
     * @see org.xtext.example.etlcl.etlcl.impl.Select_statementImpl
     * @see org.xtext.example.etlcl.etlcl.impl.EtlclPackageImpl#getSelect_statement()
     * @generated
     */
    EClass SELECT_STATEMENT = eINSTANCE.getSelect_statement();

    /**
     * The meta object literal for the '<em><b>Name</b></em>' attribute feature.
     * <!-- begin-user-doc -->
     * <!-- end-user-doc -->
     * @generated
     */
    EAttribute SELECT_STATEMENT__NAME = eINSTANCE.getSelect_statement_Name();

    /**
     * The meta object literal for the '<em><b>Select</b></em>' containment reference feature.
     * <!-- begin-user-doc -->
     * <!-- end-user-doc -->
     * @generated
     */
    EReference SELECT_STATEMENT__SELECT = eINSTANCE.getSelect_statement_Select();

    /**
     * The meta object literal for the '{@link org.xtext.example.etlcl.etlcl.impl.Select_stImpl <em>Select st</em>}' class.
     * <!-- begin-user-doc -->
     * <!-- end-user-doc -->
     * @see org.xtext.example.etlcl.etlcl.impl.Select_stImpl
     * @see org.xtext.example.etlcl.etlcl.impl.EtlclPackageImpl#getSelect_st()
     * @generated
     */
    EClass SELECT_ST = eINSTANCE.getSelect_st();

    /**
     * The meta object literal for the '<em><b>Distinct</b></em>' attribute feature.
     * <!-- begin-user-doc -->
     * <!-- end-user-doc -->
     * @generated
     */
    EAttribute SELECT_ST__DISTINCT = eINSTANCE.getSelect_st_Distinct();

    /**
     * The meta object literal for the '<em><b>Top</b></em>' attribute feature.
     * <!-- begin-user-doc -->
     * <!-- end-user-doc -->
     * @generated
     */
    EAttribute SELECT_ST__TOP = eINSTANCE.getSelect_st_Top();

    /**
     * The meta object literal for the '<em><b>Num</b></em>' attribute feature.
     * <!-- begin-user-doc -->
     * <!-- end-user-doc -->
     * @generated
     */
    EAttribute SELECT_ST__NUM = eINSTANCE.getSelect_st_Num();

    /**
     * The meta object literal for the '<em><b>Select</b></em>' containment reference list feature.
     * <!-- begin-user-doc -->
     * <!-- end-user-doc -->
     * @generated
     */
    EReference SELECT_ST__SELECT = eINSTANCE.getSelect_st_Select();

    /**
     * The meta object literal for the '<em><b>Src</b></em>' containment reference feature.
     * <!-- begin-user-doc -->
     * <!-- end-user-doc -->
     * @generated
     */
    EReference SELECT_ST__SRC = eINSTANCE.getSelect_st_Src();

    /**
     * The meta object literal for the '<em><b>Where</b></em>' attribute feature.
     * <!-- begin-user-doc -->
     * <!-- end-user-doc -->
     * @generated
     */
    EAttribute SELECT_ST__WHERE = eINSTANCE.getSelect_st_Where();

    /**
     * The meta object literal for the '<em><b>Sc</b></em>' containment reference feature.
     * <!-- begin-user-doc -->
     * <!-- end-user-doc -->
     * @generated
     */
    EReference SELECT_ST__SC = eINSTANCE.getSelect_st_Sc();

    /**
     * The meta object literal for the '<em><b>Group</b></em>' attribute feature.
     * <!-- begin-user-doc -->
     * <!-- end-user-doc -->
     * @generated
     */
    EAttribute SELECT_ST__GROUP = eINSTANCE.getSelect_st_Group();

    /**
     * The meta object literal for the '<em><b>Gbi</b></em>' containment reference list feature.
     * <!-- begin-user-doc -->
     * <!-- end-user-doc -->
     * @generated
     */
    EReference SELECT_ST__GBI = eINSTANCE.getSelect_st_Gbi();

    /**
     * The meta object literal for the '<em><b>Order</b></em>' attribute feature.
     * <!-- begin-user-doc -->
     * <!-- end-user-doc -->
     * @generated
     */
    EAttribute SELECT_ST__ORDER = eINSTANCE.getSelect_st_Order();

    /**
     * The meta object literal for the '<em><b>Obe</b></em>' containment reference list feature.
     * <!-- begin-user-doc -->
     * <!-- end-user-doc -->
     * @generated
     */
    EReference SELECT_ST__OBE = eINSTANCE.getSelect_st_Obe();

    /**
     * The meta object literal for the '{@link org.xtext.example.etlcl.etlcl.impl.Order_by_expressionImpl <em>Order by expression</em>}' class.
     * <!-- begin-user-doc -->
     * <!-- end-user-doc -->
     * @see org.xtext.example.etlcl.etlcl.impl.Order_by_expressionImpl
     * @see org.xtext.example.etlcl.etlcl.impl.EtlclPackageImpl#getOrder_by_expression()
     * @generated
     */
    EClass ORDER_BY_EXPRESSION = eINSTANCE.getOrder_by_expression();

    /**
     * The meta object literal for the '<em><b>Exp</b></em>' containment reference feature.
     * <!-- begin-user-doc -->
     * <!-- end-user-doc -->
     * @generated
     */
    EReference ORDER_BY_EXPRESSION__EXP = eINSTANCE.getOrder_by_expression_Exp();

    /**
     * The meta object literal for the '<em><b>Asc</b></em>' attribute feature.
     * <!-- begin-user-doc -->
     * <!-- end-user-doc -->
     * @generated
     */
    EAttribute ORDER_BY_EXPRESSION__ASC = eINSTANCE.getOrder_by_expression_Asc();

    /**
     * The meta object literal for the '<em><b>Desc</b></em>' attribute feature.
     * <!-- begin-user-doc -->
     * <!-- end-user-doc -->
     * @generated
     */
    EAttribute ORDER_BY_EXPRESSION__DESC = eINSTANCE.getOrder_by_expression_Desc();

    /**
     * The meta object literal for the '{@link org.xtext.example.etlcl.etlcl.impl.Table_sourcesImpl <em>Table sources</em>}' class.
     * <!-- begin-user-doc -->
     * <!-- end-user-doc -->
     * @see org.xtext.example.etlcl.etlcl.impl.Table_sourcesImpl
     * @see org.xtext.example.etlcl.etlcl.impl.EtlclPackageImpl#getTable_sources()
     * @generated
     */
    EClass TABLE_SOURCES = eINSTANCE.getTable_sources();

    /**
     * The meta object literal for the '<em><b>Tbl</b></em>' containment reference list feature.
     * <!-- begin-user-doc -->
     * <!-- end-user-doc -->
     * @generated
     */
    EReference TABLE_SOURCES__TBL = eINSTANCE.getTable_sources_Tbl();

    /**
     * The meta object literal for the '{@link org.xtext.example.etlcl.etlcl.impl.Table_sourceImpl <em>Table source</em>}' class.
     * <!-- begin-user-doc -->
     * <!-- end-user-doc -->
     * @see org.xtext.example.etlcl.etlcl.impl.Table_sourceImpl
     * @see org.xtext.example.etlcl.etlcl.impl.EtlclPackageImpl#getTable_source()
     * @generated
     */
    EClass TABLE_SOURCE = eINSTANCE.getTable_source();

    /**
     * The meta object literal for the '<em><b>Tsij</b></em>' containment reference feature.
     * <!-- begin-user-doc -->
     * <!-- end-user-doc -->
     * @generated
     */
    EReference TABLE_SOURCE__TSIJ = eINSTANCE.getTable_source_Tsij();

    /**
     * The meta object literal for the '<em><b>Tsij2</b></em>' containment reference feature.
     * <!-- begin-user-doc -->
     * <!-- end-user-doc -->
     * @generated
     */
    EReference TABLE_SOURCE__TSIJ2 = eINSTANCE.getTable_source_Tsij2();

    /**
     * The meta object literal for the '{@link org.xtext.example.etlcl.etlcl.impl.Table_source_item_joinedImpl <em>Table source item joined</em>}' class.
     * <!-- begin-user-doc -->
     * <!-- end-user-doc -->
     * @see org.xtext.example.etlcl.etlcl.impl.Table_source_item_joinedImpl
     * @see org.xtext.example.etlcl.etlcl.impl.EtlclPackageImpl#getTable_source_item_joined()
     * @generated
     */
    EClass TABLE_SOURCE_ITEM_JOINED = eINSTANCE.getTable_source_item_joined();

    /**
     * The meta object literal for the '<em><b>Name</b></em>' reference feature.
     * <!-- begin-user-doc -->
     * <!-- end-user-doc -->
     * @generated
     */
    EReference TABLE_SOURCE_ITEM_JOINED__NAME = eINSTANCE.getTable_source_item_joined_Name();

    /**
     * The meta object literal for the '<em><b>Join</b></em>' containment reference list feature.
     * <!-- begin-user-doc -->
     * <!-- end-user-doc -->
     * @generated
     */
    EReference TABLE_SOURCE_ITEM_JOINED__JOIN = eINSTANCE.getTable_source_item_joined_Join();

    /**
     * The meta object literal for the '{@link org.xtext.example.etlcl.etlcl.impl.Join_partImpl <em>Join part</em>}' class.
     * <!-- begin-user-doc -->
     * <!-- end-user-doc -->
     * @see org.xtext.example.etlcl.etlcl.impl.Join_partImpl
     * @see org.xtext.example.etlcl.etlcl.impl.EtlclPackageImpl#getJoin_part()
     * @generated
     */
    EClass JOIN_PART = eINSTANCE.getJoin_part();

    /**
     * The meta object literal for the '<em><b>Inner</b></em>' attribute feature.
     * <!-- begin-user-doc -->
     * <!-- end-user-doc -->
     * @generated
     */
    EAttribute JOIN_PART__INNER = eINSTANCE.getJoin_part_Inner();

    /**
     * The meta object literal for the '<em><b>Left</b></em>' attribute feature.
     * <!-- begin-user-doc -->
     * <!-- end-user-doc -->
     * @generated
     */
    EAttribute JOIN_PART__LEFT = eINSTANCE.getJoin_part_Left();

    /**
     * The meta object literal for the '<em><b>Right</b></em>' attribute feature.
     * <!-- begin-user-doc -->
     * <!-- end-user-doc -->
     * @generated
     */
    EAttribute JOIN_PART__RIGHT = eINSTANCE.getJoin_part_Right();

    /**
     * The meta object literal for the '<em><b>Full</b></em>' attribute feature.
     * <!-- begin-user-doc -->
     * <!-- end-user-doc -->
     * @generated
     */
    EAttribute JOIN_PART__FULL = eINSTANCE.getJoin_part_Full();

    /**
     * The meta object literal for the '<em><b>Outer</b></em>' attribute feature.
     * <!-- begin-user-doc -->
     * <!-- end-user-doc -->
     * @generated
     */
    EAttribute JOIN_PART__OUTER = eINSTANCE.getJoin_part_Outer();

    /**
     * The meta object literal for the '<em><b>Src</b></em>' containment reference feature.
     * <!-- begin-user-doc -->
     * <!-- end-user-doc -->
     * @generated
     */
    EReference JOIN_PART__SRC = eINSTANCE.getJoin_part_Src();

    /**
     * The meta object literal for the '<em><b>Search</b></em>' containment reference feature.
     * <!-- begin-user-doc -->
     * <!-- end-user-doc -->
     * @generated
     */
    EReference JOIN_PART__SEARCH = eINSTANCE.getJoin_part_Search();

    /**
     * The meta object literal for the '{@link org.xtext.example.etlcl.etlcl.impl.Search_conditionImpl <em>Search condition</em>}' class.
     * <!-- begin-user-doc -->
     * <!-- end-user-doc -->
     * @see org.xtext.example.etlcl.etlcl.impl.Search_conditionImpl
     * @see org.xtext.example.etlcl.etlcl.impl.EtlclPackageImpl#getSearch_condition()
     * @generated
     */
    EClass SEARCH_CONDITION = eINSTANCE.getSearch_condition();

    /**
     * The meta object literal for the '<em><b>S1</b></em>' containment reference list feature.
     * <!-- begin-user-doc -->
     * <!-- end-user-doc -->
     * @generated
     */
    EReference SEARCH_CONDITION__S1 = eINSTANCE.getSearch_condition_S1();

    /**
     * The meta object literal for the '{@link org.xtext.example.etlcl.etlcl.impl.Search_condition_andImpl <em>Search condition and</em>}' class.
     * <!-- begin-user-doc -->
     * <!-- end-user-doc -->
     * @see org.xtext.example.etlcl.etlcl.impl.Search_condition_andImpl
     * @see org.xtext.example.etlcl.etlcl.impl.EtlclPackageImpl#getSearch_condition_and()
     * @generated
     */
    EClass SEARCH_CONDITION_AND = eINSTANCE.getSearch_condition_and();

    /**
     * The meta object literal for the '<em><b>S2</b></em>' containment reference list feature.
     * <!-- begin-user-doc -->
     * <!-- end-user-doc -->
     * @generated
     */
    EReference SEARCH_CONDITION_AND__S2 = eINSTANCE.getSearch_condition_and_S2();

    /**
     * The meta object literal for the '{@link org.xtext.example.etlcl.etlcl.impl.Search_condition_notImpl <em>Search condition not</em>}' class.
     * <!-- begin-user-doc -->
     * <!-- end-user-doc -->
     * @see org.xtext.example.etlcl.etlcl.impl.Search_condition_notImpl
     * @see org.xtext.example.etlcl.etlcl.impl.EtlclPackageImpl#getSearch_condition_not()
     * @generated
     */
    EClass SEARCH_CONDITION_NOT = eINSTANCE.getSearch_condition_not();

    /**
     * The meta object literal for the '<em><b>Not</b></em>' attribute feature.
     * <!-- begin-user-doc -->
     * <!-- end-user-doc -->
     * @generated
     */
    EAttribute SEARCH_CONDITION_NOT__NOT = eINSTANCE.getSearch_condition_not_Not();

    /**
     * The meta object literal for the '<em><b>Pred</b></em>' containment reference feature.
     * <!-- begin-user-doc -->
     * <!-- end-user-doc -->
     * @generated
     */
    EReference SEARCH_CONDITION_NOT__PRED = eINSTANCE.getSearch_condition_not_Pred();

    /**
     * The meta object literal for the '{@link org.xtext.example.etlcl.etlcl.impl.PredicateImpl <em>Predicate</em>}' class.
     * <!-- begin-user-doc -->
     * <!-- end-user-doc -->
     * @see org.xtext.example.etlcl.etlcl.impl.PredicateImpl
     * @see org.xtext.example.etlcl.etlcl.impl.EtlclPackageImpl#getPredicate()
     * @generated
     */
    EClass PREDICATE = eINSTANCE.getPredicate();

    /**
     * The meta object literal for the '<em><b>Exist</b></em>' attribute feature.
     * <!-- begin-user-doc -->
     * <!-- end-user-doc -->
     * @generated
     */
    EAttribute PREDICATE__EXIST = eINSTANCE.getPredicate_Exist();

    /**
     * The meta object literal for the '<em><b>Sub</b></em>' containment reference feature.
     * <!-- begin-user-doc -->
     * <!-- end-user-doc -->
     * @generated
     */
    EReference PREDICATE__SUB = eINSTANCE.getPredicate_Sub();

    /**
     * The meta object literal for the '<em><b>Left bra</b></em>' attribute feature.
     * <!-- begin-user-doc -->
     * <!-- end-user-doc -->
     * @generated
     */
    EAttribute PREDICATE__LEFT_BRA = eINSTANCE.getPredicate_Left_bra();

    /**
     * The meta object literal for the '<em><b>Search</b></em>' containment reference list feature.
     * <!-- begin-user-doc -->
     * <!-- end-user-doc -->
     * @generated
     */
    EReference PREDICATE__SEARCH = eINSTANCE.getPredicate_Search();

    /**
     * The meta object literal for the '<em><b>E</b></em>' containment reference feature.
     * <!-- begin-user-doc -->
     * <!-- end-user-doc -->
     * @generated
     */
    EReference PREDICATE__E = eINSTANCE.getPredicate_E();

    /**
     * The meta object literal for the '<em><b>C</b></em>' containment reference feature.
     * <!-- begin-user-doc -->
     * <!-- end-user-doc -->
     * @generated
     */
    EReference PREDICATE__C = eINSTANCE.getPredicate_C();

    /**
     * The meta object literal for the '<em><b>E2</b></em>' containment reference feature.
     * <!-- begin-user-doc -->
     * <!-- end-user-doc -->
     * @generated
     */
    EReference PREDICATE__E2 = eINSTANCE.getPredicate_E2();

    /**
     * The meta object literal for the '{@link org.xtext.example.etlcl.etlcl.impl.ExpressionImpl <em>Expression</em>}' class.
     * <!-- begin-user-doc -->
     * <!-- end-user-doc -->
     * @see org.xtext.example.etlcl.etlcl.impl.ExpressionImpl
     * @see org.xtext.example.etlcl.etlcl.impl.EtlclPackageImpl#getExpression()
     * @generated
     */
    EClass EXPRESSION = eINSTANCE.getExpression();

    /**
     * The meta object literal for the '<em><b>Nul</b></em>' attribute feature.
     * <!-- begin-user-doc -->
     * <!-- end-user-doc -->
     * @generated
     */
    EAttribute EXPRESSION__NUL = eINSTANCE.getExpression_Nul();

    /**
     * The meta object literal for the '<em><b>Column</b></em>' reference feature.
     * <!-- begin-user-doc -->
     * <!-- end-user-doc -->
     * @generated
     */
    EReference EXPRESSION__COLUMN = eINSTANCE.getExpression_Column();

    /**
     * The meta object literal for the '{@link org.xtext.example.etlcl.etlcl.impl.SubqueryImpl <em>Subquery</em>}' class.
     * <!-- begin-user-doc -->
     * <!-- end-user-doc -->
     * @see org.xtext.example.etlcl.etlcl.impl.SubqueryImpl
     * @see org.xtext.example.etlcl.etlcl.impl.EtlclPackageImpl#getSubquery()
     * @generated
     */
    EClass SUBQUERY = eINSTANCE.getSubquery();

    /**
     * The meta object literal for the '<em><b>Select</b></em>' containment reference feature.
     * <!-- begin-user-doc -->
     * <!-- end-user-doc -->
     * @generated
     */
    EReference SUBQUERY__SELECT = eINSTANCE.getSubquery_Select();

    /**
     * The meta object literal for the '<em><b>Select2</b></em>' reference feature.
     * <!-- begin-user-doc -->
     * <!-- end-user-doc -->
     * @generated
     */
    EReference SUBQUERY__SELECT2 = eINSTANCE.getSubquery_Select2();

    /**
     * The meta object literal for the '{@link org.xtext.example.etlcl.etlcl.impl.C_operatorImpl <em>Coperator</em>}' class.
     * <!-- begin-user-doc -->
     * <!-- end-user-doc -->
     * @see org.xtext.example.etlcl.etlcl.impl.C_operatorImpl
     * @see org.xtext.example.etlcl.etlcl.impl.EtlclPackageImpl#getC_operator()
     * @generated
     */
    EClass COPERATOR = eINSTANCE.getC_operator();

    /**
     * The meta object literal for the '<em><b>Eq</b></em>' attribute feature.
     * <!-- begin-user-doc -->
     * <!-- end-user-doc -->
     * @generated
     */
    EAttribute COPERATOR__EQ = eINSTANCE.getC_operator_Eq();

    /**
     * The meta object literal for the '<em><b>G</b></em>' attribute feature.
     * <!-- begin-user-doc -->
     * <!-- end-user-doc -->
     * @generated
     */
    EAttribute COPERATOR__G = eINSTANCE.getC_operator_G();

    /**
     * The meta object literal for the '<em><b>L</b></em>' attribute feature.
     * <!-- begin-user-doc -->
     * <!-- end-user-doc -->
     * @generated
     */
    EAttribute COPERATOR__L = eINSTANCE.getC_operator_L();

    /**
     * The meta object literal for the '<em><b>Leq</b></em>' attribute feature.
     * <!-- begin-user-doc -->
     * <!-- end-user-doc -->
     * @generated
     */
    EAttribute COPERATOR__LEQ = eINSTANCE.getC_operator_Leq();

    /**
     * The meta object literal for the '<em><b>Geq</b></em>' attribute feature.
     * <!-- begin-user-doc -->
     * <!-- end-user-doc -->
     * @generated
     */
    EAttribute COPERATOR__GEQ = eINSTANCE.getC_operator_Geq();

    /**
     * The meta object literal for the '<em><b>Dif</b></em>' attribute feature.
     * <!-- begin-user-doc -->
     * <!-- end-user-doc -->
     * @generated
     */
    EAttribute COPERATOR__DIF = eINSTANCE.getC_operator_Dif();

    /**
     * The meta object literal for the '{@link org.xtext.example.etlcl.etlcl.impl.Select_listImpl <em>Select list</em>}' class.
     * <!-- begin-user-doc -->
     * <!-- end-user-doc -->
     * @see org.xtext.example.etlcl.etlcl.impl.Select_listImpl
     * @see org.xtext.example.etlcl.etlcl.impl.EtlclPackageImpl#getSelect_list()
     * @generated
     */
    EClass SELECT_LIST = eINSTANCE.getSelect_list();

    /**
     * The meta object literal for the '<em><b>Star</b></em>' attribute feature.
     * <!-- begin-user-doc -->
     * <!-- end-user-doc -->
     * @generated
     */
    EAttribute SELECT_LIST__STAR = eINSTANCE.getSelect_list_Star();

    /**
     * The meta object literal for the '<em><b>Column</b></em>' reference feature.
     * <!-- begin-user-doc -->
     * <!-- end-user-doc -->
     * @generated
     */
    EReference SELECT_LIST__COLUMN = eINSTANCE.getSelect_list_Column();

    /**
     * The meta object literal for the '{@link org.xtext.example.etlcl.etlcl.impl.Create_agent_parameterImpl <em>Create agent parameter</em>}' class.
     * <!-- begin-user-doc -->
     * <!-- end-user-doc -->
     * @see org.xtext.example.etlcl.etlcl.impl.Create_agent_parameterImpl
     * @see org.xtext.example.etlcl.etlcl.impl.EtlclPackageImpl#getCreate_agent_parameter()
     * @generated
     */
    EClass CREATE_AGENT_PARAMETER = eINSTANCE.getCreate_agent_parameter();

    /**
     * The meta object literal for the '<em><b>Name</b></em>' attribute feature.
     * <!-- begin-user-doc -->
     * <!-- end-user-doc -->
     * @generated
     */
    EAttribute CREATE_AGENT_PARAMETER__NAME = eINSTANCE.getCreate_agent_parameter_Name();

    /**
     * The meta object literal for the '<em><b>Aname</b></em>' reference feature.
     * <!-- begin-user-doc -->
     * <!-- end-user-doc -->
     * @generated
     */
    EReference CREATE_AGENT_PARAMETER__ANAME = eINSTANCE.getCreate_agent_parameter_Aname();

    /**
     * The meta object literal for the '<em><b>Desc</b></em>' attribute feature.
     * <!-- begin-user-doc -->
     * <!-- end-user-doc -->
     * @generated
     */
    EAttribute CREATE_AGENT_PARAMETER__DESC = eINSTANCE.getCreate_agent_parameter_Desc();

    /**
     * The meta object literal for the '<em><b>Value</b></em>' attribute feature.
     * <!-- begin-user-doc -->
     * <!-- end-user-doc -->
     * @generated
     */
    EAttribute CREATE_AGENT_PARAMETER__VALUE = eINSTANCE.getCreate_agent_parameter_Value();

    /**
     * The meta object literal for the '<em><b>Dvalue</b></em>' attribute feature.
     * <!-- begin-user-doc -->
     * <!-- end-user-doc -->
     * @generated
     */
    EAttribute CREATE_AGENT_PARAMETER__DVALUE = eINSTANCE.getCreate_agent_parameter_Dvalue();

    /**
     * The meta object literal for the '{@link org.xtext.example.etlcl.etlcl.impl.Update_agent_parameterImpl <em>Update agent parameter</em>}' class.
     * <!-- begin-user-doc -->
     * <!-- end-user-doc -->
     * @see org.xtext.example.etlcl.etlcl.impl.Update_agent_parameterImpl
     * @see org.xtext.example.etlcl.etlcl.impl.EtlclPackageImpl#getUpdate_agent_parameter()
     * @generated
     */
    EClass UPDATE_AGENT_PARAMETER = eINSTANCE.getUpdate_agent_parameter();

    /**
     * The meta object literal for the '<em><b>Agent p</b></em>' reference feature.
     * <!-- begin-user-doc -->
     * <!-- end-user-doc -->
     * @generated
     */
    EReference UPDATE_AGENT_PARAMETER__AGENT_P = eINSTANCE.getUpdate_agent_parameter_Agent_p();

    /**
     * The meta object literal for the '<em><b>Aname</b></em>' reference feature.
     * <!-- begin-user-doc -->
     * <!-- end-user-doc -->
     * @generated
     */
    EReference UPDATE_AGENT_PARAMETER__ANAME = eINSTANCE.getUpdate_agent_parameter_Aname();

    /**
     * The meta object literal for the '<em><b>Desc</b></em>' attribute feature.
     * <!-- begin-user-doc -->
     * <!-- end-user-doc -->
     * @generated
     */
    EAttribute UPDATE_AGENT_PARAMETER__DESC = eINSTANCE.getUpdate_agent_parameter_Desc();

    /**
     * The meta object literal for the '<em><b>Value</b></em>' attribute feature.
     * <!-- begin-user-doc -->
     * <!-- end-user-doc -->
     * @generated
     */
    EAttribute UPDATE_AGENT_PARAMETER__VALUE = eINSTANCE.getUpdate_agent_parameter_Value();

    /**
     * The meta object literal for the '<em><b>Dvalue</b></em>' attribute feature.
     * <!-- begin-user-doc -->
     * <!-- end-user-doc -->
     * @generated
     */
    EAttribute UPDATE_AGENT_PARAMETER__DVALUE = eINSTANCE.getUpdate_agent_parameter_Dvalue();

    /**
     * The meta object literal for the '{@link org.xtext.example.etlcl.etlcl.impl.Delete_agent_parameterImpl <em>Delete agent parameter</em>}' class.
     * <!-- begin-user-doc -->
     * <!-- end-user-doc -->
     * @see org.xtext.example.etlcl.etlcl.impl.Delete_agent_parameterImpl
     * @see org.xtext.example.etlcl.etlcl.impl.EtlclPackageImpl#getDelete_agent_parameter()
     * @generated
     */
    EClass DELETE_AGENT_PARAMETER = eINSTANCE.getDelete_agent_parameter();

    /**
     * The meta object literal for the '<em><b>Agent p</b></em>' reference feature.
     * <!-- begin-user-doc -->
     * <!-- end-user-doc -->
     * @generated
     */
    EReference DELETE_AGENT_PARAMETER__AGENT_P = eINSTANCE.getDelete_agent_parameter_Agent_p();

    /**
     * The meta object literal for the '{@link org.xtext.example.etlcl.etlcl.impl.Create_agent_typeImpl <em>Create agent type</em>}' class.
     * <!-- begin-user-doc -->
     * <!-- end-user-doc -->
     * @see org.xtext.example.etlcl.etlcl.impl.Create_agent_typeImpl
     * @see org.xtext.example.etlcl.etlcl.impl.EtlclPackageImpl#getCreate_agent_type()
     * @generated
     */
    EClass CREATE_AGENT_TYPE = eINSTANCE.getCreate_agent_type();

    /**
     * The meta object literal for the '<em><b>Name</b></em>' attribute feature.
     * <!-- begin-user-doc -->
     * <!-- end-user-doc -->
     * @generated
     */
    EAttribute CREATE_AGENT_TYPE__NAME = eINSTANCE.getCreate_agent_type_Name();

    /**
     * The meta object literal for the '<em><b>Desc</b></em>' attribute feature.
     * <!-- begin-user-doc -->
     * <!-- end-user-doc -->
     * @generated
     */
    EAttribute CREATE_AGENT_TYPE__DESC = eINSTANCE.getCreate_agent_type_Desc();

    /**
     * The meta object literal for the '{@link org.xtext.example.etlcl.etlcl.impl.Create_agentImpl <em>Create agent</em>}' class.
     * <!-- begin-user-doc -->
     * <!-- end-user-doc -->
     * @see org.xtext.example.etlcl.etlcl.impl.Create_agentImpl
     * @see org.xtext.example.etlcl.etlcl.impl.EtlclPackageImpl#getCreate_agent()
     * @generated
     */
    EClass CREATE_AGENT = eINSTANCE.getCreate_agent();

    /**
     * The meta object literal for the '<em><b>Name</b></em>' attribute feature.
     * <!-- begin-user-doc -->
     * <!-- end-user-doc -->
     * @generated
     */
    EAttribute CREATE_AGENT__NAME = eINSTANCE.getCreate_agent_Name();

    /**
     * The meta object literal for the '<em><b>Tsid</b></em>' reference feature.
     * <!-- begin-user-doc -->
     * <!-- end-user-doc -->
     * @generated
     */
    EReference CREATE_AGENT__TSID = eINSTANCE.getCreate_agent_Tsid();

    /**
     * The meta object literal for the '<em><b>Esid</b></em>' reference feature.
     * <!-- begin-user-doc -->
     * <!-- end-user-doc -->
     * @generated
     */
    EReference CREATE_AGENT__ESID = eINSTANCE.getCreate_agent_Esid();

  }

} //EtlclPackage
