# Supplementary material for: A domain-specific language for managing ETL processes
Source: PeerJ Comput Sci. 2024 Jan 26;10:e1835. doi: 10.7717/peerj-cs.1835 (PMC10909202; doi:10.7717/peerj-cs.1835)
Supplement: Supplemental Information 1 — The source code archive contains all the necessary files to implement the language, including (i) the EtlCl.ecore file containing the ETLCL language’s Ecore metamodel; (ii) the EtlCl.xtext file containing the specification of the language’s concrete syntax; (iii) the EtlClGenerator.xtend file containing the specification of the M2T transformations; (iv) the src-gen folder containing the classes implementing the language’s lexical and syntax analyzers; and (v) the xtend-gen folder containing the classes implementing the M2T transformations. [file peerj-cs-10-1835-s001.zip › ETLCL_SRC_CODE/src-gen/etlcl/etlcl/impl/AnythingImpl.java]

/**
 * generated by Xtext 2.20.0
 */
package org.xtext.example.etlcl.etlcl.impl;

import org.eclipse.emf.common.notify.Notification;

import org.eclipse.emf.ecore.EClass;

import org.eclipse.emf.ecore.impl.ENotificationImpl;
import org.eclipse.emf.ecore.impl.MinimalEObjectImpl;

import org.xtext.example.etlcl.etlcl.Anything;
import org.xtext.example.etlcl.etlcl.EtlclPackage;

/**
 * <!-- begin-user-doc -->
 * An implementation of the model object '<em><b>Anything</b></em>'.
 * <!-- end-user-doc -->
 * <p>
 * The following features are implemented:
 * </p>
 * <ul>
 *   <li>{@link org.xtext.example.etlcl.etlcl.impl.AnythingImpl#isIntiger <em>Intiger</em>}</li>
 *   <li>{@link org.xtext.example.etlcl.etlcl.impl.AnythingImpl#isString <em>String</em>}</li>
 * </ul>
 *
 * @generated
 */
public class AnythingImpl extends MinimalEObjectImpl.Container implements Anything
{
  /**
   * The default value of the '{@link #isIntiger() <em>Intiger</em>}' attribute.
   * <!-- begin-user-doc -->
   * <!-- end-user-doc -->
   * @see #isIntiger()
   * @generated
   * @ordered
   */
  protected static final boolean INTIGER_EDEFAULT = false;

  /**
   * The cached value of the '{@link #isIntiger() <em>Intiger</em>}' attribute.
   * <!-- begin-user-doc -->
   * <!-- end-user-doc -->
   * @see #isIntiger()
   * @generated
   * @ordered
   */
  protected boolean intiger = INTIGER_EDEFAULT;

  /**
   * The default value of the '{@link #isString() <em>String</em>}' attribute.
   * <!-- begin-user-doc -->
   * <!-- end-user-doc -->
   * @see #isString()
   * @generated
   * @ordered
   */
  protected static final boolean STRING_EDEFAULT = false;

  /**
   * The cached value of the '{@link #isString() <em>String</em>}' attribute.
   * <!-- begin-user-doc -->
   * <!-- end-user-doc -->
   * @see #isString()
   * @generated
   * @ordered
   */
  protected boolean string = STRING_EDEFAULT;

  /**
   * <!-- begin-user-doc -->
   * <!-- end-user-doc -->
   * @generated
   */
  protected AnythingImpl()
  {
    super();
  }

  /**
   * <!-- begin-user-doc -->
   * <!-- end-user-doc -->
   * @generated
   */
  @Override
  protected EClass eStaticClass()
  {
    return EtlclPackage.Literals.ANYTHING;
  }

  /**
   * <!-- begin-user-doc -->
   * <!-- end-user-doc -->
   * @generated
   */
  @Override
  public boolean isIntiger()
  {
    return intiger;
  }

  /**
   * <!-- begin-user-doc -->
   * <!-- end-user-doc -->
   * @generated
   */
  @Override
  public void setIntiger(boolean newIntiger)
  {
    boolean oldIntiger = intiger;
    intiger = newIntiger;
    if (eNotificationRequired())
      eNotify(new ENotificationImpl(this, Notification.SET, EtlclPackage.ANYTHING__INTIGER, oldIntiger, intiger));
  }

  /**
   * <!-- begin-user-doc -->
   * <!-- end-user-doc -->
   * @generated
   */
  @Override
  public boolean isString()
  {
    return string;
  }

  /**
   * <!-- begin-user-doc -->
   * <!-- end-user-doc -->
   * @generated
   */
  @Override
  public void setString(boolean newString)
  {
    boolean oldString = string;
    string = newString;
    if (eNotificationRequired())
      eNotify(new ENotificationImpl(this, Notification.SET, EtlclPackage.ANYTHING__STRING, oldString, string));
  }

  /**
   * <!-- begin-user-doc -->
   * <!-- end-user-doc -->
   * @generated
   */
  @Override
  public Object eGet(int featureID, boolean resolve, boolean coreType)
  {
    switch (featureID)
    {
      case EtlclPackage.ANYTHING__INTIGER:
        return isIntiger();
      case EtlclPackage.ANYTHING__STRING:
        return isString();
    }
    return super.eGet(featureID, resolve, coreType);
  }

  /**
   * <!-- begin-user-doc -->
   * <!-- end-user-doc -->
   * @generated
   */
  @Override
  public void eSet(int featureID, Object newValue)
  {
    switch (featureID)
    {
      case EtlclPackage.ANYTHING__INTIGER:
        setIntiger((Boolean)newValue);
        return;
      case EtlclPackage.ANYTHING__STRING:
        setString((Boolean)newValue);
        return;
    }
    super.eSet(featureID, newValue);
  }

  /**
   * <!-- begin-user-doc -->
   * <!-- end-user-doc -->
   * @generated
   */
  @Override
  public void eUnset(int featureID)
  {
    switch (featureID)
    {
      case EtlclPackage.ANYTHING__INTIGER:
        setIntiger(INTIGER_EDEFAULT);
        return;
      case EtlclPackage.ANYTHING__STRING:
        setString(STRING_EDEFAULT);
        return;
    }
    super.eUnset(featureID);
  }

  /**
   * <!-- begin-user-doc -->
   * <!-- end-user-doc -->
   * @generated
   */
  @Override
  public boolean eIsSet(int featureID)
  {
    switch (featureID)
    {
      case EtlclPackage.ANYTHING__INTIGER:
        return intiger != INTIGER_EDEFAULT;
      case EtlclPackage.ANYTHING__STRING:
        return string != STRING_EDEFAULT;
    }
    return super.eIsSet(featureID);
  }

  /**
   * <!-- begin-user-doc -->
   * <!-- end-user-doc -->
   * @generated
   */
  @Override
  public String toString()
  {
    if (eIsProxy()) return super.toString();

    StringBuilder result = new StringBuilder(super.toString());
    result.append(" (intiger: ");
    result.append(intiger);
    result.append(", string: ");
    result.append(string);
    result.append(')');
    return result.toString();
  }

} //AnythingImpl
