# Supplementary material for: A domain-specific language for managing ETL processes
Source: PeerJ Comput Sci. 2024 Jan 26;10:e1835. doi: 10.7717/peerj-cs.1835 (PMC10909202; doi:10.7717/peerj-cs.1835)
Supplement: Supplemental Information 1 — The source code archive contains all the necessary files to implement the language, including (i) the EtlCl.ecore file containing the ETLCL language’s Ecore metamodel; (ii) the EtlCl.xtext file containing the specification of the language’s concrete syntax; (iii) the EtlClGenerator.xtend file containing the specification of the M2T transformations; (iv) the src-gen folder containing the classes implementing the language’s lexical and syntax analyzers; and (v) the xtend-gen folder containing the classes implementing the M2T transformations. [file peerj-cs-10-1835-s001.zip › ETLCL_SRC_CODE/src-gen/etlcl/etlcl/impl/C_operatorImpl.java]

/**
 * generated by Xtext 2.20.0
 */
package org.xtext.example.etlcl.etlcl.impl;

import org.eclipse.emf.common.notify.Notification;

import org.eclipse.emf.ecore.EClass;

import org.eclipse.emf.ecore.impl.ENotificationImpl;
import org.eclipse.emf.ecore.impl.MinimalEObjectImpl;

import org.xtext.example.etlcl.etlcl.C_operator;
import org.xtext.example.etlcl.etlcl.EtlclPackage;

/**
 * <!-- begin-user-doc -->
 * An implementation of the model object '<em><b>Coperator</b></em>'.
 * <!-- end-user-doc -->
 * <p>
 * The following features are implemented:
 * </p>
 * <ul>
 *   <li>{@link org.xtext.example.etlcl.etlcl.impl.C_operatorImpl#isEq <em>Eq</em>}</li>
 *   <li>{@link org.xtext.example.etlcl.etlcl.impl.C_operatorImpl#isG <em>G</em>}</li>
 *   <li>{@link org.xtext.example.etlcl.etlcl.impl.C_operatorImpl#isL <em>L</em>}</li>
 *   <li>{@link org.xtext.example.etlcl.etlcl.impl.C_operatorImpl#isLeq <em>Leq</em>}</li>
 *   <li>{@link org.xtext.example.etlcl.etlcl.impl.C_operatorImpl#isGeq <em>Geq</em>}</li>
 *   <li>{@link org.xtext.example.etlcl.etlcl.impl.C_operatorImpl#isDif <em>Dif</em>}</li>
 * </ul>
 *
 * @generated
 */
public class C_operatorImpl extends MinimalEObjectImpl.Container implements C_operator
{
  /**
   * The default value of the '{@link #isEq() <em>Eq</em>}' attribute.
   * <!-- begin-user-doc -->
   * <!-- end-user-doc -->
   * @see #isEq()
   * @generated
   * @ordered
   */
  protected static final boolean EQ_EDEFAULT = false;

  /**
   * The cached value of the '{@link #isEq() <em>Eq</em>}' attribute.
   * <!-- begin-user-doc -->
   * <!-- end-user-doc -->
   * @see #isEq()
   * @generated
   * @ordered
   */
  protected boolean eq = EQ_EDEFAULT;

  /**
   * The default value of the '{@link #isG() <em>G</em>}' attribute.
   * <!-- begin-user-doc -->
   * <!-- end-user-doc -->
   * @see #isG()
   * @generated
   * @ordered
   */
  protected static final boolean G_EDEFAULT = false;

  /**
   * The cached value of the '{@link #isG() <em>G</em>}' attribute.
   * <!-- begin-user-doc -->
   * <!-- end-user-doc -->
   * @see #isG()
   * @generated
   * @ordered
   */
  protected boolean g = G_EDEFAULT;

  /**
   * The default value of the '{@link #isL() <em>L</em>}' attribute.
   * <!-- begin-user-doc -->
   * <!-- end-user-doc -->
   * @see #isL()
   * @generated
   * @ordered
   */
  protected static final boolean L_EDEFAULT = false;

  /**
   * The cached value of the '{@link #isL() <em>L</em>}' attribute.
   * <!-- begin-user-doc -->
   * <!-- end-user-doc -->
   * @see #isL()
   * @generated
   * @ordered
   */
  protected boolean l = L_EDEFAULT;

  /**
   * The default value of the '{@link #isLeq() <em>Leq</em>}' attribute.
   * <!-- begin-user-doc -->
   * <!-- end-user-doc -->
   * @see #isLeq()
   * @generated
   * @ordered
   */
  protected static final boolean LEQ_EDEFAULT = false;

  /**
   * The cached value of the '{@link #isLeq() <em>Leq</em>}' attribute.
   * <!-- begin-user-doc -->
   * <!-- end-user-doc -->
   * @see #isLeq()
   * @generated
   * @ordered
   */
  protected boolean leq = LEQ_EDEFAULT;

  /**
   * The default value of the '{@link #isGeq() <em>Geq</em>}' attribute.
   * <!-- begin-user-doc -->
   * <!-- end-user-doc -->
   * @see #isGeq()
   * @generated
   * @ordered
   */
  protected static final boolean GEQ_EDEFAULT = false;

  /**
   * The cached value of the '{@link #isGeq() <em>Geq</em>}' attribute.
   * <!-- begin-user-doc -->
   * <!-- end-user-doc -->
   * @see #isGeq()
   * @generated
   * @ordered
   */
  protected boolean geq = GEQ_EDEFAULT;

  /**
   * The default value of the '{@link #isDif() <em>Dif</em>}' attribute.
   * <!-- begin-user-doc -->
   * <!-- end-user-doc -->
   * @see #isDif()
   * @generated
   * @ordered
   */
  protected static final boolean DIF_EDEFAULT = false;

  /**
   * The cached value of the '{@link #isDif() <em>Dif</em>}' attribute.
   * <!-- begin-user-doc -->
   * <!-- end-user-doc -->
   * @see #isDif()
   * @generated
   * @ordered
   */
  protected boolean dif = DIF_EDEFAULT;

  /**
   * <!-- begin-user-doc -->
   * <!-- end-user-doc -->
   * @generated
   */
  protected C_operatorImpl()
  {
    super();
  }

  /**
   * <!-- begin-user-doc -->
   * <!-- end-user-doc -->
   * @generated
   */
  @Override
  protected EClass eStaticClass()
  {
    return EtlclPackage.Literals.COPERATOR;
  }

  /**
   * <!-- begin-user-doc -->
   * <!-- end-user-doc -->
   * @generated
   */
  @Override
  public boolean isEq()
  {
    return eq;
  }

  /**
   * <!-- begin-user-doc -->
   * <!-- end-user-doc -->
   * @generated
   */
  @Override
  public void setEq(boolean newEq)
  {
    boolean oldEq = eq;
    eq = newEq;
    if (eNotificationRequired())
      eNotify(new ENotificationImpl(this, Notification.SET, EtlclPackage.COPERATOR__EQ, oldEq, eq));
  }

  /**
   * <!-- begin-user-doc -->
   * <!-- end-user-doc -->
   * @generated
   */
  @Override
  public boolean isG()
  {
    return g;
  }

  /**
   * <!-- begin-user-doc -->
   * <!-- end-user-doc -->
   * @generated
   */
  @Override
  public void setG(boolean newG)
  {
    boolean oldG = g;
    g = newG;
    if (eNotificationRequired())
      eNotify(new ENotificationImpl(this, Notification.SET, EtlclPackage.COPERATOR__G, oldG, g));
  }

  /**
   * <!-- begin-user-doc -->
   * <!-- end-user-doc -->
   * @generated
   */
  @Override
  public boolean isL()
  {
    return l;
  }

  /**
   * <!-- begin-user-doc -->
   * <!-- end-user-doc -->
   * @generated
   */
  @Override
  public void setL(boolean newL)
  {
    boolean oldL = l;
    l = newL;
    if (eNotificationRequired())
      eNotify(new ENotificationImpl(this, Notification.SET, EtlclPackage.COPERATOR__L, oldL, l));
  }

  /**
   * <!-- begin-user-doc -->
   * <!-- end-user-doc -->
   * @generated
   */
  @Override
  public boolean isLeq()
  {
    return leq;
  }

  /**
   * <!-- begin-user-doc -->
   * <!-- end-user-doc -->
   * @generated
   */
  @Override
  public void setLeq(boolean newLeq)
  {
    boolean oldLeq = leq;
    leq = newLeq;
    if (eNotificationRequired())
      eNotify(new ENotificationImpl(this, Notification.SET, EtlclPackage.COPERATOR__LEQ, oldLeq, leq));
  }

  /**
   * <!-- begin-user-doc -->
   * <!-- end-user-doc -->
   * @generated
   */
  @Override
  public boolean isGeq()
  {
    return geq;
  }

  /**
   * <!-- begin-user-doc -->
   * <!-- end-user-doc -->
   * @generated
   */
  @Override
  public void setGeq(boolean newGeq)
  {
    boolean oldGeq = geq;
    geq = newGeq;
    if (eNotificationRequired())
      eNotify(new ENotificationImpl(this, Notification.SET, EtlclPackage.COPERATOR__GEQ, oldGeq, geq));
  }

  /**
   * <!-- begin-user-doc -->
   * <!-- end-user-doc -->
   * @generated
   */
  @Override
  public boolean isDif()
  {
    return dif;
  }

  /**
   * <!-- begin-user-doc -->
   * <!-- end-user-doc -->
   * @generated
   */
  @Override
  public void setDif(boolean newDif)
  {
    boolean oldDif = dif;
    dif = newDif;
    if (eNotificationRequired())
      eNotify(new ENotificationImpl(this, Notification.SET, EtlclPackage.COPERATOR__DIF, oldDif, dif));
  }

  /**
   * <!-- begin-user-doc -->
   * <!-- end-user-doc -->
   * @generated
   */
  @Override
  public Object eGet(int featureID, boolean resolve, boolean coreType)
  {
    switch (featureID)
    {
      case EtlclPackage.COPERATOR__EQ:
        return isEq();
      case EtlclPackage.COPERATOR__G:
        return isG();
      case EtlclPackage.COPERATOR__L:
        return isL();
      case EtlclPackage.COPERATOR__LEQ:
        return isLeq();
      case EtlclPackage.COPERATOR__GEQ:
        return isGeq();
      case EtlclPackage.COPERATOR__DIF:
        return isDif();
    }
    return super.eGet(featureID, resolve, coreType);
  }

  /**
   * <!-- begin-user-doc -->
   * <!-- end-user-doc -->
   * @generated
   */
  @Override
  public void eSet(int featureID, Object newValue)
  {
    switch (featureID)
    {
      case EtlclPackage.COPERATOR__EQ:
        setEq((Boolean)newValue);
        return;
      case EtlclPackage.COPERATOR__G:
        setG((Boolean)newValue);
        return;
      case EtlclPackage.COPERATOR__L:
        setL((Boolean)newValue);
        return;
      case EtlclPackage.COPERATOR__LEQ:
        setLeq((Boolean)newValue);
        return;
      case EtlclPackage.COPERATOR__GEQ:
        setGeq((Boolean)newValue);
        return;
      case EtlclPackage.COPERATOR__DIF:
        setDif((Boolean)newValue);
        return;
    }
    super.eSet(featureID, newValue);
  }

  /**
   * <!-- begin-user-doc -->
   * <!-- end-user-doc -->
   * @generated
   */
  @Override
  public void eUnset(int featureID)
  {
    switch (featureID)
    {
      case EtlclPackage.COPERATOR__EQ:
        setEq(EQ_EDEFAULT);
        return;
      case EtlclPackage.COPERATOR__G:
        setG(G_EDEFAULT);
        return;
      case EtlclPackage.COPERATOR__L:
        setL(L_EDEFAULT);
        return;
      case EtlclPackage.COPERATOR__LEQ:
        setLeq(LEQ_EDEFAULT);
        return;
      case EtlclPackage.COPERATOR__GEQ:
        setGeq(GEQ_EDEFAULT);
        return;
      case EtlclPackage.COPERATOR__DIF:
        setDif(DIF_EDEFAULT);
        return;
    }
    super.eUnset(featureID);
  }

  /**
   * <!-- begin-user-doc -->
   * <!-- end-user-doc -->
   * @generated
   */
  @Override
  public boolean eIsSet(int featureID)
  {
    switch (featureID)
    {
      case EtlclPackage.COPERATOR__EQ:
        return eq != EQ_EDEFAULT;
      case EtlclPackage.COPERATOR__G:
        return g != G_EDEFAULT;
      case EtlclPackage.COPERATOR__L:
        return l != L_EDEFAULT;
      case EtlclPackage.COPERATOR__LEQ:
        return leq != LEQ_EDEFAULT;
      case EtlclPackage.COPERATOR__GEQ:
        return geq != GEQ_EDEFAULT;
      case EtlclPackage.COPERATOR__DIF:
        return dif != DIF_EDEFAULT;
    }
    return super.eIsSet(featureID);
  }

  /**
   * <!-- begin-user-doc -->
   * <!-- end-user-doc -->
   * @generated
   */
  @Override
  public String toString()
  {
    if (eIsProxy()) return super.toString();

    StringBuilder result = new StringBuilder(super.toString());
    result.append(" (eq: ");
    result.append(eq);
    result.append(", g: ");
    result.append(g);
    result.append(", l: ");
    result.append(l);
    result.append(", leq: ");
    result.append(leq);
    result.append(", geq: ");
    result.append(geq);
    result.append(", dif: ");
    result.append(dif);
    result.append(')');
    return result.toString();
  }

} //C_operatorImpl
