# Supplementary material for: A domain-specific language for managing ETL processes
Source: PeerJ Comput Sci. 2024 Jan 26;10:e1835. doi: 10.7717/peerj-cs.1835 (PMC10909202; doi:10.7717/peerj-cs.1835)
Supplement: Supplemental Information 1 — The source code archive contains all the necessary files to implement the language, including (i) the EtlCl.ecore file containing the ETLCL language’s Ecore metamodel; (ii) the EtlCl.xtext file containing the specification of the language’s concrete syntax; (iii) the EtlClGenerator.xtend file containing the specification of the M2T transformations; (iv) the src-gen folder containing the classes implementing the language’s lexical and syntax analyzers; and (v) the xtend-gen folder containing the classes implementing the M2T transformations. [file peerj-cs-10-1835-s001.zip › ETLCL_SRC_CODE/src-gen/etlcl/etlcl/impl/ClausesImpl.java]

/**
 * generated by Xtext 2.20.0
 */
package org.xtext.example.etlcl.etlcl.impl;

import org.eclipse.emf.ecore.EClass;

import org.eclipse.emf.ecore.impl.MinimalEObjectImpl;

import org.xtext.example.etlcl.etlcl.Clauses;
import org.xtext.example.etlcl.etlcl.EtlclPackage;

/**
 * <!-- begin-user-doc -->
 * An implementation of the model object '<em><b>Clauses</b></em>'.
 * <!-- end-user-doc -->
 *
 * @generated
 */
public class ClausesImpl extends MinimalEObjectImpl.Container implements Clauses
{
  /**
   * <!-- begin-user-doc -->
   * <!-- end-user-doc -->
   * @generated
   */
  protected ClausesImpl()
  {
    super();
  }

  /**
   * <!-- begin-user-doc -->
   * <!-- end-user-doc -->
   * @generated
   */
  @Override
  protected EClass eStaticClass()
  {
    return EtlclPackage.Literals.CLAUSES;
  }

} //ClausesImpl
