# Supplementary material for: A domain-specific language for managing ETL processes
Source: PeerJ Comput Sci. 2024 Jan 26;10:e1835. doi: 10.7717/peerj-cs.1835 (PMC10909202; doi:10.7717/peerj-cs.1835)
Supplement: Supplemental Information 1 — The source code archive contains all the necessary files to implement the language, including (i) the EtlCl.ecore file containing the ETLCL language’s Ecore metamodel; (ii) the EtlCl.xtext file containing the specification of the language’s concrete syntax; (iii) the EtlClGenerator.xtend file containing the specification of the M2T transformations; (iv) the src-gen folder containing the classes implementing the language’s lexical and syntax analyzers; and (v) the xtend-gen folder containing the classes implementing the M2T transformations. [file peerj-cs-10-1835-s001.zip › ETLCL_SRC_CODE/src-gen/etlcl/etlcl/impl/ConfigurationImpl.java]

/**
 * generated by Xtext 2.20.0
 */
package org.xtext.example.etlcl.etlcl.impl;

import org.eclipse.emf.common.notify.Notification;
import org.eclipse.emf.common.notify.NotificationChain;

import org.eclipse.emf.ecore.EClass;
import org.eclipse.emf.ecore.InternalEObject;

import org.eclipse.emf.ecore.impl.ENotificationImpl;

import org.xtext.example.etlcl.etlcl.Configuration;
import org.xtext.example.etlcl.etlcl.Db_type;
import org.xtext.example.etlcl.etlcl.Etl_tool_name;
import org.xtext.example.etlcl.etlcl.EtlclPackage;
import org.xtext.example.etlcl.etlcl.Evironment_name;
import org.xtext.example.etlcl.etlcl.Os_name;

/**
 * <!-- begin-user-doc -->
 * An implementation of the model object '<em><b>Configuration</b></em>'.
 * <!-- end-user-doc -->
 * <p>
 * The following features are implemented:
 * </p>
 * <ul>
 *   <li>{@link org.xtext.example.etlcl.etlcl.impl.ConfigurationImpl#getName <em>Name</em>}</li>
 *   <li>{@link org.xtext.example.etlcl.etlcl.impl.ConfigurationImpl#getEtl_tool_name <em>Etl tool name</em>}</li>
 *   <li>{@link org.xtext.example.etlcl.etlcl.impl.ConfigurationImpl#getEtltv <em>Etltv</em>}</li>
 *   <li>{@link org.xtext.example.etlcl.etlcl.impl.ConfigurationImpl#getEtl_server_address <em>Etl server address</em>}</li>
 *   <li>{@link org.xtext.example.etlcl.etlcl.impl.ConfigurationImpl#getEtl_server_os <em>Etl server os</em>}</li>
 *   <li>{@link org.xtext.example.etlcl.etlcl.impl.ConfigurationImpl#getEtl_auth <em>Etl auth</em>}</li>
 *   <li>{@link org.xtext.example.etlcl.etlcl.impl.ConfigurationImpl#getDwh_db <em>Dwh db</em>}</li>
 *   <li>{@link org.xtext.example.etlcl.etlcl.impl.ConfigurationImpl#getDwh_db_v <em>Dwh db v</em>}</li>
 *   <li>{@link org.xtext.example.etlcl.etlcl.impl.ConfigurationImpl#getDwh_addrss <em>Dwh addrss</em>}</li>
 *   <li>{@link org.xtext.example.etlcl.etlcl.impl.ConfigurationImpl#getDwh_db_os <em>Dwh db os</em>}</li>
 *   <li>{@link org.xtext.example.etlcl.etlcl.impl.ConfigurationImpl#getDwh_db_auth <em>Dwh db auth</em>}</li>
 *   <li>{@link org.xtext.example.etlcl.etlcl.impl.ConfigurationImpl#getEnv <em>Env</em>}</li>
 *   <li>{@link org.xtext.example.etlcl.etlcl.impl.ConfigurationImpl#getEnv_desc <em>Env desc</em>}</li>
 * </ul>
 *
 * @generated
 */
public class ConfigurationImpl extends ClausesImpl implements Configuration
{
  /**
   * The default value of the '{@link #getName() <em>Name</em>}' attribute.
   * <!-- begin-user-doc -->
   * <!-- end-user-doc -->
   * @see #getName()
   * @generated
   * @ordered
   */
  protected static final String NAME_EDEFAULT = null;

  /**
   * The cached value of the '{@link #getName() <em>Name</em>}' attribute.
   * <!-- begin-user-doc -->
   * <!-- end-user-doc -->
   * @see #getName()
   * @generated
   * @ordered
   */
  protected String name = NAME_EDEFAULT;

  /**
   * The cached value of the '{@link #getEtl_tool_name() <em>Etl tool name</em>}' containment reference.
   * <!-- begin-user-doc -->
   * <!-- end-user-doc -->
   * @see #getEtl_tool_name()
   * @generated
   * @ordered
   */
  protected Etl_tool_name etl_tool_name;

  /**
   * The default value of the '{@link #getEtltv() <em>Etltv</em>}' attribute.
   * <!-- begin-user-doc -->
   * <!-- end-user-doc -->
   * @see #getEtltv()
   * @generated
   * @ordered
   */
  protected static final String ETLTV_EDEFAULT = null;

  /**
   * The cached value of the '{@link #getEtltv() <em>Etltv</em>}' attribute.
   * <!-- begin-user-doc -->
   * <!-- end-user-doc -->
   * @see #getEtltv()
   * @generated
   * @ordered
   */
  protected String etltv = ETLTV_EDEFAULT;

  /**
   * The default value of the '{@link #getEtl_server_address() <em>Etl server address</em>}' attribute.
   * <!-- begin-user-doc -->
   * <!-- end-user-doc -->
   * @see #getEtl_server_address()
   * @generated
   * @ordered
   */
  protected static final String ETL_SERVER_ADDRESS_EDEFAULT = null;

  /**
   * The cached value of the '{@link #getEtl_server_address() <em>Etl server address</em>}' attribute.
   * <!-- begin-user-doc -->
   * <!-- end-user-doc -->
   * @see #getEtl_server_address()
   * @generated
   * @ordered
   */
  protected String etl_server_address = ETL_SERVER_ADDRESS_EDEFAULT;

  /**
   * The cached value of the '{@link #getEtl_server_os() <em>Etl server os</em>}' containment reference.
   * <!-- begin-user-doc -->
   * <!-- end-user-doc -->
   * @see #getEtl_server_os()
   * @generated
   * @ordered
   */
  protected Os_name etl_server_os;

  /**
   * The default value of the '{@link #getEtl_auth() <em>Etl auth</em>}' attribute.
   * <!-- begin-user-doc -->
   * <!-- end-user-doc -->
   * @see #getEtl_auth()
   * @generated
   * @ordered
   */
  protected static final String ETL_AUTH_EDEFAULT = null;

  /**
   * The cached value of the '{@link #getEtl_auth() <em>Etl auth</em>}' attribute.
   * <!-- begin-user-doc -->
   * <!-- end-user-doc -->
   * @see #getEtl_auth()
   * @generated
   * @ordered
   */
  protected String etl_auth = ETL_AUTH_EDEFAULT;

  /**
   * The cached value of the '{@link #getDwh_db() <em>Dwh db</em>}' containment reference.
   * <!-- begin-user-doc -->
   * <!-- end-user-doc -->
   * @see #getDwh_db()
   * @generated
   * @ordered
   */
  protected Db_type dwh_db;

  /**
   * The default value of the '{@link #getDwh_db_v() <em>Dwh db v</em>}' attribute.
   * <!-- begin-user-doc -->
   * <!-- end-user-doc -->
   * @see #getDwh_db_v()
   * @generated
   * @ordered
   */
  protected static final String DWH_DB_V_EDEFAULT = null;

  /**
   * The cached value of the '{@link #getDwh_db_v() <em>Dwh db v</em>}' attribute.
   * <!-- begin-user-doc -->
   * <!-- end-user-doc -->
   * @see #getDwh_db_v()
   * @generated
   * @ordered
   */
  protected String dwh_db_v = DWH_DB_V_EDEFAULT;

  /**
   * The default value of the '{@link #getDwh_addrss() <em>Dwh addrss</em>}' attribute.
   * <!-- begin-user-doc -->
   * <!-- end-user-doc -->
   * @see #getDwh_addrss()
   * @generated
   * @ordered
   */
  protected static final String DWH_ADDRSS_EDEFAULT = null;

  /**
   * The cached value of the '{@link #getDwh_addrss() <em>Dwh addrss</em>}' attribute.
   * <!-- begin-user-doc -->
   * <!-- end-user-doc -->
   * @see #getDwh_addrss()
   * @generated
   * @ordered
   */
  protected String dwh_addrss = DWH_ADDRSS_EDEFAULT;

  /**
   * The cached value of the '{@link #getDwh_db_os() <em>Dwh db os</em>}' containment reference.
   * <!-- begin-user-doc -->
   * <!-- end-user-doc -->
   * @see #getDwh_db_os()
   * @generated
   * @ordered
   */
  protected Os_name dwh_db_os;

  /**
   * The default value of the '{@link #getDwh_db_auth() <em>Dwh db auth</em>}' attribute.
   * <!-- begin-user-doc -->
   * <!-- end-user-doc -->
   * @see #getDwh_db_auth()
   * @generated
   * @ordered
   */
  protected static final String DWH_DB_AUTH_EDEFAULT = null;

  /**
   * The cached value of the '{@link #getDwh_db_auth() <em>Dwh db auth</em>}' attribute.
   * <!-- begin-user-doc -->
   * <!-- end-user-doc -->
   * @see #getDwh_db_auth()
   * @generated
   * @ordered
   */
  protected String dwh_db_auth = DWH_DB_AUTH_EDEFAULT;

  /**
   * The cached value of the '{@link #getEnv() <em>Env</em>}' containment reference.
   * <!-- begin-user-doc -->
   * <!-- end-user-doc -->
   * @see #getEnv()
   * @generated
   * @ordered
   */
  protected Evironment_name env;

  /**
   * The default value of the '{@link #getEnv_desc() <em>Env desc</em>}' attribute.
   * <!-- begin-user-doc -->
   * <!-- end-user-doc -->
   * @see #getEnv_desc()
   * @generated
   * @ordered
   */
  protected static final String ENV_DESC_EDEFAULT = null;

  /**
   * The cached value of the '{@link #getEnv_desc() <em>Env desc</em>}' attribute.
   * <!-- begin-user-doc -->
   * <!-- end-user-doc -->
   * @see #getEnv_desc()
   * @generated
   * @ordered
   */
  protected String env_desc = ENV_DESC_EDEFAULT;

  /**
   * <!-- begin-user-doc -->
   * <!-- end-user-doc -->
   * @generated
   */
  protected ConfigurationImpl()
  {
    super();
  }

  /**
   * <!-- begin-user-doc -->
   * <!-- end-user-doc -->
   * @generated
   */
  @Override
  protected EClass eStaticClass()
  {
    return EtlclPackage.Literals.CONFIGURATION;
  }

  /**
   * <!-- begin-user-doc -->
   * <!-- end-user-doc -->
   * @generated
   */
  @Override
  public String getName()
  {
    return name;
  }

  /**
   * <!-- begin-user-doc -->
   * <!-- end-user-doc -->
   * @generated
   */
  @Override
  public void setName(String newName)
  {
    String oldName = name;
    name = newName;
    if (eNotificationRequired())
      eNotify(new ENotificationImpl(this, Notification.SET, EtlclPackage.CONFIGURATION__NAME, oldName, name));
  }

  /**
   * <!-- begin-user-doc -->
   * <!-- end-user-doc -->
   * @generated
   */
  @Override
  public Etl_tool_name getEtl_tool_name()
  {
    return etl_tool_name;
  }

  /**
   * <!-- begin-user-doc -->
   * <!-- end-user-doc -->
   * @generated
   */
  public NotificationChain basicSetEtl_tool_name(Etl_tool_name newEtl_tool_name, NotificationChain msgs)
  {
    Etl_tool_name oldEtl_tool_name = etl_tool_name;
    etl_tool_name = newEtl_tool_name;
    if (eNotificationRequired())
    {
      ENotificationImpl notification = new ENotificationImpl(this, Notification.SET, EtlclPackage.CONFIGURATION__ETL_TOOL_NAME, oldEtl_tool_name, newEtl_tool_name);
      if (msgs == null) msgs = notification; else msgs.add(notification);
    }
    return msgs;
  }

  /**
   * <!-- begin-user-doc -->
   * <!-- end-user-doc -->
   * @generated
   */
  @Override
  public void setEtl_tool_name(Etl_tool_name newEtl_tool_name)
  {
    if (newEtl_tool_name != etl_tool_name)
    {
      NotificationChain msgs = null;
      if (etl_tool_name != null)
        msgs = ((InternalEObject)etl_tool_name).eInverseRemove(this, EOPPOSITE_FEATURE_BASE - EtlclPackage.CONFIGURATION__ETL_TOOL_NAME, null, msgs);
      if (newEtl_tool_name != null)
        msgs = ((InternalEObject)newEtl_tool_name).eInverseAdd(this, EOPPOSITE_FEATURE_BASE - EtlclPackage.CONFIGURATION__ETL_TOOL_NAME, null, msgs);
      msgs = basicSetEtl_tool_name(newEtl_tool_name, msgs);
      if (msgs != null) msgs.dispatch();
    }
    else if (eNotificationRequired())
      eNotify(new ENotificationImpl(this, Notification.SET, EtlclPackage.CONFIGURATION__ETL_TOOL_NAME, newEtl_tool_name, newEtl_tool_name));
  }

  /**
   * <!-- begin-user-doc -->
   * <!-- end-user-doc -->
   * @generated
   */
  @Override
  public String getEtltv()
  {
    return etltv;
  }

  /**
   * <!-- begin-user-doc -->
   * <!-- end-user-doc -->
   * @generated
   */
  @Override
  public void setEtltv(String newEtltv)
  {
    String oldEtltv = etltv;
    etltv = newEtltv;
    if (eNotificationRequired())
      eNotify(new ENotificationImpl(this, Notification.SET, EtlclPackage.CONFIGURATION__ETLTV, oldEtltv, etltv));
  }

  /**
   * <!-- begin-user-doc -->
   * <!-- end-user-doc -->
   * @generated
   */
  @Override
  public String getEtl_server_address()
  {
    return etl_server_address;
  }

  /**
   * <!-- begin-user-doc -->
   * <!-- end-user-doc -->
   * @generated
   */
  @Override
  public void setEtl_server_address(String newEtl_server_address)
  {
    String oldEtl_server_address = etl_server_address;
    etl_server_address = newEtl_server_address;
    if (eNotificationRequired())
      eNotify(new ENotificationImpl(this, Notification.SET, EtlclPackage.CONFIGURATION__ETL_SERVER_ADDRESS, oldEtl_server_address, etl_server_address));
  }

  /**
   * <!-- begin-user-doc -->
   * <!-- end-user-doc -->
   * @generated
   */
  @Override
  public Os_name getEtl_server_os()
  {
    return etl_server_os;
  }

  /**
   * <!-- begin-user-doc -->
   * <!-- end-user-doc -->
   * @generated
   */
  public NotificationChain basicSetEtl_server_os(Os_name newEtl_server_os, NotificationChain msgs)
  {
    Os_name oldEtl_server_os = etl_server_os;
    etl_server_os = newEtl_server_os;
    if (eNotificationRequired())
    {
      ENotificationImpl notification = new ENotificationImpl(this, Notification.SET, EtlclPackage.CONFIGURATION__ETL_SERVER_OS, oldEtl_server_os, newEtl_server_os);
      if (msgs == null) msgs = notification; else msgs.add(notification);
    }
    return msgs;
  }

  /**
   * <!-- begin-user-doc -->
   * <!-- end-user-doc -->
   * @generated
   */
  @Override
  public void setEtl_server_os(Os_name newEtl_server_os)
  {
    if (newEtl_server_os != etl_server_os)
    {
      NotificationChain msgs = null;
      if (etl_server_os != null)
        msgs = ((InternalEObject)etl_server_os).eInverseRemove(this, EOPPOSITE_FEATURE_BASE - EtlclPackage.CONFIGURATION__ETL_SERVER_OS, null, msgs);
      if (newEtl_server_os != null)
        msgs = ((InternalEObject)newEtl_server_os).eInverseAdd(this, EOPPOSITE_FEATURE_BASE - EtlclPackage.CONFIGURATION__ETL_SERVER_OS, null, msgs);
      msgs = basicSetEtl_server_os(newEtl_server_os, msgs);
      if (msgs != null) msgs.dispatch();
    }
    else if (eNotificationRequired())
      eNotify(new ENotificationImpl(this, Notification.SET, EtlclPackage.CONFIGURATION__ETL_SERVER_OS, newEtl_server_os, newEtl_server_os));
  }

  /**
   * <!-- begin-user-doc -->
   * <!-- end-user-doc -->
   * @generated
   */
  @Override
  public String getEtl_auth()
  {
    return etl_auth;
  }

  /**
   * <!-- begin-user-doc -->
   * <!-- end-user-doc -->
   * @generated
   */
  @Override
  public void setEtl_auth(String newEtl_auth)
  {
    String oldEtl_auth = etl_auth;
    etl_auth = newEtl_auth;
    if (eNotificationRequired())
      eNotify(new ENotificationImpl(this, Notification.SET, EtlclPackage.CONFIGURATION__ETL_AUTH, oldEtl_auth, etl_auth));
  }

  /**
   * <!-- begin-user-doc -->
   * <!-- end-user-doc -->
   * @generated
   */
  @Override
  public Db_type getDwh_db()
  {
    return dwh_db;
  }

  /**
   * <!-- begin-user-doc -->
   * <!-- end-user-doc -->
   * @generated
   */
  public NotificationChain basicSetDwh_db(Db_type newDwh_db, NotificationChain msgs)
  {
    Db_type oldDwh_db = dwh_db;
    dwh_db = newDwh_db;
    if (eNotificationRequired())
    {
      ENotificationImpl notification = new ENotificationImpl(this, Notification.SET, EtlclPackage.CONFIGURATION__DWH_DB, oldDwh_db, newDwh_db);
      if (msgs == null) msgs = notification; else msgs.add(notification);
    }
    return msgs;
  }

  /**
   * <!-- begin-user-doc -->
   * <!-- end-user-doc -->
   * @generated
   */
  @Override
  public void setDwh_db(Db_type newDwh_db)
  {
    if (newDwh_db != dwh_db)
    {
      NotificationChain msgs = null;
      if (dwh_db != null)
        msgs = ((InternalEObject)dwh_db).eInverseRemove(this, EOPPOSITE_FEATURE_BASE - EtlclPackage.CONFIGURATION__DWH_DB, null, msgs);
      if (newDwh_db != null)
        msgs = ((InternalEObject)newDwh_db).eInverseAdd(this, EOPPOSITE_FEATURE_BASE - EtlclPackage.CONFIGURATION__DWH_DB, null, msgs);
      msgs = basicSetDwh_db(newDwh_db, msgs);
      if (msgs != null) msgs.dispatch();
    }
    else if (eNotificationRequired())
      eNotify(new ENotificationImpl(this, Notification.SET, EtlclPackage.CONFIGURATION__DWH_DB, newDwh_db, newDwh_db));
  }

  /**
   * <!-- begin-user-doc -->
   * <!-- end-user-doc -->
   * @generated
   */
  @Override
  public String getDwh_db_v()
  {
    return dwh_db_v;
  }

  /**
   * <!-- begin-user-doc -->
   * <!-- end-user-doc -->
   * @generated
   */
  @Override
  public void setDwh_db_v(String newDwh_db_v)
  {
    String oldDwh_db_v = dwh_db_v;
    dwh_db_v = newDwh_db_v;
    if (eNotificationRequired())
      eNotify(new ENotificationImpl(this, Notification.SET, EtlclPackage.CONFIGURATION__DWH_DB_V, oldDwh_db_v, dwh_db_v));
  }

  /**
   * <!-- begin-user-doc -->
   * <!-- end-user-doc -->
   * @generated
   */
  @Override
  public String getDwh_addrss()
  {
    return dwh_addrss;
  }

  /**
   * <!-- begin-user-doc -->
   * <!-- end-user-doc -->
   * @generated
   */
  @Override
  public void setDwh_addrss(String newDwh_addrss)
  {
    String oldDwh_addrss = dwh_addrss;
    dwh_addrss = newDwh_addrss;
    if (eNotificationRequired())
      eNotify(new ENotificationImpl(this, Notification.SET, EtlclPackage.CONFIGURATION__DWH_ADDRSS, oldDwh_addrss, dwh_addrss));
  }

  /**
   * <!-- begin-user-doc -->
   * <!-- end-user-doc -->
   * @generated
   */
  @Override
  public Os_name getDwh_db_os()
  {
    return dwh_db_os;
  }

  /**
   * <!-- begin-user-doc -->
   * <!-- end-user-doc -->
   * @generated
   */
  public NotificationChain basicSetDwh_db_os(Os_name newDwh_db_os, NotificationChain msgs)
  {
    Os_name oldDwh_db_os = dwh_db_os;
    dwh_db_os = newDwh_db_os;
    if (eNotificationRequired())
    {
      ENotificationImpl notification = new ENotificationImpl(this, Notification.SET, EtlclPackage.CONFIGURATION__DWH_DB_OS, oldDwh_db_os, newDwh_db_os);
      if (msgs == null) msgs = notification; else msgs.add(notification);
    }
    return msgs;
  }

  /**
   * <!-- begin-user-doc -->
   * <!-- end-user-doc -->
   * @generated
   */
  @Override
  public void setDwh_db_os(Os_name newDwh_db_os)
  {
    if (newDwh_db_os != dwh_db_os)
    {
      NotificationChain msgs = null;
      if (dwh_db_os != null)
        msgs = ((InternalEObject)dwh_db_os).eInverseRemove(this, EOPPOSITE_FEATURE_BASE - EtlclPackage.CONFIGURATION__DWH_DB_OS, null, msgs);
      if (newDwh_db_os != null)
        msgs = ((InternalEObject)newDwh_db_os).eInverseAdd(this, EOPPOSITE_FEATURE_BASE - EtlclPackage.CONFIGURATION__DWH_DB_OS, null, msgs);
      msgs = basicSetDwh_db_os(newDwh_db_os, msgs);
      if (msgs != null) msgs.dispatch();
    }
    else if (eNotificationRequired())
      eNotify(new ENotificationImpl(this, Notification.SET, EtlclPackage.CONFIGURATION__DWH_DB_OS, newDwh_db_os, newDwh_db_os));
  }

  /**
   * <!-- begin-user-doc -->
   * <!-- end-user-doc -->
   * @generated
   */
  @Override
  public String getDwh_db_auth()
  {
    return dwh_db_auth;
  }

  /**
   * <!-- begin-user-doc -->
   * <!-- end-user-doc -->
   * @generated
   */
  @Override
  public void setDwh_db_auth(String newDwh_db_auth)
  {
    String oldDwh_db_auth = dwh_db_auth;
    dwh_db_auth = newDwh_db_auth;
    if (eNotificationRequired())
      eNotify(new ENotificationImpl(this, Notification.SET, EtlclPackage.CONFIGURATION__DWH_DB_AUTH, oldDwh_db_auth, dwh_db_auth));
  }

  /**
   * <!-- begin-user-doc -->
   * <!-- end-user-doc -->
   * @generated
   */
  @Override
  public Evironment_name getEnv()
  {
    return env;
  }

  /**
   * <!-- begin-user-doc -->
   * <!-- end-user-doc -->
   * @generated
   */
  public NotificationChain basicSetEnv(Evironment_name newEnv, NotificationChain msgs)
  {
    Evironment_name oldEnv = env;
    env = newEnv;
    if (eNotificationRequired())
    {
      ENotificationImpl notification = new ENotificationImpl(this, Notification.SET, EtlclPackage.CONFIGURATION__ENV, oldEnv, newEnv);
      if (msgs == null) msgs = notification; else msgs.add(notification);
    }
    return msgs;
  }

  /**
   * <!-- begin-user-doc -->
   * <!-- end-user-doc -->
   * @generated
   */
  @Override
  public void setEnv(Evironment_name newEnv)
  {
    if (newEnv != env)
    {
      NotificationChain msgs = null;
      if (env != null)
        msgs = ((InternalEObject)env).eInverseRemove(this, EOPPOSITE_FEATURE_BASE - EtlclPackage.CONFIGURATION__ENV, null, msgs);
      if (newEnv != null)
        msgs = ((InternalEObject)newEnv).eInverseAdd(this, EOPPOSITE_FEATURE_BASE - EtlclPackage.CONFIGURATION__ENV, null, msgs);
      msgs = basicSetEnv(newEnv, msgs);
      if (msgs != null) msgs.dispatch();
    }
    else if (eNotificationRequired())
      eNotify(new ENotificationImpl(this, Notification.SET, EtlclPackage.CONFIGURATION__ENV, newEnv, newEnv));
  }

  /**
   * <!-- begin-user-doc -->
   * <!-- end-user-doc -->
   * @generated
   */
  @Override
  public String getEnv_desc()
  {
    return env_desc;
  }

  /**
   * <!-- begin-user-doc -->
   * <!-- end-user-doc -->
   * @generated
   */
  @Override
  public void setEnv_desc(String newEnv_desc)
  {
    String oldEnv_desc = env_desc;
    env_desc = newEnv_desc;
    if (eNotificationRequired())
      eNotify(new ENotificationImpl(this, Notification.SET, EtlclPackage.CONFIGURATION__ENV_DESC, oldEnv_desc, env_desc));
  }

  /**
   * <!-- begin-user-doc -->
   * <!-- end-user-doc -->
   * @generated
   */
  @Override
  public NotificationChain eInverseRemove(InternalEObject otherEnd, int featureID, NotificationChain msgs)
  {
    switch (featureID)
    {
      case EtlclPackage.CONFIGURATION__ETL_TOOL_NAME:
        return basicSetEtl_tool_name(null, msgs);
      case EtlclPackage.CONFIGURATION__ETL_SERVER_OS:
        return basicSetEtl_server_os(null, msgs);
      case EtlclPackage.CONFIGURATION__DWH_DB:
        return basicSetDwh_db(null, msgs);
      case EtlclPackage.CONFIGURATION__DWH_DB_OS:
        return basicSetDwh_db_os(null, msgs);
      case EtlclPackage.CONFIGURATION__ENV:
        return basicSetEnv(null, msgs);
    }
    return super.eInverseRemove(otherEnd, featureID, msgs);
  }

  /**
   * <!-- begin-user-doc -->
   * <!-- end-user-doc -->
   * @generated
   */
  @Override
  public Object eGet(int featureID, boolean resolve, boolean coreType)
  {
    switch (featureID)
    {
      case EtlclPackage.CONFIGURATION__NAME:
        return getName();
      case EtlclPackage.CONFIGURATION__ETL_TOOL_NAME:
        return getEtl_tool_name();
      case EtlclPackage.CONFIGURATION__ETLTV:
        return getEtltv();
      case EtlclPackage.CONFIGURATION__ETL_SERVER_ADDRESS:
        return getEtl_server_address();
      case EtlclPackage.CONFIGURATION__ETL_SERVER_OS:
        return getEtl_server_os();
      case EtlclPackage.CONFIGURATION__ETL_AUTH:
        return getEtl_auth();
      case EtlclPackage.CONFIGURATION__DWH_DB:
        return getDwh_db();
      case EtlclPackage.CONFIGURATION__DWH_DB_V:
        return getDwh_db_v();
      case EtlclPackage.CONFIGURATION__DWH_ADDRSS:
        return getDwh_addrss();
      case EtlclPackage.CONFIGURATION__DWH_DB_OS:
        return getDwh_db_os();
      case EtlclPackage.CONFIGURATION__DWH_DB_AUTH:
        return getDwh_db_auth();
      case EtlclPackage.CONFIGURATION__ENV:
        return getEnv();
      case EtlclPackage.CONFIGURATION__ENV_DESC:
        return getEnv_desc();
    }
    return super.eGet(featureID, resolve, coreType);
  }

  /**
   * <!-- begin-user-doc -->
   * <!-- end-user-doc -->
   * @generated
   */
  @Override
  public void eSet(int featureID, Object newValue)
  {
    switch (featureID)
    {
      case EtlclPackage.CONFIGURATION__NAME:
        setName((String)newValue);
        return;
      case EtlclPackage.CONFIGURATION__ETL_TOOL_NAME:
        setEtl_tool_name((Etl_tool_name)newValue);
        return;
      case EtlclPackage.CONFIGURATION__ETLTV:
        setEtltv((String)newValue);
        return;
      case EtlclPackage.CONFIGURATION__ETL_SERVER_ADDRESS:
        setEtl_server_address((String)newValue);
        return;
      case EtlclPackage.CONFIGURATION__ETL_SERVER_OS:
        setEtl_server_os((Os_name)newValue);
        return;
      case EtlclPackage.CONFIGURATION__ETL_AUTH:
        setEtl_auth((String)newValue);
        return;
      case EtlclPackage.CONFIGURATION__DWH_DB:
        setDwh_db((Db_type)newValue);
        return;
      case EtlclPackage.CONFIGURATION__DWH_DB_V:
        setDwh_db_v((String)newValue);
        return;
      case EtlclPackage.CONFIGURATION__DWH_ADDRSS:
        setDwh_addrss((String)newValue);
        return;
      case EtlclPackage.CONFIGURATION__DWH_DB_OS:
        setDwh_db_os((Os_name)newValue);
        return;
      case EtlclPackage.CONFIGURATION__DWH_DB_AUTH:
        setDwh_db_auth((String)newValue);
        return;
      case EtlclPackage.CONFIGURATION__ENV:
        setEnv((Evironment_name)newValue);
        return;
      case EtlclPackage.CONFIGURATION__ENV_DESC:
        setEnv_desc((String)newValue);
        return;
    }
    super.eSet(featureID, newValue);
  }

  /**
   * <!-- begin-user-doc -->
   * <!-- end-user-doc -->
   * @generated
   */
  @Override
  public void eUnset(int featureID)
  {
    switch (featureID)
    {
      case EtlclPackage.CONFIGURATION__NAME:
        setName(NAME_EDEFAULT);
        return;
      case EtlclPackage.CONFIGURATION__ETL_TOOL_NAME:
        setEtl_tool_name((Etl_tool_name)null);
        return;
      case EtlclPackage.CONFIGURATION__ETLTV:
        setEtltv(ETLTV_EDEFAULT);
        return;
      case EtlclPackage.CONFIGURATION__ETL_SERVER_ADDRESS:
        setEtl_server_address(ETL_SERVER_ADDRESS_EDEFAULT);
        return;
      case EtlclPackage.CONFIGURATION__ETL_SERVER_OS:
        setEtl_server_os((Os_name)null);
        return;
      case EtlclPackage.CONFIGURATION__ETL_AUTH:
        setEtl_auth(ETL_AUTH_EDEFAULT);
        return;
      case EtlclPackage.CONFIGURATION__DWH_DB:
        setDwh_db((Db_type)null);
        return;
      case EtlclPackage.CONFIGURATION__DWH_DB_V:
        setDwh_db_v(DWH_DB_V_EDEFAULT);
        return;
      case EtlclPackage.CONFIGURATION__DWH_ADDRSS:
        setDwh_addrss(DWH_ADDRSS_EDEFAULT);
        return;
      case EtlclPackage.CONFIGURATION__DWH_DB_OS:
        setDwh_db_os((Os_name)null);
        return;
      case EtlclPackage.CONFIGURATION__DWH_DB_AUTH:
        setDwh_db_auth(DWH_DB_AUTH_EDEFAULT);
        return;
      case EtlclPackage.CONFIGURATION__ENV:
        setEnv((Evironment_name)null);
        return;
      case EtlclPackage.CONFIGURATION__ENV_DESC:
        setEnv_desc(ENV_DESC_EDEFAULT);
        return;
    }
    super.eUnset(featureID);
  }

  /**
   * <!-- begin-user-doc -->
   * <!-- end-user-doc -->
   * @generated
   */
  @Override
  public boolean eIsSet(int featureID)
  {
    switch (featureID)
    {
      case EtlclPackage.CONFIGURATION__NAME:
        return NAME_EDEFAULT == null ? name != null : !NAME_EDEFAULT.equals(name);
      case EtlclPackage.CONFIGURATION__ETL_TOOL_NAME:
        return etl_tool_name != null;
      case EtlclPackage.CONFIGURATION__ETLTV:
        return ETLTV_EDEFAULT == null ? etltv != null : !ETLTV_EDEFAULT.equals(etltv);
      case EtlclPackage.CONFIGURATION__ETL_SERVER_ADDRESS:
        return ETL_SERVER_ADDRESS_EDEFAULT == null ? etl_server_address != null : !ETL_SERVER_ADDRESS_EDEFAULT.equals(etl_server_address);
      case EtlclPackage.CONFIGURATION__ETL_SERVER_OS:
        return etl_server_os != null;
      case EtlclPackage.CONFIGURATION__ETL_AUTH:
        return ETL_AUTH_EDEFAULT == null ? etl_auth != null : !ETL_AUTH_EDEFAULT.equals(etl_auth);
      case EtlclPackage.CONFIGURATION__DWH_DB:
        return dwh_db != null;
      case EtlclPackage.CONFIGURATION__DWH_DB_V:
        return DWH_DB_V_EDEFAULT == null ? dwh_db_v != null : !DWH_DB_V_EDEFAULT.equals(dwh_db_v);
      case EtlclPackage.CONFIGURATION__DWH_ADDRSS:
        return DWH_ADDRSS_EDEFAULT == null ? dwh_addrss != null : !DWH_ADDRSS_EDEFAULT.equals(dwh_addrss);
      case EtlclPackage.CONFIGURATION__DWH_DB_OS:
        return dwh_db_os != null;
      case EtlclPackage.CONFIGURATION__DWH_DB_AUTH:
        return DWH_DB_AUTH_EDEFAULT == null ? dwh_db_auth != null : !DWH_DB_AUTH_EDEFAULT.equals(dwh_db_auth);
      case EtlclPackage.CONFIGURATION__ENV:
        return env != null;
      case EtlclPackage.CONFIGURATION__ENV_DESC:
        return ENV_DESC_EDEFAULT == null ? env_desc != null : !ENV_DESC_EDEFAULT.equals(env_desc);
    }
    return super.eIsSet(featureID);
  }

  /**
   * <!-- begin-user-doc -->
   * <!-- end-user-doc -->
   * @generated
   */
  @Override
  public String toString()
  {
    if (eIsProxy()) return super.toString();

    StringBuilder result = new StringBuilder(super.toString());
    result.append(" (name: ");
    result.append(name);
    result.append(", etltv: ");
    result.append(etltv);
    result.append(", etl_server_address: ");
    result.append(etl_server_address);
    result.append(", etl_auth: ");
    result.append(etl_auth);
    result.append(", dwh_db_v: ");
    result.append(dwh_db_v);
    result.append(", dwh_addrss: ");
    result.append(dwh_addrss);
    result.append(", dwh_db_auth: ");
    result.append(dwh_db_auth);
    result.append(", env_desc: ");
    result.append(env_desc);
    result.append(')');
    return result.toString();
  }

} //ConfigurationImpl
