# Supplementary material for: A domain-specific language for managing ETL processes
Source: PeerJ Comput Sci. 2024 Jan 26;10:e1835. doi: 10.7717/peerj-cs.1835 (PMC10909202; doi:10.7717/peerj-cs.1835)
Supplement: Supplemental Information 1 — The source code archive contains all the necessary files to implement the language, including (i) the EtlCl.ecore file containing the ETLCL language’s Ecore metamodel; (ii) the EtlCl.xtext file containing the specification of the language’s concrete syntax; (iii) the EtlClGenerator.xtend file containing the specification of the M2T transformations; (iv) the src-gen folder containing the classes implementing the language’s lexical and syntax analyzers; and (v) the xtend-gen folder containing the classes implementing the M2T transformations. [file peerj-cs-10-1835-s001.zip › ETLCL_SRC_CODE/src-gen/etlcl/etlcl/impl/Create_agent_parameterImpl.java]

/**
 * generated by Xtext 2.20.0
 */
package org.xtext.example.etlcl.etlcl.impl;

import org.eclipse.emf.common.notify.Notification;

import org.eclipse.emf.ecore.EClass;
import org.eclipse.emf.ecore.InternalEObject;

import org.eclipse.emf.ecore.impl.ENotificationImpl;

import org.xtext.example.etlcl.etlcl.Create_agent;
import org.xtext.example.etlcl.etlcl.Create_agent_parameter;
import org.xtext.example.etlcl.etlcl.EtlclPackage;

/**
 * <!-- begin-user-doc -->
 * An implementation of the model object '<em><b>Create agent parameter</b></em>'.
 * <!-- end-user-doc -->
 * <p>
 * The following features are implemented:
 * </p>
 * <ul>
 *   <li>{@link org.xtext.example.etlcl.etlcl.impl.Create_agent_parameterImpl#getName <em>Name</em>}</li>
 *   <li>{@link org.xtext.example.etlcl.etlcl.impl.Create_agent_parameterImpl#getAname <em>Aname</em>}</li>
 *   <li>{@link org.xtext.example.etlcl.etlcl.impl.Create_agent_parameterImpl#getDesc <em>Desc</em>}</li>
 *   <li>{@link org.xtext.example.etlcl.etlcl.impl.Create_agent_parameterImpl#getValue <em>Value</em>}</li>
 *   <li>{@link org.xtext.example.etlcl.etlcl.impl.Create_agent_parameterImpl#getDvalue <em>Dvalue</em>}</li>
 * </ul>
 *
 * @generated
 */
public class Create_agent_parameterImpl extends ClausesImpl implements Create_agent_parameter
{
  /**
   * The default value of the '{@link #getName() <em>Name</em>}' attribute.
   * <!-- begin-user-doc -->
   * <!-- end-user-doc -->
   * @see #getName()
   * @generated
   * @ordered
   */
  protected static final String NAME_EDEFAULT = null;

  /**
   * The cached value of the '{@link #getName() <em>Name</em>}' attribute.
   * <!-- begin-user-doc -->
   * <!-- end-user-doc -->
   * @see #getName()
   * @generated
   * @ordered
   */
  protected String name = NAME_EDEFAULT;

  /**
   * The cached value of the '{@link #getAname() <em>Aname</em>}' reference.
   * <!-- begin-user-doc -->
   * <!-- end-user-doc -->
   * @see #getAname()
   * @generated
   * @ordered
   */
  protected Create_agent aname;

  /**
   * The default value of the '{@link #getDesc() <em>Desc</em>}' attribute.
   * <!-- begin-user-doc -->
   * <!-- end-user-doc -->
   * @see #getDesc()
   * @generated
   * @ordered
   */
  protected static final String DESC_EDEFAULT = null;

  /**
   * The cached value of the '{@link #getDesc() <em>Desc</em>}' attribute.
   * <!-- begin-user-doc -->
   * <!-- end-user-doc -->
   * @see #getDesc()
   * @generated
   * @ordered
   */
  protected String desc = DESC_EDEFAULT;

  /**
   * The default value of the '{@link #getValue() <em>Value</em>}' attribute.
   * <!-- begin-user-doc -->
   * <!-- end-user-doc -->
   * @see #getValue()
   * @generated
   * @ordered
   */
  protected static final String VALUE_EDEFAULT = null;

  /**
   * The cached value of the '{@link #getValue() <em>Value</em>}' attribute.
   * <!-- begin-user-doc -->
   * <!-- end-user-doc -->
   * @see #getValue()
   * @generated
   * @ordered
   */
  protected String value = VALUE_EDEFAULT;

  /**
   * The default value of the '{@link #getDvalue() <em>Dvalue</em>}' attribute.
   * <!-- begin-user-doc -->
   * <!-- end-user-doc -->
   * @see #getDvalue()
   * @generated
   * @ordered
   */
  protected static final String DVALUE_EDEFAULT = null;

  /**
   * The cached value of the '{@link #getDvalue() <em>Dvalue</em>}' attribute.
   * <!-- begin-user-doc -->
   * <!-- end-user-doc -->
   * @see #getDvalue()
   * @generated
   * @ordered
   */
  protected String dvalue = DVALUE_EDEFAULT;

  /**
   * <!-- begin-user-doc -->
   * <!-- end-user-doc -->
   * @generated
   */
  protected Create_agent_parameterImpl()
  {
    super();
  }

  /**
   * <!-- begin-user-doc -->
   * <!-- end-user-doc -->
   * @generated
   */
  @Override
  protected EClass eStaticClass()
  {
    return EtlclPackage.Literals.CREATE_AGENT_PARAMETER;
  }

  /**
   * <!-- begin-user-doc -->
   * <!-- end-user-doc -->
   * @generated
   */
  @Override
  public String getName()
  {
    return name;
  }

  /**
   * <!-- begin-user-doc -->
   * <!-- end-user-doc -->
   * @generated
   */
  @Override
  public void setName(String newName)
  {
    String oldName = name;
    name = newName;
    if (eNotificationRequired())
      eNotify(new ENotificationImpl(this, Notification.SET, EtlclPackage.CREATE_AGENT_PARAMETER__NAME, oldName, name));
  }

  /**
   * <!-- begin-user-doc -->
   * <!-- end-user-doc -->
   * @generated
   */
  @Override
  public Create_agent getAname()
  {
    if (aname != null && aname.eIsProxy())
    {
      InternalEObject oldAname = (InternalEObject)aname;
      aname = (Create_agent)eResolveProxy(oldAname);
      if (aname != oldAname)
      {
        if (eNotificationRequired())
          eNotify(new ENotificationImpl(this, Notification.RESOLVE, EtlclPackage.CREATE_AGENT_PARAMETER__ANAME, oldAname, aname));
      }
    }
    return aname;
  }

  /**
   * <!-- begin-user-doc -->
   * <!-- end-user-doc -->
   * @generated
   */
  public Create_agent basicGetAname()
  {
    return aname;
  }

  /**
   * <!-- begin-user-doc -->
   * <!-- end-user-doc -->
   * @generated
   */
  @Override
  public void setAname(Create_agent newAname)
  {
    Create_agent oldAname = aname;
    aname = newAname;
    if (eNotificationRequired())
      eNotify(new ENotificationImpl(this, Notification.SET, EtlclPackage.CREATE_AGENT_PARAMETER__ANAME, oldAname, aname));
  }

  /**
   * <!-- begin-user-doc -->
   * <!-- end-user-doc -->
   * @generated
   */
  @Override
  public String getDesc()
  {
    return desc;
  }

  /**
   * <!-- begin-user-doc -->
   * <!-- end-user-doc -->
   * @generated
   */
  @Override
  public void setDesc(String newDesc)
  {
    String oldDesc = desc;
    desc = newDesc;
    if (eNotificationRequired())
      eNotify(new ENotificationImpl(this, Notification.SET, EtlclPackage.CREATE_AGENT_PARAMETER__DESC, oldDesc, desc));
  }

  /**
   * <!-- begin-user-doc -->
   * <!-- end-user-doc -->
   * @generated
   */
  @Override
  public String getValue()
  {
    return value;
  }

  /**
   * <!-- begin-user-doc -->
   * <!-- end-user-doc -->
   * @generated
   */
  @Override
  public void setValue(String newValue)
  {
    String oldValue = value;
    value = newValue;
    if (eNotificationRequired())
      eNotify(new ENotificationImpl(this, Notification.SET, EtlclPackage.CREATE_AGENT_PARAMETER__VALUE, oldValue, value));
  }

  /**
   * <!-- begin-user-doc -->
   * <!-- end-user-doc -->
   * @generated
   */
  @Override
  public String getDvalue()
  {
    return dvalue;
  }

  /**
   * <!-- begin-user-doc -->
   * <!-- end-user-doc -->
   * @generated
   */
  @Override
  public void setDvalue(String newDvalue)
  {
    String oldDvalue = dvalue;
    dvalue = newDvalue;
    if (eNotificationRequired())
      eNotify(new ENotificationImpl(this, Notification.SET, EtlclPackage.CREATE_AGENT_PARAMETER__DVALUE, oldDvalue, dvalue));
  }

  /**
   * <!-- begin-user-doc -->
   * <!-- end-user-doc -->
   * @generated
   */
  @Override
  public Object eGet(int featureID, boolean resolve, boolean coreType)
  {
    switch (featureID)
    {
      case EtlclPackage.CREATE_AGENT_PARAMETER__NAME:
        return getName();
      case EtlclPackage.CREATE_AGENT_PARAMETER__ANAME:
        if (resolve) return getAname();
        return basicGetAname();
      case EtlclPackage.CREATE_AGENT_PARAMETER__DESC:
        return getDesc();
      case EtlclPackage.CREATE_AGENT_PARAMETER__VALUE:
        return getValue();
      case EtlclPackage.CREATE_AGENT_PARAMETER__DVALUE:
        return getDvalue();
    }
    return super.eGet(featureID, resolve, coreType);
  }

  /**
   * <!-- begin-user-doc -->
   * <!-- end-user-doc -->
   * @generated
   */
  @Override
  public void eSet(int featureID, Object newValue)
  {
    switch (featureID)
    {
      case EtlclPackage.CREATE_AGENT_PARAMETER__NAME:
        setName((String)newValue);
        return;
      case EtlclPackage.CREATE_AGENT_PARAMETER__ANAME:
        setAname((Create_agent)newValue);
        return;
      case EtlclPackage.CREATE_AGENT_PARAMETER__DESC:
        setDesc((String)newValue);
        return;
      case EtlclPackage.CREATE_AGENT_PARAMETER__VALUE:
        setValue((String)newValue);
        return;
      case EtlclPackage.CREATE_AGENT_PARAMETER__DVALUE:
        setDvalue((String)newValue);
        return;
    }
    super.eSet(featureID, newValue);
  }

  /**
   * <!-- begin-user-doc -->
   * <!-- end-user-doc -->
   * @generated
   */
  @Override
  public void eUnset(int featureID)
  {
    switch (featureID)
    {
      case EtlclPackage.CREATE_AGENT_PARAMETER__NAME:
        setName(NAME_EDEFAULT);
        return;
      case EtlclPackage.CREATE_AGENT_PARAMETER__ANAME:
        setAname((Create_agent)null);
        return;
      case EtlclPackage.CREATE_AGENT_PARAMETER__DESC:
        setDesc(DESC_EDEFAULT);
        return;
      case EtlclPackage.CREATE_AGENT_PARAMETER__VALUE:
        setValue(VALUE_EDEFAULT);
        return;
      case EtlclPackage.CREATE_AGENT_PARAMETER__DVALUE:
        setDvalue(DVALUE_EDEFAULT);
        return;
    }
    super.eUnset(featureID);
  }

  /**
   * <!-- begin-user-doc -->
   * <!-- end-user-doc -->
   * @generated
   */
  @Override
  public boolean eIsSet(int featureID)
  {
    switch (featureID)
    {
      case EtlclPackage.CREATE_AGENT_PARAMETER__NAME:
        return NAME_EDEFAULT == null ? name != null : !NAME_EDEFAULT.equals(name);
      case EtlclPackage.CREATE_AGENT_PARAMETER__ANAME:
        return aname != null;
      case EtlclPackage.CREATE_AGENT_PARAMETER__DESC:
        return DESC_EDEFAULT == null ? desc != null : !DESC_EDEFAULT.equals(desc);
      case EtlclPackage.CREATE_AGENT_PARAMETER__VALUE:
        return VALUE_EDEFAULT == null ? value != null : !VALUE_EDEFAULT.equals(value);
      case EtlclPackage.CREATE_AGENT_PARAMETER__DVALUE:
        return DVALUE_EDEFAULT == null ? dvalue != null : !DVALUE_EDEFAULT.equals(dvalue);
    }
    return super.eIsSet(featureID);
  }

  /**
   * <!-- begin-user-doc -->
   * <!-- end-user-doc -->
   * @generated
   */
  @Override
  public String toString()
  {
    if (eIsProxy()) return super.toString();

    StringBuilder result = new StringBuilder(super.toString());
    result.append(" (name: ");
    result.append(name);
    result.append(", desc: ");
    result.append(desc);
    result.append(", value: ");
    result.append(value);
    result.append(", dvalue: ");
    result.append(dvalue);
    result.append(')');
    return result.toString();
  }

} //Create_agent_parameterImpl
