# Supplementary material for: A domain-specific language for managing ETL processes
Source: PeerJ Comput Sci. 2024 Jan 26;10:e1835. doi: 10.7717/peerj-cs.1835 (PMC10909202; doi:10.7717/peerj-cs.1835)
Supplement: Supplemental Information 1 — The source code archive contains all the necessary files to implement the language, including (i) the EtlCl.ecore file containing the ETLCL language’s Ecore metamodel; (ii) the EtlCl.xtext file containing the specification of the language’s concrete syntax; (iii) the EtlClGenerator.xtend file containing the specification of the M2T transformations; (iv) the src-gen folder containing the classes implementing the language’s lexical and syntax analyzers; and (v) the xtend-gen folder containing the classes implementing the M2T transformations. [file peerj-cs-10-1835-s001.zip › ETLCL_SRC_CODE/src-gen/etlcl/etlcl/impl/Create_group_dependencyImpl.java]

/**
 * generated by Xtext 2.20.0
 */
package org.xtext.example.etlcl.etlcl.impl;

import org.eclipse.emf.common.notify.Notification;
import org.eclipse.emf.common.notify.NotificationChain;

import org.eclipse.emf.ecore.EClass;
import org.eclipse.emf.ecore.InternalEObject;

import org.eclipse.emf.ecore.impl.ENotificationImpl;

import org.xtext.example.etlcl.etlcl.Create_group;
import org.xtext.example.etlcl.etlcl.Create_group_dependency;
import org.xtext.example.etlcl.etlcl.Dependency_condition;
import org.xtext.example.etlcl.etlcl.EtlclPackage;

/**
 * <!-- begin-user-doc -->
 * An implementation of the model object '<em><b>Create group dependency</b></em>'.
 * <!-- end-user-doc -->
 * <p>
 * The following features are implemented:
 * </p>
 * <ul>
 *   <li>{@link org.xtext.example.etlcl.etlcl.impl.Create_group_dependencyImpl#getG1 <em>G1</em>}</li>
 *   <li>{@link org.xtext.example.etlcl.etlcl.impl.Create_group_dependencyImpl#getG2 <em>G2</em>}</li>
 *   <li>{@link org.xtext.example.etlcl.etlcl.impl.Create_group_dependencyImpl#getDc <em>Dc</em>}</li>
 * </ul>
 *
 * @generated
 */
public class Create_group_dependencyImpl extends ClausesImpl implements Create_group_dependency
{
  /**
   * The cached value of the '{@link #getG1() <em>G1</em>}' reference.
   * <!-- begin-user-doc -->
   * <!-- end-user-doc -->
   * @see #getG1()
   * @generated
   * @ordered
   */
  protected Create_group g1;

  /**
   * The cached value of the '{@link #getG2() <em>G2</em>}' reference.
   * <!-- begin-user-doc -->
   * <!-- end-user-doc -->
   * @see #getG2()
   * @generated
   * @ordered
   */
  protected Create_group g2;

  /**
   * The cached value of the '{@link #getDc() <em>Dc</em>}' containment reference.
   * <!-- begin-user-doc -->
   * <!-- end-user-doc -->
   * @see #getDc()
   * @generated
   * @ordered
   */
  protected Dependency_condition dc;

  /**
   * <!-- begin-user-doc -->
   * <!-- end-user-doc -->
   * @generated
   */
  protected Create_group_dependencyImpl()
  {
    super();
  }

  /**
   * <!-- begin-user-doc -->
   * <!-- end-user-doc -->
   * @generated
   */
  @Override
  protected EClass eStaticClass()
  {
    return EtlclPackage.Literals.CREATE_GROUP_DEPENDENCY;
  }

  /**
   * <!-- begin-user-doc -->
   * <!-- end-user-doc -->
   * @generated
   */
  @Override
  public Create_group getG1()
  {
    if (g1 != null && g1.eIsProxy())
    {
      InternalEObject oldG1 = (InternalEObject)g1;
      g1 = (Create_group)eResolveProxy(oldG1);
      if (g1 != oldG1)
      {
        if (eNotificationRequired())
          eNotify(new ENotificationImpl(this, Notification.RESOLVE, EtlclPackage.CREATE_GROUP_DEPENDENCY__G1, oldG1, g1));
      }
    }
    return g1;
  }

  /**
   * <!-- begin-user-doc -->
   * <!-- end-user-doc -->
   * @generated
   */
  public Create_group basicGetG1()
  {
    return g1;
  }

  /**
   * <!-- begin-user-doc -->
   * <!-- end-user-doc -->
   * @generated
   */
  @Override
  public void setG1(Create_group newG1)
  {
    Create_group oldG1 = g1;
    g1 = newG1;
    if (eNotificationRequired())
      eNotify(new ENotificationImpl(this, Notification.SET, EtlclPackage.CREATE_GROUP_DEPENDENCY__G1, oldG1, g1));
  }

  /**
   * <!-- begin-user-doc -->
   * <!-- end-user-doc -->
   * @generated
   */
  @Override
  public Create_group getG2()
  {
    if (g2 != null && g2.eIsProxy())
    {
      InternalEObject oldG2 = (InternalEObject)g2;
      g2 = (Create_group)eResolveProxy(oldG2);
      if (g2 != oldG2)
      {
        if (eNotificationRequired())
          eNotify(new ENotificationImpl(this, Notification.RESOLVE, EtlclPackage.CREATE_GROUP_DEPENDENCY__G2, oldG2, g2));
      }
    }
    return g2;
  }

  /**
   * <!-- begin-user-doc -->
   * <!-- end-user-doc -->
   * @generated
   */
  public Create_group basicGetG2()
  {
    return g2;
  }

  /**
   * <!-- begin-user-doc -->
   * <!-- end-user-doc -->
   * @generated
   */
  @Override
  public void setG2(Create_group newG2)
  {
    Create_group oldG2 = g2;
    g2 = newG2;
    if (eNotificationRequired())
      eNotify(new ENotificationImpl(this, Notification.SET, EtlclPackage.CREATE_GROUP_DEPENDENCY__G2, oldG2, g2));
  }

  /**
   * <!-- begin-user-doc -->
   * <!-- end-user-doc -->
   * @generated
   */
  @Override
  public Dependency_condition getDc()
  {
    return dc;
  }

  /**
   * <!-- begin-user-doc -->
   * <!-- end-user-doc -->
   * @generated
   */
  public NotificationChain basicSetDc(Dependency_condition newDc, NotificationChain msgs)
  {
    Dependency_condition oldDc = dc;
    dc = newDc;
    if (eNotificationRequired())
    {
      ENotificationImpl notification = new ENotificationImpl(this, Notification.SET, EtlclPackage.CREATE_GROUP_DEPENDENCY__DC, oldDc, newDc);
      if (msgs == null) msgs = notification; else msgs.add(notification);
    }
    return msgs;
  }

  /**
   * <!-- begin-user-doc -->
   * <!-- end-user-doc -->
   * @generated
   */
  @Override
  public void setDc(Dependency_condition newDc)
  {
    if (newDc != dc)
    {
      NotificationChain msgs = null;
      if (dc != null)
        msgs = ((InternalEObject)dc).eInverseRemove(this, EOPPOSITE_FEATURE_BASE - EtlclPackage.CREATE_GROUP_DEPENDENCY__DC, null, msgs);
      if (newDc != null)
        msgs = ((InternalEObject)newDc).eInverseAdd(this, EOPPOSITE_FEATURE_BASE - EtlclPackage.CREATE_GROUP_DEPENDENCY__DC, null, msgs);
      msgs = basicSetDc(newDc, msgs);
      if (msgs != null) msgs.dispatch();
    }
    else if (eNotificationRequired())
      eNotify(new ENotificationImpl(this, Notification.SET, EtlclPackage.CREATE_GROUP_DEPENDENCY__DC, newDc, newDc));
  }

  /**
   * <!-- begin-user-doc -->
   * <!-- end-user-doc -->
   * @generated
   */
  @Override
  public NotificationChain eInverseRemove(InternalEObject otherEnd, int featureID, NotificationChain msgs)
  {
    switch (featureID)
    {
      case EtlclPackage.CREATE_GROUP_DEPENDENCY__DC:
        return basicSetDc(null, msgs);
    }
    return super.eInverseRemove(otherEnd, featureID, msgs);
  }

  /**
   * <!-- begin-user-doc -->
   * <!-- end-user-doc -->
   * @generated
   */
  @Override
  public Object eGet(int featureID, boolean resolve, boolean coreType)
  {
    switch (featureID)
    {
      case EtlclPackage.CREATE_GROUP_DEPENDENCY__G1:
        if (resolve) return getG1();
        return basicGetG1();
      case EtlclPackage.CREATE_GROUP_DEPENDENCY__G2:
        if (resolve) return getG2();
        return basicGetG2();
      case EtlclPackage.CREATE_GROUP_DEPENDENCY__DC:
        return getDc();
    }
    return super.eGet(featureID, resolve, coreType);
  }

  /**
   * <!-- begin-user-doc -->
   * <!-- end-user-doc -->
   * @generated
   */
  @Override
  public void eSet(int featureID, Object newValue)
  {
    switch (featureID)
    {
      case EtlclPackage.CREATE_GROUP_DEPENDENCY__G1:
        setG1((Create_group)newValue);
        return;
      case EtlclPackage.CREATE_GROUP_DEPENDENCY__G2:
        setG2((Create_group)newValue);
        return;
      case EtlclPackage.CREATE_GROUP_DEPENDENCY__DC:
        setDc((Dependency_condition)newValue);
        return;
    }
    super.eSet(featureID, newValue);
  }

  /**
   * <!-- begin-user-doc -->
   * <!-- end-user-doc -->
   * @generated
   */
  @Override
  public void eUnset(int featureID)
  {
    switch (featureID)
    {
      case EtlclPackage.CREATE_GROUP_DEPENDENCY__G1:
        setG1((Create_group)null);
        return;
      case EtlclPackage.CREATE_GROUP_DEPENDENCY__G2:
        setG2((Create_group)null);
        return;
      case EtlclPackage.CREATE_GROUP_DEPENDENCY__DC:
        setDc((Dependency_condition)null);
        return;
    }
    super.eUnset(featureID);
  }

  /**
   * <!-- begin-user-doc -->
   * <!-- end-user-doc -->
   * @generated
   */
  @Override
  public boolean eIsSet(int featureID)
  {
    switch (featureID)
    {
      case EtlclPackage.CREATE_GROUP_DEPENDENCY__G1:
        return g1 != null;
      case EtlclPackage.CREATE_GROUP_DEPENDENCY__G2:
        return g2 != null;
      case EtlclPackage.CREATE_GROUP_DEPENDENCY__DC:
        return dc != null;
    }
    return super.eIsSet(featureID);
  }

} //Create_group_dependencyImpl
