# Supplementary material for: A domain-specific language for managing ETL processes
Source: PeerJ Comput Sci. 2024 Jan 26;10:e1835. doi: 10.7717/peerj-cs.1835 (PMC10909202; doi:10.7717/peerj-cs.1835)
Supplement: Supplemental Information 1 — The source code archive contains all the necessary files to implement the language, including (i) the EtlCl.ecore file containing the ETLCL language’s Ecore metamodel; (ii) the EtlCl.xtext file containing the specification of the language’s concrete syntax; (iii) the EtlClGenerator.xtend file containing the specification of the M2T transformations; (iv) the src-gen folder containing the classes implementing the language’s lexical and syntax analyzers; and (v) the xtend-gen folder containing the classes implementing the M2T transformations. [file peerj-cs-10-1835-s001.zip › ETLCL_SRC_CODE/src-gen/etlcl/etlcl/impl/Create_scheduler_typeImpl.java]

/**
 * generated by Xtext 2.20.0
 */
package org.xtext.example.etlcl.etlcl.impl;

import org.eclipse.emf.common.notify.Notification;

import org.eclipse.emf.ecore.EClass;

import org.eclipse.emf.ecore.impl.ENotificationImpl;

import org.xtext.example.etlcl.etlcl.Create_scheduler_type;
import org.xtext.example.etlcl.etlcl.EtlclPackage;

/**
 * <!-- begin-user-doc -->
 * An implementation of the model object '<em><b>Create scheduler type</b></em>'.
 * <!-- end-user-doc -->
 * <p>
 * The following features are implemented:
 * </p>
 * <ul>
 *   <li>{@link org.xtext.example.etlcl.etlcl.impl.Create_scheduler_typeImpl#getName <em>Name</em>}</li>
 *   <li>{@link org.xtext.example.etlcl.etlcl.impl.Create_scheduler_typeImpl#getRtins <em>Rtins</em>}</li>
 *   <li>{@link org.xtext.example.etlcl.etlcl.impl.Create_scheduler_typeImpl#getLdf <em>Ldf</em>}</li>
 * </ul>
 *
 * @generated
 */
public class Create_scheduler_typeImpl extends ClausesImpl implements Create_scheduler_type
{
  /**
   * The default value of the '{@link #getName() <em>Name</em>}' attribute.
   * <!-- begin-user-doc -->
   * <!-- end-user-doc -->
   * @see #getName()
   * @generated
   * @ordered
   */
  protected static final String NAME_EDEFAULT = null;

  /**
   * The cached value of the '{@link #getName() <em>Name</em>}' attribute.
   * <!-- begin-user-doc -->
   * <!-- end-user-doc -->
   * @see #getName()
   * @generated
   * @ordered
   */
  protected String name = NAME_EDEFAULT;

  /**
   * The default value of the '{@link #getRtins() <em>Rtins</em>}' attribute.
   * <!-- begin-user-doc -->
   * <!-- end-user-doc -->
   * @see #getRtins()
   * @generated
   * @ordered
   */
  protected static final int RTINS_EDEFAULT = 0;

  /**
   * The cached value of the '{@link #getRtins() <em>Rtins</em>}' attribute.
   * <!-- begin-user-doc -->
   * <!-- end-user-doc -->
   * @see #getRtins()
   * @generated
   * @ordered
   */
  protected int rtins = RTINS_EDEFAULT;

  /**
   * The default value of the '{@link #getLdf() <em>Ldf</em>}' attribute.
   * <!-- begin-user-doc -->
   * <!-- end-user-doc -->
   * @see #getLdf()
   * @generated
   * @ordered
   */
  protected static final int LDF_EDEFAULT = 0;

  /**
   * The cached value of the '{@link #getLdf() <em>Ldf</em>}' attribute.
   * <!-- begin-user-doc -->
   * <!-- end-user-doc -->
   * @see #getLdf()
   * @generated
   * @ordered
   */
  protected int ldf = LDF_EDEFAULT;

  /**
   * <!-- begin-user-doc -->
   * <!-- end-user-doc -->
   * @generated
   */
  protected Create_scheduler_typeImpl()
  {
    super();
  }

  /**
   * <!-- begin-user-doc -->
   * <!-- end-user-doc -->
   * @generated
   */
  @Override
  protected EClass eStaticClass()
  {
    return EtlclPackage.Literals.CREATE_SCHEDULER_TYPE;
  }

  /**
   * <!-- begin-user-doc -->
   * <!-- end-user-doc -->
   * @generated
   */
  @Override
  public String getName()
  {
    return name;
  }

  /**
   * <!-- begin-user-doc -->
   * <!-- end-user-doc -->
   * @generated
   */
  @Override
  public void setName(String newName)
  {
    String oldName = name;
    name = newName;
    if (eNotificationRequired())
      eNotify(new ENotificationImpl(this, Notification.SET, EtlclPackage.CREATE_SCHEDULER_TYPE__NAME, oldName, name));
  }

  /**
   * <!-- begin-user-doc -->
   * <!-- end-user-doc -->
   * @generated
   */
  @Override
  public int getRtins()
  {
    return rtins;
  }

  /**
   * <!-- begin-user-doc -->
   * <!-- end-user-doc -->
   * @generated
   */
  @Override
  public void setRtins(int newRtins)
  {
    int oldRtins = rtins;
    rtins = newRtins;
    if (eNotificationRequired())
      eNotify(new ENotificationImpl(this, Notification.SET, EtlclPackage.CREATE_SCHEDULER_TYPE__RTINS, oldRtins, rtins));
  }

  /**
   * <!-- begin-user-doc -->
   * <!-- end-user-doc -->
   * @generated
   */
  @Override
  public int getLdf()
  {
    return ldf;
  }

  /**
   * <!-- begin-user-doc -->
   * <!-- end-user-doc -->
   * @generated
   */
  @Override
  public void setLdf(int newLdf)
  {
    int oldLdf = ldf;
    ldf = newLdf;
    if (eNotificationRequired())
      eNotify(new ENotificationImpl(this, Notification.SET, EtlclPackage.CREATE_SCHEDULER_TYPE__LDF, oldLdf, ldf));
  }

  /**
   * <!-- begin-user-doc -->
   * <!-- end-user-doc -->
   * @generated
   */
  @Override
  public Object eGet(int featureID, boolean resolve, boolean coreType)
  {
    switch (featureID)
    {
      case EtlclPackage.CREATE_SCHEDULER_TYPE__NAME:
        return getName();
      case EtlclPackage.CREATE_SCHEDULER_TYPE__RTINS:
        return getRtins();
      case EtlclPackage.CREATE_SCHEDULER_TYPE__LDF:
        return getLdf();
    }
    return super.eGet(featureID, resolve, coreType);
  }

  /**
   * <!-- begin-user-doc -->
   * <!-- end-user-doc -->
   * @generated
   */
  @Override
  public void eSet(int featureID, Object newValue)
  {
    switch (featureID)
    {
      case EtlclPackage.CREATE_SCHEDULER_TYPE__NAME:
        setName((String)newValue);
        return;
      case EtlclPackage.CREATE_SCHEDULER_TYPE__RTINS:
        setRtins((Integer)newValue);
        return;
      case EtlclPackage.CREATE_SCHEDULER_TYPE__LDF:
        setLdf((Integer)newValue);
        return;
    }
    super.eSet(featureID, newValue);
  }

  /**
   * <!-- begin-user-doc -->
   * <!-- end-user-doc -->
   * @generated
   */
  @Override
  public void eUnset(int featureID)
  {
    switch (featureID)
    {
      case EtlclPackage.CREATE_SCHEDULER_TYPE__NAME:
        setName(NAME_EDEFAULT);
        return;
      case EtlclPackage.CREATE_SCHEDULER_TYPE__RTINS:
        setRtins(RTINS_EDEFAULT);
        return;
      case EtlclPackage.CREATE_SCHEDULER_TYPE__LDF:
        setLdf(LDF_EDEFAULT);
        return;
    }
    super.eUnset(featureID);
  }

  /**
   * <!-- begin-user-doc -->
   * <!-- end-user-doc -->
   * @generated
   */
  @Override
  public boolean eIsSet(int featureID)
  {
    switch (featureID)
    {
      case EtlclPackage.CREATE_SCHEDULER_TYPE__NAME:
        return NAME_EDEFAULT == null ? name != null : !NAME_EDEFAULT.equals(name);
      case EtlclPackage.CREATE_SCHEDULER_TYPE__RTINS:
        return rtins != RTINS_EDEFAULT;
      case EtlclPackage.CREATE_SCHEDULER_TYPE__LDF:
        return ldf != LDF_EDEFAULT;
    }
    return super.eIsSet(featureID);
  }

  /**
   * <!-- begin-user-doc -->
   * <!-- end-user-doc -->
   * @generated
   */
  @Override
  public String toString()
  {
    if (eIsProxy()) return super.toString();

    StringBuilder result = new StringBuilder(super.toString());
    result.append(" (name: ");
    result.append(name);
    result.append(", rtins: ");
    result.append(rtins);
    result.append(", ldf: ");
    result.append(ldf);
    result.append(')');
    return result.toString();
  }

} //Create_scheduler_typeImpl
