# Supplementary material for: A domain-specific language for managing ETL processes
Source: PeerJ Comput Sci. 2024 Jan 26;10:e1835. doi: 10.7717/peerj-cs.1835 (PMC10909202; doi:10.7717/peerj-cs.1835)
Supplement: Supplemental Information 1 — The source code archive contains all the necessary files to implement the language, including (i) the EtlCl.ecore file containing the ETLCL language’s Ecore metamodel; (ii) the EtlCl.xtext file containing the specification of the language’s concrete syntax; (iii) the EtlClGenerator.xtend file containing the specification of the M2T transformations; (iv) the src-gen folder containing the classes implementing the language’s lexical and syntax analyzers; and (v) the xtend-gen folder containing the classes implementing the M2T transformations. [file peerj-cs-10-1835-s001.zip › ETLCL_SRC_CODE/src-gen/etlcl/etlcl/impl/Delete_agent_parameterImpl.java]

/**
 * generated by Xtext 2.20.0
 */
package org.xtext.example.etlcl.etlcl.impl;

import org.eclipse.emf.common.notify.Notification;

import org.eclipse.emf.ecore.EClass;
import org.eclipse.emf.ecore.InternalEObject;

import org.eclipse.emf.ecore.impl.ENotificationImpl;

import org.xtext.example.etlcl.etlcl.Create_agent_parameter;
import org.xtext.example.etlcl.etlcl.Delete_agent_parameter;
import org.xtext.example.etlcl.etlcl.EtlclPackage;

/**
 * <!-- begin-user-doc -->
 * An implementation of the model object '<em><b>Delete agent parameter</b></em>'.
 * <!-- end-user-doc -->
 * <p>
 * The following features are implemented:
 * </p>
 * <ul>
 *   <li>{@link org.xtext.example.etlcl.etlcl.impl.Delete_agent_parameterImpl#getAgent_p <em>Agent p</em>}</li>
 * </ul>
 *
 * @generated
 */
public class Delete_agent_parameterImpl extends ClausesImpl implements Delete_agent_parameter
{
  /**
   * The cached value of the '{@link #getAgent_p() <em>Agent p</em>}' reference.
   * <!-- begin-user-doc -->
   * <!-- end-user-doc -->
   * @see #getAgent_p()
   * @generated
   * @ordered
   */
  protected Create_agent_parameter agent_p;

  /**
   * <!-- begin-user-doc -->
   * <!-- end-user-doc -->
   * @generated
   */
  protected Delete_agent_parameterImpl()
  {
    super();
  }

  /**
   * <!-- begin-user-doc -->
   * <!-- end-user-doc -->
   * @generated
   */
  @Override
  protected EClass eStaticClass()
  {
    return EtlclPackage.Literals.DELETE_AGENT_PARAMETER;
  }

  /**
   * <!-- begin-user-doc -->
   * <!-- end-user-doc -->
   * @generated
   */
  @Override
  public Create_agent_parameter getAgent_p()
  {
    if (agent_p != null && agent_p.eIsProxy())
    {
      InternalEObject oldAgent_p = (InternalEObject)agent_p;
      agent_p = (Create_agent_parameter)eResolveProxy(oldAgent_p);
      if (agent_p != oldAgent_p)
      {
        if (eNotificationRequired())
          eNotify(new ENotificationImpl(this, Notification.RESOLVE, EtlclPackage.DELETE_AGENT_PARAMETER__AGENT_P, oldAgent_p, agent_p));
      }
    }
    return agent_p;
  }

  /**
   * <!-- begin-user-doc -->
   * <!-- end-user-doc -->
   * @generated
   */
  public Create_agent_parameter basicGetAgent_p()
  {
    return agent_p;
  }

  /**
   * <!-- begin-user-doc -->
   * <!-- end-user-doc -->
   * @generated
   */
  @Override
  public void setAgent_p(Create_agent_parameter newAgent_p)
  {
    Create_agent_parameter oldAgent_p = agent_p;
    agent_p = newAgent_p;
    if (eNotificationRequired())
      eNotify(new ENotificationImpl(this, Notification.SET, EtlclPackage.DELETE_AGENT_PARAMETER__AGENT_P, oldAgent_p, agent_p));
  }

  /**
   * <!-- begin-user-doc -->
   * <!-- end-user-doc -->
   * @generated
   */
  @Override
  public Object eGet(int featureID, boolean resolve, boolean coreType)
  {
    switch (featureID)
    {
      case EtlclPackage.DELETE_AGENT_PARAMETER__AGENT_P:
        if (resolve) return getAgent_p();
        return basicGetAgent_p();
    }
    return super.eGet(featureID, resolve, coreType);
  }

  /**
   * <!-- begin-user-doc -->
   * <!-- end-user-doc -->
   * @generated
   */
  @Override
  public void eSet(int featureID, Object newValue)
  {
    switch (featureID)
    {
      case EtlclPackage.DELETE_AGENT_PARAMETER__AGENT_P:
        setAgent_p((Create_agent_parameter)newValue);
        return;
    }
    super.eSet(featureID, newValue);
  }

  /**
   * <!-- begin-user-doc -->
   * <!-- end-user-doc -->
   * @generated
   */
  @Override
  public void eUnset(int featureID)
  {
    switch (featureID)
    {
      case EtlclPackage.DELETE_AGENT_PARAMETER__AGENT_P:
        setAgent_p((Create_agent_parameter)null);
        return;
    }
    super.eUnset(featureID);
  }

  /**
   * <!-- begin-user-doc -->
   * <!-- end-user-doc -->
   * @generated
   */
  @Override
  public boolean eIsSet(int featureID)
  {
    switch (featureID)
    {
      case EtlclPackage.DELETE_AGENT_PARAMETER__AGENT_P:
        return agent_p != null;
    }
    return super.eIsSet(featureID);
  }

} //Delete_agent_parameterImpl
