# Supplementary material for: A domain-specific language for managing ETL processes
Source: PeerJ Comput Sci. 2024 Jan 26;10:e1835. doi: 10.7717/peerj-cs.1835 (PMC10909202; doi:10.7717/peerj-cs.1835)
Supplement: Supplemental Information 1 — The source code archive contains all the necessary files to implement the language, including (i) the EtlCl.ecore file containing the ETLCL language’s Ecore metamodel; (ii) the EtlCl.xtext file containing the specification of the language’s concrete syntax; (iii) the EtlClGenerator.xtend file containing the specification of the M2T transformations; (iv) the src-gen folder containing the classes implementing the language’s lexical and syntax analyzers; and (v) the xtend-gen folder containing the classes implementing the M2T transformations. [file peerj-cs-10-1835-s001.zip › ETLCL_SRC_CODE/src-gen/etlcl/etlcl/impl/Delete_statementImpl.java]

/**
 * generated by Xtext 2.20.0
 */
package org.xtext.example.etlcl.etlcl.impl;

import org.eclipse.emf.common.notify.Notification;
import org.eclipse.emf.common.notify.NotificationChain;

import org.eclipse.emf.ecore.EClass;
import org.eclipse.emf.ecore.InternalEObject;

import org.eclipse.emf.ecore.impl.ENotificationImpl;

import org.xtext.example.etlcl.etlcl.Create_table;
import org.xtext.example.etlcl.etlcl.Delete_statement;
import org.xtext.example.etlcl.etlcl.EtlclPackage;
import org.xtext.example.etlcl.etlcl.Search_condition;

/**
 * <!-- begin-user-doc -->
 * An implementation of the model object '<em><b>Delete statement</b></em>'.
 * <!-- end-user-doc -->
 * <p>
 * The following features are implemented:
 * </p>
 * <ul>
 *   <li>{@link org.xtext.example.etlcl.etlcl.impl.Delete_statementImpl#getSrc <em>Src</em>}</li>
 *   <li>{@link org.xtext.example.etlcl.etlcl.impl.Delete_statementImpl#isWhere <em>Where</em>}</li>
 *   <li>{@link org.xtext.example.etlcl.etlcl.impl.Delete_statementImpl#getCond <em>Cond</em>}</li>
 * </ul>
 *
 * @generated
 */
public class Delete_statementImpl extends ClausesImpl implements Delete_statement
{
  /**
   * The cached value of the '{@link #getSrc() <em>Src</em>}' reference.
   * <!-- begin-user-doc -->
   * <!-- end-user-doc -->
   * @see #getSrc()
   * @generated
   * @ordered
   */
  protected Create_table src;

  /**
   * The default value of the '{@link #isWhere() <em>Where</em>}' attribute.
   * <!-- begin-user-doc -->
   * <!-- end-user-doc -->
   * @see #isWhere()
   * @generated
   * @ordered
   */
  protected static final boolean WHERE_EDEFAULT = false;

  /**
   * The cached value of the '{@link #isWhere() <em>Where</em>}' attribute.
   * <!-- begin-user-doc -->
   * <!-- end-user-doc -->
   * @see #isWhere()
   * @generated
   * @ordered
   */
  protected boolean where = WHERE_EDEFAULT;

  /**
   * The cached value of the '{@link #getCond() <em>Cond</em>}' containment reference.
   * <!-- begin-user-doc -->
   * <!-- end-user-doc -->
   * @see #getCond()
   * @generated
   * @ordered
   */
  protected Search_condition cond;

  /**
   * <!-- begin-user-doc -->
   * <!-- end-user-doc -->
   * @generated
   */
  protected Delete_statementImpl()
  {
    super();
  }

  /**
   * <!-- begin-user-doc -->
   * <!-- end-user-doc -->
   * @generated
   */
  @Override
  protected EClass eStaticClass()
  {
    return EtlclPackage.Literals.DELETE_STATEMENT;
  }

  /**
   * <!-- begin-user-doc -->
   * <!-- end-user-doc -->
   * @generated
   */
  @Override
  public Create_table getSrc()
  {
    if (src != null && src.eIsProxy())
    {
      InternalEObject oldSrc = (InternalEObject)src;
      src = (Create_table)eResolveProxy(oldSrc);
      if (src != oldSrc)
      {
        if (eNotificationRequired())
          eNotify(new ENotificationImpl(this, Notification.RESOLVE, EtlclPackage.DELETE_STATEMENT__SRC, oldSrc, src));
      }
    }
    return src;
  }

  /**
   * <!-- begin-user-doc -->
   * <!-- end-user-doc -->
   * @generated
   */
  public Create_table basicGetSrc()
  {
    return src;
  }

  /**
   * <!-- begin-user-doc -->
   * <!-- end-user-doc -->
   * @generated
   */
  @Override
  public void setSrc(Create_table newSrc)
  {
    Create_table oldSrc = src;
    src = newSrc;
    if (eNotificationRequired())
      eNotify(new ENotificationImpl(this, Notification.SET, EtlclPackage.DELETE_STATEMENT__SRC, oldSrc, src));
  }

  /**
   * <!-- begin-user-doc -->
   * <!-- end-user-doc -->
   * @generated
   */
  @Override
  public boolean isWhere()
  {
    return where;
  }

  /**
   * <!-- begin-user-doc -->
   * <!-- end-user-doc -->
   * @generated
   */
  @Override
  public void setWhere(boolean newWhere)
  {
    boolean oldWhere = where;
    where = newWhere;
    if (eNotificationRequired())
      eNotify(new ENotificationImpl(this, Notification.SET, EtlclPackage.DELETE_STATEMENT__WHERE, oldWhere, where));
  }

  /**
   * <!-- begin-user-doc -->
   * <!-- end-user-doc -->
   * @generated
   */
  @Override
  public Search_condition getCond()
  {
    return cond;
  }

  /**
   * <!-- begin-user-doc -->
   * <!-- end-user-doc -->
   * @generated
   */
  public NotificationChain basicSetCond(Search_condition newCond, NotificationChain msgs)
  {
    Search_condition oldCond = cond;
    cond = newCond;
    if (eNotificationRequired())
    {
      ENotificationImpl notification = new ENotificationImpl(this, Notification.SET, EtlclPackage.DELETE_STATEMENT__COND, oldCond, newCond);
      if (msgs == null) msgs = notification; else msgs.add(notification);
    }
    return msgs;
  }

  /**
   * <!-- begin-user-doc -->
   * <!-- end-user-doc -->
   * @generated
   */
  @Override
  public void setCond(Search_condition newCond)
  {
    if (newCond != cond)
    {
      NotificationChain msgs = null;
      if (cond != null)
        msgs = ((InternalEObject)cond).eInverseRemove(this, EOPPOSITE_FEATURE_BASE - EtlclPackage.DELETE_STATEMENT__COND, null, msgs);
      if (newCond != null)
        msgs = ((InternalEObject)newCond).eInverseAdd(this, EOPPOSITE_FEATURE_BASE - EtlclPackage.DELETE_STATEMENT__COND, null, msgs);
      msgs = basicSetCond(newCond, msgs);
      if (msgs != null) msgs.dispatch();
    }
    else if (eNotificationRequired())
      eNotify(new ENotificationImpl(this, Notification.SET, EtlclPackage.DELETE_STATEMENT__COND, newCond, newCond));
  }

  /**
   * <!-- begin-user-doc -->
   * <!-- end-user-doc -->
   * @generated
   */
  @Override
  public NotificationChain eInverseRemove(InternalEObject otherEnd, int featureID, NotificationChain msgs)
  {
    switch (featureID)
    {
      case EtlclPackage.DELETE_STATEMENT__COND:
        return basicSetCond(null, msgs);
    }
    return super.eInverseRemove(otherEnd, featureID, msgs);
  }

  /**
   * <!-- begin-user-doc -->
   * <!-- end-user-doc -->
   * @generated
   */
  @Override
  public Object eGet(int featureID, boolean resolve, boolean coreType)
  {
    switch (featureID)
    {
      case EtlclPackage.DELETE_STATEMENT__SRC:
        if (resolve) return getSrc();
        return basicGetSrc();
      case EtlclPackage.DELETE_STATEMENT__WHERE:
        return isWhere();
      case EtlclPackage.DELETE_STATEMENT__COND:
        return getCond();
    }
    return super.eGet(featureID, resolve, coreType);
  }

  /**
   * <!-- begin-user-doc -->
   * <!-- end-user-doc -->
   * @generated
   */
  @Override
  public void eSet(int featureID, Object newValue)
  {
    switch (featureID)
    {
      case EtlclPackage.DELETE_STATEMENT__SRC:
        setSrc((Create_table)newValue);
        return;
      case EtlclPackage.DELETE_STATEMENT__WHERE:
        setWhere((Boolean)newValue);
        return;
      case EtlclPackage.DELETE_STATEMENT__COND:
        setCond((Search_condition)newValue);
        return;
    }
    super.eSet(featureID, newValue);
  }

  /**
   * <!-- begin-user-doc -->
   * <!-- end-user-doc -->
   * @generated
   */
  @Override
  public void eUnset(int featureID)
  {
    switch (featureID)
    {
      case EtlclPackage.DELETE_STATEMENT__SRC:
        setSrc((Create_table)null);
        return;
      case EtlclPackage.DELETE_STATEMENT__WHERE:
        setWhere(WHERE_EDEFAULT);
        return;
      case EtlclPackage.DELETE_STATEMENT__COND:
        setCond((Search_condition)null);
        return;
    }
    super.eUnset(featureID);
  }

  /**
   * <!-- begin-user-doc -->
   * <!-- end-user-doc -->
   * @generated
   */
  @Override
  public boolean eIsSet(int featureID)
  {
    switch (featureID)
    {
      case EtlclPackage.DELETE_STATEMENT__SRC:
        return src != null;
      case EtlclPackage.DELETE_STATEMENT__WHERE:
        return where != WHERE_EDEFAULT;
      case EtlclPackage.DELETE_STATEMENT__COND:
        return cond != null;
    }
    return super.eIsSet(featureID);
  }

  /**
   * <!-- begin-user-doc -->
   * <!-- end-user-doc -->
   * @generated
   */
  @Override
  public String toString()
  {
    if (eIsProxy()) return super.toString();

    StringBuilder result = new StringBuilder(super.toString());
    result.append(" (where: ");
    result.append(where);
    result.append(')');
    return result.toString();
  }

} //Delete_statementImpl
