# Supplementary material for: A domain-specific language for managing ETL processes
Source: PeerJ Comput Sci. 2024 Jan 26;10:e1835. doi: 10.7717/peerj-cs.1835 (PMC10909202; doi:10.7717/peerj-cs.1835)
Supplement: Supplemental Information 1 — The source code archive contains all the necessary files to implement the language, including (i) the EtlCl.ecore file containing the ETLCL language’s Ecore metamodel; (ii) the EtlCl.xtext file containing the specification of the language’s concrete syntax; (iii) the EtlClGenerator.xtend file containing the specification of the M2T transformations; (iv) the src-gen folder containing the classes implementing the language’s lexical and syntax analyzers; and (v) the xtend-gen folder containing the classes implementing the M2T transformations. [file peerj-cs-10-1835-s001.zip › ETLCL_SRC_CODE/src-gen/etlcl/etlcl/impl/Dependency_conditionImpl.java]

/**
 * generated by Xtext 2.20.0
 */
package org.xtext.example.etlcl.etlcl.impl;

import org.eclipse.emf.common.notify.Notification;

import org.eclipse.emf.ecore.EClass;

import org.eclipse.emf.ecore.impl.ENotificationImpl;
import org.eclipse.emf.ecore.impl.MinimalEObjectImpl;

import org.xtext.example.etlcl.etlcl.Dependency_condition;
import org.xtext.example.etlcl.etlcl.EtlclPackage;

/**
 * <!-- begin-user-doc -->
 * An implementation of the model object '<em><b>Dependency condition</b></em>'.
 * <!-- end-user-doc -->
 * <p>
 * The following features are implemented:
 * </p>
 * <ul>
 *   <li>{@link org.xtext.example.etlcl.etlcl.impl.Dependency_conditionImpl#isSuccess <em>Success</em>}</li>
 *   <li>{@link org.xtext.example.etlcl.etlcl.impl.Dependency_conditionImpl#isFinish <em>Finish</em>}</li>
 *   <li>{@link org.xtext.example.etlcl.etlcl.impl.Dependency_conditionImpl#isError <em>Error</em>}</li>
 *   <li>{@link org.xtext.example.etlcl.etlcl.impl.Dependency_conditionImpl#isEmpty <em>Empty</em>}</li>
 * </ul>
 *
 * @generated
 */
public class Dependency_conditionImpl extends MinimalEObjectImpl.Container implements Dependency_condition
{
  /**
   * The default value of the '{@link #isSuccess() <em>Success</em>}' attribute.
   * <!-- begin-user-doc -->
   * <!-- end-user-doc -->
   * @see #isSuccess()
   * @generated
   * @ordered
   */
  protected static final boolean SUCCESS_EDEFAULT = false;

  /**
   * The cached value of the '{@link #isSuccess() <em>Success</em>}' attribute.
   * <!-- begin-user-doc -->
   * <!-- end-user-doc -->
   * @see #isSuccess()
   * @generated
   * @ordered
   */
  protected boolean success = SUCCESS_EDEFAULT;

  /**
   * The default value of the '{@link #isFinish() <em>Finish</em>}' attribute.
   * <!-- begin-user-doc -->
   * <!-- end-user-doc -->
   * @see #isFinish()
   * @generated
   * @ordered
   */
  protected static final boolean FINISH_EDEFAULT = false;

  /**
   * The cached value of the '{@link #isFinish() <em>Finish</em>}' attribute.
   * <!-- begin-user-doc -->
   * <!-- end-user-doc -->
   * @see #isFinish()
   * @generated
   * @ordered
   */
  protected boolean finish = FINISH_EDEFAULT;

  /**
   * The default value of the '{@link #isError() <em>Error</em>}' attribute.
   * <!-- begin-user-doc -->
   * <!-- end-user-doc -->
   * @see #isError()
   * @generated
   * @ordered
   */
  protected static final boolean ERROR_EDEFAULT = false;

  /**
   * The cached value of the '{@link #isError() <em>Error</em>}' attribute.
   * <!-- begin-user-doc -->
   * <!-- end-user-doc -->
   * @see #isError()
   * @generated
   * @ordered
   */
  protected boolean error = ERROR_EDEFAULT;

  /**
   * The default value of the '{@link #isEmpty() <em>Empty</em>}' attribute.
   * <!-- begin-user-doc -->
   * <!-- end-user-doc -->
   * @see #isEmpty()
   * @generated
   * @ordered
   */
  protected static final boolean EMPTY_EDEFAULT = false;

  /**
   * The cached value of the '{@link #isEmpty() <em>Empty</em>}' attribute.
   * <!-- begin-user-doc -->
   * <!-- end-user-doc -->
   * @see #isEmpty()
   * @generated
   * @ordered
   */
  protected boolean empty = EMPTY_EDEFAULT;

  /**
   * <!-- begin-user-doc -->
   * <!-- end-user-doc -->
   * @generated
   */
  protected Dependency_conditionImpl()
  {
    super();
  }

  /**
   * <!-- begin-user-doc -->
   * <!-- end-user-doc -->
   * @generated
   */
  @Override
  protected EClass eStaticClass()
  {
    return EtlclPackage.Literals.DEPENDENCY_CONDITION;
  }

  /**
   * <!-- begin-user-doc -->
   * <!-- end-user-doc -->
   * @generated
   */
  @Override
  public boolean isSuccess()
  {
    return success;
  }

  /**
   * <!-- begin-user-doc -->
   * <!-- end-user-doc -->
   * @generated
   */
  @Override
  public void setSuccess(boolean newSuccess)
  {
    boolean oldSuccess = success;
    success = newSuccess;
    if (eNotificationRequired())
      eNotify(new ENotificationImpl(this, Notification.SET, EtlclPackage.DEPENDENCY_CONDITION__SUCCESS, oldSuccess, success));
  }

  /**
   * <!-- begin-user-doc -->
   * <!-- end-user-doc -->
   * @generated
   */
  @Override
  public boolean isFinish()
  {
    return finish;
  }

  /**
   * <!-- begin-user-doc -->
   * <!-- end-user-doc -->
   * @generated
   */
  @Override
  public void setFinish(boolean newFinish)
  {
    boolean oldFinish = finish;
    finish = newFinish;
    if (eNotificationRequired())
      eNotify(new ENotificationImpl(this, Notification.SET, EtlclPackage.DEPENDENCY_CONDITION__FINISH, oldFinish, finish));
  }

  /**
   * <!-- begin-user-doc -->
   * <!-- end-user-doc -->
   * @generated
   */
  @Override
  public boolean isError()
  {
    return error;
  }

  /**
   * <!-- begin-user-doc -->
   * <!-- end-user-doc -->
   * @generated
   */
  @Override
  public void setError(boolean newError)
  {
    boolean oldError = error;
    error = newError;
    if (eNotificationRequired())
      eNotify(new ENotificationImpl(this, Notification.SET, EtlclPackage.DEPENDENCY_CONDITION__ERROR, oldError, error));
  }

  /**
   * <!-- begin-user-doc -->
   * <!-- end-user-doc -->
   * @generated
   */
  @Override
  public boolean isEmpty()
  {
    return empty;
  }

  /**
   * <!-- begin-user-doc -->
   * <!-- end-user-doc -->
   * @generated
   */
  @Override
  public void setEmpty(boolean newEmpty)
  {
    boolean oldEmpty = empty;
    empty = newEmpty;
    if (eNotificationRequired())
      eNotify(new ENotificationImpl(this, Notification.SET, EtlclPackage.DEPENDENCY_CONDITION__EMPTY, oldEmpty, empty));
  }

  /**
   * <!-- begin-user-doc -->
   * <!-- end-user-doc -->
   * @generated
   */
  @Override
  public Object eGet(int featureID, boolean resolve, boolean coreType)
  {
    switch (featureID)
    {
      case EtlclPackage.DEPENDENCY_CONDITION__SUCCESS:
        return isSuccess();
      case EtlclPackage.DEPENDENCY_CONDITION__FINISH:
        return isFinish();
      case EtlclPackage.DEPENDENCY_CONDITION__ERROR:
        return isError();
      case EtlclPackage.DEPENDENCY_CONDITION__EMPTY:
        return isEmpty();
    }
    return super.eGet(featureID, resolve, coreType);
  }

  /**
   * <!-- begin-user-doc -->
   * <!-- end-user-doc -->
   * @generated
   */
  @Override
  public void eSet(int featureID, Object newValue)
  {
    switch (featureID)
    {
      case EtlclPackage.DEPENDENCY_CONDITION__SUCCESS:
        setSuccess((Boolean)newValue);
        return;
      case EtlclPackage.DEPENDENCY_CONDITION__FINISH:
        setFinish((Boolean)newValue);
        return;
      case EtlclPackage.DEPENDENCY_CONDITION__ERROR:
        setError((Boolean)newValue);
        return;
      case EtlclPackage.DEPENDENCY_CONDITION__EMPTY:
        setEmpty((Boolean)newValue);
        return;
    }
    super.eSet(featureID, newValue);
  }

  /**
   * <!-- begin-user-doc -->
   * <!-- end-user-doc -->
   * @generated
   */
  @Override
  public void eUnset(int featureID)
  {
    switch (featureID)
    {
      case EtlclPackage.DEPENDENCY_CONDITION__SUCCESS:
        setSuccess(SUCCESS_EDEFAULT);
        return;
      case EtlclPackage.DEPENDENCY_CONDITION__FINISH:
        setFinish(FINISH_EDEFAULT);
        return;
      case EtlclPackage.DEPENDENCY_CONDITION__ERROR:
        setError(ERROR_EDEFAULT);
        return;
      case EtlclPackage.DEPENDENCY_CONDITION__EMPTY:
        setEmpty(EMPTY_EDEFAULT);
        return;
    }
    super.eUnset(featureID);
  }

  /**
   * <!-- begin-user-doc -->
   * <!-- end-user-doc -->
   * @generated
   */
  @Override
  public boolean eIsSet(int featureID)
  {
    switch (featureID)
    {
      case EtlclPackage.DEPENDENCY_CONDITION__SUCCESS:
        return success != SUCCESS_EDEFAULT;
      case EtlclPackage.DEPENDENCY_CONDITION__FINISH:
        return finish != FINISH_EDEFAULT;
      case EtlclPackage.DEPENDENCY_CONDITION__ERROR:
        return error != ERROR_EDEFAULT;
      case EtlclPackage.DEPENDENCY_CONDITION__EMPTY:
        return empty != EMPTY_EDEFAULT;
    }
    return super.eIsSet(featureID);
  }

  /**
   * <!-- begin-user-doc -->
   * <!-- end-user-doc -->
   * @generated
   */
  @Override
  public String toString()
  {
    if (eIsProxy()) return super.toString();

    StringBuilder result = new StringBuilder(super.toString());
    result.append(" (success: ");
    result.append(success);
    result.append(", finish: ");
    result.append(finish);
    result.append(", error: ");
    result.append(error);
    result.append(", empty: ");
    result.append(empty);
    result.append(')');
    return result.toString();
  }

} //Dependency_conditionImpl
