# Supplementary material for: A domain-specific language for managing ETL processes
Source: PeerJ Comput Sci. 2024 Jan 26;10:e1835. doi: 10.7717/peerj-cs.1835 (PMC10909202; doi:10.7717/peerj-cs.1835)
Supplement: Supplemental Information 1 — The source code archive contains all the necessary files to implement the language, including (i) the EtlCl.ecore file containing the ETLCL language’s Ecore metamodel; (ii) the EtlCl.xtext file containing the specification of the language’s concrete syntax; (iii) the EtlClGenerator.xtend file containing the specification of the M2T transformations; (iv) the src-gen folder containing the classes implementing the language’s lexical and syntax analyzers; and (v) the xtend-gen folder containing the classes implementing the M2T transformations. [file peerj-cs-10-1835-s001.zip › ETLCL_SRC_CODE/src-gen/etlcl/etlcl/impl/EtlclFactoryImpl.java]

/**
 * generated by Xtext 2.20.0
 */
package org.xtext.example.etlcl.etlcl.impl;

import org.eclipse.emf.ecore.EClass;
import org.eclipse.emf.ecore.EObject;
import org.eclipse.emf.ecore.EPackage;

import org.eclipse.emf.ecore.impl.EFactoryImpl;

import org.eclipse.emf.ecore.plugin.EcorePlugin;

import org.xtext.example.etlcl.etlcl.*;

/**
 * <!-- begin-user-doc -->
 * An implementation of the model <b>Factory</b>.
 * <!-- end-user-doc -->
 * @generated
 */
public class EtlclFactoryImpl extends EFactoryImpl implements EtlclFactory
{
  /**
   * Creates the default factory implementation.
   * <!-- begin-user-doc -->
   * <!-- end-user-doc -->
   * @generated
   */
  public static EtlclFactory init()
  {
    try
    {
      EtlclFactory theEtlclFactory = (EtlclFactory)EPackage.Registry.INSTANCE.getEFactory(EtlclPackage.eNS_URI);
      if (theEtlclFactory != null)
      {
        return theEtlclFactory;
      }
    }
    catch (Exception exception)
    {
      EcorePlugin.INSTANCE.log(exception);
    }
    return new EtlclFactoryImpl();
  }

  /**
   * Creates an instance of the factory.
   * <!-- begin-user-doc -->
   * <!-- end-user-doc -->
   * @generated
   */
  public EtlclFactoryImpl()
  {
    super();
  }

  /**
   * <!-- begin-user-doc -->
   * <!-- end-user-doc -->
   * @generated
   */
  @Override
  public EObject create(EClass eClass)
  {
    switch (eClass.getClassifierID())
    {
      case EtlclPackage.MODEL: return createModel();
      case EtlclPackage.CLAUSES: return createClauses();
      case EtlclPackage.CONFIGURATION: return createConfiguration();
      case EtlclPackage.RUN_CONFIGURATION: return createRun_configuration();
      case EtlclPackage.EVIRONMENT_NAME: return createEvironment_name();
      case EtlclPackage.OS_NAME: return createOs_name();
      case EtlclPackage.CREATE_DOMAIN: return createCreate_domain();
      case EtlclPackage.UPDATE_DOMAIN: return createUpdate_domain();
      case EtlclPackage.DELETE_DOMAIN: return createDelete_domain();
      case EtlclPackage.CREATE_ENVIRONMENT: return createCreate_environment();
      case EtlclPackage.UPDATE_ENVIRONMENT: return createUpdate_environment();
      case EtlclPackage.DELETE_ENVIRONMENT: return createDelete_environment();
      case EtlclPackage.CREATE_LOAD: return createCreate_load();
      case EtlclPackage.CREATE_GROUP: return createCreate_group();
      case EtlclPackage.UPDATE_GROUP: return createUpdate_group();
      case EtlclPackage.DELETE_GROUP: return createDelete_group();
      case EtlclPackage.CREATE_TASK: return createCreate_task();
      case EtlclPackage.UPDATE_TASK: return createUpdate_task();
      case EtlclPackage.DELETE_TASK: return createDelete_task();
      case EtlclPackage.CREATE_USER_GROUP: return createCreate_user_group();
      case EtlclPackage.UPDATE_USER_GROUP: return createUpdate_user_group();
      case EtlclPackage.DELETE_USER_GROUP: return createDelete_user_group();
      case EtlclPackage.CREATE_USER: return createCreate_user();
      case EtlclPackage.UPDATE_USER: return createUpdate_user();
      case EtlclPackage.DELETE_USER: return createDelete_user();
      case EtlclPackage.CREATE_CONTEXT: return createCreate_context();
      case EtlclPackage.UPDATE_CONTEXT: return createUpdate_context();
      case EtlclPackage.DELETE_CONTEXT: return createDelete_context();
      case EtlclPackage.CREATE_SCHEDULER_TYPE: return createCreate_scheduler_type();
      case EtlclPackage.CREATE_SCHEDULER: return createCreate_scheduler();
      case EtlclPackage.UPDATE_SCHEDULER: return createUpdate_scheduler();
      case EtlclPackage.DELETE_SCHEDULER: return createDelete_scheduler();
      case EtlclPackage.CREATE_GROUP_DEPENDENCY: return createCreate_group_dependency();
      case EtlclPackage.CREATE_TASK_DEPENDENCY: return createCreate_task_dependency();
      case EtlclPackage.DEPENDENCY_CONDITION: return createDependency_condition();
      case EtlclPackage.ETL_TOOL_NAME: return createEtl_tool_name();
      case EtlclPackage.RUN_TASK: return createRun_task();
      case EtlclPackage.RUN_GROUP: return createRun_group();
      case EtlclPackage.RUN_LOAD: return createRun_load();
      case EtlclPackage.PARAMETERS: return createParameters();
      case EtlclPackage.DB_TYPE: return createDb_type();
      case EtlclPackage.CREATE_TABLE: return createCreate_table();
      case EtlclPackage.TRUNCATE_STATEMENT: return createTruncate_statement();
      case EtlclPackage.CURSOR: return createCursor();
      case EtlclPackage.SCD4: return createSCD4();
      case EtlclPackage.SCD2: return createSCD2();
      case EtlclPackage.UNION: return createUnion();
      case EtlclPackage.SORT: return createSort();
      case EtlclPackage.FLOW: return createFlow();
      case EtlclPackage.DELETE_STATEMENT: return createDelete_statement();
      case EtlclPackage.UPDATE_STATEMENT: return createUpdate_statement();
      case EtlclPackage.UPDATE_ELEM: return createUpdate_elem();
      case EtlclPackage.INSERT_STATEMENT: return createInsert_statement();
      case EtlclPackage.ANYTHING: return createAnything();
      case EtlclPackage.COLUMN_ELEM: return createColumn_elem();
      case EtlclPackage.SELECT_STATEMENT: return createSelect_statement();
      case EtlclPackage.SELECT_ST: return createSelect_st();
      case EtlclPackage.ORDER_BY_EXPRESSION: return createOrder_by_expression();
      case EtlclPackage.TABLE_SOURCES: return createTable_sources();
      case EtlclPackage.TABLE_SOURCE: return createTable_source();
      case EtlclPackage.TABLE_SOURCE_ITEM_JOINED: return createTable_source_item_joined();
      case EtlclPackage.JOIN_PART: return createJoin_part();
      case EtlclPackage.SEARCH_CONDITION: return createSearch_condition();
      case EtlclPackage.SEARCH_CONDITION_AND: return createSearch_condition_and();
      case EtlclPackage.SEARCH_CONDITION_NOT: return createSearch_condition_not();
      case EtlclPackage.PREDICATE: return createPredicate();
      case EtlclPackage.EXPRESSION: return createExpression();
      case EtlclPackage.SUBQUERY: return createSubquery();
      case EtlclPackage.COPERATOR: return createC_operator();
      case EtlclPackage.SELECT_LIST: return createSelect_list();
      case EtlclPackage.CREATE_AGENT_PARAMETER: return createCreate_agent_parameter();
      case EtlclPackage.UPDATE_AGENT_PARAMETER: return createUpdate_agent_parameter();
      case EtlclPackage.DELETE_AGENT_PARAMETER: return createDelete_agent_parameter();
      case EtlclPackage.CREATE_AGENT_TYPE: return createCreate_agent_type();
      case EtlclPackage.CREATE_AGENT: return createCreate_agent();
      default:
        throw new IllegalArgumentException("The class '" + eClass.getName() + "' is not a valid classifier");
    }
  }

  /**
   * <!-- begin-user-doc -->
   * <!-- end-user-doc -->
   * @generated
   */
  @Override
  public Model createModel()
  {
    ModelImpl model = new ModelImpl();
    return model;
  }

  /**
   * <!-- begin-user-doc -->
   * <!-- end-user-doc -->
   * @generated
   */
  @Override
  public Clauses createClauses()
  {
    ClausesImpl clauses = new ClausesImpl();
    return clauses;
  }

  /**
   * <!-- begin-user-doc -->
   * <!-- end-user-doc -->
   * @generated
   */
  @Override
  public Configuration createConfiguration()
  {
    ConfigurationImpl configuration = new ConfigurationImpl();
    return configuration;
  }

  /**
   * <!-- begin-user-doc -->
   * <!-- end-user-doc -->
   * @generated
   */
  @Override
  public Run_configuration createRun_configuration()
  {
    Run_configurationImpl run_configuration = new Run_configurationImpl();
    return run_configuration;
  }

  /**
   * <!-- begin-user-doc -->
   * <!-- end-user-doc -->
   * @generated
   */
  @Override
  public Evironment_name createEvironment_name()
  {
    Evironment_nameImpl evironment_name = new Evironment_nameImpl();
    return evironment_name;
  }

  /**
   * <!-- begin-user-doc -->
   * <!-- end-user-doc -->
   * @generated
   */
  @Override
  public Os_name createOs_name()
  {
    Os_nameImpl os_name = new Os_nameImpl();
    return os_name;
  }

  /**
   * <!-- begin-user-doc -->
   * <!-- end-user-doc -->
   * @generated
   */
  @Override
  public Create_domain createCreate_domain()
  {
    Create_domainImpl create_domain = new Create_domainImpl();
    return create_domain;
  }

  /**
   * <!-- begin-user-doc -->
   * <!-- end-user-doc -->
   * @generated
   */
  @Override
  public Update_domain createUpdate_domain()
  {
    Update_domainImpl update_domain = new Update_domainImpl();
    return update_domain;
  }

  /**
   * <!-- begin-user-doc -->
   * <!-- end-user-doc -->
   * @generated
   */
  @Override
  public Delete_domain createDelete_domain()
  {
    Delete_domainImpl delete_domain = new Delete_domainImpl();
    return delete_domain;
  }

  /**
   * <!-- begin-user-doc -->
   * <!-- end-user-doc -->
   * @generated
   */
  @Override
  public Create_environment createCreate_environment()
  {
    Create_environmentImpl create_environment = new Create_environmentImpl();
    return create_environment;
  }

  /**
   * <!-- begin-user-doc -->
   * <!-- end-user-doc -->
   * @generated
   */
  @Override
  public Update_environment createUpdate_environment()
  {
    Update_environmentImpl update_environment = new Update_environmentImpl();
    return update_environment;
  }

  /**
   * <!-- begin-user-doc -->
   * <!-- end-user-doc -->
   * @generated
   */
  @Override
  public Delete_environment createDelete_environment()
  {
    Delete_environmentImpl delete_environment = new Delete_environmentImpl();
    return delete_environment;
  }

  /**
   * <!-- begin-user-doc -->
   * <!-- end-user-doc -->
   * @generated
   */
  @Override
  public Create_load createCreate_load()
  {
    Create_loadImpl create_load = new Create_loadImpl();
    return create_load;
  }

  /**
   * <!-- begin-user-doc -->
   * <!-- end-user-doc -->
   * @generated
   */
  @Override
  public Create_group createCreate_group()
  {
    Create_groupImpl create_group = new Create_groupImpl();
    return create_group;
  }

  /**
   * <!-- begin-user-doc -->
   * <!-- end-user-doc -->
   * @generated
   */
  @Override
  public Update_group createUpdate_group()
  {
    Update_groupImpl update_group = new Update_groupImpl();
    return update_group;
  }

  /**
   * <!-- begin-user-doc -->
   * <!-- end-user-doc -->
   * @generated
   */
  @Override
  public Delete_group createDelete_group()
  {
    Delete_groupImpl delete_group = new Delete_groupImpl();
    return delete_group;
  }

  /**
   * <!-- begin-user-doc -->
   * <!-- end-user-doc -->
   * @generated
   */
  @Override
  public Create_task createCreate_task()
  {
    Create_taskImpl create_task = new Create_taskImpl();
    return create_task;
  }

  /**
   * <!-- begin-user-doc -->
   * <!-- end-user-doc -->
   * @generated
   */
  @Override
  public Update_task createUpdate_task()
  {
    Update_taskImpl update_task = new Update_taskImpl();
    return update_task;
  }

  /**
   * <!-- begin-user-doc -->
   * <!-- end-user-doc -->
   * @generated
   */
  @Override
  public Delete_task createDelete_task()
  {
    Delete_taskImpl delete_task = new Delete_taskImpl();
    return delete_task;
  }

  /**
   * <!-- begin-user-doc -->
   * <!-- end-user-doc -->
   * @generated
   */
  @Override
  public Create_user_group createCreate_user_group()
  {
    Create_user_groupImpl create_user_group = new Create_user_groupImpl();
    return create_user_group;
  }

  /**
   * <!-- begin-user-doc -->
   * <!-- end-user-doc -->
   * @generated
   */
  @Override
  public Update_user_group createUpdate_user_group()
  {
    Update_user_groupImpl update_user_group = new Update_user_groupImpl();
    return update_user_group;
  }

  /**
   * <!-- begin-user-doc -->
   * <!-- end-user-doc -->
   * @generated
   */
  @Override
  public Delete_user_group createDelete_user_group()
  {
    Delete_user_groupImpl delete_user_group = new Delete_user_groupImpl();
    return delete_user_group;
  }

  /**
   * <!-- begin-user-doc -->
   * <!-- end-user-doc -->
   * @generated
   */
  @Override
  public Create_user createCreate_user()
  {
    Create_userImpl create_user = new Create_userImpl();
    return create_user;
  }

  /**
   * <!-- begin-user-doc -->
   * <!-- end-user-doc -->
   * @generated
   */
  @Override
  public Update_user createUpdate_user()
  {
    Update_userImpl update_user = new Update_userImpl();
    return update_user;
  }

  /**
   * <!-- begin-user-doc -->
   * <!-- end-user-doc -->
   * @generated
   */
  @Override
  public Delete_user createDelete_user()
  {
    Delete_userImpl delete_user = new Delete_userImpl();
    return delete_user;
  }

  /**
   * <!-- begin-user-doc -->
   * <!-- end-user-doc -->
   * @generated
   */
  @Override
  public Create_context createCreate_context()
  {
    Create_contextImpl create_context = new Create_contextImpl();
    return create_context;
  }

  /**
   * <!-- begin-user-doc -->
   * <!-- end-user-doc -->
   * @generated
   */
  @Override
  public Update_context createUpdate_context()
  {
    Update_contextImpl update_context = new Update_contextImpl();
    return update_context;
  }

  /**
   * <!-- begin-user-doc -->
   * <!-- end-user-doc -->
   * @generated
   */
  @Override
  public Delete_context createDelete_context()
  {
    Delete_contextImpl delete_context = new Delete_contextImpl();
    return delete_context;
  }

  /**
   * <!-- begin-user-doc -->
   * <!-- end-user-doc -->
   * @generated
   */
  @Override
  public Create_scheduler_type createCreate_scheduler_type()
  {
    Create_scheduler_typeImpl create_scheduler_type = new Create_scheduler_typeImpl();
    return create_scheduler_type;
  }

  /**
   * <!-- begin-user-doc -->
   * <!-- end-user-doc -->
   * @generated
   */
  @Override
  public Create_scheduler createCreate_scheduler()
  {
    Create_schedulerImpl create_scheduler = new Create_schedulerImpl();
    return create_scheduler;
  }

  /**
   * <!-- begin-user-doc -->
   * <!-- end-user-doc -->
   * @generated
   */
  @Override
  public Update_scheduler createUpdate_scheduler()
  {
    Update_schedulerImpl update_scheduler = new Update_schedulerImpl();
    return update_scheduler;
  }

  /**
   * <!-- begin-user-doc -->
   * <!-- end-user-doc -->
   * @generated
   */
  @Override
  public Delete_scheduler createDelete_scheduler()
  {
    Delete_schedulerImpl delete_scheduler = new Delete_schedulerImpl();
    return delete_scheduler;
  }

  /**
   * <!-- begin-user-doc -->
   * <!-- end-user-doc -->
   * @generated
   */
  @Override
  public Create_group_dependency createCreate_group_dependency()
  {
    Create_group_dependencyImpl create_group_dependency = new Create_group_dependencyImpl();
    return create_group_dependency;
  }

  /**
   * <!-- begin-user-doc -->
   * <!-- end-user-doc -->
   * @generated
   */
  @Override
  public Create_task_dependency createCreate_task_dependency()
  {
    Create_task_dependencyImpl create_task_dependency = new Create_task_dependencyImpl();
    return create_task_dependency;
  }

  /**
   * <!-- begin-user-doc -->
   * <!-- end-user-doc -->
   * @generated
   */
  @Override
  public Dependency_condition createDependency_condition()
  {
    Dependency_conditionImpl dependency_condition = new Dependency_conditionImpl();
    return dependency_condition;
  }

  /**
   * <!-- begin-user-doc -->
   * <!-- end-user-doc -->
   * @generated
   */
  @Override
  public Etl_tool_name createEtl_tool_name()
  {
    Etl_tool_nameImpl etl_tool_name = new Etl_tool_nameImpl();
    return etl_tool_name;
  }

  /**
   * <!-- begin-user-doc -->
   * <!-- end-user-doc -->
   * @generated
   */
  @Override
  public Run_task createRun_task()
  {
    Run_taskImpl run_task = new Run_taskImpl();
    return run_task;
  }

  /**
   * <!-- begin-user-doc -->
   * <!-- end-user-doc -->
   * @generated
   */
  @Override
  public Run_group createRun_group()
  {
    Run_groupImpl run_group = new Run_groupImpl();
    return run_group;
  }

  /**
   * <!-- begin-user-doc -->
   * <!-- end-user-doc -->
   * @generated
   */
  @Override
  public Run_load createRun_load()
  {
    Run_loadImpl run_load = new Run_loadImpl();
    return run_load;
  }

  /**
   * <!-- begin-user-doc -->
   * <!-- end-user-doc -->
   * @generated
   */
  @Override
  public Parameters createParameters()
  {
    ParametersImpl parameters = new ParametersImpl();
    return parameters;
  }

  /**
   * <!-- begin-user-doc -->
   * <!-- end-user-doc -->
   * @generated
   */
  @Override
  public Db_type createDb_type()
  {
    Db_typeImpl db_type = new Db_typeImpl();
    return db_type;
  }

  /**
   * <!-- begin-user-doc -->
   * <!-- end-user-doc -->
   * @generated
   */
  @Override
  public Create_table createCreate_table()
  {
    Create_tableImpl create_table = new Create_tableImpl();
    return create_table;
  }

  /**
   * <!-- begin-user-doc -->
   * <!-- end-user-doc -->
   * @generated
   */
  @Override
  public Truncate_statement createTruncate_statement()
  {
    Truncate_statementImpl truncate_statement = new Truncate_statementImpl();
    return truncate_statement;
  }

  /**
   * <!-- begin-user-doc -->
   * <!-- end-user-doc -->
   * @generated
   */
  @Override
  public Cursor createCursor()
  {
    CursorImpl cursor = new CursorImpl();
    return cursor;
  }

  /**
   * <!-- begin-user-doc -->
   * <!-- end-user-doc -->
   * @generated
   */
  @Override
  public SCD4 createSCD4()
  {
    SCD4Impl scd4 = new SCD4Impl();
    return scd4;
  }

  /**
   * <!-- begin-user-doc -->
   * <!-- end-user-doc -->
   * @generated
   */
  @Override
  public SCD2 createSCD2()
  {
    SCD2Impl scd2 = new SCD2Impl();
    return scd2;
  }

  /**
   * <!-- begin-user-doc -->
   * <!-- end-user-doc -->
   * @generated
   */
  @Override
  public Union createUnion()
  {
    UnionImpl union = new UnionImpl();
    return union;
  }

  /**
   * <!-- begin-user-doc -->
   * <!-- end-user-doc -->
   * @generated
   */
  @Override
  public Sort createSort()
  {
    SortImpl sort = new SortImpl();
    return sort;
  }

  /**
   * <!-- begin-user-doc -->
   * <!-- end-user-doc -->
   * @generated
   */
  @Override
  public Flow createFlow()
  {
    FlowImpl flow = new FlowImpl();
    return flow;
  }

  /**
   * <!-- begin-user-doc -->
   * <!-- end-user-doc -->
   * @generated
   */
  @Override
  public Delete_statement createDelete_statement()
  {
    Delete_statementImpl delete_statement = new Delete_statementImpl();
    return delete_statement;
  }

  /**
   * <!-- begin-user-doc -->
   * <!-- end-user-doc -->
   * @generated
   */
  @Override
  public Update_statement createUpdate_statement()
  {
    Update_statementImpl update_statement = new Update_statementImpl();
    return update_statement;
  }

  /**
   * <!-- begin-user-doc -->
   * <!-- end-user-doc -->
   * @generated
   */
  @Override
  public Update_elem createUpdate_elem()
  {
    Update_elemImpl update_elem = new Update_elemImpl();
    return update_elem;
  }

  /**
   * <!-- begin-user-doc -->
   * <!-- end-user-doc -->
   * @generated
   */
  @Override
  public Insert_statement createInsert_statement()
  {
    Insert_statementImpl insert_statement = new Insert_statementImpl();
    return insert_statement;
  }

  /**
   * <!-- begin-user-doc -->
   * <!-- end-user-doc -->
   * @generated
   */
  @Override
  public Anything createAnything()
  {
    AnythingImpl anything = new AnythingImpl();
    return anything;
  }

  /**
   * <!-- begin-user-doc -->
   * <!-- end-user-doc -->
   * @generated
   */
  @Override
  public Column_elem createColumn_elem()
  {
    Column_elemImpl column_elem = new Column_elemImpl();
    return column_elem;
  }

  /**
   * <!-- begin-user-doc -->
   * <!-- end-user-doc -->
   * @generated
   */
  @Override
  public Select_statement createSelect_statement()
  {
    Select_statementImpl select_statement = new Select_statementImpl();
    return select_statement;
  }

  /**
   * <!-- begin-user-doc -->
   * <!-- end-user-doc -->
   * @generated
   */
  @Override
  public Select_st createSelect_st()
  {
    Select_stImpl select_st = new Select_stImpl();
    return select_st;
  }

  /**
   * <!-- begin-user-doc -->
   * <!-- end-user-doc -->
   * @generated
   */
  @Override
  public Order_by_expression createOrder_by_expression()
  {
    Order_by_expressionImpl order_by_expression = new Order_by_expressionImpl();
    return order_by_expression;
  }

  /**
   * <!-- begin-user-doc -->
   * <!-- end-user-doc -->
   * @generated
   */
  @Override
  public Table_sources createTable_sources()
  {
    Table_sourcesImpl table_sources = new Table_sourcesImpl();
    return table_sources;
  }

  /**
   * <!-- begin-user-doc -->
   * <!-- end-user-doc -->
   * @generated
   */
  @Override
  public Table_source createTable_source()
  {
    Table_sourceImpl table_source = new Table_sourceImpl();
    return table_source;
  }

  /**
   * <!-- begin-user-doc -->
   * <!-- end-user-doc -->
   * @generated
   */
  @Override
  public Table_source_item_joined createTable_source_item_joined()
  {
    Table_source_item_joinedImpl table_source_item_joined = new Table_source_item_joinedImpl();
    return table_source_item_joined;
  }

  /**
   * <!-- begin-user-doc -->
   * <!-- end-user-doc -->
   * @generated
   */
  @Override
  public Join_part createJoin_part()
  {
    Join_partImpl join_part = new Join_partImpl();
    return join_part;
  }

  /**
   * <!-- begin-user-doc -->
   * <!-- end-user-doc -->
   * @generated
   */
  @Override
  public Search_condition createSearch_condition()
  {
    Search_conditionImpl search_condition = new Search_conditionImpl();
    return search_condition;
  }

  /**
   * <!-- begin-user-doc -->
   * <!-- end-user-doc -->
   * @generated
   */
  @Override
  public Search_condition_and createSearch_condition_and()
  {
    Search_condition_andImpl search_condition_and = new Search_condition_andImpl();
    return search_condition_and;
  }

  /**
   * <!-- begin-user-doc -->
   * <!-- end-user-doc -->
   * @generated
   */
  @Override
  public Search_condition_not createSearch_condition_not()
  {
    Search_condition_notImpl search_condition_not = new Search_condition_notImpl();
    return search_condition_not;
  }

  /**
   * <!-- begin-user-doc -->
   * <!-- end-user-doc -->
   * @generated
   */
  @Override
  public Predicate createPredicate()
  {
    PredicateImpl predicate = new PredicateImpl();
    return predicate;
  }

  /**
   * <!-- begin-user-doc -->
   * <!-- end-user-doc -->
   * @generated
   */
  @Override
  public Expression createExpression()
  {
    ExpressionImpl expression = new ExpressionImpl();
    return expression;
  }

  /**
   * <!-- begin-user-doc -->
   * <!-- end-user-doc -->
   * @generated
   */
  @Override
  public Subquery createSubquery()
  {
    SubqueryImpl subquery = new SubqueryImpl();
    return subquery;
  }

  /**
   * <!-- begin-user-doc -->
   * <!-- end-user-doc -->
   * @generated
   */
  @Override
  public C_operator createC_operator()
  {
    C_operatorImpl c_operator = new C_operatorImpl();
    return c_operator;
  }

  /**
   * <!-- begin-user-doc -->
   * <!-- end-user-doc -->
   * @generated
   */
  @Override
  public Select_list createSelect_list()
  {
    Select_listImpl select_list = new Select_listImpl();
    return select_list;
  }

  /**
   * <!-- begin-user-doc -->
   * <!-- end-user-doc -->
   * @generated
   */
  @Override
  public Create_agent_parameter createCreate_agent_parameter()
  {
    Create_agent_parameterImpl create_agent_parameter = new Create_agent_parameterImpl();
    return create_agent_parameter;
  }

  /**
   * <!-- begin-user-doc -->
   * <!-- end-user-doc -->
   * @generated
   */
  @Override
  public Update_agent_parameter createUpdate_agent_parameter()
  {
    Update_agent_parameterImpl update_agent_parameter = new Update_agent_parameterImpl();
    return update_agent_parameter;
  }

  /**
   * <!-- begin-user-doc -->
   * <!-- end-user-doc -->
   * @generated
   */
  @Override
  public Delete_agent_parameter createDelete_agent_parameter()
  {
    Delete_agent_parameterImpl delete_agent_parameter = new Delete_agent_parameterImpl();
    return delete_agent_parameter;
  }

  /**
   * <!-- begin-user-doc -->
   * <!-- end-user-doc -->
   * @generated
   */
  @Override
  public Create_agent_type createCreate_agent_type()
  {
    Create_agent_typeImpl create_agent_type = new Create_agent_typeImpl();
    return create_agent_type;
  }

  /**
   * <!-- begin-user-doc -->
   * <!-- end-user-doc -->
   * @generated
   */
  @Override
  public Create_agent createCreate_agent()
  {
    Create_agentImpl create_agent = new Create_agentImpl();
    return create_agent;
  }

  /**
   * <!-- begin-user-doc -->
   * <!-- end-user-doc -->
   * @generated
   */
  @Override
  public EtlclPackage getEtlclPackage()
  {
    return (EtlclPackage)getEPackage();
  }

  /**
   * <!-- begin-user-doc -->
   * <!-- end-user-doc -->
   * @deprecated
   * @generated
   */
  @Deprecated
  public static EtlclPackage getPackage()
  {
    return EtlclPackage.eINSTANCE;
  }

} //EtlclFactoryImpl
