# Supplementary material for: A domain-specific language for managing ETL processes
Source: PeerJ Comput Sci. 2024 Jan 26;10:e1835. doi: 10.7717/peerj-cs.1835 (PMC10909202; doi:10.7717/peerj-cs.1835)
Supplement: Supplemental Information 1 — The source code archive contains all the necessary files to implement the language, including (i) the EtlCl.ecore file containing the ETLCL language’s Ecore metamodel; (ii) the EtlCl.xtext file containing the specification of the language’s concrete syntax; (iii) the EtlClGenerator.xtend file containing the specification of the M2T transformations; (iv) the src-gen folder containing the classes implementing the language’s lexical and syntax analyzers; and (v) the xtend-gen folder containing the classes implementing the M2T transformations. [file peerj-cs-10-1835-s001.zip › ETLCL_SRC_CODE/src-gen/etlcl/etlcl/impl/EtlclPackageImpl.java]

/**
 * generated by Xtext 2.20.0
 */
package org.xtext.example.etlcl.etlcl.impl;

import org.eclipse.emf.ecore.EAttribute;
import org.eclipse.emf.ecore.EClass;
import org.eclipse.emf.ecore.EPackage;
import org.eclipse.emf.ecore.EReference;

import org.eclipse.emf.ecore.impl.EPackageImpl;

import org.xtext.example.etlcl.etlcl.Anything;
import org.xtext.example.etlcl.etlcl.C_operator;
import org.xtext.example.etlcl.etlcl.Clauses;
import org.xtext.example.etlcl.etlcl.Column_elem;
import org.xtext.example.etlcl.etlcl.Configuration;
import org.xtext.example.etlcl.etlcl.Create_agent;
import org.xtext.example.etlcl.etlcl.Create_agent_parameter;
import org.xtext.example.etlcl.etlcl.Create_agent_type;
import org.xtext.example.etlcl.etlcl.Create_context;
import org.xtext.example.etlcl.etlcl.Create_domain;
import org.xtext.example.etlcl.etlcl.Create_environment;
import org.xtext.example.etlcl.etlcl.Create_group;
import org.xtext.example.etlcl.etlcl.Create_group_dependency;
import org.xtext.example.etlcl.etlcl.Create_load;
import org.xtext.example.etlcl.etlcl.Create_scheduler;
import org.xtext.example.etlcl.etlcl.Create_scheduler_type;
import org.xtext.example.etlcl.etlcl.Create_table;
import org.xtext.example.etlcl.etlcl.Create_task;
import org.xtext.example.etlcl.etlcl.Create_task_dependency;
import org.xtext.example.etlcl.etlcl.Create_user;
import org.xtext.example.etlcl.etlcl.Create_user_group;
import org.xtext.example.etlcl.etlcl.Cursor;
import org.xtext.example.etlcl.etlcl.Db_type;
import org.xtext.example.etlcl.etlcl.Delete_agent_parameter;
import org.xtext.example.etlcl.etlcl.Delete_context;
import org.xtext.example.etlcl.etlcl.Delete_domain;
import org.xtext.example.etlcl.etlcl.Delete_environment;
import org.xtext.example.etlcl.etlcl.Delete_group;
import org.xtext.example.etlcl.etlcl.Delete_scheduler;
import org.xtext.example.etlcl.etlcl.Delete_statement;
import org.xtext.example.etlcl.etlcl.Delete_task;
import org.xtext.example.etlcl.etlcl.Delete_user;
import org.xtext.example.etlcl.etlcl.Delete_user_group;
import org.xtext.example.etlcl.etlcl.Dependency_condition;
import org.xtext.example.etlcl.etlcl.Etl_tool_name;
import org.xtext.example.etlcl.etlcl.EtlclFactory;
import org.xtext.example.etlcl.etlcl.EtlclPackage;
import org.xtext.example.etlcl.etlcl.Evironment_name;
import org.xtext.example.etlcl.etlcl.Expression;
import org.xtext.example.etlcl.etlcl.Flow;
import org.xtext.example.etlcl.etlcl.Insert_statement;
import org.xtext.example.etlcl.etlcl.Join_part;
import org.xtext.example.etlcl.etlcl.Model;
import org.xtext.example.etlcl.etlcl.Order_by_expression;
import org.xtext.example.etlcl.etlcl.Os_name;
import org.xtext.example.etlcl.etlcl.Parameters;
import org.xtext.example.etlcl.etlcl.Predicate;
import org.xtext.example.etlcl.etlcl.Run_configuration;
import org.xtext.example.etlcl.etlcl.Run_group;
import org.xtext.example.etlcl.etlcl.Run_load;
import org.xtext.example.etlcl.etlcl.Run_task;
import org.xtext.example.etlcl.etlcl.Search_condition;
import org.xtext.example.etlcl.etlcl.Search_condition_and;
import org.xtext.example.etlcl.etlcl.Search_condition_not;
import org.xtext.example.etlcl.etlcl.Select_list;
import org.xtext.example.etlcl.etlcl.Select_st;
import org.xtext.example.etlcl.etlcl.Select_statement;
import org.xtext.example.etlcl.etlcl.Sort;
import org.xtext.example.etlcl.etlcl.Subquery;
import org.xtext.example.etlcl.etlcl.Table_source;
import org.xtext.example.etlcl.etlcl.Table_source_item_joined;
import org.xtext.example.etlcl.etlcl.Table_sources;
import org.xtext.example.etlcl.etlcl.Truncate_statement;
import org.xtext.example.etlcl.etlcl.Union;
import org.xtext.example.etlcl.etlcl.Update_agent_parameter;
import org.xtext.example.etlcl.etlcl.Update_context;
import org.xtext.example.etlcl.etlcl.Update_domain;
import org.xtext.example.etlcl.etlcl.Update_elem;
import org.xtext.example.etlcl.etlcl.Update_environment;
import org.xtext.example.etlcl.etlcl.Update_group;
import org.xtext.example.etlcl.etlcl.Update_scheduler;
import org.xtext.example.etlcl.etlcl.Update_statement;
import org.xtext.example.etlcl.etlcl.Update_task;
import org.xtext.example.etlcl.etlcl.Update_user;
import org.xtext.example.etlcl.etlcl.Update_user_group;

/**
 * <!-- begin-user-doc -->
 * An implementation of the model <b>Package</b>.
 * <!-- end-user-doc -->
 * @generated
 */
public class EtlclPackageImpl extends EPackageImpl implements EtlclPackage
{
  /**
   * <!-- begin-user-doc -->
   * <!-- end-user-doc -->
   * @generated
   */
  private EClass modelEClass = null;

  /**
   * <!-- begin-user-doc -->
   * <!-- end-user-doc -->
   * @generated
   */
  private EClass clausesEClass = null;

  /**
   * <!-- begin-user-doc -->
   * <!-- end-user-doc -->
   * @generated
   */
  private EClass configurationEClass = null;

  /**
   * <!-- begin-user-doc -->
   * <!-- end-user-doc -->
   * @generated
   */
  private EClass run_configurationEClass = null;

  /**
   * <!-- begin-user-doc -->
   * <!-- end-user-doc -->
   * @generated
   */
  private EClass evironment_nameEClass = null;

  /**
   * <!-- begin-user-doc -->
   * <!-- end-user-doc -->
   * @generated
   */
  private EClass os_nameEClass = null;

  /**
   * <!-- begin-user-doc -->
   * <!-- end-user-doc -->
   * @generated
   */
  private EClass create_domainEClass = null;

  /**
   * <!-- begin-user-doc -->
   * <!-- end-user-doc -->
   * @generated
   */
  private EClass update_domainEClass = null;

  /**
   * <!-- begin-user-doc -->
   * <!-- end-user-doc -->
   * @generated
   */
  private EClass delete_domainEClass = null;

  /**
   * <!-- begin-user-doc -->
   * <!-- end-user-doc -->
   * @generated
   */
  private EClass create_environmentEClass = null;

  /**
   * <!-- begin-user-doc -->
   * <!-- end-user-doc -->
   * @generated
   */
  private EClass update_environmentEClass = null;

  /**
   * <!-- begin-user-doc -->
   * <!-- end-user-doc -->
   * @generated
   */
  private EClass delete_environmentEClass = null;

  /**
   * <!-- begin-user-doc -->
   * <!-- end-user-doc -->
   * @generated
   */
  private EClass create_loadEClass = null;

  /**
   * <!-- begin-user-doc -->
   * <!-- end-user-doc -->
   * @generated
   */
  private EClass create_groupEClass = null;

  /**
   * <!-- begin-user-doc -->
   * <!-- end-user-doc -->
   * @generated
   */
  private EClass update_groupEClass = null;

  /**
   * <!-- begin-user-doc -->
   * <!-- end-user-doc -->
   * @generated
   */
  private EClass delete_groupEClass = null;

  /**
   * <!-- begin-user-doc -->
   * <!-- end-user-doc -->
   * @generated
   */
  private EClass create_taskEClass = null;

  /**
   * <!-- begin-user-doc -->
   * <!-- end-user-doc -->
   * @generated
   */
  private EClass update_taskEClass = null;

  /**
   * <!-- begin-user-doc -->
   * <!-- end-user-doc -->
   * @generated
   */
  private EClass delete_taskEClass = null;

  /**
   * <!-- begin-user-doc -->
   * <!-- end-user-doc -->
   * @generated
   */
  private EClass create_user_groupEClass = null;

  /**
   * <!-- begin-user-doc -->
   * <!-- end-user-doc -->
   * @generated
   */
  private EClass update_user_groupEClass = null;

  /**
   * <!-- begin-user-doc -->
   * <!-- end-user-doc -->
   * @generated
   */
  private EClass delete_user_groupEClass = null;

  /**
   * <!-- begin-user-doc -->
   * <!-- end-user-doc -->
   * @generated
   */
  private EClass create_userEClass = null;

  /**
   * <!-- begin-user-doc -->
   * <!-- end-user-doc -->
   * @generated
   */
  private EClass update_userEClass = null;

  /**
   * <!-- begin-user-doc -->
   * <!-- end-user-doc -->
   * @generated
   */
  private EClass delete_userEClass = null;

  /**
   * <!-- begin-user-doc -->
   * <!-- end-user-doc -->
   * @generated
   */
  private EClass create_contextEClass = null;

  /**
   * <!-- begin-user-doc -->
   * <!-- end-user-doc -->
   * @generated
   */
  private EClass update_contextEClass = null;

  /**
   * <!-- begin-user-doc -->
   * <!-- end-user-doc -->
   * @generated
   */
  private EClass delete_contextEClass = null;

  /**
   * <!-- begin-user-doc -->
   * <!-- end-user-doc -->
   * @generated
   */
  private EClass create_scheduler_typeEClass = null;

  /**
   * <!-- begin-user-doc -->
   * <!-- end-user-doc -->
   * @generated
   */
  private EClass create_schedulerEClass = null;

  /**
   * <!-- begin-user-doc -->
   * <!-- end-user-doc -->
   * @generated
   */
  private EClass update_schedulerEClass = null;

  /**
   * <!-- begin-user-doc -->
   * <!-- end-user-doc -->
   * @generated
   */
  private EClass delete_schedulerEClass = null;

  /**
   * <!-- begin-user-doc -->
   * <!-- end-user-doc -->
   * @generated
   */
  private EClass create_group_dependencyEClass = null;

  /**
   * <!-- begin-user-doc -->
   * <!-- end-user-doc -->
   * @generated
   */
  private EClass create_task_dependencyEClass = null;

  /**
   * <!-- begin-user-doc -->
   * <!-- end-user-doc -->
   * @generated
   */
  private EClass dependency_conditionEClass = null;

  /**
   * <!-- begin-user-doc -->
   * <!-- end-user-doc -->
   * @generated
   */
  private EClass etl_tool_nameEClass = null;

  /**
   * <!-- begin-user-doc -->
   * <!-- end-user-doc -->
   * @generated
   */
  private EClass run_taskEClass = null;

  /**
   * <!-- begin-user-doc -->
   * <!-- end-user-doc -->
   * @generated
   */
  private EClass run_groupEClass = null;

  /**
   * <!-- begin-user-doc -->
   * <!-- end-user-doc -->
   * @generated
   */
  private EClass run_loadEClass = null;

  /**
   * <!-- begin-user-doc -->
   * <!-- end-user-doc -->
   * @generated
   */
  private EClass parametersEClass = null;

  /**
   * <!-- begin-user-doc -->
   * <!-- end-user-doc -->
   * @generated
   */
  private EClass db_typeEClass = null;

  /**
   * <!-- begin-user-doc -->
   * <!-- end-user-doc -->
   * @generated
   */
  private EClass create_tableEClass = null;

  /**
   * <!-- begin-user-doc -->
   * <!-- end-user-doc -->
   * @generated
   */
  private EClass truncate_statementEClass = null;

  /**
   * <!-- begin-user-doc -->
   * <!-- end-user-doc -->
   * @generated
   */
  private EClass cursorEClass = null;

  /**
   * <!-- begin-user-doc -->
   * <!-- end-user-doc -->
   * @generated
   */
  private EClass scd4EClass = null;

  /**
   * <!-- begin-user-doc -->
   * <!-- end-user-doc -->
   * @generated
   */
  private EClass scd2EClass = null;

  /**
   * <!-- begin-user-doc -->
   * <!-- end-user-doc -->
   * @generated
   */
  private EClass unionEClass = null;

  /**
   * <!-- begin-user-doc -->
   * <!-- end-user-doc -->
   * @generated
   */
  private EClass sortEClass = null;

  /**
   * <!-- begin-user-doc -->
   * <!-- end-user-doc -->
   * @generated
   */
  private EClass flowEClass = null;

  /**
   * <!-- begin-user-doc -->
   * <!-- end-user-doc -->
   * @generated
   */
  private EClass delete_statementEClass = null;

  /**
   * <!-- begin-user-doc -->
   * <!-- end-user-doc -->
   * @generated
   */
  private EClass update_statementEClass = null;

  /**
   * <!-- begin-user-doc -->
   * <!-- end-user-doc -->
   * @generated
   */
  private EClass update_elemEClass = null;

  /**
   * <!-- begin-user-doc -->
   * <!-- end-user-doc -->
   * @generated
   */
  private EClass insert_statementEClass = null;

  /**
   * <!-- begin-user-doc -->
   * <!-- end-user-doc -->
   * @generated
   */
  private EClass anythingEClass = null;

  /**
   * <!-- begin-user-doc -->
   * <!-- end-user-doc -->
   * @generated
   */
  private EClass column_elemEClass = null;

  /**
   * <!-- begin-user-doc -->
   * <!-- end-user-doc -->
   * @generated
   */
  private EClass select_statementEClass = null;

  /**
   * <!-- begin-user-doc -->
   * <!-- end-user-doc -->
   * @generated
   */
  private EClass select_stEClass = null;

  /**
   * <!-- begin-user-doc -->
   * <!-- end-user-doc -->
   * @generated
   */
  private EClass order_by_expressionEClass = null;

  /**
   * <!-- begin-user-doc -->
   * <!-- end-user-doc -->
   * @generated
   */
  private EClass table_sourcesEClass = null;

  /**
   * <!-- begin-user-doc -->
   * <!-- end-user-doc -->
   * @generated
   */
  private EClass table_sourceEClass = null;

  /**
   * <!-- begin-user-doc -->
   * <!-- end-user-doc -->
   * @generated
   */
  private EClass table_source_item_joinedEClass = null;

  /**
   * <!-- begin-user-doc -->
   * <!-- end-user-doc -->
   * @generated
   */
  private EClass join_partEClass = null;

  /**
   * <!-- begin-user-doc -->
   * <!-- end-user-doc -->
   * @generated
   */
  private EClass search_conditionEClass = null;

  /**
   * <!-- begin-user-doc -->
   * <!-- end-user-doc -->
   * @generated
   */
  private EClass search_condition_andEClass = null;

  /**
   * <!-- begin-user-doc -->
   * <!-- end-user-doc -->
   * @generated
   */
  private EClass search_condition_notEClass = null;

  /**
   * <!-- begin-user-doc -->
   * <!-- end-user-doc -->
   * @generated
   */
  private EClass predicateEClass = null;

  /**
   * <!-- begin-user-doc -->
   * <!-- end-user-doc -->
   * @generated
   */
  private EClass expressionEClass = null;

  /**
   * <!-- begin-user-doc -->
   * <!-- end-user-doc -->
   * @generated
   */
  private EClass subqueryEClass = null;

  /**
   * <!-- begin-user-doc -->
   * <!-- end-user-doc -->
   * @generated
   */
  private EClass c_operatorEClass = null;

  /**
   * <!-- begin-user-doc -->
   * <!-- end-user-doc -->
   * @generated
   */
  private EClass select_listEClass = null;

  /**
   * <!-- begin-user-doc -->
   * <!-- end-user-doc -->
   * @generated
   */
  private EClass create_agent_parameterEClass = null;

  /**
   * <!-- begin-user-doc -->
   * <!-- end-user-doc -->
   * @generated
   */
  private EClass update_agent_parameterEClass = null;

  /**
   * <!-- begin-user-doc -->
   * <!-- end-user-doc -->
   * @generated
   */
  private EClass delete_agent_parameterEClass = null;

  /**
   * <!-- begin-user-doc -->
   * <!-- end-user-doc -->
   * @generated
   */
  private EClass create_agent_typeEClass = null;

  /**
   * <!-- begin-user-doc -->
   * <!-- end-user-doc -->
   * @generated
   */
  private EClass create_agentEClass = null;

  /**
   * Creates an instance of the model <b>Package</b>, registered with
   * {@link org.eclipse.emf.ecore.EPackage.Registry EPackage.Registry} by the package
   * package URI value.
   * <p>Note: the correct way to create the package is via the static
   * factory method {@link #init init()}, which also performs
   * initialization of the package, or returns the registered package,
   * if one already exists.
   * <!-- begin-user-doc -->
   * <!-- end-user-doc -->
   * @see org.eclipse.emf.ecore.EPackage.Registry
   * @see org.xtext.example.etlcl.etlcl.EtlclPackage#eNS_URI
   * @see #init()
   * @generated
   */
  private EtlclPackageImpl()
  {
    super(eNS_URI, EtlclFactory.eINSTANCE);
  }

  /**
   * <!-- begin-user-doc -->
   * <!-- end-user-doc -->
   * @generated
   */
  private static boolean isInited = false;

  /**
   * Creates, registers, and initializes the <b>Package</b> for this model, and for any others upon which it depends.
   *
   * <p>This method is used to initialize {@link EtlclPackage#eINSTANCE} when that field is accessed.
   * Clients should not invoke it directly. Instead, they should simply access that field to obtain the package.
   * <!-- begin-user-doc -->
   * <!-- end-user-doc -->
   * @see #eNS_URI
   * @see #createPackageContents()
   * @see #initializePackageContents()
   * @generated
   */
  public static EtlclPackage init()
  {
    if (isInited) return (EtlclPackage)EPackage.Registry.INSTANCE.getEPackage(EtlclPackage.eNS_URI);

    // Obtain or create and register package
    Object registeredEtlclPackage = EPackage.Registry.INSTANCE.get(eNS_URI);
    EtlclPackageImpl theEtlclPackage = registeredEtlclPackage instanceof EtlclPackageImpl ? (EtlclPackageImpl)registeredEtlclPackage : new EtlclPackageImpl();

    isInited = true;

    // Create package meta-data objects
    theEtlclPackage.createPackageContents();

    // Initialize created meta-data
    theEtlclPackage.initializePackageContents();

    // Mark meta-data to indicate it can't be changed
    theEtlclPackage.freeze();

    // Update the registry and return the package
    EPackage.Registry.INSTANCE.put(EtlclPackage.eNS_URI, theEtlclPackage);
    return theEtlclPackage;
  }

  /**
   * <!-- begin-user-doc -->
   * <!-- end-user-doc -->
   * @generated
   */
  @Override
  public EClass getModel()
  {
    return modelEClass;
  }

  /**
   * <!-- begin-user-doc -->
   * <!-- end-user-doc -->
   * @generated
   */
  @Override
  public EReference getModel_Elements()
  {
    return (EReference)modelEClass.getEStructuralFeatures().get(0);
  }

  /**
   * <!-- begin-user-doc -->
   * <!-- end-user-doc -->
   * @generated
   */
  @Override
  public EClass getClauses()
  {
    return clausesEClass;
  }

  /**
   * <!-- begin-user-doc -->
   * <!-- end-user-doc -->
   * @generated
   */
  @Override
  public EClass getConfiguration()
  {
    return configurationEClass;
  }

  /**
   * <!-- begin-user-doc -->
   * <!-- end-user-doc -->
   * @generated
   */
  @Override
  public EAttribute getConfiguration_Name()
  {
    return (EAttribute)configurationEClass.getEStructuralFeatures().get(0);
  }

  /**
   * <!-- begin-user-doc -->
   * <!-- end-user-doc -->
   * @generated
   */
  @Override
  public EReference getConfiguration_Etl_tool_name()
  {
    return (EReference)configurationEClass.getEStructuralFeatures().get(1);
  }

  /**
   * <!-- begin-user-doc -->
   * <!-- end-user-doc -->
   * @generated
   */
  @Override
  public EAttribute getConfiguration_Etltv()
  {
    return (EAttribute)configurationEClass.getEStructuralFeatures().get(2);
  }

  /**
   * <!-- begin-user-doc -->
   * <!-- end-user-doc -->
   * @generated
   */
  @Override
  public EAttribute getConfiguration_Etl_server_address()
  {
    return (EAttribute)configurationEClass.getEStructuralFeatures().get(3);
  }

  /**
   * <!-- begin-user-doc -->
   * <!-- end-user-doc -->
   * @generated
   */
  @Override
  public EReference getConfiguration_Etl_server_os()
  {
    return (EReference)configurationEClass.getEStructuralFeatures().get(4);
  }

  /**
   * <!-- begin-user-doc -->
   * <!-- end-user-doc -->
   * @generated
   */
  @Override
  public EAttribute getConfiguration_Etl_auth()
  {
    return (EAttribute)configurationEClass.getEStructuralFeatures().get(5);
  }

  /**
   * <!-- begin-user-doc -->
   * <!-- end-user-doc -->
   * @generated
   */
  @Override
  public EReference getConfiguration_Dwh_db()
  {
    return (EReference)configurationEClass.getEStructuralFeatures().get(6);
  }

  /**
   * <!-- begin-user-doc -->
   * <!-- end-user-doc -->
   * @generated
   */
  @Override
  public EAttribute getConfiguration_Dwh_db_v()
  {
    return (EAttribute)configurationEClass.getEStructuralFeatures().get(7);
  }

  /**
   * <!-- begin-user-doc -->
   * <!-- end-user-doc -->
   * @generated
   */
  @Override
  public EAttribute getConfiguration_Dwh_addrss()
  {
    return (EAttribute)configurationEClass.getEStructuralFeatures().get(8);
  }

  /**
   * <!-- begin-user-doc -->
   * <!-- end-user-doc -->
   * @generated
   */
  @Override
  public EReference getConfiguration_Dwh_db_os()
  {
    return (EReference)configurationEClass.getEStructuralFeatures().get(9);
  }

  /**
   * <!-- begin-user-doc -->
   * <!-- end-user-doc -->
   * @generated
   */
  @Override
  public EAttribute getConfiguration_Dwh_db_auth()
  {
    return (EAttribute)configurationEClass.getEStructuralFeatures().get(10);
  }

  /**
   * <!-- begin-user-doc -->
   * <!-- end-user-doc -->
   * @generated
   */
  @Override
  public EReference getConfiguration_Env()
  {
    return (EReference)configurationEClass.getEStructuralFeatures().get(11);
  }

  /**
   * <!-- begin-user-doc -->
   * <!-- end-user-doc -->
   * @generated
   */
  @Override
  public EAttribute getConfiguration_Env_desc()
  {
    return (EAttribute)configurationEClass.getEStructuralFeatures().get(12);
  }

  /**
   * <!-- begin-user-doc -->
   * <!-- end-user-doc -->
   * @generated
   */
  @Override
  public EClass getRun_configuration()
  {
    return run_configurationEClass;
  }

  /**
   * <!-- begin-user-doc -->
   * <!-- end-user-doc -->
   * @generated
   */
  @Override
  public EReference getRun_configuration_Configuration()
  {
    return (EReference)run_configurationEClass.getEStructuralFeatures().get(0);
  }

  /**
   * <!-- begin-user-doc -->
   * <!-- end-user-doc -->
   * @generated
   */
  @Override
  public EAttribute getRun_configuration_Config()
  {
    return (EAttribute)run_configurationEClass.getEStructuralFeatures().get(1);
  }

  /**
   * <!-- begin-user-doc -->
   * <!-- end-user-doc -->
   * @generated
   */
  @Override
  public EClass getEvironment_name()
  {
    return evironment_nameEClass;
  }

  /**
   * <!-- begin-user-doc -->
   * <!-- end-user-doc -->
   * @generated
   */
  @Override
  public EAttribute getEvironment_name_Name()
  {
    return (EAttribute)evironment_nameEClass.getEStructuralFeatures().get(0);
  }

  /**
   * <!-- begin-user-doc -->
   * <!-- end-user-doc -->
   * @generated
   */
  @Override
  public EClass getOs_name()
  {
    return os_nameEClass;
  }

  /**
   * <!-- begin-user-doc -->
   * <!-- end-user-doc -->
   * @generated
   */
  @Override
  public EAttribute getOs_name_Name()
  {
    return (EAttribute)os_nameEClass.getEStructuralFeatures().get(0);
  }

  /**
   * <!-- begin-user-doc -->
   * <!-- end-user-doc -->
   * @generated
   */
  @Override
  public EClass getCreate_domain()
  {
    return create_domainEClass;
  }

  /**
   * <!-- begin-user-doc -->
   * <!-- end-user-doc -->
   * @generated
   */
  @Override
  public EAttribute getCreate_domain_Name()
  {
    return (EAttribute)create_domainEClass.getEStructuralFeatures().get(0);
  }

  /**
   * <!-- begin-user-doc -->
   * <!-- end-user-doc -->
   * @generated
   */
  @Override
  public EAttribute getCreate_domain_Desc()
  {
    return (EAttribute)create_domainEClass.getEStructuralFeatures().get(1);
  }

  /**
   * <!-- begin-user-doc -->
   * <!-- end-user-doc -->
   * @generated
   */
  @Override
  public EClass getUpdate_domain()
  {
    return update_domainEClass;
  }

  /**
   * <!-- begin-user-doc -->
   * <!-- end-user-doc -->
   * @generated
   */
  @Override
  public EReference getUpdate_domain_Domain()
  {
    return (EReference)update_domainEClass.getEStructuralFeatures().get(0);
  }

  /**
   * <!-- begin-user-doc -->
   * <!-- end-user-doc -->
   * @generated
   */
  @Override
  public EAttribute getUpdate_domain_Desc()
  {
    return (EAttribute)update_domainEClass.getEStructuralFeatures().get(1);
  }

  /**
   * <!-- begin-user-doc -->
   * <!-- end-user-doc -->
   * @generated
   */
  @Override
  public EClass getDelete_domain()
  {
    return delete_domainEClass;
  }

  /**
   * <!-- begin-user-doc -->
   * <!-- end-user-doc -->
   * @generated
   */
  @Override
  public EReference getDelete_domain_Domain()
  {
    return (EReference)delete_domainEClass.getEStructuralFeatures().get(0);
  }

  /**
   * <!-- begin-user-doc -->
   * <!-- end-user-doc -->
   * @generated
   */
  @Override
  public EClass getCreate_environment()
  {
    return create_environmentEClass;
  }

  /**
   * <!-- begin-user-doc -->
   * <!-- end-user-doc -->
   * @generated
   */
  @Override
  public EAttribute getCreate_environment_Name()
  {
    return (EAttribute)create_environmentEClass.getEStructuralFeatures().get(0);
  }

  /**
   * <!-- begin-user-doc -->
   * <!-- end-user-doc -->
   * @generated
   */
  @Override
  public EAttribute getCreate_environment_Desc()
  {
    return (EAttribute)create_environmentEClass.getEStructuralFeatures().get(1);
  }

  /**
   * <!-- begin-user-doc -->
   * <!-- end-user-doc -->
   * @generated
   */
  @Override
  public EClass getUpdate_environment()
  {
    return update_environmentEClass;
  }

  /**
   * <!-- begin-user-doc -->
   * <!-- end-user-doc -->
   * @generated
   */
  @Override
  public EReference getUpdate_environment_Env()
  {
    return (EReference)update_environmentEClass.getEStructuralFeatures().get(0);
  }

  /**
   * <!-- begin-user-doc -->
   * <!-- end-user-doc -->
   * @generated
   */
  @Override
  public EAttribute getUpdate_environment_Desc()
  {
    return (EAttribute)update_environmentEClass.getEStructuralFeatures().get(1);
  }

  /**
   * <!-- begin-user-doc -->
   * <!-- end-user-doc -->
   * @generated
   */
  @Override
  public EClass getDelete_environment()
  {
    return delete_environmentEClass;
  }

  /**
   * <!-- begin-user-doc -->
   * <!-- end-user-doc -->
   * @generated
   */
  @Override
  public EReference getDelete_environment_Env()
  {
    return (EReference)delete_environmentEClass.getEStructuralFeatures().get(0);
  }

  /**
   * <!-- begin-user-doc -->
   * <!-- end-user-doc -->
   * @generated
   */
  @Override
  public EClass getCreate_load()
  {
    return create_loadEClass;
  }

  /**
   * <!-- begin-user-doc -->
   * <!-- end-user-doc -->
   * @generated
   */
  @Override
  public EReference getCreate_load_Env()
  {
    return (EReference)create_loadEClass.getEStructuralFeatures().get(0);
  }

  /**
   * <!-- begin-user-doc -->
   * <!-- end-user-doc -->
   * @generated
   */
  @Override
  public EAttribute getCreate_load_Name()
  {
    return (EAttribute)create_loadEClass.getEStructuralFeatures().get(1);
  }

  /**
   * <!-- begin-user-doc -->
   * <!-- end-user-doc -->
   * @generated
   */
  @Override
  public EClass getCreate_group()
  {
    return create_groupEClass;
  }

  /**
   * <!-- begin-user-doc -->
   * <!-- end-user-doc -->
   * @generated
   */
  @Override
  public EReference getCreate_group_Load()
  {
    return (EReference)create_groupEClass.getEStructuralFeatures().get(0);
  }

  /**
   * <!-- begin-user-doc -->
   * <!-- end-user-doc -->
   * @generated
   */
  @Override
  public EAttribute getCreate_group_Name()
  {
    return (EAttribute)create_groupEClass.getEStructuralFeatures().get(1);
  }

  /**
   * <!-- begin-user-doc -->
   * <!-- end-user-doc -->
   * @generated
   */
  @Override
  public EReference getCreate_group_Domain()
  {
    return (EReference)create_groupEClass.getEStructuralFeatures().get(2);
  }

  /**
   * <!-- begin-user-doc -->
   * <!-- end-user-doc -->
   * @generated
   */
  @Override
  public EClass getUpdate_group()
  {
    return update_groupEClass;
  }

  /**
   * <!-- begin-user-doc -->
   * <!-- end-user-doc -->
   * @generated
   */
  @Override
  public EReference getUpdate_group_Group()
  {
    return (EReference)update_groupEClass.getEStructuralFeatures().get(0);
  }

  /**
   * <!-- begin-user-doc -->
   * <!-- end-user-doc -->
   * @generated
   */
  @Override
  public EAttribute getUpdate_group_Name()
  {
    return (EAttribute)update_groupEClass.getEStructuralFeatures().get(1);
  }

  /**
   * <!-- begin-user-doc -->
   * <!-- end-user-doc -->
   * @generated
   */
  @Override
  public EReference getUpdate_group_Domain()
  {
    return (EReference)update_groupEClass.getEStructuralFeatures().get(2);
  }

  /**
   * <!-- begin-user-doc -->
   * <!-- end-user-doc -->
   * @generated
   */
  @Override
  public EClass getDelete_group()
  {
    return delete_groupEClass;
  }

  /**
   * <!-- begin-user-doc -->
   * <!-- end-user-doc -->
   * @generated
   */
  @Override
  public EReference getDelete_group_Group()
  {
    return (EReference)delete_groupEClass.getEStructuralFeatures().get(0);
  }

  /**
   * <!-- begin-user-doc -->
   * <!-- end-user-doc -->
   * @generated
   */
  @Override
  public EClass getCreate_task()
  {
    return create_taskEClass;
  }

  /**
   * <!-- begin-user-doc -->
   * <!-- end-user-doc -->
   * @generated
   */
  @Override
  public EReference getCreate_task_Group()
  {
    return (EReference)create_taskEClass.getEStructuralFeatures().get(0);
  }

  /**
   * <!-- begin-user-doc -->
   * <!-- end-user-doc -->
   * @generated
   */
  @Override
  public EAttribute getCreate_task_Name()
  {
    return (EAttribute)create_taskEClass.getEStructuralFeatures().get(1);
  }

  /**
   * <!-- begin-user-doc -->
   * <!-- end-user-doc -->
   * @generated
   */
  @Override
  public EAttribute getCreate_task_Tname()
  {
    return (EAttribute)create_taskEClass.getEStructuralFeatures().get(2);
  }

  /**
   * <!-- begin-user-doc -->
   * <!-- end-user-doc -->
   * @generated
   */
  @Override
  public EReference getCreate_task_Aname()
  {
    return (EReference)create_taskEClass.getEStructuralFeatures().get(3);
  }

  /**
   * <!-- begin-user-doc -->
   * <!-- end-user-doc -->
   * @generated
   */
  @Override
  public EReference getCreate_task_Parameters()
  {
    return (EReference)create_taskEClass.getEStructuralFeatures().get(4);
  }

  /**
   * <!-- begin-user-doc -->
   * <!-- end-user-doc -->
   * @generated
   */
  @Override
  public EClass getUpdate_task()
  {
    return update_taskEClass;
  }

  /**
   * <!-- begin-user-doc -->
   * <!-- end-user-doc -->
   * @generated
   */
  @Override
  public EReference getUpdate_task_Task()
  {
    return (EReference)update_taskEClass.getEStructuralFeatures().get(0);
  }

  /**
   * <!-- begin-user-doc -->
   * <!-- end-user-doc -->
   * @generated
   */
  @Override
  public EAttribute getUpdate_task_Tname()
  {
    return (EAttribute)update_taskEClass.getEStructuralFeatures().get(1);
  }

  /**
   * <!-- begin-user-doc -->
   * <!-- end-user-doc -->
   * @generated
   */
  @Override
  public EReference getUpdate_task_Aname()
  {
    return (EReference)update_taskEClass.getEStructuralFeatures().get(2);
  }

  /**
   * <!-- begin-user-doc -->
   * <!-- end-user-doc -->
   * @generated
   */
  @Override
  public EReference getUpdate_task_Parameters()
  {
    return (EReference)update_taskEClass.getEStructuralFeatures().get(3);
  }

  /**
   * <!-- begin-user-doc -->
   * <!-- end-user-doc -->
   * @generated
   */
  @Override
  public EClass getDelete_task()
  {
    return delete_taskEClass;
  }

  /**
   * <!-- begin-user-doc -->
   * <!-- end-user-doc -->
   * @generated
   */
  @Override
  public EReference getDelete_task_Task()
  {
    return (EReference)delete_taskEClass.getEStructuralFeatures().get(0);
  }

  /**
   * <!-- begin-user-doc -->
   * <!-- end-user-doc -->
   * @generated
   */
  @Override
  public EAttribute getDelete_task_Reorder()
  {
    return (EAttribute)delete_taskEClass.getEStructuralFeatures().get(1);
  }

  /**
   * <!-- begin-user-doc -->
   * <!-- end-user-doc -->
   * @generated
   */
  @Override
  public EClass getCreate_user_group()
  {
    return create_user_groupEClass;
  }

  /**
   * <!-- begin-user-doc -->
   * <!-- end-user-doc -->
   * @generated
   */
  @Override
  public EAttribute getCreate_user_group_Name()
  {
    return (EAttribute)create_user_groupEClass.getEStructuralFeatures().get(0);
  }

  /**
   * <!-- begin-user-doc -->
   * <!-- end-user-doc -->
   * @generated
   */
  @Override
  public EAttribute getCreate_user_group_Desc()
  {
    return (EAttribute)create_user_groupEClass.getEStructuralFeatures().get(1);
  }

  /**
   * <!-- begin-user-doc -->
   * <!-- end-user-doc -->
   * @generated
   */
  @Override
  public EClass getUpdate_user_group()
  {
    return update_user_groupEClass;
  }

  /**
   * <!-- begin-user-doc -->
   * <!-- end-user-doc -->
   * @generated
   */
  @Override
  public EReference getUpdate_user_group_Group()
  {
    return (EReference)update_user_groupEClass.getEStructuralFeatures().get(0);
  }

  /**
   * <!-- begin-user-doc -->
   * <!-- end-user-doc -->
   * @generated
   */
  @Override
  public EAttribute getUpdate_user_group_Desc()
  {
    return (EAttribute)update_user_groupEClass.getEStructuralFeatures().get(1);
  }

  /**
   * <!-- begin-user-doc -->
   * <!-- end-user-doc -->
   * @generated
   */
  @Override
  public EClass getDelete_user_group()
  {
    return delete_user_groupEClass;
  }

  /**
   * <!-- begin-user-doc -->
   * <!-- end-user-doc -->
   * @generated
   */
  @Override
  public EReference getDelete_user_group_Group()
  {
    return (EReference)delete_user_groupEClass.getEStructuralFeatures().get(0);
  }

  /**
   * <!-- begin-user-doc -->
   * <!-- end-user-doc -->
   * @generated
   */
  @Override
  public EClass getCreate_user()
  {
    return create_userEClass;
  }

  /**
   * <!-- begin-user-doc -->
   * <!-- end-user-doc -->
   * @generated
   */
  @Override
  public EAttribute getCreate_user_Name()
  {
    return (EAttribute)create_userEClass.getEStructuralFeatures().get(0);
  }

  /**
   * <!-- begin-user-doc -->
   * <!-- end-user-doc -->
   * @generated
   */
  @Override
  public EReference getCreate_user_Ugname()
  {
    return (EReference)create_userEClass.getEStructuralFeatures().get(1);
  }

  /**
   * <!-- begin-user-doc -->
   * <!-- end-user-doc -->
   * @generated
   */
  @Override
  public EAttribute getCreate_user_Passwd()
  {
    return (EAttribute)create_userEClass.getEStructuralFeatures().get(2);
  }

  /**
   * <!-- begin-user-doc -->
   * <!-- end-user-doc -->
   * @generated
   */
  @Override
  public EAttribute getCreate_user_Fulln()
  {
    return (EAttribute)create_userEClass.getEStructuralFeatures().get(3);
  }

  /**
   * <!-- begin-user-doc -->
   * <!-- end-user-doc -->
   * @generated
   */
  @Override
  public EAttribute getCreate_user_Af()
  {
    return (EAttribute)create_userEClass.getEStructuralFeatures().get(4);
  }

  /**
   * <!-- begin-user-doc -->
   * <!-- end-user-doc -->
   * @generated
   */
  @Override
  public EClass getUpdate_user()
  {
    return update_userEClass;
  }

  /**
   * <!-- begin-user-doc -->
   * <!-- end-user-doc -->
   * @generated
   */
  @Override
  public EReference getUpdate_user_User()
  {
    return (EReference)update_userEClass.getEStructuralFeatures().get(0);
  }

  /**
   * <!-- begin-user-doc -->
   * <!-- end-user-doc -->
   * @generated
   */
  @Override
  public EReference getUpdate_user_Ugname()
  {
    return (EReference)update_userEClass.getEStructuralFeatures().get(1);
  }

  /**
   * <!-- begin-user-doc -->
   * <!-- end-user-doc -->
   * @generated
   */
  @Override
  public EAttribute getUpdate_user_Passwd()
  {
    return (EAttribute)update_userEClass.getEStructuralFeatures().get(2);
  }

  /**
   * <!-- begin-user-doc -->
   * <!-- end-user-doc -->
   * @generated
   */
  @Override
  public EAttribute getUpdate_user_Fulln()
  {
    return (EAttribute)update_userEClass.getEStructuralFeatures().get(3);
  }

  /**
   * <!-- begin-user-doc -->
   * <!-- end-user-doc -->
   * @generated
   */
  @Override
  public EAttribute getUpdate_user_Af()
  {
    return (EAttribute)update_userEClass.getEStructuralFeatures().get(4);
  }

  /**
   * <!-- begin-user-doc -->
   * <!-- end-user-doc -->
   * @generated
   */
  @Override
  public EClass getDelete_user()
  {
    return delete_userEClass;
  }

  /**
   * <!-- begin-user-doc -->
   * <!-- end-user-doc -->
   * @generated
   */
  @Override
  public EReference getDelete_user_User()
  {
    return (EReference)delete_userEClass.getEStructuralFeatures().get(0);
  }

  /**
   * <!-- begin-user-doc -->
   * <!-- end-user-doc -->
   * @generated
   */
  @Override
  public EClass getCreate_context()
  {
    return create_contextEClass;
  }

  /**
   * <!-- begin-user-doc -->
   * <!-- end-user-doc -->
   * @generated
   */
  @Override
  public EAttribute getCreate_context_Name()
  {
    return (EAttribute)create_contextEClass.getEStructuralFeatures().get(0);
  }

  /**
   * <!-- begin-user-doc -->
   * <!-- end-user-doc -->
   * @generated
   */
  @Override
  public EAttribute getCreate_context_Desc()
  {
    return (EAttribute)create_contextEClass.getEStructuralFeatures().get(1);
  }

  /**
   * <!-- begin-user-doc -->
   * <!-- end-user-doc -->
   * @generated
   */
  @Override
  public EReference getCreate_context_Env()
  {
    return (EReference)create_contextEClass.getEStructuralFeatures().get(2);
  }

  /**
   * <!-- begin-user-doc -->
   * <!-- end-user-doc -->
   * @generated
   */
  @Override
  public EClass getUpdate_context()
  {
    return update_contextEClass;
  }

  /**
   * <!-- begin-user-doc -->
   * <!-- end-user-doc -->
   * @generated
   */
  @Override
  public EReference getUpdate_context_Context()
  {
    return (EReference)update_contextEClass.getEStructuralFeatures().get(0);
  }

  /**
   * <!-- begin-user-doc -->
   * <!-- end-user-doc -->
   * @generated
   */
  @Override
  public EAttribute getUpdate_context_Desc()
  {
    return (EAttribute)update_contextEClass.getEStructuralFeatures().get(1);
  }

  /**
   * <!-- begin-user-doc -->
   * <!-- end-user-doc -->
   * @generated
   */
  @Override
  public EReference getUpdate_context_Env()
  {
    return (EReference)update_contextEClass.getEStructuralFeatures().get(2);
  }

  /**
   * <!-- begin-user-doc -->
   * <!-- end-user-doc -->
   * @generated
   */
  @Override
  public EClass getDelete_context()
  {
    return delete_contextEClass;
  }

  /**
   * <!-- begin-user-doc -->
   * <!-- end-user-doc -->
   * @generated
   */
  @Override
  public EReference getDelete_context_Context()
  {
    return (EReference)delete_contextEClass.getEStructuralFeatures().get(0);
  }

  /**
   * <!-- begin-user-doc -->
   * <!-- end-user-doc -->
   * @generated
   */
  @Override
  public EClass getCreate_scheduler_type()
  {
    return create_scheduler_typeEClass;
  }

  /**
   * <!-- begin-user-doc -->
   * <!-- end-user-doc -->
   * @generated
   */
  @Override
  public EAttribute getCreate_scheduler_type_Name()
  {
    return (EAttribute)create_scheduler_typeEClass.getEStructuralFeatures().get(0);
  }

  /**
   * <!-- begin-user-doc -->
   * <!-- end-user-doc -->
   * @generated
   */
  @Override
  public EAttribute getCreate_scheduler_type_Rtins()
  {
    return (EAttribute)create_scheduler_typeEClass.getEStructuralFeatures().get(1);
  }

  /**
   * <!-- begin-user-doc -->
   * <!-- end-user-doc -->
   * @generated
   */
  @Override
  public EAttribute getCreate_scheduler_type_Ldf()
  {
    return (EAttribute)create_scheduler_typeEClass.getEStructuralFeatures().get(2);
  }

  /**
   * <!-- begin-user-doc -->
   * <!-- end-user-doc -->
   * @generated
   */
  @Override
  public EClass getCreate_scheduler()
  {
    return create_schedulerEClass;
  }

  /**
   * <!-- begin-user-doc -->
   * <!-- end-user-doc -->
   * @generated
   */
  @Override
  public EAttribute getCreate_scheduler_Name()
  {
    return (EAttribute)create_schedulerEClass.getEStructuralFeatures().get(0);
  }

  /**
   * <!-- begin-user-doc -->
   * <!-- end-user-doc -->
   * @generated
   */
  @Override
  public EReference getCreate_scheduler_Lsid()
  {
    return (EReference)create_schedulerEClass.getEStructuralFeatures().get(1);
  }

  /**
   * <!-- begin-user-doc -->
   * <!-- end-user-doc -->
   * @generated
   */
  @Override
  public EReference getCreate_scheduler_Csid()
  {
    return (EReference)create_schedulerEClass.getEStructuralFeatures().get(2);
  }

  /**
   * <!-- begin-user-doc -->
   * <!-- end-user-doc -->
   * @generated
   */
  @Override
  public EAttribute getCreate_scheduler_Dtime()
  {
    return (EAttribute)create_schedulerEClass.getEStructuralFeatures().get(3);
  }

  /**
   * <!-- begin-user-doc -->
   * <!-- end-user-doc -->
   * @generated
   */
  @Override
  public EAttribute getCreate_scheduler_Desc()
  {
    return (EAttribute)create_schedulerEClass.getEStructuralFeatures().get(4);
  }

  /**
   * <!-- begin-user-doc -->
   * <!-- end-user-doc -->
   * @generated
   */
  @Override
  public EClass getUpdate_scheduler()
  {
    return update_schedulerEClass;
  }

  /**
   * <!-- begin-user-doc -->
   * <!-- end-user-doc -->
   * @generated
   */
  @Override
  public EReference getUpdate_scheduler_Sched()
  {
    return (EReference)update_schedulerEClass.getEStructuralFeatures().get(0);
  }

  /**
   * <!-- begin-user-doc -->
   * <!-- end-user-doc -->
   * @generated
   */
  @Override
  public EReference getUpdate_scheduler_Lsid()
  {
    return (EReference)update_schedulerEClass.getEStructuralFeatures().get(1);
  }

  /**
   * <!-- begin-user-doc -->
   * <!-- end-user-doc -->
   * @generated
   */
  @Override
  public EReference getUpdate_scheduler_Csid()
  {
    return (EReference)update_schedulerEClass.getEStructuralFeatures().get(2);
  }

  /**
   * <!-- begin-user-doc -->
   * <!-- end-user-doc -->
   * @generated
   */
  @Override
  public EAttribute getUpdate_scheduler_Dtime()
  {
    return (EAttribute)update_schedulerEClass.getEStructuralFeatures().get(3);
  }

  /**
   * <!-- begin-user-doc -->
   * <!-- end-user-doc -->
   * @generated
   */
  @Override
  public EAttribute getUpdate_scheduler_Desc()
  {
    return (EAttribute)update_schedulerEClass.getEStructuralFeatures().get(4);
  }

  /**
   * <!-- begin-user-doc -->
   * <!-- end-user-doc -->
   * @generated
   */
  @Override
  public EClass getDelete_scheduler()
  {
    return delete_schedulerEClass;
  }

  /**
   * <!-- begin-user-doc -->
   * <!-- end-user-doc -->
   * @generated
   */
  @Override
  public EReference getDelete_scheduler_Sched()
  {
    return (EReference)delete_schedulerEClass.getEStructuralFeatures().get(0);
  }

  /**
   * <!-- begin-user-doc -->
   * <!-- end-user-doc -->
   * @generated
   */
  @Override
  public EClass getCreate_group_dependency()
  {
    return create_group_dependencyEClass;
  }

  /**
   * <!-- begin-user-doc -->
   * <!-- end-user-doc -->
   * @generated
   */
  @Override
  public EReference getCreate_group_dependency_G1()
  {
    return (EReference)create_group_dependencyEClass.getEStructuralFeatures().get(0);
  }

  /**
   * <!-- begin-user-doc -->
   * <!-- end-user-doc -->
   * @generated
   */
  @Override
  public EReference getCreate_group_dependency_G2()
  {
    return (EReference)create_group_dependencyEClass.getEStructuralFeatures().get(1);
  }

  /**
   * <!-- begin-user-doc -->
   * <!-- end-user-doc -->
   * @generated
   */
  @Override
  public EReference getCreate_group_dependency_Dc()
  {
    return (EReference)create_group_dependencyEClass.getEStructuralFeatures().get(2);
  }

  /**
   * <!-- begin-user-doc -->
   * <!-- end-user-doc -->
   * @generated
   */
  @Override
  public EClass getCreate_task_dependency()
  {
    return create_task_dependencyEClass;
  }

  /**
   * <!-- begin-user-doc -->
   * <!-- end-user-doc -->
   * @generated
   */
  @Override
  public EReference getCreate_task_dependency_T1()
  {
    return (EReference)create_task_dependencyEClass.getEStructuralFeatures().get(0);
  }

  /**
   * <!-- begin-user-doc -->
   * <!-- end-user-doc -->
   * @generated
   */
  @Override
  public EAttribute getCreate_task_dependency_Dep()
  {
    return (EAttribute)create_task_dependencyEClass.getEStructuralFeatures().get(1);
  }

  /**
   * <!-- begin-user-doc -->
   * <!-- end-user-doc -->
   * @generated
   */
  @Override
  public EReference getCreate_task_dependency_T2()
  {
    return (EReference)create_task_dependencyEClass.getEStructuralFeatures().get(2);
  }

  /**
   * <!-- begin-user-doc -->
   * <!-- end-user-doc -->
   * @generated
   */
  @Override
  public EReference getCreate_task_dependency_Dc()
  {
    return (EReference)create_task_dependencyEClass.getEStructuralFeatures().get(3);
  }

  /**
   * <!-- begin-user-doc -->
   * <!-- end-user-doc -->
   * @generated
   */
  @Override
  public EClass getDependency_condition()
  {
    return dependency_conditionEClass;
  }

  /**
   * <!-- begin-user-doc -->
   * <!-- end-user-doc -->
   * @generated
   */
  @Override
  public EAttribute getDependency_condition_Success()
  {
    return (EAttribute)dependency_conditionEClass.getEStructuralFeatures().get(0);
  }

  /**
   * <!-- begin-user-doc -->
   * <!-- end-user-doc -->
   * @generated
   */
  @Override
  public EAttribute getDependency_condition_Finish()
  {
    return (EAttribute)dependency_conditionEClass.getEStructuralFeatures().get(1);
  }

  /**
   * <!-- begin-user-doc -->
   * <!-- end-user-doc -->
   * @generated
   */
  @Override
  public EAttribute getDependency_condition_Error()
  {
    return (EAttribute)dependency_conditionEClass.getEStructuralFeatures().get(2);
  }

  /**
   * <!-- begin-user-doc -->
   * <!-- end-user-doc -->
   * @generated
   */
  @Override
  public EAttribute getDependency_condition_Empty()
  {
    return (EAttribute)dependency_conditionEClass.getEStructuralFeatures().get(3);
  }

  /**
   * <!-- begin-user-doc -->
   * <!-- end-user-doc -->
   * @generated
   */
  @Override
  public EClass getEtl_tool_name()
  {
    return etl_tool_nameEClass;
  }

  /**
   * <!-- begin-user-doc -->
   * <!-- end-user-doc -->
   * @generated
   */
  @Override
  public EAttribute getEtl_tool_name_Name()
  {
    return (EAttribute)etl_tool_nameEClass.getEStructuralFeatures().get(0);
  }

  /**
   * <!-- begin-user-doc -->
   * <!-- end-user-doc -->
   * @generated
   */
  @Override
  public EClass getRun_task()
  {
    return run_taskEClass;
  }

  /**
   * <!-- begin-user-doc -->
   * <!-- end-user-doc -->
   * @generated
   */
  @Override
  public EReference getRun_task_Task()
  {
    return (EReference)run_taskEClass.getEStructuralFeatures().get(0);
  }

  /**
   * <!-- begin-user-doc -->
   * <!-- end-user-doc -->
   * @generated
   */
  @Override
  public EClass getRun_group()
  {
    return run_groupEClass;
  }

  /**
   * <!-- begin-user-doc -->
   * <!-- end-user-doc -->
   * @generated
   */
  @Override
  public EReference getRun_group_Group()
  {
    return (EReference)run_groupEClass.getEStructuralFeatures().get(0);
  }

  /**
   * <!-- begin-user-doc -->
   * <!-- end-user-doc -->
   * @generated
   */
  @Override
  public EClass getRun_load()
  {
    return run_loadEClass;
  }

  /**
   * <!-- begin-user-doc -->
   * <!-- end-user-doc -->
   * @generated
   */
  @Override
  public EReference getRun_load_Load()
  {
    return (EReference)run_loadEClass.getEStructuralFeatures().get(0);
  }

  /**
   * <!-- begin-user-doc -->
   * <!-- end-user-doc -->
   * @generated
   */
  @Override
  public EClass getParameters()
  {
    return parametersEClass;
  }

  /**
   * <!-- begin-user-doc -->
   * <!-- end-user-doc -->
   * @generated
   */
  @Override
  public EAttribute getParameters_Name()
  {
    return (EAttribute)parametersEClass.getEStructuralFeatures().get(0);
  }

  /**
   * <!-- begin-user-doc -->
   * <!-- end-user-doc -->
   * @generated
   */
  @Override
  public EAttribute getParameters_Parameter()
  {
    return (EAttribute)parametersEClass.getEStructuralFeatures().get(1);
  }

  /**
   * <!-- begin-user-doc -->
   * <!-- end-user-doc -->
   * @generated
   */
  @Override
  public EClass getDb_type()
  {
    return db_typeEClass;
  }

  /**
   * <!-- begin-user-doc -->
   * <!-- end-user-doc -->
   * @generated
   */
  @Override
  public EAttribute getDb_type_Name()
  {
    return (EAttribute)db_typeEClass.getEStructuralFeatures().get(0);
  }

  /**
   * <!-- begin-user-doc -->
   * <!-- end-user-doc -->
   * @generated
   */
  @Override
  public EClass getCreate_table()
  {
    return create_tableEClass;
  }

  /**
   * <!-- begin-user-doc -->
   * <!-- end-user-doc -->
   * @generated
   */
  @Override
  public EAttribute getCreate_table_Name()
  {
    return (EAttribute)create_tableEClass.getEStructuralFeatures().get(0);
  }

  /**
   * <!-- begin-user-doc -->
   * <!-- end-user-doc -->
   * @generated
   */
  @Override
  public EReference getCreate_table_Columns()
  {
    return (EReference)create_tableEClass.getEStructuralFeatures().get(1);
  }

  /**
   * <!-- begin-user-doc -->
   * <!-- end-user-doc -->
   * @generated
   */
  @Override
  public EClass getTruncate_statement()
  {
    return truncate_statementEClass;
  }

  /**
   * <!-- begin-user-doc -->
   * <!-- end-user-doc -->
   * @generated
   */
  @Override
  public EReference getTruncate_statement_Table()
  {
    return (EReference)truncate_statementEClass.getEStructuralFeatures().get(0);
  }

  /**
   * <!-- begin-user-doc -->
   * <!-- end-user-doc -->
   * @generated
   */
  @Override
  public EAttribute getTruncate_statement_Trun()
  {
    return (EAttribute)truncate_statementEClass.getEStructuralFeatures().get(1);
  }

  /**
   * <!-- begin-user-doc -->
   * <!-- end-user-doc -->
   * @generated
   */
  @Override
  public EClass getCursor()
  {
    return cursorEClass;
  }

  /**
   * <!-- begin-user-doc -->
   * <!-- end-user-doc -->
   * @generated
   */
  @Override
  public EReference getCursor_Table()
  {
    return (EReference)cursorEClass.getEStructuralFeatures().get(0);
  }

  /**
   * <!-- begin-user-doc -->
   * <!-- end-user-doc -->
   * @generated
   */
  @Override
  public EAttribute getCursor_Cur()
  {
    return (EAttribute)cursorEClass.getEStructuralFeatures().get(1);
  }

  /**
   * <!-- begin-user-doc -->
   * <!-- end-user-doc -->
   * @generated
   */
  @Override
  public EClass getSCD4()
  {
    return scd4EClass;
  }

  /**
   * <!-- begin-user-doc -->
   * <!-- end-user-doc -->
   * @generated
   */
  @Override
  public EReference getSCD4_Table()
  {
    return (EReference)scd4EClass.getEStructuralFeatures().get(0);
  }

  /**
   * <!-- begin-user-doc -->
   * <!-- end-user-doc -->
   * @generated
   */
  @Override
  public EAttribute getSCD4_Scd4()
  {
    return (EAttribute)scd4EClass.getEStructuralFeatures().get(1);
  }

  /**
   * <!-- begin-user-doc -->
   * <!-- end-user-doc -->
   * @generated
   */
  @Override
  public EClass getSCD2()
  {
    return scd2EClass;
  }

  /**
   * <!-- begin-user-doc -->
   * <!-- end-user-doc -->
   * @generated
   */
  @Override
  public EReference getSCD2_Table()
  {
    return (EReference)scd2EClass.getEStructuralFeatures().get(0);
  }

  /**
   * <!-- begin-user-doc -->
   * <!-- end-user-doc -->
   * @generated
   */
  @Override
  public EAttribute getSCD2_Scd2()
  {
    return (EAttribute)scd2EClass.getEStructuralFeatures().get(1);
  }

  /**
   * <!-- begin-user-doc -->
   * <!-- end-user-doc -->
   * @generated
   */
  @Override
  public EClass getUnion()
  {
    return unionEClass;
  }

  /**
   * <!-- begin-user-doc -->
   * <!-- end-user-doc -->
   * @generated
   */
  @Override
  public EReference getUnion_Select1()
  {
    return (EReference)unionEClass.getEStructuralFeatures().get(0);
  }

  /**
   * <!-- begin-user-doc -->
   * <!-- end-user-doc -->
   * @generated
   */
  @Override
  public EAttribute getUnion_Union()
  {
    return (EAttribute)unionEClass.getEStructuralFeatures().get(1);
  }

  /**
   * <!-- begin-user-doc -->
   * <!-- end-user-doc -->
   * @generated
   */
  @Override
  public EReference getUnion_Select2()
  {
    return (EReference)unionEClass.getEStructuralFeatures().get(2);
  }

  /**
   * <!-- begin-user-doc -->
   * <!-- end-user-doc -->
   * @generated
   */
  @Override
  public EClass getSort()
  {
    return sortEClass;
  }

  /**
   * <!-- begin-user-doc -->
   * <!-- end-user-doc -->
   * @generated
   */
  @Override
  public EReference getSort_Table()
  {
    return (EReference)sortEClass.getEStructuralFeatures().get(0);
  }

  /**
   * <!-- begin-user-doc -->
   * <!-- end-user-doc -->
   * @generated
   */
  @Override
  public EAttribute getSort_Sort()
  {
    return (EAttribute)sortEClass.getEStructuralFeatures().get(1);
  }

  /**
   * <!-- begin-user-doc -->
   * <!-- end-user-doc -->
   * @generated
   */
  @Override
  public EClass getFlow()
  {
    return flowEClass;
  }

  /**
   * <!-- begin-user-doc -->
   * <!-- end-user-doc -->
   * @generated
   */
  @Override
  public EReference getFlow_Table1()
  {
    return (EReference)flowEClass.getEStructuralFeatures().get(0);
  }

  /**
   * <!-- begin-user-doc -->
   * <!-- end-user-doc -->
   * @generated
   */
  @Override
  public EAttribute getFlow_Flow()
  {
    return (EAttribute)flowEClass.getEStructuralFeatures().get(1);
  }

  /**
   * <!-- begin-user-doc -->
   * <!-- end-user-doc -->
   * @generated
   */
  @Override
  public EReference getFlow_Table2()
  {
    return (EReference)flowEClass.getEStructuralFeatures().get(2);
  }

  /**
   * <!-- begin-user-doc -->
   * <!-- end-user-doc -->
   * @generated
   */
  @Override
  public EClass getDelete_statement()
  {
    return delete_statementEClass;
  }

  /**
   * <!-- begin-user-doc -->
   * <!-- end-user-doc -->
   * @generated
   */
  @Override
  public EReference getDelete_statement_Src()
  {
    return (EReference)delete_statementEClass.getEStructuralFeatures().get(0);
  }

  /**
   * <!-- begin-user-doc -->
   * <!-- end-user-doc -->
   * @generated
   */
  @Override
  public EAttribute getDelete_statement_Where()
  {
    return (EAttribute)delete_statementEClass.getEStructuralFeatures().get(1);
  }

  /**
   * <!-- begin-user-doc -->
   * <!-- end-user-doc -->
   * @generated
   */
  @Override
  public EReference getDelete_statement_Cond()
  {
    return (EReference)delete_statementEClass.getEStructuralFeatures().get(2);
  }

  /**
   * <!-- begin-user-doc -->
   * <!-- end-user-doc -->
   * @generated
   */
  @Override
  public EClass getUpdate_statement()
  {
    return update_statementEClass;
  }

  /**
   * <!-- begin-user-doc -->
   * <!-- end-user-doc -->
   * @generated
   */
  @Override
  public EReference getUpdate_statement_Table()
  {
    return (EReference)update_statementEClass.getEStructuralFeatures().get(0);
  }

  /**
   * <!-- begin-user-doc -->
   * <!-- end-user-doc -->
   * @generated
   */
  @Override
  public EReference getUpdate_statement_Update()
  {
    return (EReference)update_statementEClass.getEStructuralFeatures().get(1);
  }

  /**
   * <!-- begin-user-doc -->
   * <!-- end-user-doc -->
   * @generated
   */
  @Override
  public EAttribute getUpdate_statement_Where()
  {
    return (EAttribute)update_statementEClass.getEStructuralFeatures().get(2);
  }

  /**
   * <!-- begin-user-doc -->
   * <!-- end-user-doc -->
   * @generated
   */
  @Override
  public EReference getUpdate_statement_Cond()
  {
    return (EReference)update_statementEClass.getEStructuralFeatures().get(3);
  }

  /**
   * <!-- begin-user-doc -->
   * <!-- end-user-doc -->
   * @generated
   */
  @Override
  public EClass getUpdate_elem()
  {
    return update_elemEClass;
  }

  /**
   * <!-- begin-user-doc -->
   * <!-- end-user-doc -->
   * @generated
   */
  @Override
  public EReference getUpdate_elem_Column()
  {
    return (EReference)update_elemEClass.getEStructuralFeatures().get(0);
  }

  /**
   * <!-- begin-user-doc -->
   * <!-- end-user-doc -->
   * @generated
   */
  @Override
  public EReference getUpdate_elem_E()
  {
    return (EReference)update_elemEClass.getEStructuralFeatures().get(1);
  }

  /**
   * <!-- begin-user-doc -->
   * <!-- end-user-doc -->
   * @generated
   */
  @Override
  public EClass getInsert_statement()
  {
    return insert_statementEClass;
  }

  /**
   * <!-- begin-user-doc -->
   * <!-- end-user-doc -->
   * @generated
   */
  @Override
  public EReference getInsert_statement_Table()
  {
    return (EReference)insert_statementEClass.getEStructuralFeatures().get(0);
  }

  /**
   * <!-- begin-user-doc -->
   * <!-- end-user-doc -->
   * @generated
   */
  @Override
  public EReference getInsert_statement_Any()
  {
    return (EReference)insert_statementEClass.getEStructuralFeatures().get(1);
  }

  /**
   * <!-- begin-user-doc -->
   * <!-- end-user-doc -->
   * @generated
   */
  @Override
  public EClass getAnything()
  {
    return anythingEClass;
  }

  /**
   * <!-- begin-user-doc -->
   * <!-- end-user-doc -->
   * @generated
   */
  @Override
  public EAttribute getAnything_Intiger()
  {
    return (EAttribute)anythingEClass.getEStructuralFeatures().get(0);
  }

  /**
   * <!-- begin-user-doc -->
   * <!-- end-user-doc -->
   * @generated
   */
  @Override
  public EAttribute getAnything_String()
  {
    return (EAttribute)anythingEClass.getEStructuralFeatures().get(1);
  }

  /**
   * <!-- begin-user-doc -->
   * <!-- end-user-doc -->
   * @generated
   */
  @Override
  public EClass getColumn_elem()
  {
    return column_elemEClass;
  }

  /**
   * <!-- begin-user-doc -->
   * <!-- end-user-doc -->
   * @generated
   */
  @Override
  public EAttribute getColumn_elem_Name()
  {
    return (EAttribute)column_elemEClass.getEStructuralFeatures().get(0);
  }

  /**
   * <!-- begin-user-doc -->
   * <!-- end-user-doc -->
   * @generated
   */
  @Override
  public EAttribute getColumn_elem_Data_type()
  {
    return (EAttribute)column_elemEClass.getEStructuralFeatures().get(1);
  }

  /**
   * <!-- begin-user-doc -->
   * <!-- end-user-doc -->
   * @generated
   */
  @Override
  public EClass getSelect_statement()
  {
    return select_statementEClass;
  }

  /**
   * <!-- begin-user-doc -->
   * <!-- end-user-doc -->
   * @generated
   */
  @Override
  public EAttribute getSelect_statement_Name()
  {
    return (EAttribute)select_statementEClass.getEStructuralFeatures().get(0);
  }

  /**
   * <!-- begin-user-doc -->
   * <!-- end-user-doc -->
   * @generated
   */
  @Override
  public EReference getSelect_statement_Select()
  {
    return (EReference)select_statementEClass.getEStructuralFeatures().get(1);
  }

  /**
   * <!-- begin-user-doc -->
   * <!-- end-user-doc -->
   * @generated
   */
  @Override
  public EClass getSelect_st()
  {
    return select_stEClass;
  }

  /**
   * <!-- begin-user-doc -->
   * <!-- end-user-doc -->
   * @generated
   */
  @Override
  public EAttribute getSelect_st_Distinct()
  {
    return (EAttribute)select_stEClass.getEStructuralFeatures().get(0);
  }

  /**
   * <!-- begin-user-doc -->
   * <!-- end-user-doc -->
   * @generated
   */
  @Override
  public EAttribute getSelect_st_Top()
  {
    return (EAttribute)select_stEClass.getEStructuralFeatures().get(1);
  }

  /**
   * <!-- begin-user-doc -->
   * <!-- end-user-doc -->
   * @generated
   */
  @Override
  public EAttribute getSelect_st_Num()
  {
    return (EAttribute)select_stEClass.getEStructuralFeatures().get(2);
  }

  /**
   * <!-- begin-user-doc -->
   * <!-- end-user-doc -->
   * @generated
   */
  @Override
  public EReference getSelect_st_Select()
  {
    return (EReference)select_stEClass.getEStructuralFeatures().get(3);
  }

  /**
   * <!-- begin-user-doc -->
   * <!-- end-user-doc -->
   * @generated
   */
  @Override
  public EReference getSelect_st_Src()
  {
    return (EReference)select_stEClass.getEStructuralFeatures().get(4);
  }

  /**
   * <!-- begin-user-doc -->
   * <!-- end-user-doc -->
   * @generated
   */
  @Override
  public EAttribute getSelect_st_Where()
  {
    return (EAttribute)select_stEClass.getEStructuralFeatures().get(5);
  }

  /**
   * <!-- begin-user-doc -->
   * <!-- end-user-doc -->
   * @generated
   */
  @Override
  public EReference getSelect_st_Sc()
  {
    return (EReference)select_stEClass.getEStructuralFeatures().get(6);
  }

  /**
   * <!-- begin-user-doc -->
   * <!-- end-user-doc -->
   * @generated
   */
  @Override
  public EAttribute getSelect_st_Group()
  {
    return (EAttribute)select_stEClass.getEStructuralFeatures().get(7);
  }

  /**
   * <!-- begin-user-doc -->
   * <!-- end-user-doc -->
   * @generated
   */
  @Override
  public EReference getSelect_st_Gbi()
  {
    return (EReference)select_stEClass.getEStructuralFeatures().get(8);
  }

  /**
   * <!-- begin-user-doc -->
   * <!-- end-user-doc -->
   * @generated
   */
  @Override
  public EAttribute getSelect_st_Order()
  {
    return (EAttribute)select_stEClass.getEStructuralFeatures().get(9);
  }

  /**
   * <!-- begin-user-doc -->
   * <!-- end-user-doc -->
   * @generated
   */
  @Override
  public EReference getSelect_st_Obe()
  {
    return (EReference)select_stEClass.getEStructuralFeatures().get(10);
  }

  /**
   * <!-- begin-user-doc -->
   * <!-- end-user-doc -->
   * @generated
   */
  @Override
  public EClass getOrder_by_expression()
  {
    return order_by_expressionEClass;
  }

  /**
   * <!-- begin-user-doc -->
   * <!-- end-user-doc -->
   * @generated
   */
  @Override
  public EReference getOrder_by_expression_Exp()
  {
    return (EReference)order_by_expressionEClass.getEStructuralFeatures().get(0);
  }

  /**
   * <!-- begin-user-doc -->
   * <!-- end-user-doc -->
   * @generated
   */
  @Override
  public EAttribute getOrder_by_expression_Asc()
  {
    return (EAttribute)order_by_expressionEClass.getEStructuralFeatures().get(1);
  }

  /**
   * <!-- begin-user-doc -->
   * <!-- end-user-doc -->
   * @generated
   */
  @Override
  public EAttribute getOrder_by_expression_Desc()
  {
    return (EAttribute)order_by_expressionEClass.getEStructuralFeatures().get(2);
  }

  /**
   * <!-- begin-user-doc -->
   * <!-- end-user-doc -->
   * @generated
   */
  @Override
  public EClass getTable_sources()
  {
    return table_sourcesEClass;
  }

  /**
   * <!-- begin-user-doc -->
   * <!-- end-user-doc -->
   * @generated
   */
  @Override
  public EReference getTable_sources_Tbl()
  {
    return (EReference)table_sourcesEClass.getEStructuralFeatures().get(0);
  }

  /**
   * <!-- begin-user-doc -->
   * <!-- end-user-doc -->
   * @generated
   */
  @Override
  public EClass getTable_source()
  {
    return table_sourceEClass;
  }

  /**
   * <!-- begin-user-doc -->
   * <!-- end-user-doc -->
   * @generated
   */
  @Override
  public EReference getTable_source_Tsij()
  {
    return (EReference)table_sourceEClass.getEStructuralFeatures().get(0);
  }

  /**
   * <!-- begin-user-doc -->
   * <!-- end-user-doc -->
   * @generated
   */
  @Override
  public EReference getTable_source_Tsij2()
  {
    return (EReference)table_sourceEClass.getEStructuralFeatures().get(1);
  }

  /**
   * <!-- begin-user-doc -->
   * <!-- end-user-doc -->
   * @generated
   */
  @Override
  public EClass getTable_source_item_joined()
  {
    return table_source_item_joinedEClass;
  }

  /**
   * <!-- begin-user-doc -->
   * <!-- end-user-doc -->
   * @generated
   */
  @Override
  public EReference getTable_source_item_joined_Name()
  {
    return (EReference)table_source_item_joinedEClass.getEStructuralFeatures().get(0);
  }

  /**
   * <!-- begin-user-doc -->
   * <!-- end-user-doc -->
   * @generated
   */
  @Override
  public EReference getTable_source_item_joined_Join()
  {
    return (EReference)table_source_item_joinedEClass.getEStructuralFeatures().get(1);
  }

  /**
   * <!-- begin-user-doc -->
   * <!-- end-user-doc -->
   * @generated
   */
  @Override
  public EClass getJoin_part()
  {
    return join_partEClass;
  }

  /**
   * <!-- begin-user-doc -->
   * <!-- end-user-doc -->
   * @generated
   */
  @Override
  public EAttribute getJoin_part_Inner()
  {
    return (EAttribute)join_partEClass.getEStructuralFeatures().get(0);
  }

  /**
   * <!-- begin-user-doc -->
   * <!-- end-user-doc -->
   * @generated
   */
  @Override
  public EAttribute getJoin_part_Left()
  {
    return (EAttribute)join_partEClass.getEStructuralFeatures().get(1);
  }

  /**
   * <!-- begin-user-doc -->
   * <!-- end-user-doc -->
   * @generated
   */
  @Override
  public EAttribute getJoin_part_Right()
  {
    return (EAttribute)join_partEClass.getEStructuralFeatures().get(2);
  }

  /**
   * <!-- begin-user-doc -->
   * <!-- end-user-doc -->
   * @generated
   */
  @Override
  public EAttribute getJoin_part_Full()
  {
    return (EAttribute)join_partEClass.getEStructuralFeatures().get(3);
  }

  /**
   * <!-- begin-user-doc -->
   * <!-- end-user-doc -->
   * @generated
   */
  @Override
  public EAttribute getJoin_part_Outer()
  {
    return (EAttribute)join_partEClass.getEStructuralFeatures().get(4);
  }

  /**
   * <!-- begin-user-doc -->
   * <!-- end-user-doc -->
   * @generated
   */
  @Override
  public EReference getJoin_part_Src()
  {
    return (EReference)join_partEClass.getEStructuralFeatures().get(5);
  }

  /**
   * <!-- begin-user-doc -->
   * <!-- end-user-doc -->
   * @generated
   */
  @Override
  public EReference getJoin_part_Search()
  {
    return (EReference)join_partEClass.getEStructuralFeatures().get(6);
  }

  /**
   * <!-- begin-user-doc -->
   * <!-- end-user-doc -->
   * @generated
   */
  @Override
  public EClass getSearch_condition()
  {
    return search_conditionEClass;
  }

  /**
   * <!-- begin-user-doc -->
   * <!-- end-user-doc -->
   * @generated
   */
  @Override
  public EReference getSearch_condition_S1()
  {
    return (EReference)search_conditionEClass.getEStructuralFeatures().get(0);
  }

  /**
   * <!-- begin-user-doc -->
   * <!-- end-user-doc -->
   * @generated
   */
  @Override
  public EClass getSearch_condition_and()
  {
    return search_condition_andEClass;
  }

  /**
   * <!-- begin-user-doc -->
   * <!-- end-user-doc -->
   * @generated
   */
  @Override
  public EReference getSearch_condition_and_S2()
  {
    return (EReference)search_condition_andEClass.getEStructuralFeatures().get(0);
  }

  /**
   * <!-- begin-user-doc -->
   * <!-- end-user-doc -->
   * @generated
   */
  @Override
  public EClass getSearch_condition_not()
  {
    return search_condition_notEClass;
  }

  /**
   * <!-- begin-user-doc -->
   * <!-- end-user-doc -->
   * @generated
   */
  @Override
  public EAttribute getSearch_condition_not_Not()
  {
    return (EAttribute)search_condition_notEClass.getEStructuralFeatures().get(0);
  }

  /**
   * <!-- begin-user-doc -->
   * <!-- end-user-doc -->
   * @generated
   */
  @Override
  public EReference getSearch_condition_not_Pred()
  {
    return (EReference)search_condition_notEClass.getEStructuralFeatures().get(1);
  }

  /**
   * <!-- begin-user-doc -->
   * <!-- end-user-doc -->
   * @generated
   */
  @Override
  public EClass getPredicate()
  {
    return predicateEClass;
  }

  /**
   * <!-- begin-user-doc -->
   * <!-- end-user-doc -->
   * @generated
   */
  @Override
  public EAttribute getPredicate_Exist()
  {
    return (EAttribute)predicateEClass.getEStructuralFeatures().get(0);
  }

  /**
   * <!-- begin-user-doc -->
   * <!-- end-user-doc -->
   * @generated
   */
  @Override
  public EReference getPredicate_Sub()
  {
    return (EReference)predicateEClass.getEStructuralFeatures().get(1);
  }

  /**
   * <!-- begin-user-doc -->
   * <!-- end-user-doc -->
   * @generated
   */
  @Override
  public EAttribute getPredicate_Left_bra()
  {
    return (EAttribute)predicateEClass.getEStructuralFeatures().get(2);
  }

  /**
   * <!-- begin-user-doc -->
   * <!-- end-user-doc -->
   * @generated
   */
  @Override
  public EReference getPredicate_Search()
  {
    return (EReference)predicateEClass.getEStructuralFeatures().get(3);
  }

  /**
   * <!-- begin-user-doc -->
   * <!-- end-user-doc -->
   * @generated
   */
  @Override
  public EReference getPredicate_E()
  {
    return (EReference)predicateEClass.getEStructuralFeatures().get(4);
  }

  /**
   * <!-- begin-user-doc -->
   * <!-- end-user-doc -->
   * @generated
   */
  @Override
  public EReference getPredicate_C()
  {
    return (EReference)predicateEClass.getEStructuralFeatures().get(5);
  }

  /**
   * <!-- begin-user-doc -->
   * <!-- end-user-doc -->
   * @generated
   */
  @Override
  public EReference getPredicate_E2()
  {
    return (EReference)predicateEClass.getEStructuralFeatures().get(6);
  }

  /**
   * <!-- begin-user-doc -->
   * <!-- end-user-doc -->
   * @generated
   */
  @Override
  public EClass getExpression()
  {
    return expressionEClass;
  }

  /**
   * <!-- begin-user-doc -->
   * <!-- end-user-doc -->
   * @generated
   */
  @Override
  public EAttribute getExpression_Nul()
  {
    return (EAttribute)expressionEClass.getEStructuralFeatures().get(0);
  }

  /**
   * <!-- begin-user-doc -->
   * <!-- end-user-doc -->
   * @generated
   */
  @Override
  public EReference getExpression_Column()
  {
    return (EReference)expressionEClass.getEStructuralFeatures().get(1);
  }

  /**
   * <!-- begin-user-doc -->
   * <!-- end-user-doc -->
   * @generated
   */
  @Override
  public EClass getSubquery()
  {
    return subqueryEClass;
  }

  /**
   * <!-- begin-user-doc -->
   * <!-- end-user-doc -->
   * @generated
   */
  @Override
  public EReference getSubquery_Select()
  {
    return (EReference)subqueryEClass.getEStructuralFeatures().get(0);
  }

  /**
   * <!-- begin-user-doc -->
   * <!-- end-user-doc -->
   * @generated
   */
  @Override
  public EReference getSubquery_Select2()
  {
    return (EReference)subqueryEClass.getEStructuralFeatures().get(1);
  }

  /**
   * <!-- begin-user-doc -->
   * <!-- end-user-doc -->
   * @generated
   */
  @Override
  public EClass getC_operator()
  {
    return c_operatorEClass;
  }

  /**
   * <!-- begin-user-doc -->
   * <!-- end-user-doc -->
   * @generated
   */
  @Override
  public EAttribute getC_operator_Eq()
  {
    return (EAttribute)c_operatorEClass.getEStructuralFeatures().get(0);
  }

  /**
   * <!-- begin-user-doc -->
   * <!-- end-user-doc -->
   * @generated
   */
  @Override
  public EAttribute getC_operator_G()
  {
    return (EAttribute)c_operatorEClass.getEStructuralFeatures().get(1);
  }

  /**
   * <!-- begin-user-doc -->
   * <!-- end-user-doc -->
   * @generated
   */
  @Override
  public EAttribute getC_operator_L()
  {
    return (EAttribute)c_operatorEClass.getEStructuralFeatures().get(2);
  }

  /**
   * <!-- begin-user-doc -->
   * <!-- end-user-doc -->
   * @generated
   */
  @Override
  public EAttribute getC_operator_Leq()
  {
    return (EAttribute)c_operatorEClass.getEStructuralFeatures().get(3);
  }

  /**
   * <!-- begin-user-doc -->
   * <!-- end-user-doc -->
   * @generated
   */
  @Override
  public EAttribute getC_operator_Geq()
  {
    return (EAttribute)c_operatorEClass.getEStructuralFeatures().get(4);
  }

  /**
   * <!-- begin-user-doc -->
   * <!-- end-user-doc -->
   * @generated
   */
  @Override
  public EAttribute getC_operator_Dif()
  {
    return (EAttribute)c_operatorEClass.getEStructuralFeatures().get(5);
  }

  /**
   * <!-- begin-user-doc -->
   * <!-- end-user-doc -->
   * @generated
   */
  @Override
  public EClass getSelect_list()
  {
    return select_listEClass;
  }

  /**
   * <!-- begin-user-doc -->
   * <!-- end-user-doc -->
   * @generated
   */
  @Override
  public EAttribute getSelect_list_Star()
  {
    return (EAttribute)select_listEClass.getEStructuralFeatures().get(0);
  }

  /**
   * <!-- begin-user-doc -->
   * <!-- end-user-doc -->
   * @generated
   */
  @Override
  public EReference getSelect_list_Column()
  {
    return (EReference)select_listEClass.getEStructuralFeatures().get(1);
  }

  /**
   * <!-- begin-user-doc -->
   * <!-- end-user-doc -->
   * @generated
   */
  @Override
  public EClass getCreate_agent_parameter()
  {
    return create_agent_parameterEClass;
  }

  /**
   * <!-- begin-user-doc -->
   * <!-- end-user-doc -->
   * @generated
   */
  @Override
  public EAttribute getCreate_agent_parameter_Name()
  {
    return (EAttribute)create_agent_parameterEClass.getEStructuralFeatures().get(0);
  }

  /**
   * <!-- begin-user-doc -->
   * <!-- end-user-doc -->
   * @generated
   */
  @Override
  public EReference getCreate_agent_parameter_Aname()
  {
    return (EReference)create_agent_parameterEClass.getEStructuralFeatures().get(1);
  }

  /**
   * <!-- begin-user-doc -->
   * <!-- end-user-doc -->
   * @generated
   */
  @Override
  public EAttribute getCreate_agent_parameter_Desc()
  {
    return (EAttribute)create_agent_parameterEClass.getEStructuralFeatures().get(2);
  }

  /**
   * <!-- begin-user-doc -->
   * <!-- end-user-doc -->
   * @generated
   */
  @Override
  public EAttribute getCreate_agent_parameter_Value()
  {
    return (EAttribute)create_agent_parameterEClass.getEStructuralFeatures().get(3);
  }

  /**
   * <!-- begin-user-doc -->
   * <!-- end-user-doc -->
   * @generated
   */
  @Override
  public EAttribute getCreate_agent_parameter_Dvalue()
  {
    return (EAttribute)create_agent_parameterEClass.getEStructuralFeatures().get(4);
  }

  /**
   * <!-- begin-user-doc -->
   * <!-- end-user-doc -->
   * @generated
   */
  @Override
  public EClass getUpdate_agent_parameter()
  {
    return update_agent_parameterEClass;
  }

  /**
   * <!-- begin-user-doc -->
   * <!-- end-user-doc -->
   * @generated
   */
  @Override
  public EReference getUpdate_agent_parameter_Agent_p()
  {
    return (EReference)update_agent_parameterEClass.getEStructuralFeatures().get(0);
  }

  /**
   * <!-- begin-user-doc -->
   * <!-- end-user-doc -->
   * @generated
   */
  @Override
  public EReference getUpdate_agent_parameter_Aname()
  {
    return (EReference)update_agent_parameterEClass.getEStructuralFeatures().get(1);
  }

  /**
   * <!-- begin-user-doc -->
   * <!-- end-user-doc -->
   * @generated
   */
  @Override
  public EAttribute getUpdate_agent_parameter_Desc()
  {
    return (EAttribute)update_agent_parameterEClass.getEStructuralFeatures().get(2);
  }

  /**
   * <!-- begin-user-doc -->
   * <!-- end-user-doc -->
   * @generated
   */
  @Override
  public EAttribute getUpdate_agent_parameter_Value()
  {
    return (EAttribute)update_agent_parameterEClass.getEStructuralFeatures().get(3);
  }

  /**
   * <!-- begin-user-doc -->
   * <!-- end-user-doc -->
   * @generated
   */
  @Override
  public EAttribute getUpdate_agent_parameter_Dvalue()
  {
    return (EAttribute)update_agent_parameterEClass.getEStructuralFeatures().get(4);
  }

  /**
   * <!-- begin-user-doc -->
   * <!-- end-user-doc -->
   * @generated
   */
  @Override
  public EClass getDelete_agent_parameter()
  {
    return delete_agent_parameterEClass;
  }

  /**
   * <!-- begin-user-doc -->
   * <!-- end-user-doc -->
   * @generated
   */
  @Override
  public EReference getDelete_agent_parameter_Agent_p()
  {
    return (EReference)delete_agent_parameterEClass.getEStructuralFeatures().get(0);
  }

  /**
   * <!-- begin-user-doc -->
   * <!-- end-user-doc -->
   * @generated
   */
  @Override
  public EClass getCreate_agent_type()
  {
    return create_agent_typeEClass;
  }

  /**
   * <!-- begin-user-doc -->
   * <!-- end-user-doc -->
   * @generated
   */
  @Override
  public EAttribute getCreate_agent_type_Name()
  {
    return (EAttribute)create_agent_typeEClass.getEStructuralFeatures().get(0);
  }

  /**
   * <!-- begin-user-doc -->
   * <!-- end-user-doc -->
   * @generated
   */
  @Override
  public EAttribute getCreate_agent_type_Desc()
  {
    return (EAttribute)create_agent_typeEClass.getEStructuralFeatures().get(1);
  }

  /**
   * <!-- begin-user-doc -->
   * <!-- end-user-doc -->
   * @generated
   */
  @Override
  public EClass getCreate_agent()
  {
    return create_agentEClass;
  }

  /**
   * <!-- begin-user-doc -->
   * <!-- end-user-doc -->
   * @generated
   */
  @Override
  public EAttribute getCreate_agent_Name()
  {
    return (EAttribute)create_agentEClass.getEStructuralFeatures().get(0);
  }

  /**
   * <!-- begin-user-doc -->
   * <!-- end-user-doc -->
   * @generated
   */
  @Override
  public EReference getCreate_agent_Tsid()
  {
    return (EReference)create_agentEClass.getEStructuralFeatures().get(1);
  }

  /**
   * <!-- begin-user-doc -->
   * <!-- end-user-doc -->
   * @generated
   */
  @Override
  public EReference getCreate_agent_Esid()
  {
    return (EReference)create_agentEClass.getEStructuralFeatures().get(2);
  }

  /**
   * <!-- begin-user-doc -->
   * <!-- end-user-doc -->
   * @generated
   */
  @Override
  public EtlclFactory getEtlclFactory()
  {
    return (EtlclFactory)getEFactoryInstance();
  }

  /**
   * <!-- begin-user-doc -->
   * <!-- end-user-doc -->
   * @generated
   */
  private boolean isCreated = false;

  /**
   * Creates the meta-model objects for the package.  This method is
   * guarded to have no affect on any invocation but its first.
   * <!-- begin-user-doc -->
   * <!-- end-user-doc -->
   * @generated
   */
  public void createPackageContents()
  {
    if (isCreated) return;
    isCreated = true;

    // Create classes and their features
    modelEClass = createEClass(MODEL);
    createEReference(modelEClass, MODEL__ELEMENTS);

    clausesEClass = createEClass(CLAUSES);

    configurationEClass = createEClass(CONFIGURATION);
    createEAttribute(configurationEClass, CONFIGURATION__NAME);
    createEReference(configurationEClass, CONFIGURATION__ETL_TOOL_NAME);
    createEAttribute(configurationEClass, CONFIGURATION__ETLTV);
    createEAttribute(configurationEClass, CONFIGURATION__ETL_SERVER_ADDRESS);
    createEReference(configurationEClass, CONFIGURATION__ETL_SERVER_OS);
    createEAttribute(configurationEClass, CONFIGURATION__ETL_AUTH);
    createEReference(configurationEClass, CONFIGURATION__DWH_DB);
    createEAttribute(configurationEClass, CONFIGURATION__DWH_DB_V);
    createEAttribute(configurationEClass, CONFIGURATION__DWH_ADDRSS);
    createEReference(configurationEClass, CONFIGURATION__DWH_DB_OS);
    createEAttribute(configurationEClass, CONFIGURATION__DWH_DB_AUTH);
    createEReference(configurationEClass, CONFIGURATION__ENV);
    createEAttribute(configurationEClass, CONFIGURATION__ENV_DESC);

    run_configurationEClass = createEClass(RUN_CONFIGURATION);
    createEReference(run_configurationEClass, RUN_CONFIGURATION__CONFIGURATION);
    createEAttribute(run_configurationEClass, RUN_CONFIGURATION__CONFIG);

    evironment_nameEClass = createEClass(EVIRONMENT_NAME);
    createEAttribute(evironment_nameEClass, EVIRONMENT_NAME__NAME);

    os_nameEClass = createEClass(OS_NAME);
    createEAttribute(os_nameEClass, OS_NAME__NAME);

    create_domainEClass = createEClass(CREATE_DOMAIN);
    createEAttribute(create_domainEClass, CREATE_DOMAIN__NAME);
    createEAttribute(create_domainEClass, CREATE_DOMAIN__DESC);

    update_domainEClass = createEClass(UPDATE_DOMAIN);
    createEReference(update_domainEClass, UPDATE_DOMAIN__DOMAIN);
    createEAttribute(update_domainEClass, UPDATE_DOMAIN__DESC);

    delete_domainEClass = createEClass(DELETE_DOMAIN);
    createEReference(delete_domainEClass, DELETE_DOMAIN__DOMAIN);

    create_environmentEClass = createEClass(CREATE_ENVIRONMENT);
    createEAttribute(create_environmentEClass, CREATE_ENVIRONMENT__NAME);
    createEAttribute(create_environmentEClass, CREATE_ENVIRONMENT__DESC);

    update_environmentEClass = createEClass(UPDATE_ENVIRONMENT);
    createEReference(update_environmentEClass, UPDATE_ENVIRONMENT__ENV);
    createEAttribute(update_environmentEClass, UPDATE_ENVIRONMENT__DESC);

    delete_environmentEClass = createEClass(DELETE_ENVIRONMENT);
    createEReference(delete_environmentEClass, DELETE_ENVIRONMENT__ENV);

    create_loadEClass = createEClass(CREATE_LOAD);
    createEReference(create_loadEClass, CREATE_LOAD__ENV);
    createEAttribute(create_loadEClass, CREATE_LOAD__NAME);

    create_groupEClass = createEClass(CREATE_GROUP);
    createEReference(create_groupEClass, CREATE_GROUP__LOAD);
    createEAttribute(create_groupEClass, CREATE_GROUP__NAME);
    createEReference(create_groupEClass, CREATE_GROUP__DOMAIN);

    update_groupEClass = createEClass(UPDATE_GROUP);
    createEReference(update_groupEClass, UPDATE_GROUP__GROUP);
    createEAttribute(update_groupEClass, UPDATE_GROUP__NAME);
    createEReference(update_groupEClass, UPDATE_GROUP__DOMAIN);

    delete_groupEClass = createEClass(DELETE_GROUP);
    createEReference(delete_groupEClass, DELETE_GROUP__GROUP);

    create_taskEClass = createEClass(CREATE_TASK);
    createEReference(create_taskEClass, CREATE_TASK__GROUP);
    createEAttribute(create_taskEClass, CREATE_TASK__NAME);
    createEAttribute(create_taskEClass, CREATE_TASK__TNAME);
    createEReference(create_taskEClass, CREATE_TASK__ANAME);
    createEReference(create_taskEClass, CREATE_TASK__PARAMETERS);

    update_taskEClass = createEClass(UPDATE_TASK);
    createEReference(update_taskEClass, UPDATE_TASK__TASK);
    createEAttribute(update_taskEClass, UPDATE_TASK__TNAME);
    createEReference(update_taskEClass, UPDATE_TASK__ANAME);
    createEReference(update_taskEClass, UPDATE_TASK__PARAMETERS);

    delete_taskEClass = createEClass(DELETE_TASK);
    createEReference(delete_taskEClass, DELETE_TASK__TASK);
    createEAttribute(delete_taskEClass, DELETE_TASK__REORDER);

    create_user_groupEClass = createEClass(CREATE_USER_GROUP);
    createEAttribute(create_user_groupEClass, CREATE_USER_GROUP__NAME);
    createEAttribute(create_user_groupEClass, CREATE_USER_GROUP__DESC);

    update_user_groupEClass = createEClass(UPDATE_USER_GROUP);
    createEReference(update_user_groupEClass, UPDATE_USER_GROUP__GROUP);
    createEAttribute(update_user_groupEClass, UPDATE_USER_GROUP__DESC);

    delete_user_groupEClass = createEClass(DELETE_USER_GROUP);
    createEReference(delete_user_groupEClass, DELETE_USER_GROUP__GROUP);

    create_userEClass = createEClass(CREATE_USER);
    createEAttribute(create_userEClass, CREATE_USER__NAME);
    createEReference(create_userEClass, CREATE_USER__UGNAME);
    createEAttribute(create_userEClass, CREATE_USER__PASSWD);
    createEAttribute(create_userEClass, CREATE_USER__FULLN);
    createEAttribute(create_userEClass, CREATE_USER__AF);

    update_userEClass = createEClass(UPDATE_USER);
    createEReference(update_userEClass, UPDATE_USER__USER);
    createEReference(update_userEClass, UPDATE_USER__UGNAME);
    createEAttribute(update_userEClass, UPDATE_USER__PASSWD);
    createEAttribute(update_userEClass, UPDATE_USER__FULLN);
    createEAttribute(update_userEClass, UPDATE_USER__AF);

    delete_userEClass = createEClass(DELETE_USER);
    createEReference(delete_userEClass, DELETE_USER__USER);

    create_contextEClass = createEClass(CREATE_CONTEXT);
    createEAttribute(create_contextEClass, CREATE_CONTEXT__NAME);
    createEAttribute(create_contextEClass, CREATE_CONTEXT__DESC);
    createEReference(create_contextEClass, CREATE_CONTEXT__ENV);

    update_contextEClass = createEClass(UPDATE_CONTEXT);
    createEReference(update_contextEClass, UPDATE_CONTEXT__CONTEXT);
    createEAttribute(update_contextEClass, UPDATE_CONTEXT__DESC);
    createEReference(update_contextEClass, UPDATE_CONTEXT__ENV);

    delete_contextEClass = createEClass(DELETE_CONTEXT);
    createEReference(delete_contextEClass, DELETE_CONTEXT__CONTEXT);

    create_scheduler_typeEClass = createEClass(CREATE_SCHEDULER_TYPE);
    createEAttribute(create_scheduler_typeEClass, CREATE_SCHEDULER_TYPE__NAME);
    createEAttribute(create_scheduler_typeEClass, CREATE_SCHEDULER_TYPE__RTINS);
    createEAttribute(create_scheduler_typeEClass, CREATE_SCHEDULER_TYPE__LDF);

    create_schedulerEClass = createEClass(CREATE_SCHEDULER);
    createEAttribute(create_schedulerEClass, CREATE_SCHEDULER__NAME);
    createEReference(create_schedulerEClass, CREATE_SCHEDULER__LSID);
    createEReference(create_schedulerEClass, CREATE_SCHEDULER__CSID);
    createEAttribute(create_schedulerEClass, CREATE_SCHEDULER__DTIME);
    createEAttribute(create_schedulerEClass, CREATE_SCHEDULER__DESC);

    update_schedulerEClass = createEClass(UPDATE_SCHEDULER);
    createEReference(update_schedulerEClass, UPDATE_SCHEDULER__SCHED);
    createEReference(update_schedulerEClass, UPDATE_SCHEDULER__LSID);
    createEReference(update_schedulerEClass, UPDATE_SCHEDULER__CSID);
    createEAttribute(update_schedulerEClass, UPDATE_SCHEDULER__DTIME);
    createEAttribute(update_schedulerEClass, UPDATE_SCHEDULER__DESC);

    delete_schedulerEClass = createEClass(DELETE_SCHEDULER);
    createEReference(delete_schedulerEClass, DELETE_SCHEDULER__SCHED);

    create_group_dependencyEClass = createEClass(CREATE_GROUP_DEPENDENCY);
    createEReference(create_group_dependencyEClass, CREATE_GROUP_DEPENDENCY__G1);
    createEReference(create_group_dependencyEClass, CREATE_GROUP_DEPENDENCY__G2);
    createEReference(create_group_dependencyEClass, CREATE_GROUP_DEPENDENCY__DC);

    create_task_dependencyEClass = createEClass(CREATE_TASK_DEPENDENCY);
    createEReference(create_task_dependencyEClass, CREATE_TASK_DEPENDENCY__T1);
    createEAttribute(create_task_dependencyEClass, CREATE_TASK_DEPENDENCY__DEP);
    createEReference(create_task_dependencyEClass, CREATE_TASK_DEPENDENCY__T2);
    createEReference(create_task_dependencyEClass, CREATE_TASK_DEPENDENCY__DC);

    dependency_conditionEClass = createEClass(DEPENDENCY_CONDITION);
    createEAttribute(dependency_conditionEClass, DEPENDENCY_CONDITION__SUCCESS);
    createEAttribute(dependency_conditionEClass, DEPENDENCY_CONDITION__FINISH);
    createEAttribute(dependency_conditionEClass, DEPENDENCY_CONDITION__ERROR);
    createEAttribute(dependency_conditionEClass, DEPENDENCY_CONDITION__EMPTY);

    etl_tool_nameEClass = createEClass(ETL_TOOL_NAME);
    createEAttribute(etl_tool_nameEClass, ETL_TOOL_NAME__NAME);

    run_taskEClass = createEClass(RUN_TASK);
    createEReference(run_taskEClass, RUN_TASK__TASK);

    run_groupEClass = createEClass(RUN_GROUP);
    createEReference(run_groupEClass, RUN_GROUP__GROUP);

    run_loadEClass = createEClass(RUN_LOAD);
    createEReference(run_loadEClass, RUN_LOAD__LOAD);

    parametersEClass = createEClass(PARAMETERS);
    createEAttribute(parametersEClass, PARAMETERS__NAME);
    createEAttribute(parametersEClass, PARAMETERS__PARAMETER);

    db_typeEClass = createEClass(DB_TYPE);
    createEAttribute(db_typeEClass, DB_TYPE__NAME);

    create_tableEClass = createEClass(CREATE_TABLE);
    createEAttribute(create_tableEClass, CREATE_TABLE__NAME);
    createEReference(create_tableEClass, CREATE_TABLE__COLUMNS);

    truncate_statementEClass = createEClass(TRUNCATE_STATEMENT);
    createEReference(truncate_statementEClass, TRUNCATE_STATEMENT__TABLE);
    createEAttribute(truncate_statementEClass, TRUNCATE_STATEMENT__TRUN);

    cursorEClass = createEClass(CURSOR);
    createEReference(cursorEClass, CURSOR__TABLE);
    createEAttribute(cursorEClass, CURSOR__CUR);

    scd4EClass = createEClass(SCD4);
    createEReference(scd4EClass, SCD4__TABLE);
    createEAttribute(scd4EClass, SCD4__SCD4);

    scd2EClass = createEClass(SCD2);
    createEReference(scd2EClass, SCD2__TABLE);
    createEAttribute(scd2EClass, SCD2__SCD2);

    unionEClass = createEClass(UNION);
    createEReference(unionEClass, UNION__SELECT1);
    createEAttribute(unionEClass, UNION__UNION);
    createEReference(unionEClass, UNION__SELECT2);

    sortEClass = createEClass(SORT);
    createEReference(sortEClass, SORT__TABLE);
    createEAttribute(sortEClass, SORT__SORT);

    flowEClass = createEClass(FLOW);
    createEReference(flowEClass, FLOW__TABLE1);
    createEAttribute(flowEClass, FLOW__FLOW);
    createEReference(flowEClass, FLOW__TABLE2);

    delete_statementEClass = createEClass(DELETE_STATEMENT);
    createEReference(delete_statementEClass, DELETE_STATEMENT__SRC);
    createEAttribute(delete_statementEClass, DELETE_STATEMENT__WHERE);
    createEReference(delete_statementEClass, DELETE_STATEMENT__COND);

    update_statementEClass = createEClass(UPDATE_STATEMENT);
    createEReference(update_statementEClass, UPDATE_STATEMENT__TABLE);
    createEReference(update_statementEClass, UPDATE_STATEMENT__UPDATE);
    createEAttribute(update_statementEClass, UPDATE_STATEMENT__WHERE);
    createEReference(update_statementEClass, UPDATE_STATEMENT__COND);

    update_elemEClass = createEClass(UPDATE_ELEM);
    createEReference(update_elemEClass, UPDATE_ELEM__COLUMN);
    createEReference(update_elemEClass, UPDATE_ELEM__E);

    insert_statementEClass = createEClass(INSERT_STATEMENT);
    createEReference(insert_statementEClass, INSERT_STATEMENT__TABLE);
    createEReference(insert_statementEClass, INSERT_STATEMENT__ANY);

    anythingEClass = createEClass(ANYTHING);
    createEAttribute(anythingEClass, ANYTHING__INTIGER);
    createEAttribute(anythingEClass, ANYTHING__STRING);

    column_elemEClass = createEClass(COLUMN_ELEM);
    createEAttribute(column_elemEClass, COLUMN_ELEM__NAME);
    createEAttribute(column_elemEClass, COLUMN_ELEM__DATA_TYPE);

    select_statementEClass = createEClass(SELECT_STATEMENT);
    createEAttribute(select_statementEClass, SELECT_STATEMENT__NAME);
    createEReference(select_statementEClass, SELECT_STATEMENT__SELECT);

    select_stEClass = createEClass(SELECT_ST);
    createEAttribute(select_stEClass, SELECT_ST__DISTINCT);
    createEAttribute(select_stEClass, SELECT_ST__TOP);
    createEAttribute(select_stEClass, SELECT_ST__NUM);
    createEReference(select_stEClass, SELECT_ST__SELECT);
    createEReference(select_stEClass, SELECT_ST__SRC);
    createEAttribute(select_stEClass, SELECT_ST__WHERE);
    createEReference(select_stEClass, SELECT_ST__SC);
    createEAttribute(select_stEClass, SELECT_ST__GROUP);
    createEReference(select_stEClass, SELECT_ST__GBI);
    createEAttribute(select_stEClass, SELECT_ST__ORDER);
    createEReference(select_stEClass, SELECT_ST__OBE);

    order_by_expressionEClass = createEClass(ORDER_BY_EXPRESSION);
    createEReference(order_by_expressionEClass, ORDER_BY_EXPRESSION__EXP);
    createEAttribute(order_by_expressionEClass, ORDER_BY_EXPRESSION__ASC);
    createEAttribute(order_by_expressionEClass, ORDER_BY_EXPRESSION__DESC);

    table_sourcesEClass = createEClass(TABLE_SOURCES);
    createEReference(table_sourcesEClass, TABLE_SOURCES__TBL);

    table_sourceEClass = createEClass(TABLE_SOURCE);
    createEReference(table_sourceEClass, TABLE_SOURCE__TSIJ);
    createEReference(table_sourceEClass, TABLE_SOURCE__TSIJ2);

    table_source_item_joinedEClass = createEClass(TABLE_SOURCE_ITEM_JOINED);
    createEReference(table_source_item_joinedEClass, TABLE_SOURCE_ITEM_JOINED__NAME);
    createEReference(table_source_item_joinedEClass, TABLE_SOURCE_ITEM_JOINED__JOIN);

    join_partEClass = createEClass(JOIN_PART);
    createEAttribute(join_partEClass, JOIN_PART__INNER);
    createEAttribute(join_partEClass, JOIN_PART__LEFT);
    createEAttribute(join_partEClass, JOIN_PART__RIGHT);
    createEAttribute(join_partEClass, JOIN_PART__FULL);
    createEAttribute(join_partEClass, JOIN_PART__OUTER);
    createEReference(join_partEClass, JOIN_PART__SRC);
    createEReference(join_partEClass, JOIN_PART__SEARCH);

    search_conditionEClass = createEClass(SEARCH_CONDITION);
    createEReference(search_conditionEClass, SEARCH_CONDITION__S1);

    search_condition_andEClass = createEClass(SEARCH_CONDITION_AND);
    createEReference(search_condition_andEClass, SEARCH_CONDITION_AND__S2);

    search_condition_notEClass = createEClass(SEARCH_CONDITION_NOT);
    createEAttribute(search_condition_notEClass, SEARCH_CONDITION_NOT__NOT);
    createEReference(search_condition_notEClass, SEARCH_CONDITION_NOT__PRED);

    predicateEClass = createEClass(PREDICATE);
    createEAttribute(predicateEClass, PREDICATE__EXIST);
    createEReference(predicateEClass, PREDICATE__SUB);
    createEAttribute(predicateEClass, PREDICATE__LEFT_BRA);
    createEReference(predicateEClass, PREDICATE__SEARCH);
    createEReference(predicateEClass, PREDICATE__E);
    createEReference(predicateEClass, PREDICATE__C);
    createEReference(predicateEClass, PREDICATE__E2);

    expressionEClass = createEClass(EXPRESSION);
    createEAttribute(expressionEClass, EXPRESSION__NUL);
    createEReference(expressionEClass, EXPRESSION__COLUMN);

    subqueryEClass = createEClass(SUBQUERY);
    createEReference(subqueryEClass, SUBQUERY__SELECT);
    createEReference(subqueryEClass, SUBQUERY__SELECT2);

    c_operatorEClass = createEClass(COPERATOR);
    createEAttribute(c_operatorEClass, COPERATOR__EQ);
    createEAttribute(c_operatorEClass, COPERATOR__G);
    createEAttribute(c_operatorEClass, COPERATOR__L);
    createEAttribute(c_operatorEClass, COPERATOR__LEQ);
    createEAttribute(c_operatorEClass, COPERATOR__GEQ);
    createEAttribute(c_operatorEClass, COPERATOR__DIF);

    select_listEClass = createEClass(SELECT_LIST);
    createEAttribute(select_listEClass, SELECT_LIST__STAR);
    createEReference(select_listEClass, SELECT_LIST__COLUMN);

    create_agent_parameterEClass = createEClass(CREATE_AGENT_PARAMETER);
    createEAttribute(create_agent_parameterEClass, CREATE_AGENT_PARAMETER__NAME);
    createEReference(create_agent_parameterEClass, CREATE_AGENT_PARAMETER__ANAME);
    createEAttribute(create_agent_parameterEClass, CREATE_AGENT_PARAMETER__DESC);
    createEAttribute(create_agent_parameterEClass, CREATE_AGENT_PARAMETER__VALUE);
    createEAttribute(create_agent_parameterEClass, CREATE_AGENT_PARAMETER__DVALUE);

    update_agent_parameterEClass = createEClass(UPDATE_AGENT_PARAMETER);
    createEReference(update_agent_parameterEClass, UPDATE_AGENT_PARAMETER__AGENT_P);
    createEReference(update_agent_parameterEClass, UPDATE_AGENT_PARAMETER__ANAME);
    createEAttribute(update_agent_parameterEClass, UPDATE_AGENT_PARAMETER__DESC);
    createEAttribute(update_agent_parameterEClass, UPDATE_AGENT_PARAMETER__VALUE);
    createEAttribute(update_agent_parameterEClass, UPDATE_AGENT_PARAMETER__DVALUE);

    delete_agent_parameterEClass = createEClass(DELETE_AGENT_PARAMETER);
    createEReference(delete_agent_parameterEClass, DELETE_AGENT_PARAMETER__AGENT_P);

    create_agent_typeEClass = createEClass(CREATE_AGENT_TYPE);
    createEAttribute(create_agent_typeEClass, CREATE_AGENT_TYPE__NAME);
    createEAttribute(create_agent_typeEClass, CREATE_AGENT_TYPE__DESC);

    create_agentEClass = createEClass(CREATE_AGENT);
    createEAttribute(create_agentEClass, CREATE_AGENT__NAME);
    createEReference(create_agentEClass, CREATE_AGENT__TSID);
    createEReference(create_agentEClass, CREATE_AGENT__ESID);
  }

  /**
   * <!-- begin-user-doc -->
   * <!-- end-user-doc -->
   * @generated
   */
  private boolean isInitialized = false;

  /**
   * Complete the initialization of the package and its meta-model.  This
   * method is guarded to have no affect on any invocation but its first.
   * <!-- begin-user-doc -->
   * <!-- end-user-doc -->
   * @generated
   */
  public void initializePackageContents()
  {
    if (isInitialized) return;
    isInitialized = true;

    // Initialize package
    setName(eNAME);
    setNsPrefix(eNS_PREFIX);
    setNsURI(eNS_URI);

    // Create type parameters

    // Set bounds for type parameters

    // Add supertypes to classes
    configurationEClass.getESuperTypes().add(this.getClauses());
    run_configurationEClass.getESuperTypes().add(this.getClauses());
    create_domainEClass.getESuperTypes().add(this.getClauses());
    update_domainEClass.getESuperTypes().add(this.getClauses());
    delete_domainEClass.getESuperTypes().add(this.getClauses());
    create_environmentEClass.getESuperTypes().add(this.getClauses());
    update_environmentEClass.getESuperTypes().add(this.getClauses());
    delete_environmentEClass.getESuperTypes().add(this.getClauses());
    create_loadEClass.getESuperTypes().add(this.getClauses());
    create_groupEClass.getESuperTypes().add(this.getClauses());
    update_groupEClass.getESuperTypes().add(this.getClauses());
    delete_groupEClass.getESuperTypes().add(this.getClauses());
    create_taskEClass.getESuperTypes().add(this.getClauses());
    update_taskEClass.getESuperTypes().add(this.getClauses());
    delete_taskEClass.getESuperTypes().add(this.getClauses());
    create_user_groupEClass.getESuperTypes().add(this.getClauses());
    update_user_groupEClass.getESuperTypes().add(this.getClauses());
    delete_user_groupEClass.getESuperTypes().add(this.getClauses());
    create_userEClass.getESuperTypes().add(this.getClauses());
    update_userEClass.getESuperTypes().add(this.getClauses());
    delete_userEClass.getESuperTypes().add(this.getClauses());
    create_contextEClass.getESuperTypes().add(this.getClauses());
    update_contextEClass.getESuperTypes().add(this.getClauses());
    delete_contextEClass.getESuperTypes().add(this.getClauses());
    create_scheduler_typeEClass.getESuperTypes().add(this.getClauses());
    create_schedulerEClass.getESuperTypes().add(this.getClauses());
    update_schedulerEClass.getESuperTypes().add(this.getClauses());
    delete_schedulerEClass.getESuperTypes().add(this.getClauses());
    create_group_dependencyEClass.getESuperTypes().add(this.getClauses());
    create_task_dependencyEClass.getESuperTypes().add(this.getClauses());
    run_taskEClass.getESuperTypes().add(this.getClauses());
    run_groupEClass.getESuperTypes().add(this.getClauses());
    run_loadEClass.getESuperTypes().add(this.getClauses());
    db_typeEClass.getESuperTypes().add(this.getClauses());
    create_tableEClass.getESuperTypes().add(this.getClauses());
    truncate_statementEClass.getESuperTypes().add(this.getClauses());
    cursorEClass.getESuperTypes().add(this.getClauses());
    scd4EClass.getESuperTypes().add(this.getClauses());
    scd2EClass.getESuperTypes().add(this.getClauses());
    unionEClass.getESuperTypes().add(this.getClauses());
    sortEClass.getESuperTypes().add(this.getClauses());
    flowEClass.getESuperTypes().add(this.getClauses());
    delete_statementEClass.getESuperTypes().add(this.getClauses());
    update_statementEClass.getESuperTypes().add(this.getClauses());
    insert_statementEClass.getESuperTypes().add(this.getClauses());
    select_statementEClass.getESuperTypes().add(this.getClauses());
    create_agent_parameterEClass.getESuperTypes().add(this.getClauses());
    update_agent_parameterEClass.getESuperTypes().add(this.getClauses());
    delete_agent_parameterEClass.getESuperTypes().add(this.getClauses());
    create_agent_typeEClass.getESuperTypes().add(this.getClauses());
    create_agentEClass.getESuperTypes().add(this.getClauses());

    // Initialize classes and features; add operations and parameters
    initEClass(modelEClass, Model.class, "Model", !IS_ABSTRACT, !IS_INTERFACE, IS_GENERATED_INSTANCE_CLASS);
    initEReference(getModel_Elements(), this.getClauses(), null, "Elements", null, 0, -1, Model.class, !IS_TRANSIENT, !IS_VOLATILE, IS_CHANGEABLE, IS_COMPOSITE, !IS_RESOLVE_PROXIES, !IS_UNSETTABLE, IS_UNIQUE, !IS_DERIVED, IS_ORDERED);

    initEClass(clausesEClass, Clauses.class, "Clauses", !IS_ABSTRACT, !IS_INTERFACE, IS_GENERATED_INSTANCE_CLASS);

    initEClass(configurationEClass, Configuration.class, "Configuration", !IS_ABSTRACT, !IS_INTERFACE, IS_GENERATED_INSTANCE_CLASS);
    initEAttribute(getConfiguration_Name(), ecorePackage.getEString(), "name", null, 0, 1, Configuration.class, !IS_TRANSIENT, !IS_VOLATILE, IS_CHANGEABLE, !IS_UNSETTABLE, !IS_ID, IS_UNIQUE, !IS_DERIVED, IS_ORDERED);
    initEReference(getConfiguration_Etl_tool_name(), this.getEtl_tool_name(), null, "etl_tool_name", null, 0, 1, Configuration.class, !IS_TRANSIENT, !IS_VOLATILE, IS_CHANGEABLE, IS_COMPOSITE, !IS_RESOLVE_PROXIES, !IS_UNSETTABLE, IS_UNIQUE, !IS_DERIVED, IS_ORDERED);
    initEAttribute(getConfiguration_Etltv(), ecorePackage.getEString(), "etltv", null, 0, 1, Configuration.class, !IS_TRANSIENT, !IS_VOLATILE, IS_CHANGEABLE, !IS_UNSETTABLE, !IS_ID, IS_UNIQUE, !IS_DERIVED, IS_ORDERED);
    initEAttribute(getConfiguration_Etl_server_address(), ecorePackage.getEString(), "etl_server_address", null, 0, 1, Configuration.class, !IS_TRANSIENT, !IS_VOLATILE, IS_CHANGEABLE, !IS_UNSETTABLE, !IS_ID, IS_UNIQUE, !IS_DERIVED, IS_ORDERED);
    initEReference(getConfiguration_Etl_server_os(), this.getOs_name(), null, "etl_server_os", null, 0, 1, Configuration.class, !IS_TRANSIENT, !IS_VOLATILE, IS_CHANGEABLE, IS_COMPOSITE, !IS_RESOLVE_PROXIES, !IS_UNSETTABLE, IS_UNIQUE, !IS_DERIVED, IS_ORDERED);
    initEAttribute(getConfiguration_Etl_auth(), ecorePackage.getEString(), "etl_auth", null, 0, 1, Configuration.class, !IS_TRANSIENT, !IS_VOLATILE, IS_CHANGEABLE, !IS_UNSETTABLE, !IS_ID, IS_UNIQUE, !IS_DERIVED, IS_ORDERED);
    initEReference(getConfiguration_Dwh_db(), this.getDb_type(), null, "dwh_db", null, 0, 1, Configuration.class, !IS_TRANSIENT, !IS_VOLATILE, IS_CHANGEABLE, IS_COMPOSITE, !IS_RESOLVE_PROXIES, !IS_UNSETTABLE, IS_UNIQUE, !IS_DERIVED, IS_ORDERED);
    initEAttribute(getConfiguration_Dwh_db_v(), ecorePackage.getEString(), "dwh_db_v", null, 0, 1, Configuration.class, !IS_TRANSIENT, !IS_VOLATILE, IS_CHANGEABLE, !IS_UNSETTABLE, !IS_ID, IS_UNIQUE, !IS_DERIVED, IS_ORDERED);
    initEAttribute(getConfiguration_Dwh_addrss(), ecorePackage.getEString(), "dwh_addrss", null, 0, 1, Configuration.class, !IS_TRANSIENT, !IS_VOLATILE, IS_CHANGEABLE, !IS_UNSETTABLE, !IS_ID, IS_UNIQUE, !IS_DERIVED, IS_ORDERED);
    initEReference(getConfiguration_Dwh_db_os(), this.getOs_name(), null, "dwh_db_os", null, 0, 1, Configuration.class, !IS_TRANSIENT, !IS_VOLATILE, IS_CHANGEABLE, IS_COMPOSITE, !IS_RESOLVE_PROXIES, !IS_UNSETTABLE, IS_UNIQUE, !IS_DERIVED, IS_ORDERED);
    initEAttribute(getConfiguration_Dwh_db_auth(), ecorePackage.getEString(), "dwh_db_auth", null, 0, 1, Configuration.class, !IS_TRANSIENT, !IS_VOLATILE, IS_CHANGEABLE, !IS_UNSETTABLE, !IS_ID, IS_UNIQUE, !IS_DERIVED, IS_ORDERED);
    initEReference(getConfiguration_Env(), this.getEvironment_name(), null, "env", null, 0, 1, Configuration.class, !IS_TRANSIENT, !IS_VOLATILE, IS_CHANGEABLE, IS_COMPOSITE, !IS_RESOLVE_PROXIES, !IS_UNSETTABLE, IS_UNIQUE, !IS_DERIVED, IS_ORDERED);
    initEAttribute(getConfiguration_Env_desc(), ecorePackage.getEString(), "env_desc", null, 0, 1, Configuration.class, !IS_TRANSIENT, !IS_VOLATILE, IS_CHANGEABLE, !IS_UNSETTABLE, !IS_ID, IS_UNIQUE, !IS_DERIVED, IS_ORDERED);

    initEClass(run_configurationEClass, Run_configuration.class, "Run_configuration", !IS_ABSTRACT, !IS_INTERFACE, IS_GENERATED_INSTANCE_CLASS);
    initEReference(getRun_configuration_Configuration(), this.getConfiguration(), null, "configuration", null, 0, 1, Run_configuration.class, !IS_TRANSIENT, !IS_VOLATILE, IS_CHANGEABLE, !IS_COMPOSITE, IS_RESOLVE_PROXIES, !IS_UNSETTABLE, IS_UNIQUE, !IS_DERIVED, IS_ORDERED);
    initEAttribute(getRun_configuration_Config(), ecorePackage.getEBoolean(), "config", null, 0, 1, Run_configuration.class, !IS_TRANSIENT, !IS_VOLATILE, IS_CHANGEABLE, !IS_UNSETTABLE, !IS_ID, IS_UNIQUE, !IS_DERIVED, IS_ORDERED);

    initEClass(evironment_nameEClass, Evironment_name.class, "Evironment_name", !IS_ABSTRACT, !IS_INTERFACE, IS_GENERATED_INSTANCE_CLASS);
    initEAttribute(getEvironment_name_Name(), ecorePackage.getEString(), "name", null, 0, 1, Evironment_name.class, !IS_TRANSIENT, !IS_VOLATILE, IS_CHANGEABLE, !IS_UNSETTABLE, !IS_ID, IS_UNIQUE, !IS_DERIVED, IS_ORDERED);

    initEClass(os_nameEClass, Os_name.class, "Os_name", !IS_ABSTRACT, !IS_INTERFACE, IS_GENERATED_INSTANCE_CLASS);
    initEAttribute(getOs_name_Name(), ecorePackage.getEString(), "name", null, 0, 1, Os_name.class, !IS_TRANSIENT, !IS_VOLATILE, IS_CHANGEABLE, !IS_UNSETTABLE, !IS_ID, IS_UNIQUE, !IS_DERIVED, IS_ORDERED);

    initEClass(create_domainEClass, Create_domain.class, "Create_domain", !IS_ABSTRACT, !IS_INTERFACE, IS_GENERATED_INSTANCE_CLASS);
    initEAttribute(getCreate_domain_Name(), ecorePackage.getEString(), "name", null, 0, 1, Create_domain.class, !IS_TRANSIENT, !IS_VOLATILE, IS_CHANGEABLE, !IS_UNSETTABLE, !IS_ID, IS_UNIQUE, !IS_DERIVED, IS_ORDERED);
    initEAttribute(getCreate_domain_Desc(), ecorePackage.getEString(), "desc", null, 0, 1, Create_domain.class, !IS_TRANSIENT, !IS_VOLATILE, IS_CHANGEABLE, !IS_UNSETTABLE, !IS_ID, IS_UNIQUE, !IS_DERIVED, IS_ORDERED);

    initEClass(update_domainEClass, Update_domain.class, "Update_domain", !IS_ABSTRACT, !IS_INTERFACE, IS_GENERATED_INSTANCE_CLASS);
    initEReference(getUpdate_domain_Domain(), this.getCreate_domain(), null, "domain", null, 0, 1, Update_domain.class, !IS_TRANSIENT, !IS_VOLATILE, IS_CHANGEABLE, !IS_COMPOSITE, IS_RESOLVE_PROXIES, !IS_UNSETTABLE, IS_UNIQUE, !IS_DERIVED, IS_ORDERED);
    initEAttribute(getUpdate_domain_Desc(), ecorePackage.getEString(), "desc", null, 0, 1, Update_domain.class, !IS_TRANSIENT, !IS_VOLATILE, IS_CHANGEABLE, !IS_UNSETTABLE, !IS_ID, IS_UNIQUE, !IS_DERIVED, IS_ORDERED);

    initEClass(delete_domainEClass, Delete_domain.class, "Delete_domain", !IS_ABSTRACT, !IS_INTERFACE, IS_GENERATED_INSTANCE_CLASS);
    initEReference(getDelete_domain_Domain(), this.getCreate_domain(), null, "domain", null, 0, 1, Delete_domain.class, !IS_TRANSIENT, !IS_VOLATILE, IS_CHANGEABLE, !IS_COMPOSITE, IS_RESOLVE_PROXIES, !IS_UNSETTABLE, IS_UNIQUE, !IS_DERIVED, IS_ORDERED);

    initEClass(create_environmentEClass, Create_environment.class, "Create_environment", !IS_ABSTRACT, !IS_INTERFACE, IS_GENERATED_INSTANCE_CLASS);
    initEAttribute(getCreate_environment_Name(), ecorePackage.getEString(), "name", null, 0, 1, Create_environment.class, !IS_TRANSIENT, !IS_VOLATILE, IS_CHANGEABLE, !IS_UNSETTABLE, !IS_ID, IS_UNIQUE, !IS_DERIVED, IS_ORDERED);
    initEAttribute(getCreate_environment_Desc(), ecorePackage.getEString(), "desc", null, 0, 1, Create_environment.class, !IS_TRANSIENT, !IS_VOLATILE, IS_CHANGEABLE, !IS_UNSETTABLE, !IS_ID, IS_UNIQUE, !IS_DERIVED, IS_ORDERED);

    initEClass(update_environmentEClass, Update_environment.class, "Update_environment", !IS_ABSTRACT, !IS_INTERFACE, IS_GENERATED_INSTANCE_CLASS);
    initEReference(getUpdate_environment_Env(), this.getCreate_environment(), null, "env", null, 0, 1, Update_environment.class, !IS_TRANSIENT, !IS_VOLATILE, IS_CHANGEABLE, !IS_COMPOSITE, IS_RESOLVE_PROXIES, !IS_UNSETTABLE, IS_UNIQUE, !IS_DERIVED, IS_ORDERED);
    initEAttribute(getUpdate_environment_Desc(), ecorePackage.getEString(), "desc", null, 0, 1, Update_environment.class, !IS_TRANSIENT, !IS_VOLATILE, IS_CHANGEABLE, !IS_UNSETTABLE, !IS_ID, IS_UNIQUE, !IS_DERIVED, IS_ORDERED);

    initEClass(delete_environmentEClass, Delete_environment.class, "Delete_environment", !IS_ABSTRACT, !IS_INTERFACE, IS_GENERATED_INSTANCE_CLASS);
    initEReference(getDelete_environment_Env(), this.getCreate_environment(), null, "env", null, 0, 1, Delete_environment.class, !IS_TRANSIENT, !IS_VOLATILE, IS_CHANGEABLE, !IS_COMPOSITE, IS_RESOLVE_PROXIES, !IS_UNSETTABLE, IS_UNIQUE, !IS_DERIVED, IS_ORDERED);

    initEClass(create_loadEClass, Create_load.class, "Create_load", !IS_ABSTRACT, !IS_INTERFACE, IS_GENERATED_INSTANCE_CLASS);
    initEReference(getCreate_load_Env(), this.getCreate_environment(), null, "env", null, 0, 1, Create_load.class, !IS_TRANSIENT, !IS_VOLATILE, IS_CHANGEABLE, !IS_COMPOSITE, IS_RESOLVE_PROXIES, !IS_UNSETTABLE, IS_UNIQUE, !IS_DERIVED, IS_ORDERED);
    initEAttribute(getCreate_load_Name(), ecorePackage.getEString(), "name", null, 0, 1, Create_load.class, !IS_TRANSIENT, !IS_VOLATILE, IS_CHANGEABLE, !IS_UNSETTABLE, !IS_ID, IS_UNIQUE, !IS_DERIVED, IS_ORDERED);

    initEClass(create_groupEClass, Create_group.class, "Create_group", !IS_ABSTRACT, !IS_INTERFACE, IS_GENERATED_INSTANCE_CLASS);
    initEReference(getCreate_group_Load(), this.getCreate_load(), null, "load", null, 0, 1, Create_group.class, !IS_TRANSIENT, !IS_VOLATILE, IS_CHANGEABLE, !IS_COMPOSITE, IS_RESOLVE_PROXIES, !IS_UNSETTABLE, IS_UNIQUE, !IS_DERIVED, IS_ORDERED);
    initEAttribute(getCreate_group_Name(), ecorePackage.getEString(), "name", null, 0, 1, Create_group.class, !IS_TRANSIENT, !IS_VOLATILE, IS_CHANGEABLE, !IS_UNSETTABLE, !IS_ID, IS_UNIQUE, !IS_DERIVED, IS_ORDERED);
    initEReference(getCreate_group_Domain(), this.getCreate_domain(), null, "domain", null, 0, 1, Create_group.class, !IS_TRANSIENT, !IS_VOLATILE, IS_CHANGEABLE, !IS_COMPOSITE, IS_RESOLVE_PROXIES, !IS_UNSETTABLE, IS_UNIQUE, !IS_DERIVED, IS_ORDERED);

    initEClass(update_groupEClass, Update_group.class, "Update_group", !IS_ABSTRACT, !IS_INTERFACE, IS_GENERATED_INSTANCE_CLASS);
    initEReference(getUpdate_group_Group(), this.getCreate_group(), null, "group", null, 0, 1, Update_group.class, !IS_TRANSIENT, !IS_VOLATILE, IS_CHANGEABLE, !IS_COMPOSITE, IS_RESOLVE_PROXIES, !IS_UNSETTABLE, IS_UNIQUE, !IS_DERIVED, IS_ORDERED);
    initEAttribute(getUpdate_group_Name(), ecorePackage.getEString(), "name", null, 0, 1, Update_group.class, !IS_TRANSIENT, !IS_VOLATILE, IS_CHANGEABLE, !IS_UNSETTABLE, !IS_ID, IS_UNIQUE, !IS_DERIVED, IS_ORDERED);
    initEReference(getUpdate_group_Domain(), this.getCreate_domain(), null, "domain", null, 0, 1, Update_group.class, !IS_TRANSIENT, !IS_VOLATILE, IS_CHANGEABLE, !IS_COMPOSITE, IS_RESOLVE_PROXIES, !IS_UNSETTABLE, IS_UNIQUE, !IS_DERIVED, IS_ORDERED);

    initEClass(delete_groupEClass, Delete_group.class, "Delete_group", !IS_ABSTRACT, !IS_INTERFACE, IS_GENERATED_INSTANCE_CLASS);
    initEReference(getDelete_group_Group(), this.getCreate_group(), null, "group", null, 0, 1, Delete_group.class, !IS_TRANSIENT, !IS_VOLATILE, IS_CHANGEABLE, !IS_COMPOSITE, IS_RESOLVE_PROXIES, !IS_UNSETTABLE, IS_UNIQUE, !IS_DERIVED, IS_ORDERED);

    initEClass(create_taskEClass, Create_task.class, "Create_task", !IS_ABSTRACT, !IS_INTERFACE, IS_GENERATED_INSTANCE_CLASS);
    initEReference(getCreate_task_Group(), this.getCreate_group(), null, "group", null, 0, 1, Create_task.class, !IS_TRANSIENT, !IS_VOLATILE, IS_CHANGEABLE, !IS_COMPOSITE, IS_RESOLVE_PROXIES, !IS_UNSETTABLE, IS_UNIQUE, !IS_DERIVED, IS_ORDERED);
    initEAttribute(getCreate_task_Name(), ecorePackage.getEString(), "name", null, 0, 1, Create_task.class, !IS_TRANSIENT, !IS_VOLATILE, IS_CHANGEABLE, !IS_UNSETTABLE, !IS_ID, IS_UNIQUE, !IS_DERIVED, IS_ORDERED);
    initEAttribute(getCreate_task_Tname(), ecorePackage.getEString(), "tname", null, 0, 1, Create_task.class, !IS_TRANSIENT, !IS_VOLATILE, IS_CHANGEABLE, !IS_UNSETTABLE, !IS_ID, IS_UNIQUE, !IS_DERIVED, IS_ORDERED);
    initEReference(getCreate_task_Aname(), this.getCreate_agent(), null, "aname", null, 0, 1, Create_task.class, !IS_TRANSIENT, !IS_VOLATILE, IS_CHANGEABLE, !IS_COMPOSITE, IS_RESOLVE_PROXIES, !IS_UNSETTABLE, IS_UNIQUE, !IS_DERIVED, IS_ORDERED);
    initEReference(getCreate_task_Parameters(), this.getParameters(), null, "parameters", null, 0, -1, Create_task.class, !IS_TRANSIENT, !IS_VOLATILE, IS_CHANGEABLE, IS_COMPOSITE, !IS_RESOLVE_PROXIES, !IS_UNSETTABLE, IS_UNIQUE, !IS_DERIVED, IS_ORDERED);

    initEClass(update_taskEClass, Update_task.class, "Update_task", !IS_ABSTRACT, !IS_INTERFACE, IS_GENERATED_INSTANCE_CLASS);
    initEReference(getUpdate_task_Task(), this.getCreate_task(), null, "task", null, 0, 1, Update_task.class, !IS_TRANSIENT, !IS_VOLATILE, IS_CHANGEABLE, !IS_COMPOSITE, IS_RESOLVE_PROXIES, !IS_UNSETTABLE, IS_UNIQUE, !IS_DERIVED, IS_ORDERED);
    initEAttribute(getUpdate_task_Tname(), ecorePackage.getEString(), "tname", null, 0, 1, Update_task.class, !IS_TRANSIENT, !IS_VOLATILE, IS_CHANGEABLE, !IS_UNSETTABLE, !IS_ID, IS_UNIQUE, !IS_DERIVED, IS_ORDERED);
    initEReference(getUpdate_task_Aname(), this.getCreate_agent(), null, "aname", null, 0, 1, Update_task.class, !IS_TRANSIENT, !IS_VOLATILE, IS_CHANGEABLE, !IS_COMPOSITE, IS_RESOLVE_PROXIES, !IS_UNSETTABLE, IS_UNIQUE, !IS_DERIVED, IS_ORDERED);
    initEReference(getUpdate_task_Parameters(), this.getParameters(), null, "parameters", null, 0, -1, Update_task.class, !IS_TRANSIENT, !IS_VOLATILE, IS_CHANGEABLE, IS_COMPOSITE, !IS_RESOLVE_PROXIES, !IS_UNSETTABLE, IS_UNIQUE, !IS_DERIVED, IS_ORDERED);

    initEClass(delete_taskEClass, Delete_task.class, "Delete_task", !IS_ABSTRACT, !IS_INTERFACE, IS_GENERATED_INSTANCE_CLASS);
    initEReference(getDelete_task_Task(), this.getCreate_task(), null, "task", null, 0, 1, Delete_task.class, !IS_TRANSIENT, !IS_VOLATILE, IS_CHANGEABLE, !IS_COMPOSITE, IS_RESOLVE_PROXIES, !IS_UNSETTABLE, IS_UNIQUE, !IS_DERIVED, IS_ORDERED);
    initEAttribute(getDelete_task_Reorder(), ecorePackage.getEString(), "reorder", null, 0, 1, Delete_task.class, !IS_TRANSIENT, !IS_VOLATILE, IS_CHANGEABLE, !IS_UNSETTABLE, !IS_ID, IS_UNIQUE, !IS_DERIVED, IS_ORDERED);

    initEClass(create_user_groupEClass, Create_user_group.class, "Create_user_group", !IS_ABSTRACT, !IS_INTERFACE, IS_GENERATED_INSTANCE_CLASS);
    initEAttribute(getCreate_user_group_Name(), ecorePackage.getEString(), "name", null, 0, 1, Create_user_group.class, !IS_TRANSIENT, !IS_VOLATILE, IS_CHANGEABLE, !IS_UNSETTABLE, !IS_ID, IS_UNIQUE, !IS_DERIVED, IS_ORDERED);
    initEAttribute(getCreate_user_group_Desc(), ecorePackage.getEString(), "desc", null, 0, 1, Create_user_group.class, !IS_TRANSIENT, !IS_VOLATILE, IS_CHANGEABLE, !IS_UNSETTABLE, !IS_ID, IS_UNIQUE, !IS_DERIVED, IS_ORDERED);

    initEClass(update_user_groupEClass, Update_user_group.class, "Update_user_group", !IS_ABSTRACT, !IS_INTERFACE, IS_GENERATED_INSTANCE_CLASS);
    initEReference(getUpdate_user_group_Group(), this.getCreate_user_group(), null, "group", null, 0, 1, Update_user_group.class, !IS_TRANSIENT, !IS_VOLATILE, IS_CHANGEABLE, !IS_COMPOSITE, IS_RESOLVE_PROXIES, !IS_UNSETTABLE, IS_UNIQUE, !IS_DERIVED, IS_ORDERED);
    initEAttribute(getUpdate_user_group_Desc(), ecorePackage.getEString(), "desc", null, 0, 1, Update_user_group.class, !IS_TRANSIENT, !IS_VOLATILE, IS_CHANGEABLE, !IS_UNSETTABLE, !IS_ID, IS_UNIQUE, !IS_DERIVED, IS_ORDERED);

    initEClass(delete_user_groupEClass, Delete_user_group.class, "Delete_user_group", !IS_ABSTRACT, !IS_INTERFACE, IS_GENERATED_INSTANCE_CLASS);
    initEReference(getDelete_user_group_Group(), this.getCreate_user_group(), null, "group", null, 0, 1, Delete_user_group.class, !IS_TRANSIENT, !IS_VOLATILE, IS_CHANGEABLE, !IS_COMPOSITE, IS_RESOLVE_PROXIES, !IS_UNSETTABLE, IS_UNIQUE, !IS_DERIVED, IS_ORDERED);

    initEClass(create_userEClass, Create_user.class, "Create_user", !IS_ABSTRACT, !IS_INTERFACE, IS_GENERATED_INSTANCE_CLASS);
    initEAttribute(getCreate_user_Name(), ecorePackage.getEString(), "name", null, 0, 1, Create_user.class, !IS_TRANSIENT, !IS_VOLATILE, IS_CHANGEABLE, !IS_UNSETTABLE, !IS_ID, IS_UNIQUE, !IS_DERIVED, IS_ORDERED);
    initEReference(getCreate_user_Ugname(), this.getCreate_user_group(), null, "ugname", null, 0, 1, Create_user.class, !IS_TRANSIENT, !IS_VOLATILE, IS_CHANGEABLE, !IS_COMPOSITE, IS_RESOLVE_PROXIES, !IS_UNSETTABLE, IS_UNIQUE, !IS_DERIVED, IS_ORDERED);
    initEAttribute(getCreate_user_Passwd(), ecorePackage.getEString(), "passwd", null, 0, 1, Create_user.class, !IS_TRANSIENT, !IS_VOLATILE, IS_CHANGEABLE, !IS_UNSETTABLE, !IS_ID, IS_UNIQUE, !IS_DERIVED, IS_ORDERED);
    initEAttribute(getCreate_user_Fulln(), ecorePackage.getEString(), "fulln", null, 0, 1, Create_user.class, !IS_TRANSIENT, !IS_VOLATILE, IS_CHANGEABLE, !IS_UNSETTABLE, !IS_ID, IS_UNIQUE, !IS_DERIVED, IS_ORDERED);
    initEAttribute(getCreate_user_Af(), ecorePackage.getEInt(), "af", null, 0, 1, Create_user.class, !IS_TRANSIENT, !IS_VOLATILE, IS_CHANGEABLE, !IS_UNSETTABLE, !IS_ID, IS_UNIQUE, !IS_DERIVED, IS_ORDERED);

    initEClass(update_userEClass, Update_user.class, "Update_user", !IS_ABSTRACT, !IS_INTERFACE, IS_GENERATED_INSTANCE_CLASS);
    initEReference(getUpdate_user_User(), this.getCreate_user(), null, "user", null, 0, 1, Update_user.class, !IS_TRANSIENT, !IS_VOLATILE, IS_CHANGEABLE, !IS_COMPOSITE, IS_RESOLVE_PROXIES, !IS_UNSETTABLE, IS_UNIQUE, !IS_DERIVED, IS_ORDERED);
    initEReference(getUpdate_user_Ugname(), this.getCreate_user_group(), null, "ugname", null, 0, 1, Update_user.class, !IS_TRANSIENT, !IS_VOLATILE, IS_CHANGEABLE, !IS_COMPOSITE, IS_RESOLVE_PROXIES, !IS_UNSETTABLE, IS_UNIQUE, !IS_DERIVED, IS_ORDERED);
    initEAttribute(getUpdate_user_Passwd(), ecorePackage.getEString(), "passwd", null, 0, 1, Update_user.class, !IS_TRANSIENT, !IS_VOLATILE, IS_CHANGEABLE, !IS_UNSETTABLE, !IS_ID, IS_UNIQUE, !IS_DERIVED, IS_ORDERED);
    initEAttribute(getUpdate_user_Fulln(), ecorePackage.getEString(), "fulln", null, 0, 1, Update_user.class, !IS_TRANSIENT, !IS_VOLATILE, IS_CHANGEABLE, !IS_UNSETTABLE, !IS_ID, IS_UNIQUE, !IS_DERIVED, IS_ORDERED);
    initEAttribute(getUpdate_user_Af(), ecorePackage.getEInt(), "af", null, 0, 1, Update_user.class, !IS_TRANSIENT, !IS_VOLATILE, IS_CHANGEABLE, !IS_UNSETTABLE, !IS_ID, IS_UNIQUE, !IS_DERIVED, IS_ORDERED);

    initEClass(delete_userEClass, Delete_user.class, "Delete_user", !IS_ABSTRACT, !IS_INTERFACE, IS_GENERATED_INSTANCE_CLASS);
    initEReference(getDelete_user_User(), this.getCreate_user(), null, "user", null, 0, 1, Delete_user.class, !IS_TRANSIENT, !IS_VOLATILE, IS_CHANGEABLE, !IS_COMPOSITE, IS_RESOLVE_PROXIES, !IS_UNSETTABLE, IS_UNIQUE, !IS_DERIVED, IS_ORDERED);

    initEClass(create_contextEClass, Create_context.class, "Create_context", !IS_ABSTRACT, !IS_INTERFACE, IS_GENERATED_INSTANCE_CLASS);
    initEAttribute(getCreate_context_Name(), ecorePackage.getEString(), "name", null, 0, 1, Create_context.class, !IS_TRANSIENT, !IS_VOLATILE, IS_CHANGEABLE, !IS_UNSETTABLE, !IS_ID, IS_UNIQUE, !IS_DERIVED, IS_ORDERED);
    initEAttribute(getCreate_context_Desc(), ecorePackage.getEString(), "desc", null, 0, 1, Create_context.class, !IS_TRANSIENT, !IS_VOLATILE, IS_CHANGEABLE, !IS_UNSETTABLE, !IS_ID, IS_UNIQUE, !IS_DERIVED, IS_ORDERED);
    initEReference(getCreate_context_Env(), this.getCreate_environment(), null, "env", null, 0, 1, Create_context.class, !IS_TRANSIENT, !IS_VOLATILE, IS_CHANGEABLE, !IS_COMPOSITE, IS_RESOLVE_PROXIES, !IS_UNSETTABLE, IS_UNIQUE, !IS_DERIVED, IS_ORDERED);

    initEClass(update_contextEClass, Update_context.class, "Update_context", !IS_ABSTRACT, !IS_INTERFACE, IS_GENERATED_INSTANCE_CLASS);
    initEReference(getUpdate_context_Context(), this.getCreate_context(), null, "context", null, 0, 1, Update_context.class, !IS_TRANSIENT, !IS_VOLATILE, IS_CHANGEABLE, !IS_COMPOSITE, IS_RESOLVE_PROXIES, !IS_UNSETTABLE, IS_UNIQUE, !IS_DERIVED, IS_ORDERED);
    initEAttribute(getUpdate_context_Desc(), ecorePackage.getEString(), "desc", null, 0, 1, Update_context.class, !IS_TRANSIENT, !IS_VOLATILE, IS_CHANGEABLE, !IS_UNSETTABLE, !IS_ID, IS_UNIQUE, !IS_DERIVED, IS_ORDERED);
    initEReference(getUpdate_context_Env(), this.getCreate_environment(), null, "env", null, 0, 1, Update_context.class, !IS_TRANSIENT, !IS_VOLATILE, IS_CHANGEABLE, !IS_COMPOSITE, IS_RESOLVE_PROXIES, !IS_UNSETTABLE, IS_UNIQUE, !IS_DERIVED, IS_ORDERED);

    initEClass(delete_contextEClass, Delete_context.class, "Delete_context", !IS_ABSTRACT, !IS_INTERFACE, IS_GENERATED_INSTANCE_CLASS);
    initEReference(getDelete_context_Context(), this.getCreate_context(), null, "context", null, 0, 1, Delete_context.class, !IS_TRANSIENT, !IS_VOLATILE, IS_CHANGEABLE, !IS_COMPOSITE, IS_RESOLVE_PROXIES, !IS_UNSETTABLE, IS_UNIQUE, !IS_DERIVED, IS_ORDERED);

    initEClass(create_scheduler_typeEClass, Create_scheduler_type.class, "Create_scheduler_type", !IS_ABSTRACT, !IS_INTERFACE, IS_GENERATED_INSTANCE_CLASS);
    initEAttribute(getCreate_scheduler_type_Name(), ecorePackage.getEString(), "name", null, 0, 1, Create_scheduler_type.class, !IS_TRANSIENT, !IS_VOLATILE, IS_CHANGEABLE, !IS_UNSETTABLE, !IS_ID, IS_UNIQUE, !IS_DERIVED, IS_ORDERED);
    initEAttribute(getCreate_scheduler_type_Rtins(), ecorePackage.getEInt(), "rtins", null, 0, 1, Create_scheduler_type.class, !IS_TRANSIENT, !IS_VOLATILE, IS_CHANGEABLE, !IS_UNSETTABLE, !IS_ID, IS_UNIQUE, !IS_DERIVED, IS_ORDERED);
    initEAttribute(getCreate_scheduler_type_Ldf(), ecorePackage.getEInt(), "ldf", null, 0, 1, Create_scheduler_type.class, !IS_TRANSIENT, !IS_VOLATILE, IS_CHANGEABLE, !IS_UNSETTABLE, !IS_ID, IS_UNIQUE, !IS_DERIVED, IS_ORDERED);

    initEClass(create_schedulerEClass, Create_scheduler.class, "Create_scheduler", !IS_ABSTRACT, !IS_INTERFACE, IS_GENERATED_INSTANCE_CLASS);
    initEAttribute(getCreate_scheduler_Name(), ecorePackage.getEString(), "name", null, 0, 1, Create_scheduler.class, !IS_TRANSIENT, !IS_VOLATILE, IS_CHANGEABLE, !IS_UNSETTABLE, !IS_ID, IS_UNIQUE, !IS_DERIVED, IS_ORDERED);
    initEReference(getCreate_scheduler_Lsid(), this.getCreate_load(), null, "lsid", null, 0, 1, Create_scheduler.class, !IS_TRANSIENT, !IS_VOLATILE, IS_CHANGEABLE, !IS_COMPOSITE, IS_RESOLVE_PROXIES, !IS_UNSETTABLE, IS_UNIQUE, !IS_DERIVED, IS_ORDERED);
    initEReference(getCreate_scheduler_Csid(), this.getCreate_context(), null, "csid", null, 0, 1, Create_scheduler.class, !IS_TRANSIENT, !IS_VOLATILE, IS_CHANGEABLE, !IS_COMPOSITE, IS_RESOLVE_PROXIES, !IS_UNSETTABLE, IS_UNIQUE, !IS_DERIVED, IS_ORDERED);
    initEAttribute(getCreate_scheduler_Dtime(), ecorePackage.getEString(), "dtime", null, 0, 1, Create_scheduler.class, !IS_TRANSIENT, !IS_VOLATILE, IS_CHANGEABLE, !IS_UNSETTABLE, !IS_ID, IS_UNIQUE, !IS_DERIVED, IS_ORDERED);
    initEAttribute(getCreate_scheduler_Desc(), ecorePackage.getEString(), "desc", null, 0, 1, Create_scheduler.class, !IS_TRANSIENT, !IS_VOLATILE, IS_CHANGEABLE, !IS_UNSETTABLE, !IS_ID, IS_UNIQUE, !IS_DERIVED, IS_ORDERED);

    initEClass(update_schedulerEClass, Update_scheduler.class, "Update_scheduler", !IS_ABSTRACT, !IS_INTERFACE, IS_GENERATED_INSTANCE_CLASS);
    initEReference(getUpdate_scheduler_Sched(), this.getCreate_scheduler(), null, "sched", null, 0, 1, Update_scheduler.class, !IS_TRANSIENT, !IS_VOLATILE, IS_CHANGEABLE, !IS_COMPOSITE, IS_RESOLVE_PROXIES, !IS_UNSETTABLE, IS_UNIQUE, !IS_DERIVED, IS_ORDERED);
    initEReference(getUpdate_scheduler_Lsid(), this.getCreate_load(), null, "lsid", null, 0, 1, Update_scheduler.class, !IS_TRANSIENT, !IS_VOLATILE, IS_CHANGEABLE, !IS_COMPOSITE, IS_RESOLVE_PROXIES, !IS_UNSETTABLE, IS_UNIQUE, !IS_DERIVED, IS_ORDERED);
    initEReference(getUpdate_scheduler_Csid(), this.getCreate_context(), null, "csid", null, 0, 1, Update_scheduler.class, !IS_TRANSIENT, !IS_VOLATILE, IS_CHANGEABLE, !IS_COMPOSITE, IS_RESOLVE_PROXIES, !IS_UNSETTABLE, IS_UNIQUE, !IS_DERIVED, IS_ORDERED);
    initEAttribute(getUpdate_scheduler_Dtime(), ecorePackage.getEString(), "dtime", null, 0, 1, Update_scheduler.class, !IS_TRANSIENT, !IS_VOLATILE, IS_CHANGEABLE, !IS_UNSETTABLE, !IS_ID, IS_UNIQUE, !IS_DERIVED, IS_ORDERED);
    initEAttribute(getUpdate_scheduler_Desc(), ecorePackage.getEString(), "desc", null, 0, 1, Update_scheduler.class, !IS_TRANSIENT, !IS_VOLATILE, IS_CHANGEABLE, !IS_UNSETTABLE, !IS_ID, IS_UNIQUE, !IS_DERIVED, IS_ORDERED);

    initEClass(delete_schedulerEClass, Delete_scheduler.class, "Delete_scheduler", !IS_ABSTRACT, !IS_INTERFACE, IS_GENERATED_INSTANCE_CLASS);
    initEReference(getDelete_scheduler_Sched(), this.getCreate_scheduler(), null, "sched", null, 0, 1, Delete_scheduler.class, !IS_TRANSIENT, !IS_VOLATILE, IS_CHANGEABLE, !IS_COMPOSITE, IS_RESOLVE_PROXIES, !IS_UNSETTABLE, IS_UNIQUE, !IS_DERIVED, IS_ORDERED);

    initEClass(create_group_dependencyEClass, Create_group_dependency.class, "Create_group_dependency", !IS_ABSTRACT, !IS_INTERFACE, IS_GENERATED_INSTANCE_CLASS);
    initEReference(getCreate_group_dependency_G1(), this.getCreate_group(), null, "g1", null, 0, 1, Create_group_dependency.class, !IS_TRANSIENT, !IS_VOLATILE, IS_CHANGEABLE, !IS_COMPOSITE, IS_RESOLVE_PROXIES, !IS_UNSETTABLE, IS_UNIQUE, !IS_DERIVED, IS_ORDERED);
    initEReference(getCreate_group_dependency_G2(), this.getCreate_group(), null, "g2", null, 0, 1, Create_group_dependency.class, !IS_TRANSIENT, !IS_VOLATILE, IS_CHANGEABLE, !IS_COMPOSITE, IS_RESOLVE_PROXIES, !IS_UNSETTABLE, IS_UNIQUE, !IS_DERIVED, IS_ORDERED);
    initEReference(getCreate_group_dependency_Dc(), this.getDependency_condition(), null, "dc", null, 0, 1, Create_group_dependency.class, !IS_TRANSIENT, !IS_VOLATILE, IS_CHANGEABLE, IS_COMPOSITE, !IS_RESOLVE_PROXIES, !IS_UNSETTABLE, IS_UNIQUE, !IS_DERIVED, IS_ORDERED);

    initEClass(create_task_dependencyEClass, Create_task_dependency.class, "Create_task_dependency", !IS_ABSTRACT, !IS_INTERFACE, IS_GENERATED_INSTANCE_CLASS);
    initEReference(getCreate_task_dependency_T1(), this.getCreate_task(), null, "t1", null, 0, 1, Create_task_dependency.class, !IS_TRANSIENT, !IS_VOLATILE, IS_CHANGEABLE, !IS_COMPOSITE, IS_RESOLVE_PROXIES, !IS_UNSETTABLE, IS_UNIQUE, !IS_DERIVED, IS_ORDERED);
    initEAttribute(getCreate_task_dependency_Dep(), ecorePackage.getEString(), "dep", null, 0, 1, Create_task_dependency.class, !IS_TRANSIENT, !IS_VOLATILE, IS_CHANGEABLE, !IS_UNSETTABLE, !IS_ID, IS_UNIQUE, !IS_DERIVED, IS_ORDERED);
    initEReference(getCreate_task_dependency_T2(), this.getCreate_task(), null, "t2", null, 0, 1, Create_task_dependency.class, !IS_TRANSIENT, !IS_VOLATILE, IS_CHANGEABLE, !IS_COMPOSITE, IS_RESOLVE_PROXIES, !IS_UNSETTABLE, IS_UNIQUE, !IS_DERIVED, IS_ORDERED);
    initEReference(getCreate_task_dependency_Dc(), this.getDependency_condition(), null, "dc", null, 0, 1, Create_task_dependency.class, !IS_TRANSIENT, !IS_VOLATILE, IS_CHANGEABLE, IS_COMPOSITE, !IS_RESOLVE_PROXIES, !IS_UNSETTABLE, IS_UNIQUE, !IS_DERIVED, IS_ORDERED);

    initEClass(dependency_conditionEClass, Dependency_condition.class, "Dependency_condition", !IS_ABSTRACT, !IS_INTERFACE, IS_GENERATED_INSTANCE_CLASS);
    initEAttribute(getDependency_condition_Success(), ecorePackage.getEBoolean(), "success", null, 0, 1, Dependency_condition.class, !IS_TRANSIENT, !IS_VOLATILE, IS_CHANGEABLE, !IS_UNSETTABLE, !IS_ID, IS_UNIQUE, !IS_DERIVED, IS_ORDERED);
    initEAttribute(getDependency_condition_Finish(), ecorePackage.getEBoolean(), "finish", null, 0, 1, Dependency_condition.class, !IS_TRANSIENT, !IS_VOLATILE, IS_CHANGEABLE, !IS_UNSETTABLE, !IS_ID, IS_UNIQUE, !IS_DERIVED, IS_ORDERED);
    initEAttribute(getDependency_condition_Error(), ecorePackage.getEBoolean(), "error", null, 0, 1, Dependency_condition.class, !IS_TRANSIENT, !IS_VOLATILE, IS_CHANGEABLE, !IS_UNSETTABLE, !IS_ID, IS_UNIQUE, !IS_DERIVED, IS_ORDERED);
    initEAttribute(getDependency_condition_Empty(), ecorePackage.getEBoolean(), "empty", null, 0, 1, Dependency_condition.class, !IS_TRANSIENT, !IS_VOLATILE, IS_CHANGEABLE, !IS_UNSETTABLE, !IS_ID, IS_UNIQUE, !IS_DERIVED, IS_ORDERED);

    initEClass(etl_tool_nameEClass, Etl_tool_name.class, "Etl_tool_name", !IS_ABSTRACT, !IS_INTERFACE, IS_GENERATED_INSTANCE_CLASS);
    initEAttribute(getEtl_tool_name_Name(), ecorePackage.getEString(), "name", null, 0, 1, Etl_tool_name.class, !IS_TRANSIENT, !IS_VOLATILE, IS_CHANGEABLE, !IS_UNSETTABLE, !IS_ID, IS_UNIQUE, !IS_DERIVED, IS_ORDERED);

    initEClass(run_taskEClass, Run_task.class, "Run_task", !IS_ABSTRACT, !IS_INTERFACE, IS_GENERATED_INSTANCE_CLASS);
    initEReference(getRun_task_Task(), this.getCreate_task(), null, "task", null, 0, 1, Run_task.class, !IS_TRANSIENT, !IS_VOLATILE, IS_CHANGEABLE, !IS_COMPOSITE, IS_RESOLVE_PROXIES, !IS_UNSETTABLE, IS_UNIQUE, !IS_DERIVED, IS_ORDERED);

    initEClass(run_groupEClass, Run_group.class, "Run_group", !IS_ABSTRACT, !IS_INTERFACE, IS_GENERATED_INSTANCE_CLASS);
    initEReference(getRun_group_Group(), this.getCreate_group(), null, "group", null, 0, 1, Run_group.class, !IS_TRANSIENT, !IS_VOLATILE, IS_CHANGEABLE, !IS_COMPOSITE, IS_RESOLVE_PROXIES, !IS_UNSETTABLE, IS_UNIQUE, !IS_DERIVED, IS_ORDERED);

    initEClass(run_loadEClass, Run_load.class, "Run_load", !IS_ABSTRACT, !IS_INTERFACE, IS_GENERATED_INSTANCE_CLASS);
    initEReference(getRun_load_Load(), this.getCreate_load(), null, "load", null, 0, 1, Run_load.class, !IS_TRANSIENT, !IS_VOLATILE, IS_CHANGEABLE, !IS_COMPOSITE, IS_RESOLVE_PROXIES, !IS_UNSETTABLE, IS_UNIQUE, !IS_DERIVED, IS_ORDERED);

    initEClass(parametersEClass, Parameters.class, "Parameters", !IS_ABSTRACT, !IS_INTERFACE, IS_GENERATED_INSTANCE_CLASS);
    initEAttribute(getParameters_Name(), ecorePackage.getEString(), "name", null, 0, 1, Parameters.class, !IS_TRANSIENT, !IS_VOLATILE, IS_CHANGEABLE, !IS_UNSETTABLE, !IS_ID, IS_UNIQUE, !IS_DERIVED, IS_ORDERED);
    initEAttribute(getParameters_Parameter(), ecorePackage.getEString(), "parameter", null, 0, 1, Parameters.class, !IS_TRANSIENT, !IS_VOLATILE, IS_CHANGEABLE, !IS_UNSETTABLE, !IS_ID, IS_UNIQUE, !IS_DERIVED, IS_ORDERED);

    initEClass(db_typeEClass, Db_type.class, "Db_type", !IS_ABSTRACT, !IS_INTERFACE, IS_GENERATED_INSTANCE_CLASS);
    initEAttribute(getDb_type_Name(), ecorePackage.getEString(), "name", null, 0, 1, Db_type.class, !IS_TRANSIENT, !IS_VOLATILE, IS_CHANGEABLE, !IS_UNSETTABLE, !IS_ID, IS_UNIQUE, !IS_DERIVED, IS_ORDERED);

    initEClass(create_tableEClass, Create_table.class, "Create_table", !IS_ABSTRACT, !IS_INTERFACE, IS_GENERATED_INSTANCE_CLASS);
    initEAttribute(getCreate_table_Name(), ecorePackage.getEString(), "name", null, 0, 1, Create_table.class, !IS_TRANSIENT, !IS_VOLATILE, IS_CHANGEABLE, !IS_UNSETTABLE, !IS_ID, IS_UNIQUE, !IS_DERIVED, IS_ORDERED);
    initEReference(getCreate_table_Columns(), this.getColumn_elem(), null, "columns", null, 0, -1, Create_table.class, !IS_TRANSIENT, !IS_VOLATILE, IS_CHANGEABLE, IS_COMPOSITE, !IS_RESOLVE_PROXIES, !IS_UNSETTABLE, IS_UNIQUE, !IS_DERIVED, IS_ORDERED);

    initEClass(truncate_statementEClass, Truncate_statement.class, "Truncate_statement", !IS_ABSTRACT, !IS_INTERFACE, IS_GENERATED_INSTANCE_CLASS);
    initEReference(getTruncate_statement_Table(), this.getCreate_table(), null, "table", null, 0, 1, Truncate_statement.class, !IS_TRANSIENT, !IS_VOLATILE, IS_CHANGEABLE, !IS_COMPOSITE, IS_RESOLVE_PROXIES, !IS_UNSETTABLE, IS_UNIQUE, !IS_DERIVED, IS_ORDERED);
    initEAttribute(getTruncate_statement_Trun(), ecorePackage.getEBoolean(), "trun", null, 0, 1, Truncate_statement.class, !IS_TRANSIENT, !IS_VOLATILE, IS_CHANGEABLE, !IS_UNSETTABLE, !IS_ID, IS_UNIQUE, !IS_DERIVED, IS_ORDERED);

    initEClass(cursorEClass, Cursor.class, "Cursor", !IS_ABSTRACT, !IS_INTERFACE, IS_GENERATED_INSTANCE_CLASS);
    initEReference(getCursor_Table(), this.getCreate_table(), null, "table", null, 0, 1, Cursor.class, !IS_TRANSIENT, !IS_VOLATILE, IS_CHANGEABLE, !IS_COMPOSITE, IS_RESOLVE_PROXIES, !IS_UNSETTABLE, IS_UNIQUE, !IS_DERIVED, IS_ORDERED);
    initEAttribute(getCursor_Cur(), ecorePackage.getEBoolean(), "cur", null, 0, 1, Cursor.class, !IS_TRANSIENT, !IS_VOLATILE, IS_CHANGEABLE, !IS_UNSETTABLE, !IS_ID, IS_UNIQUE, !IS_DERIVED, IS_ORDERED);

    initEClass(scd4EClass, org.xtext.example.etlcl.etlcl.SCD4.class, "SCD4", !IS_ABSTRACT, !IS_INTERFACE, IS_GENERATED_INSTANCE_CLASS);
    initEReference(getSCD4_Table(), this.getCreate_table(), null, "table", null, 0, 1, org.xtext.example.etlcl.etlcl.SCD4.class, !IS_TRANSIENT, !IS_VOLATILE, IS_CHANGEABLE, !IS_COMPOSITE, IS_RESOLVE_PROXIES, !IS_UNSETTABLE, IS_UNIQUE, !IS_DERIVED, IS_ORDERED);
    initEAttribute(getSCD4_Scd4(), ecorePackage.getEBoolean(), "scd4", null, 0, 1, org.xtext.example.etlcl.etlcl.SCD4.class, !IS_TRANSIENT, !IS_VOLATILE, IS_CHANGEABLE, !IS_UNSETTABLE, !IS_ID, IS_UNIQUE, !IS_DERIVED, IS_ORDERED);

    initEClass(scd2EClass, org.xtext.example.etlcl.etlcl.SCD2.class, "SCD2", !IS_ABSTRACT, !IS_INTERFACE, IS_GENERATED_INSTANCE_CLASS);
    initEReference(getSCD2_Table(), this.getCreate_table(), null, "table", null, 0, 1, org.xtext.example.etlcl.etlcl.SCD2.class, !IS_TRANSIENT, !IS_VOLATILE, IS_CHANGEABLE, !IS_COMPOSITE, IS_RESOLVE_PROXIES, !IS_UNSETTABLE, IS_UNIQUE, !IS_DERIVED, IS_ORDERED);
    initEAttribute(getSCD2_Scd2(), ecorePackage.getEBoolean(), "scd2", null, 0, 1, org.xtext.example.etlcl.etlcl.SCD2.class, !IS_TRANSIENT, !IS_VOLATILE, IS_CHANGEABLE, !IS_UNSETTABLE, !IS_ID, IS_UNIQUE, !IS_DERIVED, IS_ORDERED);

    initEClass(unionEClass, Union.class, "Union", !IS_ABSTRACT, !IS_INTERFACE, IS_GENERATED_INSTANCE_CLASS);
    initEReference(getUnion_Select1(), this.getSelect_statement(), null, "select1", null, 0, 1, Union.class, !IS_TRANSIENT, !IS_VOLATILE, IS_CHANGEABLE, !IS_COMPOSITE, IS_RESOLVE_PROXIES, !IS_UNSETTABLE, IS_UNIQUE, !IS_DERIVED, IS_ORDERED);
    initEAttribute(getUnion_Union(), ecorePackage.getEBoolean(), "union", null, 0, 1, Union.class, !IS_TRANSIENT, !IS_VOLATILE, IS_CHANGEABLE, !IS_UNSETTABLE, !IS_ID, IS_UNIQUE, !IS_DERIVED, IS_ORDERED);
    initEReference(getUnion_Select2(), this.getSelect_statement(), null, "select2", null, 0, 1, Union.class, !IS_TRANSIENT, !IS_VOLATILE, IS_CHANGEABLE, !IS_COMPOSITE, IS_RESOLVE_PROXIES, !IS_UNSETTABLE, IS_UNIQUE, !IS_DERIVED, IS_ORDERED);

    initEClass(sortEClass, Sort.class, "Sort", !IS_ABSTRACT, !IS_INTERFACE, IS_GENERATED_INSTANCE_CLASS);
    initEReference(getSort_Table(), this.getCreate_table(), null, "table", null, 0, 1, Sort.class, !IS_TRANSIENT, !IS_VOLATILE, IS_CHANGEABLE, !IS_COMPOSITE, IS_RESOLVE_PROXIES, !IS_UNSETTABLE, IS_UNIQUE, !IS_DERIVED, IS_ORDERED);
    initEAttribute(getSort_Sort(), ecorePackage.getEBoolean(), "sort", null, 0, 1, Sort.class, !IS_TRANSIENT, !IS_VOLATILE, IS_CHANGEABLE, !IS_UNSETTABLE, !IS_ID, IS_UNIQUE, !IS_DERIVED, IS_ORDERED);

    initEClass(flowEClass, Flow.class, "Flow", !IS_ABSTRACT, !IS_INTERFACE, IS_GENERATED_INSTANCE_CLASS);
    initEReference(getFlow_Table1(), this.getCreate_table(), null, "table1", null, 0, 1, Flow.class, !IS_TRANSIENT, !IS_VOLATILE, IS_CHANGEABLE, !IS_COMPOSITE, IS_RESOLVE_PROXIES, !IS_UNSETTABLE, IS_UNIQUE, !IS_DERIVED, IS_ORDERED);
    initEAttribute(getFlow_Flow(), ecorePackage.getEBoolean(), "flow", null, 0, 1, Flow.class, !IS_TRANSIENT, !IS_VOLATILE, IS_CHANGEABLE, !IS_UNSETTABLE, !IS_ID, IS_UNIQUE, !IS_DERIVED, IS_ORDERED);
    initEReference(getFlow_Table2(), this.getCreate_table(), null, "table2", null, 0, 1, Flow.class, !IS_TRANSIENT, !IS_VOLATILE, IS_CHANGEABLE, !IS_COMPOSITE, IS_RESOLVE_PROXIES, !IS_UNSETTABLE, IS_UNIQUE, !IS_DERIVED, IS_ORDERED);

    initEClass(delete_statementEClass, Delete_statement.class, "Delete_statement", !IS_ABSTRACT, !IS_INTERFACE, IS_GENERATED_INSTANCE_CLASS);
    initEReference(getDelete_statement_Src(), this.getCreate_table(), null, "src", null, 0, 1, Delete_statement.class, !IS_TRANSIENT, !IS_VOLATILE, IS_CHANGEABLE, !IS_COMPOSITE, IS_RESOLVE_PROXIES, !IS_UNSETTABLE, IS_UNIQUE, !IS_DERIVED, IS_ORDERED);
    initEAttribute(getDelete_statement_Where(), ecorePackage.getEBoolean(), "where", null, 0, 1, Delete_statement.class, !IS_TRANSIENT, !IS_VOLATILE, IS_CHANGEABLE, !IS_UNSETTABLE, !IS_ID, IS_UNIQUE, !IS_DERIVED, IS_ORDERED);
    initEReference(getDelete_statement_Cond(), this.getSearch_condition(), null, "cond", null, 0, 1, Delete_statement.class, !IS_TRANSIENT, !IS_VOLATILE, IS_CHANGEABLE, IS_COMPOSITE, !IS_RESOLVE_PROXIES, !IS_UNSETTABLE, IS_UNIQUE, !IS_DERIVED, IS_ORDERED);

    initEClass(update_statementEClass, Update_statement.class, "Update_statement", !IS_ABSTRACT, !IS_INTERFACE, IS_GENERATED_INSTANCE_CLASS);
    initEReference(getUpdate_statement_Table(), this.getCreate_table(), null, "table", null, 0, 1, Update_statement.class, !IS_TRANSIENT, !IS_VOLATILE, IS_CHANGEABLE, !IS_COMPOSITE, IS_RESOLVE_PROXIES, !IS_UNSETTABLE, IS_UNIQUE, !IS_DERIVED, IS_ORDERED);
    initEReference(getUpdate_statement_Update(), this.getUpdate_elem(), null, "update", null, 0, -1, Update_statement.class, !IS_TRANSIENT, !IS_VOLATILE, IS_CHANGEABLE, IS_COMPOSITE, !IS_RESOLVE_PROXIES, !IS_UNSETTABLE, IS_UNIQUE, !IS_DERIVED, IS_ORDERED);
    initEAttribute(getUpdate_statement_Where(), ecorePackage.getEBoolean(), "where", null, 0, 1, Update_statement.class, !IS_TRANSIENT, !IS_VOLATILE, IS_CHANGEABLE, !IS_UNSETTABLE, !IS_ID, IS_UNIQUE, !IS_DERIVED, IS_ORDERED);
    initEReference(getUpdate_statement_Cond(), this.getSearch_condition(), null, "cond", null, 0, 1, Update_statement.class, !IS_TRANSIENT, !IS_VOLATILE, IS_CHANGEABLE, IS_COMPOSITE, !IS_RESOLVE_PROXIES, !IS_UNSETTABLE, IS_UNIQUE, !IS_DERIVED, IS_ORDERED);

    initEClass(update_elemEClass, Update_elem.class, "Update_elem", !IS_ABSTRACT, !IS_INTERFACE, IS_GENERATED_INSTANCE_CLASS);
    initEReference(getUpdate_elem_Column(), this.getColumn_elem(), null, "column", null, 0, 1, Update_elem.class, !IS_TRANSIENT, !IS_VOLATILE, IS_CHANGEABLE, !IS_COMPOSITE, IS_RESOLVE_PROXIES, !IS_UNSETTABLE, IS_UNIQUE, !IS_DERIVED, IS_ORDERED);
    initEReference(getUpdate_elem_E(), this.getExpression(), null, "e", null, 0, 1, Update_elem.class, !IS_TRANSIENT, !IS_VOLATILE, IS_CHANGEABLE, IS_COMPOSITE, !IS_RESOLVE_PROXIES, !IS_UNSETTABLE, IS_UNIQUE, !IS_DERIVED, IS_ORDERED);

    initEClass(insert_statementEClass, Insert_statement.class, "Insert_statement", !IS_ABSTRACT, !IS_INTERFACE, IS_GENERATED_INSTANCE_CLASS);
    initEReference(getInsert_statement_Table(), this.getCreate_table(), null, "table", null, 0, 1, Insert_statement.class, !IS_TRANSIENT, !IS_VOLATILE, IS_CHANGEABLE, !IS_COMPOSITE, IS_RESOLVE_PROXIES, !IS_UNSETTABLE, IS_UNIQUE, !IS_DERIVED, IS_ORDERED);
    initEReference(getInsert_statement_Any(), this.getAnything(), null, "any", null, 0, -1, Insert_statement.class, !IS_TRANSIENT, !IS_VOLATILE, IS_CHANGEABLE, IS_COMPOSITE, !IS_RESOLVE_PROXIES, !IS_UNSETTABLE, IS_UNIQUE, !IS_DERIVED, IS_ORDERED);

    initEClass(anythingEClass, Anything.class, "Anything", !IS_ABSTRACT, !IS_INTERFACE, IS_GENERATED_INSTANCE_CLASS);
    initEAttribute(getAnything_Intiger(), ecorePackage.getEBoolean(), "intiger", null, 0, 1, Anything.class, !IS_TRANSIENT, !IS_VOLATILE, IS_CHANGEABLE, !IS_UNSETTABLE, !IS_ID, IS_UNIQUE, !IS_DERIVED, IS_ORDERED);
    initEAttribute(getAnything_String(), ecorePackage.getEBoolean(), "string", null, 0, 1, Anything.class, !IS_TRANSIENT, !IS_VOLATILE, IS_CHANGEABLE, !IS_UNSETTABLE, !IS_ID, IS_UNIQUE, !IS_DERIVED, IS_ORDERED);

    initEClass(column_elemEClass, Column_elem.class, "Column_elem", !IS_ABSTRACT, !IS_INTERFACE, IS_GENERATED_INSTANCE_CLASS);
    initEAttribute(getColumn_elem_Name(), ecorePackage.getEString(), "name", null, 0, 1, Column_elem.class, !IS_TRANSIENT, !IS_VOLATILE, IS_CHANGEABLE, !IS_UNSETTABLE, !IS_ID, IS_UNIQUE, !IS_DERIVED, IS_ORDERED);
    initEAttribute(getColumn_elem_Data_type(), ecorePackage.getEString(), "data_type", null, 0, 1, Column_elem.class, !IS_TRANSIENT, !IS_VOLATILE, IS_CHANGEABLE, !IS_UNSETTABLE, !IS_ID, IS_UNIQUE, !IS_DERIVED, IS_ORDERED);

    initEClass(select_statementEClass, Select_statement.class, "Select_statement", !IS_ABSTRACT, !IS_INTERFACE, IS_GENERATED_INSTANCE_CLASS);
    initEAttribute(getSelect_statement_Name(), ecorePackage.getEString(), "name", null, 0, 1, Select_statement.class, !IS_TRANSIENT, !IS_VOLATILE, IS_CHANGEABLE, !IS_UNSETTABLE, !IS_ID, IS_UNIQUE, !IS_DERIVED, IS_ORDERED);
    initEReference(getSelect_statement_Select(), this.getSelect_st(), null, "select", null, 0, 1, Select_statement.class, !IS_TRANSIENT, !IS_VOLATILE, IS_CHANGEABLE, IS_COMPOSITE, !IS_RESOLVE_PROXIES, !IS_UNSETTABLE, IS_UNIQUE, !IS_DERIVED, IS_ORDERED);

    initEClass(select_stEClass, Select_st.class, "Select_st", !IS_ABSTRACT, !IS_INTERFACE, IS_GENERATED_INSTANCE_CLASS);
    initEAttribute(getSelect_st_Distinct(), ecorePackage.getEBoolean(), "distinct", null, 0, 1, Select_st.class, !IS_TRANSIENT, !IS_VOLATILE, IS_CHANGEABLE, !IS_UNSETTABLE, !IS_ID, IS_UNIQUE, !IS_DERIVED, IS_ORDERED);
    initEAttribute(getSelect_st_Top(), ecorePackage.getEBoolean(), "top", null, 0, 1, Select_st.class, !IS_TRANSIENT, !IS_VOLATILE, IS_CHANGEABLE, !IS_UNSETTABLE, !IS_ID, IS_UNIQUE, !IS_DERIVED, IS_ORDERED);
    initEAttribute(getSelect_st_Num(), ecorePackage.getEInt(), "num", null, 0, 1, Select_st.class, !IS_TRANSIENT, !IS_VOLATILE, IS_CHANGEABLE, !IS_UNSETTABLE, !IS_ID, IS_UNIQUE, !IS_DERIVED, IS_ORDERED);
    initEReference(getSelect_st_Select(), this.getSelect_list(), null, "select", null, 0, -1, Select_st.class, !IS_TRANSIENT, !IS_VOLATILE, IS_CHANGEABLE, IS_COMPOSITE, !IS_RESOLVE_PROXIES, !IS_UNSETTABLE, IS_UNIQUE, !IS_DERIVED, IS_ORDERED);
    initEReference(getSelect_st_Src(), this.getTable_sources(), null, "src", null, 0, 1, Select_st.class, !IS_TRANSIENT, !IS_VOLATILE, IS_CHANGEABLE, IS_COMPOSITE, !IS_RESOLVE_PROXIES, !IS_UNSETTABLE, IS_UNIQUE, !IS_DERIVED, IS_ORDERED);
    initEAttribute(getSelect_st_Where(), ecorePackage.getEBoolean(), "where", null, 0, 1, Select_st.class, !IS_TRANSIENT, !IS_VOLATILE, IS_CHANGEABLE, !IS_UNSETTABLE, !IS_ID, IS_UNIQUE, !IS_DERIVED, IS_ORDERED);
    initEReference(getSelect_st_Sc(), this.getSearch_condition(), null, "sc", null, 0, 1, Select_st.class, !IS_TRANSIENT, !IS_VOLATILE, IS_CHANGEABLE, IS_COMPOSITE, !IS_RESOLVE_PROXIES, !IS_UNSETTABLE, IS_UNIQUE, !IS_DERIVED, IS_ORDERED);
    initEAttribute(getSelect_st_Group(), ecorePackage.getEBoolean(), "group", null, 0, 1, Select_st.class, !IS_TRANSIENT, !IS_VOLATILE, IS_CHANGEABLE, !IS_UNSETTABLE, !IS_ID, IS_UNIQUE, !IS_DERIVED, IS_ORDERED);
    initEReference(getSelect_st_Gbi(), this.getExpression(), null, "gbi", null, 0, -1, Select_st.class, !IS_TRANSIENT, !IS_VOLATILE, IS_CHANGEABLE, IS_COMPOSITE, !IS_RESOLVE_PROXIES, !IS_UNSETTABLE, IS_UNIQUE, !IS_DERIVED, IS_ORDERED);
    initEAttribute(getSelect_st_Order(), ecorePackage.getEBoolean(), "order", null, 0, 1, Select_st.class, !IS_TRANSIENT, !IS_VOLATILE, IS_CHANGEABLE, !IS_UNSETTABLE, !IS_ID, IS_UNIQUE, !IS_DERIVED, IS_ORDERED);
    initEReference(getSelect_st_Obe(), this.getOrder_by_expression(), null, "obe", null, 0, -1, Select_st.class, !IS_TRANSIENT, !IS_VOLATILE, IS_CHANGEABLE, IS_COMPOSITE, !IS_RESOLVE_PROXIES, !IS_UNSETTABLE, IS_UNIQUE, !IS_DERIVED, IS_ORDERED);

    initEClass(order_by_expressionEClass, Order_by_expression.class, "Order_by_expression", !IS_ABSTRACT, !IS_INTERFACE, IS_GENERATED_INSTANCE_CLASS);
    initEReference(getOrder_by_expression_Exp(), this.getExpression(), null, "exp", null, 0, 1, Order_by_expression.class, !IS_TRANSIENT, !IS_VOLATILE, IS_CHANGEABLE, IS_COMPOSITE, !IS_RESOLVE_PROXIES, !IS_UNSETTABLE, IS_UNIQUE, !IS_DERIVED, IS_ORDERED);
    initEAttribute(getOrder_by_expression_Asc(), ecorePackage.getEBoolean(), "asc", null, 0, 1, Order_by_expression.class, !IS_TRANSIENT, !IS_VOLATILE, IS_CHANGEABLE, !IS_UNSETTABLE, !IS_ID, IS_UNIQUE, !IS_DERIVED, IS_ORDERED);
    initEAttribute(getOrder_by_expression_Desc(), ecorePackage.getEBoolean(), "desc", null, 0, 1, Order_by_expression.class, !IS_TRANSIENT, !IS_VOLATILE, IS_CHANGEABLE, !IS_UNSETTABLE, !IS_ID, IS_UNIQUE, !IS_DERIVED, IS_ORDERED);

    initEClass(table_sourcesEClass, Table_sources.class, "Table_sources", !IS_ABSTRACT, !IS_INTERFACE, IS_GENERATED_INSTANCE_CLASS);
    initEReference(getTable_sources_Tbl(), this.getTable_source(), null, "tbl", null, 0, -1, Table_sources.class, !IS_TRANSIENT, !IS_VOLATILE, IS_CHANGEABLE, IS_COMPOSITE, !IS_RESOLVE_PROXIES, !IS_UNSETTABLE, IS_UNIQUE, !IS_DERIVED, IS_ORDERED);

    initEClass(table_sourceEClass, Table_source.class, "Table_source", !IS_ABSTRACT, !IS_INTERFACE, IS_GENERATED_INSTANCE_CLASS);
    initEReference(getTable_source_Tsij(), this.getTable_source_item_joined(), null, "tsij", null, 0, 1, Table_source.class, !IS_TRANSIENT, !IS_VOLATILE, IS_CHANGEABLE, IS_COMPOSITE, !IS_RESOLVE_PROXIES, !IS_UNSETTABLE, IS_UNIQUE, !IS_DERIVED, IS_ORDERED);
    initEReference(getTable_source_Tsij2(), this.getTable_source_item_joined(), null, "tsij2", null, 0, 1, Table_source.class, !IS_TRANSIENT, !IS_VOLATILE, IS_CHANGEABLE, IS_COMPOSITE, !IS_RESOLVE_PROXIES, !IS_UNSETTABLE, IS_UNIQUE, !IS_DERIVED, IS_ORDERED);

    initEClass(table_source_item_joinedEClass, Table_source_item_joined.class, "Table_source_item_joined", !IS_ABSTRACT, !IS_INTERFACE, IS_GENERATED_INSTANCE_CLASS);
    initEReference(getTable_source_item_joined_Name(), this.getCreate_table(), null, "name", null, 0, 1, Table_source_item_joined.class, !IS_TRANSIENT, !IS_VOLATILE, IS_CHANGEABLE, !IS_COMPOSITE, IS_RESOLVE_PROXIES, !IS_UNSETTABLE, IS_UNIQUE, !IS_DERIVED, IS_ORDERED);
    initEReference(getTable_source_item_joined_Join(), this.getJoin_part(), null, "join", null, 0, -1, Table_source_item_joined.class, !IS_TRANSIENT, !IS_VOLATILE, IS_CHANGEABLE, IS_COMPOSITE, !IS_RESOLVE_PROXIES, !IS_UNSETTABLE, IS_UNIQUE, !IS_DERIVED, IS_ORDERED);

    initEClass(join_partEClass, Join_part.class, "Join_part", !IS_ABSTRACT, !IS_INTERFACE, IS_GENERATED_INSTANCE_CLASS);
    initEAttribute(getJoin_part_Inner(), ecorePackage.getEBoolean(), "inner", null, 0, 1, Join_part.class, !IS_TRANSIENT, !IS_VOLATILE, IS_CHANGEABLE, !IS_UNSETTABLE, !IS_ID, IS_UNIQUE, !IS_DERIVED, IS_ORDERED);
    initEAttribute(getJoin_part_Left(), ecorePackage.getEBoolean(), "left", null, 0, 1, Join_part.class, !IS_TRANSIENT, !IS_VOLATILE, IS_CHANGEABLE, !IS_UNSETTABLE, !IS_ID, IS_UNIQUE, !IS_DERIVED, IS_ORDERED);
    initEAttribute(getJoin_part_Right(), ecorePackage.getEBoolean(), "right", null, 0, 1, Join_part.class, !IS_TRANSIENT, !IS_VOLATILE, IS_CHANGEABLE, !IS_UNSETTABLE, !IS_ID, IS_UNIQUE, !IS_DERIVED, IS_ORDERED);
    initEAttribute(getJoin_part_Full(), ecorePackage.getEBoolean(), "full", null, 0, 1, Join_part.class, !IS_TRANSIENT, !IS_VOLATILE, IS_CHANGEABLE, !IS_UNSETTABLE, !IS_ID, IS_UNIQUE, !IS_DERIVED, IS_ORDERED);
    initEAttribute(getJoin_part_Outer(), ecorePackage.getEBoolean(), "outer", null, 0, 1, Join_part.class, !IS_TRANSIENT, !IS_VOLATILE, IS_CHANGEABLE, !IS_UNSETTABLE, !IS_ID, IS_UNIQUE, !IS_DERIVED, IS_ORDERED);
    initEReference(getJoin_part_Src(), this.getTable_source(), null, "src", null, 0, 1, Join_part.class, !IS_TRANSIENT, !IS_VOLATILE, IS_CHANGEABLE, IS_COMPOSITE, !IS_RESOLVE_PROXIES, !IS_UNSETTABLE, IS_UNIQUE, !IS_DERIVED, IS_ORDERED);
    initEReference(getJoin_part_Search(), this.getSearch_condition(), null, "search", null, 0, 1, Join_part.class, !IS_TRANSIENT, !IS_VOLATILE, IS_CHANGEABLE, IS_COMPOSITE, !IS_RESOLVE_PROXIES, !IS_UNSETTABLE, IS_UNIQUE, !IS_DERIVED, IS_ORDERED);

    initEClass(search_conditionEClass, Search_condition.class, "Search_condition", !IS_ABSTRACT, !IS_INTERFACE, IS_GENERATED_INSTANCE_CLASS);
    initEReference(getSearch_condition_S1(), this.getSearch_condition_and(), null, "s1", null, 0, -1, Search_condition.class, !IS_TRANSIENT, !IS_VOLATILE, IS_CHANGEABLE, IS_COMPOSITE, !IS_RESOLVE_PROXIES, !IS_UNSETTABLE, IS_UNIQUE, !IS_DERIVED, IS_ORDERED);

    initEClass(search_condition_andEClass, Search_condition_and.class, "Search_condition_and", !IS_ABSTRACT, !IS_INTERFACE, IS_GENERATED_INSTANCE_CLASS);
    initEReference(getSearch_condition_and_S2(), this.getSearch_condition_not(), null, "s2", null, 0, -1, Search_condition_and.class, !IS_TRANSIENT, !IS_VOLATILE, IS_CHANGEABLE, IS_COMPOSITE, !IS_RESOLVE_PROXIES, !IS_UNSETTABLE, IS_UNIQUE, !IS_DERIVED, IS_ORDERED);

    initEClass(search_condition_notEClass, Search_condition_not.class, "Search_condition_not", !IS_ABSTRACT, !IS_INTERFACE, IS_GENERATED_INSTANCE_CLASS);
    initEAttribute(getSearch_condition_not_Not(), ecorePackage.getEString(), "not", null, 0, 1, Search_condition_not.class, !IS_TRANSIENT, !IS_VOLATILE, IS_CHANGEABLE, !IS_UNSETTABLE, !IS_ID, IS_UNIQUE, !IS_DERIVED, IS_ORDERED);
    initEReference(getSearch_condition_not_Pred(), this.getPredicate(), null, "pred", null, 0, 1, Search_condition_not.class, !IS_TRANSIENT, !IS_VOLATILE, IS_CHANGEABLE, IS_COMPOSITE, !IS_RESOLVE_PROXIES, !IS_UNSETTABLE, IS_UNIQUE, !IS_DERIVED, IS_ORDERED);

    initEClass(predicateEClass, Predicate.class, "Predicate", !IS_ABSTRACT, !IS_INTERFACE, IS_GENERATED_INSTANCE_CLASS);
    initEAttribute(getPredicate_Exist(), ecorePackage.getEBoolean(), "exist", null, 0, 1, Predicate.class, !IS_TRANSIENT, !IS_VOLATILE, IS_CHANGEABLE, !IS_UNSETTABLE, !IS_ID, IS_UNIQUE, !IS_DERIVED, IS_ORDERED);
    initEReference(getPredicate_Sub(), this.getSubquery(), null, "sub", null, 0, 1, Predicate.class, !IS_TRANSIENT, !IS_VOLATILE, IS_CHANGEABLE, IS_COMPOSITE, !IS_RESOLVE_PROXIES, !IS_UNSETTABLE, IS_UNIQUE, !IS_DERIVED, IS_ORDERED);
    initEAttribute(getPredicate_Left_bra(), ecorePackage.getEBoolean(), "left_bra", null, 0, 1, Predicate.class, !IS_TRANSIENT, !IS_VOLATILE, IS_CHANGEABLE, !IS_UNSETTABLE, !IS_ID, IS_UNIQUE, !IS_DERIVED, IS_ORDERED);
    initEReference(getPredicate_Search(), this.getSearch_condition(), null, "search", null, 0, -1, Predicate.class, !IS_TRANSIENT, !IS_VOLATILE, IS_CHANGEABLE, IS_COMPOSITE, !IS_RESOLVE_PROXIES, !IS_UNSETTABLE, IS_UNIQUE, !IS_DERIVED, IS_ORDERED);
    initEReference(getPredicate_E(), this.getExpression(), null, "e", null, 0, 1, Predicate.class, !IS_TRANSIENT, !IS_VOLATILE, IS_CHANGEABLE, IS_COMPOSITE, !IS_RESOLVE_PROXIES, !IS_UNSETTABLE, IS_UNIQUE, !IS_DERIVED, IS_ORDERED);
    initEReference(getPredicate_C(), this.getC_operator(), null, "c", null, 0, 1, Predicate.class, !IS_TRANSIENT, !IS_VOLATILE, IS_CHANGEABLE, IS_COMPOSITE, !IS_RESOLVE_PROXIES, !IS_UNSETTABLE, IS_UNIQUE, !IS_DERIVED, IS_ORDERED);
    initEReference(getPredicate_E2(), this.getExpression(), null, "e2", null, 0, 1, Predicate.class, !IS_TRANSIENT, !IS_VOLATILE, IS_CHANGEABLE, IS_COMPOSITE, !IS_RESOLVE_PROXIES, !IS_UNSETTABLE, IS_UNIQUE, !IS_DERIVED, IS_ORDERED);

    initEClass(expressionEClass, Expression.class, "Expression", !IS_ABSTRACT, !IS_INTERFACE, IS_GENERATED_INSTANCE_CLASS);
    initEAttribute(getExpression_Nul(), ecorePackage.getEBoolean(), "nul", null, 0, 1, Expression.class, !IS_TRANSIENT, !IS_VOLATILE, IS_CHANGEABLE, !IS_UNSETTABLE, !IS_ID, IS_UNIQUE, !IS_DERIVED, IS_ORDERED);
    initEReference(getExpression_Column(), this.getColumn_elem(), null, "column", null, 0, 1, Expression.class, !IS_TRANSIENT, !IS_VOLATILE, IS_CHANGEABLE, !IS_COMPOSITE, IS_RESOLVE_PROXIES, !IS_UNSETTABLE, IS_UNIQUE, !IS_DERIVED, IS_ORDERED);

    initEClass(subqueryEClass, Subquery.class, "Subquery", !IS_ABSTRACT, !IS_INTERFACE, IS_GENERATED_INSTANCE_CLASS);
    initEReference(getSubquery_Select(), this.getSelect_statement(), null, "select", null, 0, 1, Subquery.class, !IS_TRANSIENT, !IS_VOLATILE, IS_CHANGEABLE, IS_COMPOSITE, !IS_RESOLVE_PROXIES, !IS_UNSETTABLE, IS_UNIQUE, !IS_DERIVED, IS_ORDERED);
    initEReference(getSubquery_Select2(), this.getSelect_statement(), null, "select2", null, 0, 1, Subquery.class, !IS_TRANSIENT, !IS_VOLATILE, IS_CHANGEABLE, !IS_COMPOSITE, IS_RESOLVE_PROXIES, !IS_UNSETTABLE, IS_UNIQUE, !IS_DERIVED, IS_ORDERED);

    initEClass(c_operatorEClass, C_operator.class, "C_operator", !IS_ABSTRACT, !IS_INTERFACE, IS_GENERATED_INSTANCE_CLASS);
    initEAttribute(getC_operator_Eq(), ecorePackage.getEBoolean(), "eq", null, 0, 1, C_operator.class, !IS_TRANSIENT, !IS_VOLATILE, IS_CHANGEABLE, !IS_UNSETTABLE, !IS_ID, IS_UNIQUE, !IS_DERIVED, IS_ORDERED);
    initEAttribute(getC_operator_G(), ecorePackage.getEBoolean(), "g", null, 0, 1, C_operator.class, !IS_TRANSIENT, !IS_VOLATILE, IS_CHANGEABLE, !IS_UNSETTABLE, !IS_ID, IS_UNIQUE, !IS_DERIVED, IS_ORDERED);
    initEAttribute(getC_operator_L(), ecorePackage.getEBoolean(), "l", null, 0, 1, C_operator.class, !IS_TRANSIENT, !IS_VOLATILE, IS_CHANGEABLE, !IS_UNSETTABLE, !IS_ID, IS_UNIQUE, !IS_DERIVED, IS_ORDERED);
    initEAttribute(getC_operator_Leq(), ecorePackage.getEBoolean(), "leq", null, 0, 1, C_operator.class, !IS_TRANSIENT, !IS_VOLATILE, IS_CHANGEABLE, !IS_UNSETTABLE, !IS_ID, IS_UNIQUE, !IS_DERIVED, IS_ORDERED);
    initEAttribute(getC_operator_Geq(), ecorePackage.getEBoolean(), "geq", null, 0, 1, C_operator.class, !IS_TRANSIENT, !IS_VOLATILE, IS_CHANGEABLE, !IS_UNSETTABLE, !IS_ID, IS_UNIQUE, !IS_DERIVED, IS_ORDERED);
    initEAttribute(getC_operator_Dif(), ecorePackage.getEBoolean(), "dif", null, 0, 1, C_operator.class, !IS_TRANSIENT, !IS_VOLATILE, IS_CHANGEABLE, !IS_UNSETTABLE, !IS_ID, IS_UNIQUE, !IS_DERIVED, IS_ORDERED);

    initEClass(select_listEClass, Select_list.class, "Select_list", !IS_ABSTRACT, !IS_INTERFACE, IS_GENERATED_INSTANCE_CLASS);
    initEAttribute(getSelect_list_Star(), ecorePackage.getEBoolean(), "star", null, 0, 1, Select_list.class, !IS_TRANSIENT, !IS_VOLATILE, IS_CHANGEABLE, !IS_UNSETTABLE, !IS_ID, IS_UNIQUE, !IS_DERIVED, IS_ORDERED);
    initEReference(getSelect_list_Column(), this.getColumn_elem(), null, "column", null, 0, 1, Select_list.class, !IS_TRANSIENT, !IS_VOLATILE, IS_CHANGEABLE, !IS_COMPOSITE, IS_RESOLVE_PROXIES, !IS_UNSETTABLE, IS_UNIQUE, !IS_DERIVED, IS_ORDERED);

    initEClass(create_agent_parameterEClass, Create_agent_parameter.class, "Create_agent_parameter", !IS_ABSTRACT, !IS_INTERFACE, IS_GENERATED_INSTANCE_CLASS);
    initEAttribute(getCreate_agent_parameter_Name(), ecorePackage.getEString(), "name", null, 0, 1, Create_agent_parameter.class, !IS_TRANSIENT, !IS_VOLATILE, IS_CHANGEABLE, !IS_UNSETTABLE, !IS_ID, IS_UNIQUE, !IS_DERIVED, IS_ORDERED);
    initEReference(getCreate_agent_parameter_Aname(), this.getCreate_agent(), null, "aname", null, 0, 1, Create_agent_parameter.class, !IS_TRANSIENT, !IS_VOLATILE, IS_CHANGEABLE, !IS_COMPOSITE, IS_RESOLVE_PROXIES, !IS_UNSETTABLE, IS_UNIQUE, !IS_DERIVED, IS_ORDERED);
    initEAttribute(getCreate_agent_parameter_Desc(), ecorePackage.getEString(), "desc", null, 0, 1, Create_agent_parameter.class, !IS_TRANSIENT, !IS_VOLATILE, IS_CHANGEABLE, !IS_UNSETTABLE, !IS_ID, IS_UNIQUE, !IS_DERIVED, IS_ORDERED);
    initEAttribute(getCreate_agent_parameter_Value(), ecorePackage.getEString(), "value", null, 0, 1, Create_agent_parameter.class, !IS_TRANSIENT, !IS_VOLATILE, IS_CHANGEABLE, !IS_UNSETTABLE, !IS_ID, IS_UNIQUE, !IS_DERIVED, IS_ORDERED);
    initEAttribute(getCreate_agent_parameter_Dvalue(), ecorePackage.getEString(), "dvalue", null, 0, 1, Create_agent_parameter.class, !IS_TRANSIENT, !IS_VOLATILE, IS_CHANGEABLE, !IS_UNSETTABLE, !IS_ID, IS_UNIQUE, !IS_DERIVED, IS_ORDERED);

    initEClass(update_agent_parameterEClass, Update_agent_parameter.class, "Update_agent_parameter", !IS_ABSTRACT, !IS_INTERFACE, IS_GENERATED_INSTANCE_CLASS);
    initEReference(getUpdate_agent_parameter_Agent_p(), this.getCreate_agent_parameter(), null, "agent_p", null, 0, 1, Update_agent_parameter.class, !IS_TRANSIENT, !IS_VOLATILE, IS_CHANGEABLE, !IS_COMPOSITE, IS_RESOLVE_PROXIES, !IS_UNSETTABLE, IS_UNIQUE, !IS_DERIVED, IS_ORDERED);
    initEReference(getUpdate_agent_parameter_Aname(), this.getCreate_agent(), null, "aname", null, 0, 1, Update_agent_parameter.class, !IS_TRANSIENT, !IS_VOLATILE, IS_CHANGEABLE, !IS_COMPOSITE, IS_RESOLVE_PROXIES, !IS_UNSETTABLE, IS_UNIQUE, !IS_DERIVED, IS_ORDERED);
    initEAttribute(getUpdate_agent_parameter_Desc(), ecorePackage.getEString(), "desc", null, 0, 1, Update_agent_parameter.class, !IS_TRANSIENT, !IS_VOLATILE, IS_CHANGEABLE, !IS_UNSETTABLE, !IS_ID, IS_UNIQUE, !IS_DERIVED, IS_ORDERED);
    initEAttribute(getUpdate_agent_parameter_Value(), ecorePackage.getEString(), "value", null, 0, 1, Update_agent_parameter.class, !IS_TRANSIENT, !IS_VOLATILE, IS_CHANGEABLE, !IS_UNSETTABLE, !IS_ID, IS_UNIQUE, !IS_DERIVED, IS_ORDERED);
    initEAttribute(getUpdate_agent_parameter_Dvalue(), ecorePackage.getEString(), "dvalue", null, 0, 1, Update_agent_parameter.class, !IS_TRANSIENT, !IS_VOLATILE, IS_CHANGEABLE, !IS_UNSETTABLE, !IS_ID, IS_UNIQUE, !IS_DERIVED, IS_ORDERED);

    initEClass(delete_agent_parameterEClass, Delete_agent_parameter.class, "Delete_agent_parameter", !IS_ABSTRACT, !IS_INTERFACE, IS_GENERATED_INSTANCE_CLASS);
    initEReference(getDelete_agent_parameter_Agent_p(), this.getCreate_agent_parameter(), null, "agent_p", null, 0, 1, Delete_agent_parameter.class, !IS_TRANSIENT, !IS_VOLATILE, IS_CHANGEABLE, !IS_COMPOSITE, IS_RESOLVE_PROXIES, !IS_UNSETTABLE, IS_UNIQUE, !IS_DERIVED, IS_ORDERED);

    initEClass(create_agent_typeEClass, Create_agent_type.class, "Create_agent_type", !IS_ABSTRACT, !IS_INTERFACE, IS_GENERATED_INSTANCE_CLASS);
    initEAttribute(getCreate_agent_type_Name(), ecorePackage.getEString(), "name", null, 0, 1, Create_agent_type.class, !IS_TRANSIENT, !IS_VOLATILE, IS_CHANGEABLE, !IS_UNSETTABLE, !IS_ID, IS_UNIQUE, !IS_DERIVED, IS_ORDERED);
    initEAttribute(getCreate_agent_type_Desc(), ecorePackage.getEString(), "desc", null, 0, 1, Create_agent_type.class, !IS_TRANSIENT, !IS_VOLATILE, IS_CHANGEABLE, !IS_UNSETTABLE, !IS_ID, IS_UNIQUE, !IS_DERIVED, IS_ORDERED);

    initEClass(create_agentEClass, Create_agent.class, "Create_agent", !IS_ABSTRACT, !IS_INTERFACE, IS_GENERATED_INSTANCE_CLASS);
    initEAttribute(getCreate_agent_Name(), ecorePackage.getEString(), "name", null, 0, 1, Create_agent.class, !IS_TRANSIENT, !IS_VOLATILE, IS_CHANGEABLE, !IS_UNSETTABLE, !IS_ID, IS_UNIQUE, !IS_DERIVED, IS_ORDERED);
    initEReference(getCreate_agent_Tsid(), this.getCreate_agent_type(), null, "tsid", null, 0, 1, Create_agent.class, !IS_TRANSIENT, !IS_VOLATILE, IS_CHANGEABLE, !IS_COMPOSITE, IS_RESOLVE_PROXIES, !IS_UNSETTABLE, IS_UNIQUE, !IS_DERIVED, IS_ORDERED);
    initEReference(getCreate_agent_Esid(), this.getCreate_environment(), null, "esid", null, 0, 1, Create_agent.class, !IS_TRANSIENT, !IS_VOLATILE, IS_CHANGEABLE, !IS_COMPOSITE, IS_RESOLVE_PROXIES, !IS_UNSETTABLE, IS_UNIQUE, !IS_DERIVED, IS_ORDERED);

    // Create resource
    createResource(eNS_URI);
  }

} //EtlclPackageImpl
