# Supplementary material for: A domain-specific language for managing ETL processes
Source: PeerJ Comput Sci. 2024 Jan 26;10:e1835. doi: 10.7717/peerj-cs.1835 (PMC10909202; doi:10.7717/peerj-cs.1835)
Supplement: Supplemental Information 1 — The source code archive contains all the necessary files to implement the language, including (i) the EtlCl.ecore file containing the ETLCL language’s Ecore metamodel; (ii) the EtlCl.xtext file containing the specification of the language’s concrete syntax; (iii) the EtlClGenerator.xtend file containing the specification of the M2T transformations; (iv) the src-gen folder containing the classes implementing the language’s lexical and syntax analyzers; and (v) the xtend-gen folder containing the classes implementing the M2T transformations. [file peerj-cs-10-1835-s001.zip › ETLCL_SRC_CODE/src-gen/etlcl/etlcl/impl/FlowImpl.java]

/**
 * generated by Xtext 2.20.0
 */
package org.xtext.example.etlcl.etlcl.impl;

import org.eclipse.emf.common.notify.Notification;

import org.eclipse.emf.ecore.EClass;
import org.eclipse.emf.ecore.InternalEObject;

import org.eclipse.emf.ecore.impl.ENotificationImpl;

import org.xtext.example.etlcl.etlcl.Create_table;
import org.xtext.example.etlcl.etlcl.EtlclPackage;
import org.xtext.example.etlcl.etlcl.Flow;

/**
 * <!-- begin-user-doc -->
 * An implementation of the model object '<em><b>Flow</b></em>'.
 * <!-- end-user-doc -->
 * <p>
 * The following features are implemented:
 * </p>
 * <ul>
 *   <li>{@link org.xtext.example.etlcl.etlcl.impl.FlowImpl#getTable1 <em>Table1</em>}</li>
 *   <li>{@link org.xtext.example.etlcl.etlcl.impl.FlowImpl#isFlow <em>Flow</em>}</li>
 *   <li>{@link org.xtext.example.etlcl.etlcl.impl.FlowImpl#getTable2 <em>Table2</em>}</li>
 * </ul>
 *
 * @generated
 */
public class FlowImpl extends ClausesImpl implements Flow
{
  /**
   * The cached value of the '{@link #getTable1() <em>Table1</em>}' reference.
   * <!-- begin-user-doc -->
   * <!-- end-user-doc -->
   * @see #getTable1()
   * @generated
   * @ordered
   */
  protected Create_table table1;

  /**
   * The default value of the '{@link #isFlow() <em>Flow</em>}' attribute.
   * <!-- begin-user-doc -->
   * <!-- end-user-doc -->
   * @see #isFlow()
   * @generated
   * @ordered
   */
  protected static final boolean FLOW_EDEFAULT = false;

  /**
   * The cached value of the '{@link #isFlow() <em>Flow</em>}' attribute.
   * <!-- begin-user-doc -->
   * <!-- end-user-doc -->
   * @see #isFlow()
   * @generated
   * @ordered
   */
  protected boolean flow = FLOW_EDEFAULT;

  /**
   * The cached value of the '{@link #getTable2() <em>Table2</em>}' reference.
   * <!-- begin-user-doc -->
   * <!-- end-user-doc -->
   * @see #getTable2()
   * @generated
   * @ordered
   */
  protected Create_table table2;

  /**
   * <!-- begin-user-doc -->
   * <!-- end-user-doc -->
   * @generated
   */
  protected FlowImpl()
  {
    super();
  }

  /**
   * <!-- begin-user-doc -->
   * <!-- end-user-doc -->
   * @generated
   */
  @Override
  protected EClass eStaticClass()
  {
    return EtlclPackage.Literals.FLOW;
  }

  /**
   * <!-- begin-user-doc -->
   * <!-- end-user-doc -->
   * @generated
   */
  @Override
  public Create_table getTable1()
  {
    if (table1 != null && table1.eIsProxy())
    {
      InternalEObject oldTable1 = (InternalEObject)table1;
      table1 = (Create_table)eResolveProxy(oldTable1);
      if (table1 != oldTable1)
      {
        if (eNotificationRequired())
          eNotify(new ENotificationImpl(this, Notification.RESOLVE, EtlclPackage.FLOW__TABLE1, oldTable1, table1));
      }
    }
    return table1;
  }

  /**
   * <!-- begin-user-doc -->
   * <!-- end-user-doc -->
   * @generated
   */
  public Create_table basicGetTable1()
  {
    return table1;
  }

  /**
   * <!-- begin-user-doc -->
   * <!-- end-user-doc -->
   * @generated
   */
  @Override
  public void setTable1(Create_table newTable1)
  {
    Create_table oldTable1 = table1;
    table1 = newTable1;
    if (eNotificationRequired())
      eNotify(new ENotificationImpl(this, Notification.SET, EtlclPackage.FLOW__TABLE1, oldTable1, table1));
  }

  /**
   * <!-- begin-user-doc -->
   * <!-- end-user-doc -->
   * @generated
   */
  @Override
  public boolean isFlow()
  {
    return flow;
  }

  /**
   * <!-- begin-user-doc -->
   * <!-- end-user-doc -->
   * @generated
   */
  @Override
  public void setFlow(boolean newFlow)
  {
    boolean oldFlow = flow;
    flow = newFlow;
    if (eNotificationRequired())
      eNotify(new ENotificationImpl(this, Notification.SET, EtlclPackage.FLOW__FLOW, oldFlow, flow));
  }

  /**
   * <!-- begin-user-doc -->
   * <!-- end-user-doc -->
   * @generated
   */
  @Override
  public Create_table getTable2()
  {
    if (table2 != null && table2.eIsProxy())
    {
      InternalEObject oldTable2 = (InternalEObject)table2;
      table2 = (Create_table)eResolveProxy(oldTable2);
      if (table2 != oldTable2)
      {
        if (eNotificationRequired())
          eNotify(new ENotificationImpl(this, Notification.RESOLVE, EtlclPackage.FLOW__TABLE2, oldTable2, table2));
      }
    }
    return table2;
  }

  /**
   * <!-- begin-user-doc -->
   * <!-- end-user-doc -->
   * @generated
   */
  public Create_table basicGetTable2()
  {
    return table2;
  }

  /**
   * <!-- begin-user-doc -->
   * <!-- end-user-doc -->
   * @generated
   */
  @Override
  public void setTable2(Create_table newTable2)
  {
    Create_table oldTable2 = table2;
    table2 = newTable2;
    if (eNotificationRequired())
      eNotify(new ENotificationImpl(this, Notification.SET, EtlclPackage.FLOW__TABLE2, oldTable2, table2));
  }

  /**
   * <!-- begin-user-doc -->
   * <!-- end-user-doc -->
   * @generated
   */
  @Override
  public Object eGet(int featureID, boolean resolve, boolean coreType)
  {
    switch (featureID)
    {
      case EtlclPackage.FLOW__TABLE1:
        if (resolve) return getTable1();
        return basicGetTable1();
      case EtlclPackage.FLOW__FLOW:
        return isFlow();
      case EtlclPackage.FLOW__TABLE2:
        if (resolve) return getTable2();
        return basicGetTable2();
    }
    return super.eGet(featureID, resolve, coreType);
  }

  /**
   * <!-- begin-user-doc -->
   * <!-- end-user-doc -->
   * @generated
   */
  @Override
  public void eSet(int featureID, Object newValue)
  {
    switch (featureID)
    {
      case EtlclPackage.FLOW__TABLE1:
        setTable1((Create_table)newValue);
        return;
      case EtlclPackage.FLOW__FLOW:
        setFlow((Boolean)newValue);
        return;
      case EtlclPackage.FLOW__TABLE2:
        setTable2((Create_table)newValue);
        return;
    }
    super.eSet(featureID, newValue);
  }

  /**
   * <!-- begin-user-doc -->
   * <!-- end-user-doc -->
   * @generated
   */
  @Override
  public void eUnset(int featureID)
  {
    switch (featureID)
    {
      case EtlclPackage.FLOW__TABLE1:
        setTable1((Create_table)null);
        return;
      case EtlclPackage.FLOW__FLOW:
        setFlow(FLOW_EDEFAULT);
        return;
      case EtlclPackage.FLOW__TABLE2:
        setTable2((Create_table)null);
        return;
    }
    super.eUnset(featureID);
  }

  /**
   * <!-- begin-user-doc -->
   * <!-- end-user-doc -->
   * @generated
   */
  @Override
  public boolean eIsSet(int featureID)
  {
    switch (featureID)
    {
      case EtlclPackage.FLOW__TABLE1:
        return table1 != null;
      case EtlclPackage.FLOW__FLOW:
        return flow != FLOW_EDEFAULT;
      case EtlclPackage.FLOW__TABLE2:
        return table2 != null;
    }
    return super.eIsSet(featureID);
  }

  /**
   * <!-- begin-user-doc -->
   * <!-- end-user-doc -->
   * @generated
   */
  @Override
  public String toString()
  {
    if (eIsProxy()) return super.toString();

    StringBuilder result = new StringBuilder(super.toString());
    result.append(" (flow: ");
    result.append(flow);
    result.append(')');
    return result.toString();
  }

} //FlowImpl
