# Supplementary material for: A domain-specific language for managing ETL processes
Source: PeerJ Comput Sci. 2024 Jan 26;10:e1835. doi: 10.7717/peerj-cs.1835 (PMC10909202; doi:10.7717/peerj-cs.1835)
Supplement: Supplemental Information 1 — The source code archive contains all the necessary files to implement the language, including (i) the EtlCl.ecore file containing the ETLCL language’s Ecore metamodel; (ii) the EtlCl.xtext file containing the specification of the language’s concrete syntax; (iii) the EtlClGenerator.xtend file containing the specification of the M2T transformations; (iv) the src-gen folder containing the classes implementing the language’s lexical and syntax analyzers; and (v) the xtend-gen folder containing the classes implementing the M2T transformations. [file peerj-cs-10-1835-s001.zip › ETLCL_SRC_CODE/src-gen/etlcl/etlcl/impl/Join_partImpl.java]

/**
 * generated by Xtext 2.20.0
 */
package org.xtext.example.etlcl.etlcl.impl;

import org.eclipse.emf.common.notify.Notification;
import org.eclipse.emf.common.notify.NotificationChain;

import org.eclipse.emf.ecore.EClass;
import org.eclipse.emf.ecore.InternalEObject;

import org.eclipse.emf.ecore.impl.ENotificationImpl;
import org.eclipse.emf.ecore.impl.MinimalEObjectImpl;

import org.xtext.example.etlcl.etlcl.EtlclPackage;
import org.xtext.example.etlcl.etlcl.Join_part;
import org.xtext.example.etlcl.etlcl.Search_condition;
import org.xtext.example.etlcl.etlcl.Table_source;

/**
 * <!-- begin-user-doc -->
 * An implementation of the model object '<em><b>Join part</b></em>'.
 * <!-- end-user-doc -->
 * <p>
 * The following features are implemented:
 * </p>
 * <ul>
 *   <li>{@link org.xtext.example.etlcl.etlcl.impl.Join_partImpl#isInner <em>Inner</em>}</li>
 *   <li>{@link org.xtext.example.etlcl.etlcl.impl.Join_partImpl#isLeft <em>Left</em>}</li>
 *   <li>{@link org.xtext.example.etlcl.etlcl.impl.Join_partImpl#isRight <em>Right</em>}</li>
 *   <li>{@link org.xtext.example.etlcl.etlcl.impl.Join_partImpl#isFull <em>Full</em>}</li>
 *   <li>{@link org.xtext.example.etlcl.etlcl.impl.Join_partImpl#isOuter <em>Outer</em>}</li>
 *   <li>{@link org.xtext.example.etlcl.etlcl.impl.Join_partImpl#getSrc <em>Src</em>}</li>
 *   <li>{@link org.xtext.example.etlcl.etlcl.impl.Join_partImpl#getSearch <em>Search</em>}</li>
 * </ul>
 *
 * @generated
 */
public class Join_partImpl extends MinimalEObjectImpl.Container implements Join_part
{
  /**
   * The default value of the '{@link #isInner() <em>Inner</em>}' attribute.
   * <!-- begin-user-doc -->
   * <!-- end-user-doc -->
   * @see #isInner()
   * @generated
   * @ordered
   */
  protected static final boolean INNER_EDEFAULT = false;

  /**
   * The cached value of the '{@link #isInner() <em>Inner</em>}' attribute.
   * <!-- begin-user-doc -->
   * <!-- end-user-doc -->
   * @see #isInner()
   * @generated
   * @ordered
   */
  protected boolean inner = INNER_EDEFAULT;

  /**
   * The default value of the '{@link #isLeft() <em>Left</em>}' attribute.
   * <!-- begin-user-doc -->
   * <!-- end-user-doc -->
   * @see #isLeft()
   * @generated
   * @ordered
   */
  protected static final boolean LEFT_EDEFAULT = false;

  /**
   * The cached value of the '{@link #isLeft() <em>Left</em>}' attribute.
   * <!-- begin-user-doc -->
   * <!-- end-user-doc -->
   * @see #isLeft()
   * @generated
   * @ordered
   */
  protected boolean left = LEFT_EDEFAULT;

  /**
   * The default value of the '{@link #isRight() <em>Right</em>}' attribute.
   * <!-- begin-user-doc -->
   * <!-- end-user-doc -->
   * @see #isRight()
   * @generated
   * @ordered
   */
  protected static final boolean RIGHT_EDEFAULT = false;

  /**
   * The cached value of the '{@link #isRight() <em>Right</em>}' attribute.
   * <!-- begin-user-doc -->
   * <!-- end-user-doc -->
   * @see #isRight()
   * @generated
   * @ordered
   */
  protected boolean right = RIGHT_EDEFAULT;

  /**
   * The default value of the '{@link #isFull() <em>Full</em>}' attribute.
   * <!-- begin-user-doc -->
   * <!-- end-user-doc -->
   * @see #isFull()
   * @generated
   * @ordered
   */
  protected static final boolean FULL_EDEFAULT = false;

  /**
   * The cached value of the '{@link #isFull() <em>Full</em>}' attribute.
   * <!-- begin-user-doc -->
   * <!-- end-user-doc -->
   * @see #isFull()
   * @generated
   * @ordered
   */
  protected boolean full = FULL_EDEFAULT;

  /**
   * The default value of the '{@link #isOuter() <em>Outer</em>}' attribute.
   * <!-- begin-user-doc -->
   * <!-- end-user-doc -->
   * @see #isOuter()
   * @generated
   * @ordered
   */
  protected static final boolean OUTER_EDEFAULT = false;

  /**
   * The cached value of the '{@link #isOuter() <em>Outer</em>}' attribute.
   * <!-- begin-user-doc -->
   * <!-- end-user-doc -->
   * @see #isOuter()
   * @generated
   * @ordered
   */
  protected boolean outer = OUTER_EDEFAULT;

  /**
   * The cached value of the '{@link #getSrc() <em>Src</em>}' containment reference.
   * <!-- begin-user-doc -->
   * <!-- end-user-doc -->
   * @see #getSrc()
   * @generated
   * @ordered
   */
  protected Table_source src;

  /**
   * The cached value of the '{@link #getSearch() <em>Search</em>}' containment reference.
   * <!-- begin-user-doc -->
   * <!-- end-user-doc -->
   * @see #getSearch()
   * @generated
   * @ordered
   */
  protected Search_condition search;

  /**
   * <!-- begin-user-doc -->
   * <!-- end-user-doc -->
   * @generated
   */
  protected Join_partImpl()
  {
    super();
  }

  /**
   * <!-- begin-user-doc -->
   * <!-- end-user-doc -->
   * @generated
   */
  @Override
  protected EClass eStaticClass()
  {
    return EtlclPackage.Literals.JOIN_PART;
  }

  /**
   * <!-- begin-user-doc -->
   * <!-- end-user-doc -->
   * @generated
   */
  @Override
  public boolean isInner()
  {
    return inner;
  }

  /**
   * <!-- begin-user-doc -->
   * <!-- end-user-doc -->
   * @generated
   */
  @Override
  public void setInner(boolean newInner)
  {
    boolean oldInner = inner;
    inner = newInner;
    if (eNotificationRequired())
      eNotify(new ENotificationImpl(this, Notification.SET, EtlclPackage.JOIN_PART__INNER, oldInner, inner));
  }

  /**
   * <!-- begin-user-doc -->
   * <!-- end-user-doc -->
   * @generated
   */
  @Override
  public boolean isLeft()
  {
    return left;
  }

  /**
   * <!-- begin-user-doc -->
   * <!-- end-user-doc -->
   * @generated
   */
  @Override
  public void setLeft(boolean newLeft)
  {
    boolean oldLeft = left;
    left = newLeft;
    if (eNotificationRequired())
      eNotify(new ENotificationImpl(this, Notification.SET, EtlclPackage.JOIN_PART__LEFT, oldLeft, left));
  }

  /**
   * <!-- begin-user-doc -->
   * <!-- end-user-doc -->
   * @generated
   */
  @Override
  public boolean isRight()
  {
    return right;
  }

  /**
   * <!-- begin-user-doc -->
   * <!-- end-user-doc -->
   * @generated
   */
  @Override
  public void setRight(boolean newRight)
  {
    boolean oldRight = right;
    right = newRight;
    if (eNotificationRequired())
      eNotify(new ENotificationImpl(this, Notification.SET, EtlclPackage.JOIN_PART__RIGHT, oldRight, right));
  }

  /**
   * <!-- begin-user-doc -->
   * <!-- end-user-doc -->
   * @generated
   */
  @Override
  public boolean isFull()
  {
    return full;
  }

  /**
   * <!-- begin-user-doc -->
   * <!-- end-user-doc -->
   * @generated
   */
  @Override
  public void setFull(boolean newFull)
  {
    boolean oldFull = full;
    full = newFull;
    if (eNotificationRequired())
      eNotify(new ENotificationImpl(this, Notification.SET, EtlclPackage.JOIN_PART__FULL, oldFull, full));
  }

  /**
   * <!-- begin-user-doc -->
   * <!-- end-user-doc -->
   * @generated
   */
  @Override
  public boolean isOuter()
  {
    return outer;
  }

  /**
   * <!-- begin-user-doc -->
   * <!-- end-user-doc -->
   * @generated
   */
  @Override
  public void setOuter(boolean newOuter)
  {
    boolean oldOuter = outer;
    outer = newOuter;
    if (eNotificationRequired())
      eNotify(new ENotificationImpl(this, Notification.SET, EtlclPackage.JOIN_PART__OUTER, oldOuter, outer));
  }

  /**
   * <!-- begin-user-doc -->
   * <!-- end-user-doc -->
   * @generated
   */
  @Override
  public Table_source getSrc()
  {
    return src;
  }

  /**
   * <!-- begin-user-doc -->
   * <!-- end-user-doc -->
   * @generated
   */
  public NotificationChain basicSetSrc(Table_source newSrc, NotificationChain msgs)
  {
    Table_source oldSrc = src;
    src = newSrc;
    if (eNotificationRequired())
    {
      ENotificationImpl notification = new ENotificationImpl(this, Notification.SET, EtlclPackage.JOIN_PART__SRC, oldSrc, newSrc);
      if (msgs == null) msgs = notification; else msgs.add(notification);
    }
    return msgs;
  }

  /**
   * <!-- begin-user-doc -->
   * <!-- end-user-doc -->
   * @generated
   */
  @Override
  public void setSrc(Table_source newSrc)
  {
    if (newSrc != src)
    {
      NotificationChain msgs = null;
      if (src != null)
        msgs = ((InternalEObject)src).eInverseRemove(this, EOPPOSITE_FEATURE_BASE - EtlclPackage.JOIN_PART__SRC, null, msgs);
      if (newSrc != null)
        msgs = ((InternalEObject)newSrc).eInverseAdd(this, EOPPOSITE_FEATURE_BASE - EtlclPackage.JOIN_PART__SRC, null, msgs);
      msgs = basicSetSrc(newSrc, msgs);
      if (msgs != null) msgs.dispatch();
    }
    else if (eNotificationRequired())
      eNotify(new ENotificationImpl(this, Notification.SET, EtlclPackage.JOIN_PART__SRC, newSrc, newSrc));
  }

  /**
   * <!-- begin-user-doc -->
   * <!-- end-user-doc -->
   * @generated
   */
  @Override
  public Search_condition getSearch()
  {
    return search;
  }

  /**
   * <!-- begin-user-doc -->
   * <!-- end-user-doc -->
   * @generated
   */
  public NotificationChain basicSetSearch(Search_condition newSearch, NotificationChain msgs)
  {
    Search_condition oldSearch = search;
    search = newSearch;
    if (eNotificationRequired())
    {
      ENotificationImpl notification = new ENotificationImpl(this, Notification.SET, EtlclPackage.JOIN_PART__SEARCH, oldSearch, newSearch);
      if (msgs == null) msgs = notification; else msgs.add(notification);
    }
    return msgs;
  }

  /**
   * <!-- begin-user-doc -->
   * <!-- end-user-doc -->
   * @generated
   */
  @Override
  public void setSearch(Search_condition newSearch)
  {
    if (newSearch != search)
    {
      NotificationChain msgs = null;
      if (search != null)
        msgs = ((InternalEObject)search).eInverseRemove(this, EOPPOSITE_FEATURE_BASE - EtlclPackage.JOIN_PART__SEARCH, null, msgs);
      if (newSearch != null)
        msgs = ((InternalEObject)newSearch).eInverseAdd(this, EOPPOSITE_FEATURE_BASE - EtlclPackage.JOIN_PART__SEARCH, null, msgs);
      msgs = basicSetSearch(newSearch, msgs);
      if (msgs != null) msgs.dispatch();
    }
    else if (eNotificationRequired())
      eNotify(new ENotificationImpl(this, Notification.SET, EtlclPackage.JOIN_PART__SEARCH, newSearch, newSearch));
  }

  /**
   * <!-- begin-user-doc -->
   * <!-- end-user-doc -->
   * @generated
   */
  @Override
  public NotificationChain eInverseRemove(InternalEObject otherEnd, int featureID, NotificationChain msgs)
  {
    switch (featureID)
    {
      case EtlclPackage.JOIN_PART__SRC:
        return basicSetSrc(null, msgs);
      case EtlclPackage.JOIN_PART__SEARCH:
        return basicSetSearch(null, msgs);
    }
    return super.eInverseRemove(otherEnd, featureID, msgs);
  }

  /**
   * <!-- begin-user-doc -->
   * <!-- end-user-doc -->
   * @generated
   */
  @Override
  public Object eGet(int featureID, boolean resolve, boolean coreType)
  {
    switch (featureID)
    {
      case EtlclPackage.JOIN_PART__INNER:
        return isInner();
      case EtlclPackage.JOIN_PART__LEFT:
        return isLeft();
      case EtlclPackage.JOIN_PART__RIGHT:
        return isRight();
      case EtlclPackage.JOIN_PART__FULL:
        return isFull();
      case EtlclPackage.JOIN_PART__OUTER:
        return isOuter();
      case EtlclPackage.JOIN_PART__SRC:
        return getSrc();
      case EtlclPackage.JOIN_PART__SEARCH:
        return getSearch();
    }
    return super.eGet(featureID, resolve, coreType);
  }

  /**
   * <!-- begin-user-doc -->
   * <!-- end-user-doc -->
   * @generated
   */
  @Override
  public void eSet(int featureID, Object newValue)
  {
    switch (featureID)
    {
      case EtlclPackage.JOIN_PART__INNER:
        setInner((Boolean)newValue);
        return;
      case EtlclPackage.JOIN_PART__LEFT:
        setLeft((Boolean)newValue);
        return;
      case EtlclPackage.JOIN_PART__RIGHT:
        setRight((Boolean)newValue);
        return;
      case EtlclPackage.JOIN_PART__FULL:
        setFull((Boolean)newValue);
        return;
      case EtlclPackage.JOIN_PART__OUTER:
        setOuter((Boolean)newValue);
        return;
      case EtlclPackage.JOIN_PART__SRC:
        setSrc((Table_source)newValue);
        return;
      case EtlclPackage.JOIN_PART__SEARCH:
        setSearch((Search_condition)newValue);
        return;
    }
    super.eSet(featureID, newValue);
  }

  /**
   * <!-- begin-user-doc -->
   * <!-- end-user-doc -->
   * @generated
   */
  @Override
  public void eUnset(int featureID)
  {
    switch (featureID)
    {
      case EtlclPackage.JOIN_PART__INNER:
        setInner(INNER_EDEFAULT);
        return;
      case EtlclPackage.JOIN_PART__LEFT:
        setLeft(LEFT_EDEFAULT);
        return;
      case EtlclPackage.JOIN_PART__RIGHT:
        setRight(RIGHT_EDEFAULT);
        return;
      case EtlclPackage.JOIN_PART__FULL:
        setFull(FULL_EDEFAULT);
        return;
      case EtlclPackage.JOIN_PART__OUTER:
        setOuter(OUTER_EDEFAULT);
        return;
      case EtlclPackage.JOIN_PART__SRC:
        setSrc((Table_source)null);
        return;
      case EtlclPackage.JOIN_PART__SEARCH:
        setSearch((Search_condition)null);
        return;
    }
    super.eUnset(featureID);
  }

  /**
   * <!-- begin-user-doc -->
   * <!-- end-user-doc -->
   * @generated
   */
  @Override
  public boolean eIsSet(int featureID)
  {
    switch (featureID)
    {
      case EtlclPackage.JOIN_PART__INNER:
        return inner != INNER_EDEFAULT;
      case EtlclPackage.JOIN_PART__LEFT:
        return left != LEFT_EDEFAULT;
      case EtlclPackage.JOIN_PART__RIGHT:
        return right != RIGHT_EDEFAULT;
      case EtlclPackage.JOIN_PART__FULL:
        return full != FULL_EDEFAULT;
      case EtlclPackage.JOIN_PART__OUTER:
        return outer != OUTER_EDEFAULT;
      case EtlclPackage.JOIN_PART__SRC:
        return src != null;
      case EtlclPackage.JOIN_PART__SEARCH:
        return search != null;
    }
    return super.eIsSet(featureID);
  }

  /**
   * <!-- begin-user-doc -->
   * <!-- end-user-doc -->
   * @generated
   */
  @Override
  public String toString()
  {
    if (eIsProxy()) return super.toString();

    StringBuilder result = new StringBuilder(super.toString());
    result.append(" (inner: ");
    result.append(inner);
    result.append(", left: ");
    result.append(left);
    result.append(", right: ");
    result.append(right);
    result.append(", full: ");
    result.append(full);
    result.append(", outer: ");
    result.append(outer);
    result.append(')');
    return result.toString();
  }

} //Join_partImpl
