# Supplementary material for: A domain-specific language for managing ETL processes
Source: PeerJ Comput Sci. 2024 Jan 26;10:e1835. doi: 10.7717/peerj-cs.1835 (PMC10909202; doi:10.7717/peerj-cs.1835)
Supplement: Supplemental Information 1 — The source code archive contains all the necessary files to implement the language, including (i) the EtlCl.ecore file containing the ETLCL language’s Ecore metamodel; (ii) the EtlCl.xtext file containing the specification of the language’s concrete syntax; (iii) the EtlClGenerator.xtend file containing the specification of the M2T transformations; (iv) the src-gen folder containing the classes implementing the language’s lexical and syntax analyzers; and (v) the xtend-gen folder containing the classes implementing the M2T transformations. [file peerj-cs-10-1835-s001.zip › ETLCL_SRC_CODE/src-gen/etlcl/etlcl/impl/Order_by_expressionImpl.java]

/**
 * generated by Xtext 2.20.0
 */
package org.xtext.example.etlcl.etlcl.impl;

import org.eclipse.emf.common.notify.Notification;
import org.eclipse.emf.common.notify.NotificationChain;

import org.eclipse.emf.ecore.EClass;
import org.eclipse.emf.ecore.InternalEObject;

import org.eclipse.emf.ecore.impl.ENotificationImpl;
import org.eclipse.emf.ecore.impl.MinimalEObjectImpl;

import org.xtext.example.etlcl.etlcl.EtlclPackage;
import org.xtext.example.etlcl.etlcl.Expression;
import org.xtext.example.etlcl.etlcl.Order_by_expression;

/**
 * <!-- begin-user-doc -->
 * An implementation of the model object '<em><b>Order by expression</b></em>'.
 * <!-- end-user-doc -->
 * <p>
 * The following features are implemented:
 * </p>
 * <ul>
 *   <li>{@link org.xtext.example.etlcl.etlcl.impl.Order_by_expressionImpl#getExp <em>Exp</em>}</li>
 *   <li>{@link org.xtext.example.etlcl.etlcl.impl.Order_by_expressionImpl#isAsc <em>Asc</em>}</li>
 *   <li>{@link org.xtext.example.etlcl.etlcl.impl.Order_by_expressionImpl#isDesc <em>Desc</em>}</li>
 * </ul>
 *
 * @generated
 */
public class Order_by_expressionImpl extends MinimalEObjectImpl.Container implements Order_by_expression
{
  /**
   * The cached value of the '{@link #getExp() <em>Exp</em>}' containment reference.
   * <!-- begin-user-doc -->
   * <!-- end-user-doc -->
   * @see #getExp()
   * @generated
   * @ordered
   */
  protected Expression exp;

  /**
   * The default value of the '{@link #isAsc() <em>Asc</em>}' attribute.
   * <!-- begin-user-doc -->
   * <!-- end-user-doc -->
   * @see #isAsc()
   * @generated
   * @ordered
   */
  protected static final boolean ASC_EDEFAULT = false;

  /**
   * The cached value of the '{@link #isAsc() <em>Asc</em>}' attribute.
   * <!-- begin-user-doc -->
   * <!-- end-user-doc -->
   * @see #isAsc()
   * @generated
   * @ordered
   */
  protected boolean asc = ASC_EDEFAULT;

  /**
   * The default value of the '{@link #isDesc() <em>Desc</em>}' attribute.
   * <!-- begin-user-doc -->
   * <!-- end-user-doc -->
   * @see #isDesc()
   * @generated
   * @ordered
   */
  protected static final boolean DESC_EDEFAULT = false;

  /**
   * The cached value of the '{@link #isDesc() <em>Desc</em>}' attribute.
   * <!-- begin-user-doc -->
   * <!-- end-user-doc -->
   * @see #isDesc()
   * @generated
   * @ordered
   */
  protected boolean desc = DESC_EDEFAULT;

  /**
   * <!-- begin-user-doc -->
   * <!-- end-user-doc -->
   * @generated
   */
  protected Order_by_expressionImpl()
  {
    super();
  }

  /**
   * <!-- begin-user-doc -->
   * <!-- end-user-doc -->
   * @generated
   */
  @Override
  protected EClass eStaticClass()
  {
    return EtlclPackage.Literals.ORDER_BY_EXPRESSION;
  }

  /**
   * <!-- begin-user-doc -->
   * <!-- end-user-doc -->
   * @generated
   */
  @Override
  public Expression getExp()
  {
    return exp;
  }

  /**
   * <!-- begin-user-doc -->
   * <!-- end-user-doc -->
   * @generated
   */
  public NotificationChain basicSetExp(Expression newExp, NotificationChain msgs)
  {
    Expression oldExp = exp;
    exp = newExp;
    if (eNotificationRequired())
    {
      ENotificationImpl notification = new ENotificationImpl(this, Notification.SET, EtlclPackage.ORDER_BY_EXPRESSION__EXP, oldExp, newExp);
      if (msgs == null) msgs = notification; else msgs.add(notification);
    }
    return msgs;
  }

  /**
   * <!-- begin-user-doc -->
   * <!-- end-user-doc -->
   * @generated
   */
  @Override
  public void setExp(Expression newExp)
  {
    if (newExp != exp)
    {
      NotificationChain msgs = null;
      if (exp != null)
        msgs = ((InternalEObject)exp).eInverseRemove(this, EOPPOSITE_FEATURE_BASE - EtlclPackage.ORDER_BY_EXPRESSION__EXP, null, msgs);
      if (newExp != null)
        msgs = ((InternalEObject)newExp).eInverseAdd(this, EOPPOSITE_FEATURE_BASE - EtlclPackage.ORDER_BY_EXPRESSION__EXP, null, msgs);
      msgs = basicSetExp(newExp, msgs);
      if (msgs != null) msgs.dispatch();
    }
    else if (eNotificationRequired())
      eNotify(new ENotificationImpl(this, Notification.SET, EtlclPackage.ORDER_BY_EXPRESSION__EXP, newExp, newExp));
  }

  /**
   * <!-- begin-user-doc -->
   * <!-- end-user-doc -->
   * @generated
   */
  @Override
  public boolean isAsc()
  {
    return asc;
  }

  /**
   * <!-- begin-user-doc -->
   * <!-- end-user-doc -->
   * @generated
   */
  @Override
  public void setAsc(boolean newAsc)
  {
    boolean oldAsc = asc;
    asc = newAsc;
    if (eNotificationRequired())
      eNotify(new ENotificationImpl(this, Notification.SET, EtlclPackage.ORDER_BY_EXPRESSION__ASC, oldAsc, asc));
  }

  /**
   * <!-- begin-user-doc -->
   * <!-- end-user-doc -->
   * @generated
   */
  @Override
  public boolean isDesc()
  {
    return desc;
  }

  /**
   * <!-- begin-user-doc -->
   * <!-- end-user-doc -->
   * @generated
   */
  @Override
  public void setDesc(boolean newDesc)
  {
    boolean oldDesc = desc;
    desc = newDesc;
    if (eNotificationRequired())
      eNotify(new ENotificationImpl(this, Notification.SET, EtlclPackage.ORDER_BY_EXPRESSION__DESC, oldDesc, desc));
  }

  /**
   * <!-- begin-user-doc -->
   * <!-- end-user-doc -->
   * @generated
   */
  @Override
  public NotificationChain eInverseRemove(InternalEObject otherEnd, int featureID, NotificationChain msgs)
  {
    switch (featureID)
    {
      case EtlclPackage.ORDER_BY_EXPRESSION__EXP:
        return basicSetExp(null, msgs);
    }
    return super.eInverseRemove(otherEnd, featureID, msgs);
  }

  /**
   * <!-- begin-user-doc -->
   * <!-- end-user-doc -->
   * @generated
   */
  @Override
  public Object eGet(int featureID, boolean resolve, boolean coreType)
  {
    switch (featureID)
    {
      case EtlclPackage.ORDER_BY_EXPRESSION__EXP:
        return getExp();
      case EtlclPackage.ORDER_BY_EXPRESSION__ASC:
        return isAsc();
      case EtlclPackage.ORDER_BY_EXPRESSION__DESC:
        return isDesc();
    }
    return super.eGet(featureID, resolve, coreType);
  }

  /**
   * <!-- begin-user-doc -->
   * <!-- end-user-doc -->
   * @generated
   */
  @Override
  public void eSet(int featureID, Object newValue)
  {
    switch (featureID)
    {
      case EtlclPackage.ORDER_BY_EXPRESSION__EXP:
        setExp((Expression)newValue);
        return;
      case EtlclPackage.ORDER_BY_EXPRESSION__ASC:
        setAsc((Boolean)newValue);
        return;
      case EtlclPackage.ORDER_BY_EXPRESSION__DESC:
        setDesc((Boolean)newValue);
        return;
    }
    super.eSet(featureID, newValue);
  }

  /**
   * <!-- begin-user-doc -->
   * <!-- end-user-doc -->
   * @generated
   */
  @Override
  public void eUnset(int featureID)
  {
    switch (featureID)
    {
      case EtlclPackage.ORDER_BY_EXPRESSION__EXP:
        setExp((Expression)null);
        return;
      case EtlclPackage.ORDER_BY_EXPRESSION__ASC:
        setAsc(ASC_EDEFAULT);
        return;
      case EtlclPackage.ORDER_BY_EXPRESSION__DESC:
        setDesc(DESC_EDEFAULT);
        return;
    }
    super.eUnset(featureID);
  }

  /**
   * <!-- begin-user-doc -->
   * <!-- end-user-doc -->
   * @generated
   */
  @Override
  public boolean eIsSet(int featureID)
  {
    switch (featureID)
    {
      case EtlclPackage.ORDER_BY_EXPRESSION__EXP:
        return exp != null;
      case EtlclPackage.ORDER_BY_EXPRESSION__ASC:
        return asc != ASC_EDEFAULT;
      case EtlclPackage.ORDER_BY_EXPRESSION__DESC:
        return desc != DESC_EDEFAULT;
    }
    return super.eIsSet(featureID);
  }

  /**
   * <!-- begin-user-doc -->
   * <!-- end-user-doc -->
   * @generated
   */
  @Override
  public String toString()
  {
    if (eIsProxy()) return super.toString();

    StringBuilder result = new StringBuilder(super.toString());
    result.append(" (asc: ");
    result.append(asc);
    result.append(", desc: ");
    result.append(desc);
    result.append(')');
    return result.toString();
  }

} //Order_by_expressionImpl
