# Supplementary material for: A domain-specific language for managing ETL processes
Source: PeerJ Comput Sci. 2024 Jan 26;10:e1835. doi: 10.7717/peerj-cs.1835 (PMC10909202; doi:10.7717/peerj-cs.1835)
Supplement: Supplemental Information 1 — The source code archive contains all the necessary files to implement the language, including (i) the EtlCl.ecore file containing the ETLCL language’s Ecore metamodel; (ii) the EtlCl.xtext file containing the specification of the language’s concrete syntax; (iii) the EtlClGenerator.xtend file containing the specification of the M2T transformations; (iv) the src-gen folder containing the classes implementing the language’s lexical and syntax analyzers; and (v) the xtend-gen folder containing the classes implementing the M2T transformations. [file peerj-cs-10-1835-s001.zip › ETLCL_SRC_CODE/src-gen/etlcl/etlcl/impl/PredicateImpl.java]

/**
 * generated by Xtext 2.20.0
 */
package org.xtext.example.etlcl.etlcl.impl;

import java.util.Collection;

import org.eclipse.emf.common.notify.Notification;
import org.eclipse.emf.common.notify.NotificationChain;

import org.eclipse.emf.common.util.EList;

import org.eclipse.emf.ecore.EClass;
import org.eclipse.emf.ecore.InternalEObject;

import org.eclipse.emf.ecore.impl.ENotificationImpl;
import org.eclipse.emf.ecore.impl.MinimalEObjectImpl;

import org.eclipse.emf.ecore.util.EObjectContainmentEList;
import org.eclipse.emf.ecore.util.InternalEList;

import org.xtext.example.etlcl.etlcl.C_operator;
import org.xtext.example.etlcl.etlcl.EtlclPackage;
import org.xtext.example.etlcl.etlcl.Expression;
import org.xtext.example.etlcl.etlcl.Predicate;
import org.xtext.example.etlcl.etlcl.Search_condition;
import org.xtext.example.etlcl.etlcl.Subquery;

/**
 * <!-- begin-user-doc -->
 * An implementation of the model object '<em><b>Predicate</b></em>'.
 * <!-- end-user-doc -->
 * <p>
 * The following features are implemented:
 * </p>
 * <ul>
 *   <li>{@link org.xtext.example.etlcl.etlcl.impl.PredicateImpl#isExist <em>Exist</em>}</li>
 *   <li>{@link org.xtext.example.etlcl.etlcl.impl.PredicateImpl#getSub <em>Sub</em>}</li>
 *   <li>{@link org.xtext.example.etlcl.etlcl.impl.PredicateImpl#isLeft_bra <em>Left bra</em>}</li>
 *   <li>{@link org.xtext.example.etlcl.etlcl.impl.PredicateImpl#getSearch <em>Search</em>}</li>
 *   <li>{@link org.xtext.example.etlcl.etlcl.impl.PredicateImpl#getE <em>E</em>}</li>
 *   <li>{@link org.xtext.example.etlcl.etlcl.impl.PredicateImpl#getC <em>C</em>}</li>
 *   <li>{@link org.xtext.example.etlcl.etlcl.impl.PredicateImpl#getE2 <em>E2</em>}</li>
 * </ul>
 *
 * @generated
 */
public class PredicateImpl extends MinimalEObjectImpl.Container implements Predicate
{
  /**
   * The default value of the '{@link #isExist() <em>Exist</em>}' attribute.
   * <!-- begin-user-doc -->
   * <!-- end-user-doc -->
   * @see #isExist()
   * @generated
   * @ordered
   */
  protected static final boolean EXIST_EDEFAULT = false;

  /**
   * The cached value of the '{@link #isExist() <em>Exist</em>}' attribute.
   * <!-- begin-user-doc -->
   * <!-- end-user-doc -->
   * @see #isExist()
   * @generated
   * @ordered
   */
  protected boolean exist = EXIST_EDEFAULT;

  /**
   * The cached value of the '{@link #getSub() <em>Sub</em>}' containment reference.
   * <!-- begin-user-doc -->
   * <!-- end-user-doc -->
   * @see #getSub()
   * @generated
   * @ordered
   */
  protected Subquery sub;

  /**
   * The default value of the '{@link #isLeft_bra() <em>Left bra</em>}' attribute.
   * <!-- begin-user-doc -->
   * <!-- end-user-doc -->
   * @see #isLeft_bra()
   * @generated
   * @ordered
   */
  protected static final boolean LEFT_BRA_EDEFAULT = false;

  /**
   * The cached value of the '{@link #isLeft_bra() <em>Left bra</em>}' attribute.
   * <!-- begin-user-doc -->
   * <!-- end-user-doc -->
   * @see #isLeft_bra()
   * @generated
   * @ordered
   */
  protected boolean left_bra = LEFT_BRA_EDEFAULT;

  /**
   * The cached value of the '{@link #getSearch() <em>Search</em>}' containment reference list.
   * <!-- begin-user-doc -->
   * <!-- end-user-doc -->
   * @see #getSearch()
   * @generated
   * @ordered
   */
  protected EList<Search_condition> search;

  /**
   * The cached value of the '{@link #getE() <em>E</em>}' containment reference.
   * <!-- begin-user-doc -->
   * <!-- end-user-doc -->
   * @see #getE()
   * @generated
   * @ordered
   */
  protected Expression e;

  /**
   * The cached value of the '{@link #getC() <em>C</em>}' containment reference.
   * <!-- begin-user-doc -->
   * <!-- end-user-doc -->
   * @see #getC()
   * @generated
   * @ordered
   */
  protected C_operator c;

  /**
   * The cached value of the '{@link #getE2() <em>E2</em>}' containment reference.
   * <!-- begin-user-doc -->
   * <!-- end-user-doc -->
   * @see #getE2()
   * @generated
   * @ordered
   */
  protected Expression e2;

  /**
   * <!-- begin-user-doc -->
   * <!-- end-user-doc -->
   * @generated
   */
  protected PredicateImpl()
  {
    super();
  }

  /**
   * <!-- begin-user-doc -->
   * <!-- end-user-doc -->
   * @generated
   */
  @Override
  protected EClass eStaticClass()
  {
    return EtlclPackage.Literals.PREDICATE;
  }

  /**
   * <!-- begin-user-doc -->
   * <!-- end-user-doc -->
   * @generated
   */
  @Override
  public boolean isExist()
  {
    return exist;
  }

  /**
   * <!-- begin-user-doc -->
   * <!-- end-user-doc -->
   * @generated
   */
  @Override
  public void setExist(boolean newExist)
  {
    boolean oldExist = exist;
    exist = newExist;
    if (eNotificationRequired())
      eNotify(new ENotificationImpl(this, Notification.SET, EtlclPackage.PREDICATE__EXIST, oldExist, exist));
  }

  /**
   * <!-- begin-user-doc -->
   * <!-- end-user-doc -->
   * @generated
   */
  @Override
  public Subquery getSub()
  {
    return sub;
  }

  /**
   * <!-- begin-user-doc -->
   * <!-- end-user-doc -->
   * @generated
   */
  public NotificationChain basicSetSub(Subquery newSub, NotificationChain msgs)
  {
    Subquery oldSub = sub;
    sub = newSub;
    if (eNotificationRequired())
    {
      ENotificationImpl notification = new ENotificationImpl(this, Notification.SET, EtlclPackage.PREDICATE__SUB, oldSub, newSub);
      if (msgs == null) msgs = notification; else msgs.add(notification);
    }
    return msgs;
  }

  /**
   * <!-- begin-user-doc -->
   * <!-- end-user-doc -->
   * @generated
   */
  @Override
  public void setSub(Subquery newSub)
  {
    if (newSub != sub)
    {
      NotificationChain msgs = null;
      if (sub != null)
        msgs = ((InternalEObject)sub).eInverseRemove(this, EOPPOSITE_FEATURE_BASE - EtlclPackage.PREDICATE__SUB, null, msgs);
      if (newSub != null)
        msgs = ((InternalEObject)newSub).eInverseAdd(this, EOPPOSITE_FEATURE_BASE - EtlclPackage.PREDICATE__SUB, null, msgs);
      msgs = basicSetSub(newSub, msgs);
      if (msgs != null) msgs.dispatch();
    }
    else if (eNotificationRequired())
      eNotify(new ENotificationImpl(this, Notification.SET, EtlclPackage.PREDICATE__SUB, newSub, newSub));
  }

  /**
   * <!-- begin-user-doc -->
   * <!-- end-user-doc -->
   * @generated
   */
  @Override
  public boolean isLeft_bra()
  {
    return left_bra;
  }

  /**
   * <!-- begin-user-doc -->
   * <!-- end-user-doc -->
   * @generated
   */
  @Override
  public void setLeft_bra(boolean newLeft_bra)
  {
    boolean oldLeft_bra = left_bra;
    left_bra = newLeft_bra;
    if (eNotificationRequired())
      eNotify(new ENotificationImpl(this, Notification.SET, EtlclPackage.PREDICATE__LEFT_BRA, oldLeft_bra, left_bra));
  }

  /**
   * <!-- begin-user-doc -->
   * <!-- end-user-doc -->
   * @generated
   */
  @Override
  public EList<Search_condition> getSearch()
  {
    if (search == null)
    {
      search = new EObjectContainmentEList<Search_condition>(Search_condition.class, this, EtlclPackage.PREDICATE__SEARCH);
    }
    return search;
  }

  /**
   * <!-- begin-user-doc -->
   * <!-- end-user-doc -->
   * @generated
   */
  @Override
  public Expression getE()
  {
    return e;
  }

  /**
   * <!-- begin-user-doc -->
   * <!-- end-user-doc -->
   * @generated
   */
  public NotificationChain basicSetE(Expression newE, NotificationChain msgs)
  {
    Expression oldE = e;
    e = newE;
    if (eNotificationRequired())
    {
      ENotificationImpl notification = new ENotificationImpl(this, Notification.SET, EtlclPackage.PREDICATE__E, oldE, newE);
      if (msgs == null) msgs = notification; else msgs.add(notification);
    }
    return msgs;
  }

  /**
   * <!-- begin-user-doc -->
   * <!-- end-user-doc -->
   * @generated
   */
  @Override
  public void setE(Expression newE)
  {
    if (newE != e)
    {
      NotificationChain msgs = null;
      if (e != null)
        msgs = ((InternalEObject)e).eInverseRemove(this, EOPPOSITE_FEATURE_BASE - EtlclPackage.PREDICATE__E, null, msgs);
      if (newE != null)
        msgs = ((InternalEObject)newE).eInverseAdd(this, EOPPOSITE_FEATURE_BASE - EtlclPackage.PREDICATE__E, null, msgs);
      msgs = basicSetE(newE, msgs);
      if (msgs != null) msgs.dispatch();
    }
    else if (eNotificationRequired())
      eNotify(new ENotificationImpl(this, Notification.SET, EtlclPackage.PREDICATE__E, newE, newE));
  }

  /**
   * <!-- begin-user-doc -->
   * <!-- end-user-doc -->
   * @generated
   */
  @Override
  public C_operator getC()
  {
    return c;
  }

  /**
   * <!-- begin-user-doc -->
   * <!-- end-user-doc -->
   * @generated
   */
  public NotificationChain basicSetC(C_operator newC, NotificationChain msgs)
  {
    C_operator oldC = c;
    c = newC;
    if (eNotificationRequired())
    {
      ENotificationImpl notification = new ENotificationImpl(this, Notification.SET, EtlclPackage.PREDICATE__C, oldC, newC);
      if (msgs == null) msgs = notification; else msgs.add(notification);
    }
    return msgs;
  }

  /**
   * <!-- begin-user-doc -->
   * <!-- end-user-doc -->
   * @generated
   */
  @Override
  public void setC(C_operator newC)
  {
    if (newC != c)
    {
      NotificationChain msgs = null;
      if (c != null)
        msgs = ((InternalEObject)c).eInverseRemove(this, EOPPOSITE_FEATURE_BASE - EtlclPackage.PREDICATE__C, null, msgs);
      if (newC != null)
        msgs = ((InternalEObject)newC).eInverseAdd(this, EOPPOSITE_FEATURE_BASE - EtlclPackage.PREDICATE__C, null, msgs);
      msgs = basicSetC(newC, msgs);
      if (msgs != null) msgs.dispatch();
    }
    else if (eNotificationRequired())
      eNotify(new ENotificationImpl(this, Notification.SET, EtlclPackage.PREDICATE__C, newC, newC));
  }

  /**
   * <!-- begin-user-doc -->
   * <!-- end-user-doc -->
   * @generated
   */
  @Override
  public Expression getE2()
  {
    return e2;
  }

  /**
   * <!-- begin-user-doc -->
   * <!-- end-user-doc -->
   * @generated
   */
  public NotificationChain basicSetE2(Expression newE2, NotificationChain msgs)
  {
    Expression oldE2 = e2;
    e2 = newE2;
    if (eNotificationRequired())
    {
      ENotificationImpl notification = new ENotificationImpl(this, Notification.SET, EtlclPackage.PREDICATE__E2, oldE2, newE2);
      if (msgs == null) msgs = notification; else msgs.add(notification);
    }
    return msgs;
  }

  /**
   * <!-- begin-user-doc -->
   * <!-- end-user-doc -->
   * @generated
   */
  @Override
  public void setE2(Expression newE2)
  {
    if (newE2 != e2)
    {
      NotificationChain msgs = null;
      if (e2 != null)
        msgs = ((InternalEObject)e2).eInverseRemove(this, EOPPOSITE_FEATURE_BASE - EtlclPackage.PREDICATE__E2, null, msgs);
      if (newE2 != null)
        msgs = ((InternalEObject)newE2).eInverseAdd(this, EOPPOSITE_FEATURE_BASE - EtlclPackage.PREDICATE__E2, null, msgs);
      msgs = basicSetE2(newE2, msgs);
      if (msgs != null) msgs.dispatch();
    }
    else if (eNotificationRequired())
      eNotify(new ENotificationImpl(this, Notification.SET, EtlclPackage.PREDICATE__E2, newE2, newE2));
  }

  /**
   * <!-- begin-user-doc -->
   * <!-- end-user-doc -->
   * @generated
   */
  @Override
  public NotificationChain eInverseRemove(InternalEObject otherEnd, int featureID, NotificationChain msgs)
  {
    switch (featureID)
    {
      case EtlclPackage.PREDICATE__SUB:
        return basicSetSub(null, msgs);
      case EtlclPackage.PREDICATE__SEARCH:
        return ((InternalEList<?>)getSearch()).basicRemove(otherEnd, msgs);
      case EtlclPackage.PREDICATE__E:
        return basicSetE(null, msgs);
      case EtlclPackage.PREDICATE__C:
        return basicSetC(null, msgs);
      case EtlclPackage.PREDICATE__E2:
        return basicSetE2(null, msgs);
    }
    return super.eInverseRemove(otherEnd, featureID, msgs);
  }

  /**
   * <!-- begin-user-doc -->
   * <!-- end-user-doc -->
   * @generated
   */
  @Override
  public Object eGet(int featureID, boolean resolve, boolean coreType)
  {
    switch (featureID)
    {
      case EtlclPackage.PREDICATE__EXIST:
        return isExist();
      case EtlclPackage.PREDICATE__SUB:
        return getSub();
      case EtlclPackage.PREDICATE__LEFT_BRA:
        return isLeft_bra();
      case EtlclPackage.PREDICATE__SEARCH:
        return getSearch();
      case EtlclPackage.PREDICATE__E:
        return getE();
      case EtlclPackage.PREDICATE__C:
        return getC();
      case EtlclPackage.PREDICATE__E2:
        return getE2();
    }
    return super.eGet(featureID, resolve, coreType);
  }

  /**
   * <!-- begin-user-doc -->
   * <!-- end-user-doc -->
   * @generated
   */
  @SuppressWarnings("unchecked")
  @Override
  public void eSet(int featureID, Object newValue)
  {
    switch (featureID)
    {
      case EtlclPackage.PREDICATE__EXIST:
        setExist((Boolean)newValue);
        return;
      case EtlclPackage.PREDICATE__SUB:
        setSub((Subquery)newValue);
        return;
      case EtlclPackage.PREDICATE__LEFT_BRA:
        setLeft_bra((Boolean)newValue);
        return;
      case EtlclPackage.PREDICATE__SEARCH:
        getSearch().clear();
        getSearch().addAll((Collection<? extends Search_condition>)newValue);
        return;
      case EtlclPackage.PREDICATE__E:
        setE((Expression)newValue);
        return;
      case EtlclPackage.PREDICATE__C:
        setC((C_operator)newValue);
        return;
      case EtlclPackage.PREDICATE__E2:
        setE2((Expression)newValue);
        return;
    }
    super.eSet(featureID, newValue);
  }

  /**
   * <!-- begin-user-doc -->
   * <!-- end-user-doc -->
   * @generated
   */
  @Override
  public void eUnset(int featureID)
  {
    switch (featureID)
    {
      case EtlclPackage.PREDICATE__EXIST:
        setExist(EXIST_EDEFAULT);
        return;
      case EtlclPackage.PREDICATE__SUB:
        setSub((Subquery)null);
        return;
      case EtlclPackage.PREDICATE__LEFT_BRA:
        setLeft_bra(LEFT_BRA_EDEFAULT);
        return;
      case EtlclPackage.PREDICATE__SEARCH:
        getSearch().clear();
        return;
      case EtlclPackage.PREDICATE__E:
        setE((Expression)null);
        return;
      case EtlclPackage.PREDICATE__C:
        setC((C_operator)null);
        return;
      case EtlclPackage.PREDICATE__E2:
        setE2((Expression)null);
        return;
    }
    super.eUnset(featureID);
  }

  /**
   * <!-- begin-user-doc -->
   * <!-- end-user-doc -->
   * @generated
   */
  @Override
  public boolean eIsSet(int featureID)
  {
    switch (featureID)
    {
      case EtlclPackage.PREDICATE__EXIST:
        return exist != EXIST_EDEFAULT;
      case EtlclPackage.PREDICATE__SUB:
        return sub != null;
      case EtlclPackage.PREDICATE__LEFT_BRA:
        return left_bra != LEFT_BRA_EDEFAULT;
      case EtlclPackage.PREDICATE__SEARCH:
        return search != null && !search.isEmpty();
      case EtlclPackage.PREDICATE__E:
        return e != null;
      case EtlclPackage.PREDICATE__C:
        return c != null;
      case EtlclPackage.PREDICATE__E2:
        return e2 != null;
    }
    return super.eIsSet(featureID);
  }

  /**
   * <!-- begin-user-doc -->
   * <!-- end-user-doc -->
   * @generated
   */
  @Override
  public String toString()
  {
    if (eIsProxy()) return super.toString();

    StringBuilder result = new StringBuilder(super.toString());
    result.append(" (exist: ");
    result.append(exist);
    result.append(", left_bra: ");
    result.append(left_bra);
    result.append(')');
    return result.toString();
  }

} //PredicateImpl
