# Supplementary material for: A domain-specific language for managing ETL processes
Source: PeerJ Comput Sci. 2024 Jan 26;10:e1835. doi: 10.7717/peerj-cs.1835 (PMC10909202; doi:10.7717/peerj-cs.1835)
Supplement: Supplemental Information 1 — The source code archive contains all the necessary files to implement the language, including (i) the EtlCl.ecore file containing the ETLCL language’s Ecore metamodel; (ii) the EtlCl.xtext file containing the specification of the language’s concrete syntax; (iii) the EtlClGenerator.xtend file containing the specification of the M2T transformations; (iv) the src-gen folder containing the classes implementing the language’s lexical and syntax analyzers; and (v) the xtend-gen folder containing the classes implementing the M2T transformations. [file peerj-cs-10-1835-s001.zip › ETLCL_SRC_CODE/src-gen/etlcl/etlcl/impl/Search_condition_andImpl.java]

/**
 * generated by Xtext 2.20.0
 */
package org.xtext.example.etlcl.etlcl.impl;

import java.util.Collection;

import org.eclipse.emf.common.notify.NotificationChain;

import org.eclipse.emf.common.util.EList;

import org.eclipse.emf.ecore.EClass;
import org.eclipse.emf.ecore.InternalEObject;

import org.eclipse.emf.ecore.impl.MinimalEObjectImpl;

import org.eclipse.emf.ecore.util.EObjectContainmentEList;
import org.eclipse.emf.ecore.util.InternalEList;

import org.xtext.example.etlcl.etlcl.EtlclPackage;
import org.xtext.example.etlcl.etlcl.Search_condition_and;
import org.xtext.example.etlcl.etlcl.Search_condition_not;

/**
 * <!-- begin-user-doc -->
 * An implementation of the model object '<em><b>Search condition and</b></em>'.
 * <!-- end-user-doc -->
 * <p>
 * The following features are implemented:
 * </p>
 * <ul>
 *   <li>{@link org.xtext.example.etlcl.etlcl.impl.Search_condition_andImpl#getS2 <em>S2</em>}</li>
 * </ul>
 *
 * @generated
 */
public class Search_condition_andImpl extends MinimalEObjectImpl.Container implements Search_condition_and
{
  /**
   * The cached value of the '{@link #getS2() <em>S2</em>}' containment reference list.
   * <!-- begin-user-doc -->
   * <!-- end-user-doc -->
   * @see #getS2()
   * @generated
   * @ordered
   */
  protected EList<Search_condition_not> s2;

  /**
   * <!-- begin-user-doc -->
   * <!-- end-user-doc -->
   * @generated
   */
  protected Search_condition_andImpl()
  {
    super();
  }

  /**
   * <!-- begin-user-doc -->
   * <!-- end-user-doc -->
   * @generated
   */
  @Override
  protected EClass eStaticClass()
  {
    return EtlclPackage.Literals.SEARCH_CONDITION_AND;
  }

  /**
   * <!-- begin-user-doc -->
   * <!-- end-user-doc -->
   * @generated
   */
  @Override
  public EList<Search_condition_not> getS2()
  {
    if (s2 == null)
    {
      s2 = new EObjectContainmentEList<Search_condition_not>(Search_condition_not.class, this, EtlclPackage.SEARCH_CONDITION_AND__S2);
    }
    return s2;
  }

  /**
   * <!-- begin-user-doc -->
   * <!-- end-user-doc -->
   * @generated
   */
  @Override
  public NotificationChain eInverseRemove(InternalEObject otherEnd, int featureID, NotificationChain msgs)
  {
    switch (featureID)
    {
      case EtlclPackage.SEARCH_CONDITION_AND__S2:
        return ((InternalEList<?>)getS2()).basicRemove(otherEnd, msgs);
    }
    return super.eInverseRemove(otherEnd, featureID, msgs);
  }

  /**
   * <!-- begin-user-doc -->
   * <!-- end-user-doc -->
   * @generated
   */
  @Override
  public Object eGet(int featureID, boolean resolve, boolean coreType)
  {
    switch (featureID)
    {
      case EtlclPackage.SEARCH_CONDITION_AND__S2:
        return getS2();
    }
    return super.eGet(featureID, resolve, coreType);
  }

  /**
   * <!-- begin-user-doc -->
   * <!-- end-user-doc -->
   * @generated
   */
  @SuppressWarnings("unchecked")
  @Override
  public void eSet(int featureID, Object newValue)
  {
    switch (featureID)
    {
      case EtlclPackage.SEARCH_CONDITION_AND__S2:
        getS2().clear();
        getS2().addAll((Collection<? extends Search_condition_not>)newValue);
        return;
    }
    super.eSet(featureID, newValue);
  }

  /**
   * <!-- begin-user-doc -->
   * <!-- end-user-doc -->
   * @generated
   */
  @Override
  public void eUnset(int featureID)
  {
    switch (featureID)
    {
      case EtlclPackage.SEARCH_CONDITION_AND__S2:
        getS2().clear();
        return;
    }
    super.eUnset(featureID);
  }

  /**
   * <!-- begin-user-doc -->
   * <!-- end-user-doc -->
   * @generated
   */
  @Override
  public boolean eIsSet(int featureID)
  {
    switch (featureID)
    {
      case EtlclPackage.SEARCH_CONDITION_AND__S2:
        return s2 != null && !s2.isEmpty();
    }
    return super.eIsSet(featureID);
  }

} //Search_condition_andImpl
