# Supplementary material for: A domain-specific language for managing ETL processes
Source: PeerJ Comput Sci. 2024 Jan 26;10:e1835. doi: 10.7717/peerj-cs.1835 (PMC10909202; doi:10.7717/peerj-cs.1835)
Supplement: Supplemental Information 1 — The source code archive contains all the necessary files to implement the language, including (i) the EtlCl.ecore file containing the ETLCL language’s Ecore metamodel; (ii) the EtlCl.xtext file containing the specification of the language’s concrete syntax; (iii) the EtlClGenerator.xtend file containing the specification of the M2T transformations; (iv) the src-gen folder containing the classes implementing the language’s lexical and syntax analyzers; and (v) the xtend-gen folder containing the classes implementing the M2T transformations. [file peerj-cs-10-1835-s001.zip › ETLCL_SRC_CODE/src-gen/etlcl/etlcl/impl/Search_condition_notImpl.java]

/**
 * generated by Xtext 2.20.0
 */
package org.xtext.example.etlcl.etlcl.impl;

import org.eclipse.emf.common.notify.Notification;
import org.eclipse.emf.common.notify.NotificationChain;

import org.eclipse.emf.ecore.EClass;
import org.eclipse.emf.ecore.InternalEObject;

import org.eclipse.emf.ecore.impl.ENotificationImpl;
import org.eclipse.emf.ecore.impl.MinimalEObjectImpl;

import org.xtext.example.etlcl.etlcl.EtlclPackage;
import org.xtext.example.etlcl.etlcl.Predicate;
import org.xtext.example.etlcl.etlcl.Search_condition_not;

/**
 * <!-- begin-user-doc -->
 * An implementation of the model object '<em><b>Search condition not</b></em>'.
 * <!-- end-user-doc -->
 * <p>
 * The following features are implemented:
 * </p>
 * <ul>
 *   <li>{@link org.xtext.example.etlcl.etlcl.impl.Search_condition_notImpl#getNot <em>Not</em>}</li>
 *   <li>{@link org.xtext.example.etlcl.etlcl.impl.Search_condition_notImpl#getPred <em>Pred</em>}</li>
 * </ul>
 *
 * @generated
 */
public class Search_condition_notImpl extends MinimalEObjectImpl.Container implements Search_condition_not
{
  /**
   * The default value of the '{@link #getNot() <em>Not</em>}' attribute.
   * <!-- begin-user-doc -->
   * <!-- end-user-doc -->
   * @see #getNot()
   * @generated
   * @ordered
   */
  protected static final String NOT_EDEFAULT = null;

  /**
   * The cached value of the '{@link #getNot() <em>Not</em>}' attribute.
   * <!-- begin-user-doc -->
   * <!-- end-user-doc -->
   * @see #getNot()
   * @generated
   * @ordered
   */
  protected String not = NOT_EDEFAULT;

  /**
   * The cached value of the '{@link #getPred() <em>Pred</em>}' containment reference.
   * <!-- begin-user-doc -->
   * <!-- end-user-doc -->
   * @see #getPred()
   * @generated
   * @ordered
   */
  protected Predicate pred;

  /**
   * <!-- begin-user-doc -->
   * <!-- end-user-doc -->
   * @generated
   */
  protected Search_condition_notImpl()
  {
    super();
  }

  /**
   * <!-- begin-user-doc -->
   * <!-- end-user-doc -->
   * @generated
   */
  @Override
  protected EClass eStaticClass()
  {
    return EtlclPackage.Literals.SEARCH_CONDITION_NOT;
  }

  /**
   * <!-- begin-user-doc -->
   * <!-- end-user-doc -->
   * @generated
   */
  @Override
  public String getNot()
  {
    return not;
  }

  /**
   * <!-- begin-user-doc -->
   * <!-- end-user-doc -->
   * @generated
   */
  @Override
  public void setNot(String newNot)
  {
    String oldNot = not;
    not = newNot;
    if (eNotificationRequired())
      eNotify(new ENotificationImpl(this, Notification.SET, EtlclPackage.SEARCH_CONDITION_NOT__NOT, oldNot, not));
  }

  /**
   * <!-- begin-user-doc -->
   * <!-- end-user-doc -->
   * @generated
   */
  @Override
  public Predicate getPred()
  {
    return pred;
  }

  /**
   * <!-- begin-user-doc -->
   * <!-- end-user-doc -->
   * @generated
   */
  public NotificationChain basicSetPred(Predicate newPred, NotificationChain msgs)
  {
    Predicate oldPred = pred;
    pred = newPred;
    if (eNotificationRequired())
    {
      ENotificationImpl notification = new ENotificationImpl(this, Notification.SET, EtlclPackage.SEARCH_CONDITION_NOT__PRED, oldPred, newPred);
      if (msgs == null) msgs = notification; else msgs.add(notification);
    }
    return msgs;
  }

  /**
   * <!-- begin-user-doc -->
   * <!-- end-user-doc -->
   * @generated
   */
  @Override
  public void setPred(Predicate newPred)
  {
    if (newPred != pred)
    {
      NotificationChain msgs = null;
      if (pred != null)
        msgs = ((InternalEObject)pred).eInverseRemove(this, EOPPOSITE_FEATURE_BASE - EtlclPackage.SEARCH_CONDITION_NOT__PRED, null, msgs);
      if (newPred != null)
        msgs = ((InternalEObject)newPred).eInverseAdd(this, EOPPOSITE_FEATURE_BASE - EtlclPackage.SEARCH_CONDITION_NOT__PRED, null, msgs);
      msgs = basicSetPred(newPred, msgs);
      if (msgs != null) msgs.dispatch();
    }
    else if (eNotificationRequired())
      eNotify(new ENotificationImpl(this, Notification.SET, EtlclPackage.SEARCH_CONDITION_NOT__PRED, newPred, newPred));
  }

  /**
   * <!-- begin-user-doc -->
   * <!-- end-user-doc -->
   * @generated
   */
  @Override
  public NotificationChain eInverseRemove(InternalEObject otherEnd, int featureID, NotificationChain msgs)
  {
    switch (featureID)
    {
      case EtlclPackage.SEARCH_CONDITION_NOT__PRED:
        return basicSetPred(null, msgs);
    }
    return super.eInverseRemove(otherEnd, featureID, msgs);
  }

  /**
   * <!-- begin-user-doc -->
   * <!-- end-user-doc -->
   * @generated
   */
  @Override
  public Object eGet(int featureID, boolean resolve, boolean coreType)
  {
    switch (featureID)
    {
      case EtlclPackage.SEARCH_CONDITION_NOT__NOT:
        return getNot();
      case EtlclPackage.SEARCH_CONDITION_NOT__PRED:
        return getPred();
    }
    return super.eGet(featureID, resolve, coreType);
  }

  /**
   * <!-- begin-user-doc -->
   * <!-- end-user-doc -->
   * @generated
   */
  @Override
  public void eSet(int featureID, Object newValue)
  {
    switch (featureID)
    {
      case EtlclPackage.SEARCH_CONDITION_NOT__NOT:
        setNot((String)newValue);
        return;
      case EtlclPackage.SEARCH_CONDITION_NOT__PRED:
        setPred((Predicate)newValue);
        return;
    }
    super.eSet(featureID, newValue);
  }

  /**
   * <!-- begin-user-doc -->
   * <!-- end-user-doc -->
   * @generated
   */
  @Override
  public void eUnset(int featureID)
  {
    switch (featureID)
    {
      case EtlclPackage.SEARCH_CONDITION_NOT__NOT:
        setNot(NOT_EDEFAULT);
        return;
      case EtlclPackage.SEARCH_CONDITION_NOT__PRED:
        setPred((Predicate)null);
        return;
    }
    super.eUnset(featureID);
  }

  /**
   * <!-- begin-user-doc -->
   * <!-- end-user-doc -->
   * @generated
   */
  @Override
  public boolean eIsSet(int featureID)
  {
    switch (featureID)
    {
      case EtlclPackage.SEARCH_CONDITION_NOT__NOT:
        return NOT_EDEFAULT == null ? not != null : !NOT_EDEFAULT.equals(not);
      case EtlclPackage.SEARCH_CONDITION_NOT__PRED:
        return pred != null;
    }
    return super.eIsSet(featureID);
  }

  /**
   * <!-- begin-user-doc -->
   * <!-- end-user-doc -->
   * @generated
   */
  @Override
  public String toString()
  {
    if (eIsProxy()) return super.toString();

    StringBuilder result = new StringBuilder(super.toString());
    result.append(" (not: ");
    result.append(not);
    result.append(')');
    return result.toString();
  }

} //Search_condition_notImpl
