# Supplementary material for: A domain-specific language for managing ETL processes
Source: PeerJ Comput Sci. 2024 Jan 26;10:e1835. doi: 10.7717/peerj-cs.1835 (PMC10909202; doi:10.7717/peerj-cs.1835)
Supplement: Supplemental Information 1 — The source code archive contains all the necessary files to implement the language, including (i) the EtlCl.ecore file containing the ETLCL language’s Ecore metamodel; (ii) the EtlCl.xtext file containing the specification of the language’s concrete syntax; (iii) the EtlClGenerator.xtend file containing the specification of the M2T transformations; (iv) the src-gen folder containing the classes implementing the language’s lexical and syntax analyzers; and (v) the xtend-gen folder containing the classes implementing the M2T transformations. [file peerj-cs-10-1835-s001.zip › ETLCL_SRC_CODE/src-gen/etlcl/etlcl/impl/Select_listImpl.java]

/**
 * generated by Xtext 2.20.0
 */
package org.xtext.example.etlcl.etlcl.impl;

import org.eclipse.emf.common.notify.Notification;

import org.eclipse.emf.ecore.EClass;
import org.eclipse.emf.ecore.InternalEObject;

import org.eclipse.emf.ecore.impl.ENotificationImpl;
import org.eclipse.emf.ecore.impl.MinimalEObjectImpl;

import org.xtext.example.etlcl.etlcl.Column_elem;
import org.xtext.example.etlcl.etlcl.EtlclPackage;
import org.xtext.example.etlcl.etlcl.Select_list;

/**
 * <!-- begin-user-doc -->
 * An implementation of the model object '<em><b>Select list</b></em>'.
 * <!-- end-user-doc -->
 * <p>
 * The following features are implemented:
 * </p>
 * <ul>
 *   <li>{@link org.xtext.example.etlcl.etlcl.impl.Select_listImpl#isStar <em>Star</em>}</li>
 *   <li>{@link org.xtext.example.etlcl.etlcl.impl.Select_listImpl#getColumn <em>Column</em>}</li>
 * </ul>
 *
 * @generated
 */
public class Select_listImpl extends MinimalEObjectImpl.Container implements Select_list
{
  /**
   * The default value of the '{@link #isStar() <em>Star</em>}' attribute.
   * <!-- begin-user-doc -->
   * <!-- end-user-doc -->
   * @see #isStar()
   * @generated
   * @ordered
   */
  protected static final boolean STAR_EDEFAULT = false;

  /**
   * The cached value of the '{@link #isStar() <em>Star</em>}' attribute.
   * <!-- begin-user-doc -->
   * <!-- end-user-doc -->
   * @see #isStar()
   * @generated
   * @ordered
   */
  protected boolean star = STAR_EDEFAULT;

  /**
   * The cached value of the '{@link #getColumn() <em>Column</em>}' reference.
   * <!-- begin-user-doc -->
   * <!-- end-user-doc -->
   * @see #getColumn()
   * @generated
   * @ordered
   */
  protected Column_elem column;

  /**
   * <!-- begin-user-doc -->
   * <!-- end-user-doc -->
   * @generated
   */
  protected Select_listImpl()
  {
    super();
  }

  /**
   * <!-- begin-user-doc -->
   * <!-- end-user-doc -->
   * @generated
   */
  @Override
  protected EClass eStaticClass()
  {
    return EtlclPackage.Literals.SELECT_LIST;
  }

  /**
   * <!-- begin-user-doc -->
   * <!-- end-user-doc -->
   * @generated
   */
  @Override
  public boolean isStar()
  {
    return star;
  }

  /**
   * <!-- begin-user-doc -->
   * <!-- end-user-doc -->
   * @generated
   */
  @Override
  public void setStar(boolean newStar)
  {
    boolean oldStar = star;
    star = newStar;
    if (eNotificationRequired())
      eNotify(new ENotificationImpl(this, Notification.SET, EtlclPackage.SELECT_LIST__STAR, oldStar, star));
  }

  /**
   * <!-- begin-user-doc -->
   * <!-- end-user-doc -->
   * @generated
   */
  @Override
  public Column_elem getColumn()
  {
    if (column != null && column.eIsProxy())
    {
      InternalEObject oldColumn = (InternalEObject)column;
      column = (Column_elem)eResolveProxy(oldColumn);
      if (column != oldColumn)
      {
        if (eNotificationRequired())
          eNotify(new ENotificationImpl(this, Notification.RESOLVE, EtlclPackage.SELECT_LIST__COLUMN, oldColumn, column));
      }
    }
    return column;
  }

  /**
   * <!-- begin-user-doc -->
   * <!-- end-user-doc -->
   * @generated
   */
  public Column_elem basicGetColumn()
  {
    return column;
  }

  /**
   * <!-- begin-user-doc -->
   * <!-- end-user-doc -->
   * @generated
   */
  @Override
  public void setColumn(Column_elem newColumn)
  {
    Column_elem oldColumn = column;
    column = newColumn;
    if (eNotificationRequired())
      eNotify(new ENotificationImpl(this, Notification.SET, EtlclPackage.SELECT_LIST__COLUMN, oldColumn, column));
  }

  /**
   * <!-- begin-user-doc -->
   * <!-- end-user-doc -->
   * @generated
   */
  @Override
  public Object eGet(int featureID, boolean resolve, boolean coreType)
  {
    switch (featureID)
    {
      case EtlclPackage.SELECT_LIST__STAR:
        return isStar();
      case EtlclPackage.SELECT_LIST__COLUMN:
        if (resolve) return getColumn();
        return basicGetColumn();
    }
    return super.eGet(featureID, resolve, coreType);
  }

  /**
   * <!-- begin-user-doc -->
   * <!-- end-user-doc -->
   * @generated
   */
  @Override
  public void eSet(int featureID, Object newValue)
  {
    switch (featureID)
    {
      case EtlclPackage.SELECT_LIST__STAR:
        setStar((Boolean)newValue);
        return;
      case EtlclPackage.SELECT_LIST__COLUMN:
        setColumn((Column_elem)newValue);
        return;
    }
    super.eSet(featureID, newValue);
  }

  /**
   * <!-- begin-user-doc -->
   * <!-- end-user-doc -->
   * @generated
   */
  @Override
  public void eUnset(int featureID)
  {
    switch (featureID)
    {
      case EtlclPackage.SELECT_LIST__STAR:
        setStar(STAR_EDEFAULT);
        return;
      case EtlclPackage.SELECT_LIST__COLUMN:
        setColumn((Column_elem)null);
        return;
    }
    super.eUnset(featureID);
  }

  /**
   * <!-- begin-user-doc -->
   * <!-- end-user-doc -->
   * @generated
   */
  @Override
  public boolean eIsSet(int featureID)
  {
    switch (featureID)
    {
      case EtlclPackage.SELECT_LIST__STAR:
        return star != STAR_EDEFAULT;
      case EtlclPackage.SELECT_LIST__COLUMN:
        return column != null;
    }
    return super.eIsSet(featureID);
  }

  /**
   * <!-- begin-user-doc -->
   * <!-- end-user-doc -->
   * @generated
   */
  @Override
  public String toString()
  {
    if (eIsProxy()) return super.toString();

    StringBuilder result = new StringBuilder(super.toString());
    result.append(" (star: ");
    result.append(star);
    result.append(')');
    return result.toString();
  }

} //Select_listImpl
