# Supplementary material for: A domain-specific language for managing ETL processes
Source: PeerJ Comput Sci. 2024 Jan 26;10:e1835. doi: 10.7717/peerj-cs.1835 (PMC10909202; doi:10.7717/peerj-cs.1835)
Supplement: Supplemental Information 1 — The source code archive contains all the necessary files to implement the language, including (i) the EtlCl.ecore file containing the ETLCL language’s Ecore metamodel; (ii) the EtlCl.xtext file containing the specification of the language’s concrete syntax; (iii) the EtlClGenerator.xtend file containing the specification of the M2T transformations; (iv) the src-gen folder containing the classes implementing the language’s lexical and syntax analyzers; and (v) the xtend-gen folder containing the classes implementing the M2T transformations. [file peerj-cs-10-1835-s001.zip › ETLCL_SRC_CODE/src-gen/etlcl/etlcl/impl/Select_stImpl.java]

/**
 * generated by Xtext 2.20.0
 */
package org.xtext.example.etlcl.etlcl.impl;

import java.util.Collection;

import org.eclipse.emf.common.notify.Notification;
import org.eclipse.emf.common.notify.NotificationChain;

import org.eclipse.emf.common.util.EList;

import org.eclipse.emf.ecore.EClass;
import org.eclipse.emf.ecore.InternalEObject;

import org.eclipse.emf.ecore.impl.ENotificationImpl;
import org.eclipse.emf.ecore.impl.MinimalEObjectImpl;

import org.eclipse.emf.ecore.util.EObjectContainmentEList;
import org.eclipse.emf.ecore.util.InternalEList;

import org.xtext.example.etlcl.etlcl.EtlclPackage;
import org.xtext.example.etlcl.etlcl.Expression;
import org.xtext.example.etlcl.etlcl.Order_by_expression;
import org.xtext.example.etlcl.etlcl.Search_condition;
import org.xtext.example.etlcl.etlcl.Select_list;
import org.xtext.example.etlcl.etlcl.Select_st;
import org.xtext.example.etlcl.etlcl.Table_sources;

/**
 * <!-- begin-user-doc -->
 * An implementation of the model object '<em><b>Select st</b></em>'.
 * <!-- end-user-doc -->
 * <p>
 * The following features are implemented:
 * </p>
 * <ul>
 *   <li>{@link org.xtext.example.etlcl.etlcl.impl.Select_stImpl#isDistinct <em>Distinct</em>}</li>
 *   <li>{@link org.xtext.example.etlcl.etlcl.impl.Select_stImpl#isTop <em>Top</em>}</li>
 *   <li>{@link org.xtext.example.etlcl.etlcl.impl.Select_stImpl#getNum <em>Num</em>}</li>
 *   <li>{@link org.xtext.example.etlcl.etlcl.impl.Select_stImpl#getSelect <em>Select</em>}</li>
 *   <li>{@link org.xtext.example.etlcl.etlcl.impl.Select_stImpl#getSrc <em>Src</em>}</li>
 *   <li>{@link org.xtext.example.etlcl.etlcl.impl.Select_stImpl#isWhere <em>Where</em>}</li>
 *   <li>{@link org.xtext.example.etlcl.etlcl.impl.Select_stImpl#getSc <em>Sc</em>}</li>
 *   <li>{@link org.xtext.example.etlcl.etlcl.impl.Select_stImpl#isGroup <em>Group</em>}</li>
 *   <li>{@link org.xtext.example.etlcl.etlcl.impl.Select_stImpl#getGbi <em>Gbi</em>}</li>
 *   <li>{@link org.xtext.example.etlcl.etlcl.impl.Select_stImpl#isOrder <em>Order</em>}</li>
 *   <li>{@link org.xtext.example.etlcl.etlcl.impl.Select_stImpl#getObe <em>Obe</em>}</li>
 * </ul>
 *
 * @generated
 */
public class Select_stImpl extends MinimalEObjectImpl.Container implements Select_st
{
  /**
   * The default value of the '{@link #isDistinct() <em>Distinct</em>}' attribute.
   * <!-- begin-user-doc -->
   * <!-- end-user-doc -->
   * @see #isDistinct()
   * @generated
   * @ordered
   */
  protected static final boolean DISTINCT_EDEFAULT = false;

  /**
   * The cached value of the '{@link #isDistinct() <em>Distinct</em>}' attribute.
   * <!-- begin-user-doc -->
   * <!-- end-user-doc -->
   * @see #isDistinct()
   * @generated
   * @ordered
   */
  protected boolean distinct = DISTINCT_EDEFAULT;

  /**
   * The default value of the '{@link #isTop() <em>Top</em>}' attribute.
   * <!-- begin-user-doc -->
   * <!-- end-user-doc -->
   * @see #isTop()
   * @generated
   * @ordered
   */
  protected static final boolean TOP_EDEFAULT = false;

  /**
   * The cached value of the '{@link #isTop() <em>Top</em>}' attribute.
   * <!-- begin-user-doc -->
   * <!-- end-user-doc -->
   * @see #isTop()
   * @generated
   * @ordered
   */
  protected boolean top = TOP_EDEFAULT;

  /**
   * The default value of the '{@link #getNum() <em>Num</em>}' attribute.
   * <!-- begin-user-doc -->
   * <!-- end-user-doc -->
   * @see #getNum()
   * @generated
   * @ordered
   */
  protected static final int NUM_EDEFAULT = 0;

  /**
   * The cached value of the '{@link #getNum() <em>Num</em>}' attribute.
   * <!-- begin-user-doc -->
   * <!-- end-user-doc -->
   * @see #getNum()
   * @generated
   * @ordered
   */
  protected int num = NUM_EDEFAULT;

  /**
   * The cached value of the '{@link #getSelect() <em>Select</em>}' containment reference list.
   * <!-- begin-user-doc -->
   * <!-- end-user-doc -->
   * @see #getSelect()
   * @generated
   * @ordered
   */
  protected EList<Select_list> select;

  /**
   * The cached value of the '{@link #getSrc() <em>Src</em>}' containment reference.
   * <!-- begin-user-doc -->
   * <!-- end-user-doc -->
   * @see #getSrc()
   * @generated
   * @ordered
   */
  protected Table_sources src;

  /**
   * The default value of the '{@link #isWhere() <em>Where</em>}' attribute.
   * <!-- begin-user-doc -->
   * <!-- end-user-doc -->
   * @see #isWhere()
   * @generated
   * @ordered
   */
  protected static final boolean WHERE_EDEFAULT = false;

  /**
   * The cached value of the '{@link #isWhere() <em>Where</em>}' attribute.
   * <!-- begin-user-doc -->
   * <!-- end-user-doc -->
   * @see #isWhere()
   * @generated
   * @ordered
   */
  protected boolean where = WHERE_EDEFAULT;

  /**
   * The cached value of the '{@link #getSc() <em>Sc</em>}' containment reference.
   * <!-- begin-user-doc -->
   * <!-- end-user-doc -->
   * @see #getSc()
   * @generated
   * @ordered
   */
  protected Search_condition sc;

  /**
   * The default value of the '{@link #isGroup() <em>Group</em>}' attribute.
   * <!-- begin-user-doc -->
   * <!-- end-user-doc -->
   * @see #isGroup()
   * @generated
   * @ordered
   */
  protected static final boolean GROUP_EDEFAULT = false;

  /**
   * The cached value of the '{@link #isGroup() <em>Group</em>}' attribute.
   * <!-- begin-user-doc -->
   * <!-- end-user-doc -->
   * @see #isGroup()
   * @generated
   * @ordered
   */
  protected boolean group = GROUP_EDEFAULT;

  /**
   * The cached value of the '{@link #getGbi() <em>Gbi</em>}' containment reference list.
   * <!-- begin-user-doc -->
   * <!-- end-user-doc -->
   * @see #getGbi()
   * @generated
   * @ordered
   */
  protected EList<Expression> gbi;

  /**
   * The default value of the '{@link #isOrder() <em>Order</em>}' attribute.
   * <!-- begin-user-doc -->
   * <!-- end-user-doc -->
   * @see #isOrder()
   * @generated
   * @ordered
   */
  protected static final boolean ORDER_EDEFAULT = false;

  /**
   * The cached value of the '{@link #isOrder() <em>Order</em>}' attribute.
   * <!-- begin-user-doc -->
   * <!-- end-user-doc -->
   * @see #isOrder()
   * @generated
   * @ordered
   */
  protected boolean order = ORDER_EDEFAULT;

  /**
   * The cached value of the '{@link #getObe() <em>Obe</em>}' containment reference list.
   * <!-- begin-user-doc -->
   * <!-- end-user-doc -->
   * @see #getObe()
   * @generated
   * @ordered
   */
  protected EList<Order_by_expression> obe;

  /**
   * <!-- begin-user-doc -->
   * <!-- end-user-doc -->
   * @generated
   */
  protected Select_stImpl()
  {
    super();
  }

  /**
   * <!-- begin-user-doc -->
   * <!-- end-user-doc -->
   * @generated
   */
  @Override
  protected EClass eStaticClass()
  {
    return EtlclPackage.Literals.SELECT_ST;
  }

  /**
   * <!-- begin-user-doc -->
   * <!-- end-user-doc -->
   * @generated
   */
  @Override
  public boolean isDistinct()
  {
    return distinct;
  }

  /**
   * <!-- begin-user-doc -->
   * <!-- end-user-doc -->
   * @generated
   */
  @Override
  public void setDistinct(boolean newDistinct)
  {
    boolean oldDistinct = distinct;
    distinct = newDistinct;
    if (eNotificationRequired())
      eNotify(new ENotificationImpl(this, Notification.SET, EtlclPackage.SELECT_ST__DISTINCT, oldDistinct, distinct));
  }

  /**
   * <!-- begin-user-doc -->
   * <!-- end-user-doc -->
   * @generated
   */
  @Override
  public boolean isTop()
  {
    return top;
  }

  /**
   * <!-- begin-user-doc -->
   * <!-- end-user-doc -->
   * @generated
   */
  @Override
  public void setTop(boolean newTop)
  {
    boolean oldTop = top;
    top = newTop;
    if (eNotificationRequired())
      eNotify(new ENotificationImpl(this, Notification.SET, EtlclPackage.SELECT_ST__TOP, oldTop, top));
  }

  /**
   * <!-- begin-user-doc -->
   * <!-- end-user-doc -->
   * @generated
   */
  @Override
  public int getNum()
  {
    return num;
  }

  /**
   * <!-- begin-user-doc -->
   * <!-- end-user-doc -->
   * @generated
   */
  @Override
  public void setNum(int newNum)
  {
    int oldNum = num;
    num = newNum;
    if (eNotificationRequired())
      eNotify(new ENotificationImpl(this, Notification.SET, EtlclPackage.SELECT_ST__NUM, oldNum, num));
  }

  /**
   * <!-- begin-user-doc -->
   * <!-- end-user-doc -->
   * @generated
   */
  @Override
  public EList<Select_list> getSelect()
  {
    if (select == null)
    {
      select = new EObjectContainmentEList<Select_list>(Select_list.class, this, EtlclPackage.SELECT_ST__SELECT);
    }
    return select;
  }

  /**
   * <!-- begin-user-doc -->
   * <!-- end-user-doc -->
   * @generated
   */
  @Override
  public Table_sources getSrc()
  {
    return src;
  }

  /**
   * <!-- begin-user-doc -->
   * <!-- end-user-doc -->
   * @generated
   */
  public NotificationChain basicSetSrc(Table_sources newSrc, NotificationChain msgs)
  {
    Table_sources oldSrc = src;
    src = newSrc;
    if (eNotificationRequired())
    {
      ENotificationImpl notification = new ENotificationImpl(this, Notification.SET, EtlclPackage.SELECT_ST__SRC, oldSrc, newSrc);
      if (msgs == null) msgs = notification; else msgs.add(notification);
    }
    return msgs;
  }

  /**
   * <!-- begin-user-doc -->
   * <!-- end-user-doc -->
   * @generated
   */
  @Override
  public void setSrc(Table_sources newSrc)
  {
    if (newSrc != src)
    {
      NotificationChain msgs = null;
      if (src != null)
        msgs = ((InternalEObject)src).eInverseRemove(this, EOPPOSITE_FEATURE_BASE - EtlclPackage.SELECT_ST__SRC, null, msgs);
      if (newSrc != null)
        msgs = ((InternalEObject)newSrc).eInverseAdd(this, EOPPOSITE_FEATURE_BASE - EtlclPackage.SELECT_ST__SRC, null, msgs);
      msgs = basicSetSrc(newSrc, msgs);
      if (msgs != null) msgs.dispatch();
    }
    else if (eNotificationRequired())
      eNotify(new ENotificationImpl(this, Notification.SET, EtlclPackage.SELECT_ST__SRC, newSrc, newSrc));
  }

  /**
   * <!-- begin-user-doc -->
   * <!-- end-user-doc -->
   * @generated
   */
  @Override
  public boolean isWhere()
  {
    return where;
  }

  /**
   * <!-- begin-user-doc -->
   * <!-- end-user-doc -->
   * @generated
   */
  @Override
  public void setWhere(boolean newWhere)
  {
    boolean oldWhere = where;
    where = newWhere;
    if (eNotificationRequired())
      eNotify(new ENotificationImpl(this, Notification.SET, EtlclPackage.SELECT_ST__WHERE, oldWhere, where));
  }

  /**
   * <!-- begin-user-doc -->
   * <!-- end-user-doc -->
   * @generated
   */
  @Override
  public Search_condition getSc()
  {
    return sc;
  }

  /**
   * <!-- begin-user-doc -->
   * <!-- end-user-doc -->
   * @generated
   */
  public NotificationChain basicSetSc(Search_condition newSc, NotificationChain msgs)
  {
    Search_condition oldSc = sc;
    sc = newSc;
    if (eNotificationRequired())
    {
      ENotificationImpl notification = new ENotificationImpl(this, Notification.SET, EtlclPackage.SELECT_ST__SC, oldSc, newSc);
      if (msgs == null) msgs = notification; else msgs.add(notification);
    }
    return msgs;
  }

  /**
   * <!-- begin-user-doc -->
   * <!-- end-user-doc -->
   * @generated
   */
  @Override
  public void setSc(Search_condition newSc)
  {
    if (newSc != sc)
    {
      NotificationChain msgs = null;
      if (sc != null)
        msgs = ((InternalEObject)sc).eInverseRemove(this, EOPPOSITE_FEATURE_BASE - EtlclPackage.SELECT_ST__SC, null, msgs);
      if (newSc != null)
        msgs = ((InternalEObject)newSc).eInverseAdd(this, EOPPOSITE_FEATURE_BASE - EtlclPackage.SELECT_ST__SC, null, msgs);
      msgs = basicSetSc(newSc, msgs);
      if (msgs != null) msgs.dispatch();
    }
    else if (eNotificationRequired())
      eNotify(new ENotificationImpl(this, Notification.SET, EtlclPackage.SELECT_ST__SC, newSc, newSc));
  }

  /**
   * <!-- begin-user-doc -->
   * <!-- end-user-doc -->
   * @generated
   */
  @Override
  public boolean isGroup()
  {
    return group;
  }

  /**
   * <!-- begin-user-doc -->
   * <!-- end-user-doc -->
   * @generated
   */
  @Override
  public void setGroup(boolean newGroup)
  {
    boolean oldGroup = group;
    group = newGroup;
    if (eNotificationRequired())
      eNotify(new ENotificationImpl(this, Notification.SET, EtlclPackage.SELECT_ST__GROUP, oldGroup, group));
  }

  /**
   * <!-- begin-user-doc -->
   * <!-- end-user-doc -->
   * @generated
   */
  @Override
  public EList<Expression> getGbi()
  {
    if (gbi == null)
    {
      gbi = new EObjectContainmentEList<Expression>(Expression.class, this, EtlclPackage.SELECT_ST__GBI);
    }
    return gbi;
  }

  /**
   * <!-- begin-user-doc -->
   * <!-- end-user-doc -->
   * @generated
   */
  @Override
  public boolean isOrder()
  {
    return order;
  }

  /**
   * <!-- begin-user-doc -->
   * <!-- end-user-doc -->
   * @generated
   */
  @Override
  public void setOrder(boolean newOrder)
  {
    boolean oldOrder = order;
    order = newOrder;
    if (eNotificationRequired())
      eNotify(new ENotificationImpl(this, Notification.SET, EtlclPackage.SELECT_ST__ORDER, oldOrder, order));
  }

  /**
   * <!-- begin-user-doc -->
   * <!-- end-user-doc -->
   * @generated
   */
  @Override
  public EList<Order_by_expression> getObe()
  {
    if (obe == null)
    {
      obe = new EObjectContainmentEList<Order_by_expression>(Order_by_expression.class, this, EtlclPackage.SELECT_ST__OBE);
    }
    return obe;
  }

  /**
   * <!-- begin-user-doc -->
   * <!-- end-user-doc -->
   * @generated
   */
  @Override
  public NotificationChain eInverseRemove(InternalEObject otherEnd, int featureID, NotificationChain msgs)
  {
    switch (featureID)
    {
      case EtlclPackage.SELECT_ST__SELECT:
        return ((InternalEList<?>)getSelect()).basicRemove(otherEnd, msgs);
      case EtlclPackage.SELECT_ST__SRC:
        return basicSetSrc(null, msgs);
      case EtlclPackage.SELECT_ST__SC:
        return basicSetSc(null, msgs);
      case EtlclPackage.SELECT_ST__GBI:
        return ((InternalEList<?>)getGbi()).basicRemove(otherEnd, msgs);
      case EtlclPackage.SELECT_ST__OBE:
        return ((InternalEList<?>)getObe()).basicRemove(otherEnd, msgs);
    }
    return super.eInverseRemove(otherEnd, featureID, msgs);
  }

  /**
   * <!-- begin-user-doc -->
   * <!-- end-user-doc -->
   * @generated
   */
  @Override
  public Object eGet(int featureID, boolean resolve, boolean coreType)
  {
    switch (featureID)
    {
      case EtlclPackage.SELECT_ST__DISTINCT:
        return isDistinct();
      case EtlclPackage.SELECT_ST__TOP:
        return isTop();
      case EtlclPackage.SELECT_ST__NUM:
        return getNum();
      case EtlclPackage.SELECT_ST__SELECT:
        return getSelect();
      case EtlclPackage.SELECT_ST__SRC:
        return getSrc();
      case EtlclPackage.SELECT_ST__WHERE:
        return isWhere();
      case EtlclPackage.SELECT_ST__SC:
        return getSc();
      case EtlclPackage.SELECT_ST__GROUP:
        return isGroup();
      case EtlclPackage.SELECT_ST__GBI:
        return getGbi();
      case EtlclPackage.SELECT_ST__ORDER:
        return isOrder();
      case EtlclPackage.SELECT_ST__OBE:
        return getObe();
    }
    return super.eGet(featureID, resolve, coreType);
  }

  /**
   * <!-- begin-user-doc -->
   * <!-- end-user-doc -->
   * @generated
   */
  @SuppressWarnings("unchecked")
  @Override
  public void eSet(int featureID, Object newValue)
  {
    switch (featureID)
    {
      case EtlclPackage.SELECT_ST__DISTINCT:
        setDistinct((Boolean)newValue);
        return;
      case EtlclPackage.SELECT_ST__TOP:
        setTop((Boolean)newValue);
        return;
      case EtlclPackage.SELECT_ST__NUM:
        setNum((Integer)newValue);
        return;
      case EtlclPackage.SELECT_ST__SELECT:
        getSelect().clear();
        getSelect().addAll((Collection<? extends Select_list>)newValue);
        return;
      case EtlclPackage.SELECT_ST__SRC:
        setSrc((Table_sources)newValue);
        return;
      case EtlclPackage.SELECT_ST__WHERE:
        setWhere((Boolean)newValue);
        return;
      case EtlclPackage.SELECT_ST__SC:
        setSc((Search_condition)newValue);
        return;
      case EtlclPackage.SELECT_ST__GROUP:
        setGroup((Boolean)newValue);
        return;
      case EtlclPackage.SELECT_ST__GBI:
        getGbi().clear();
        getGbi().addAll((Collection<? extends Expression>)newValue);
        return;
      case EtlclPackage.SELECT_ST__ORDER:
        setOrder((Boolean)newValue);
        return;
      case EtlclPackage.SELECT_ST__OBE:
        getObe().clear();
        getObe().addAll((Collection<? extends Order_by_expression>)newValue);
        return;
    }
    super.eSet(featureID, newValue);
  }

  /**
   * <!-- begin-user-doc -->
   * <!-- end-user-doc -->
   * @generated
   */
  @Override
  public void eUnset(int featureID)
  {
    switch (featureID)
    {
      case EtlclPackage.SELECT_ST__DISTINCT:
        setDistinct(DISTINCT_EDEFAULT);
        return;
      case EtlclPackage.SELECT_ST__TOP:
        setTop(TOP_EDEFAULT);
        return;
      case EtlclPackage.SELECT_ST__NUM:
        setNum(NUM_EDEFAULT);
        return;
      case EtlclPackage.SELECT_ST__SELECT:
        getSelect().clear();
        return;
      case EtlclPackage.SELECT_ST__SRC:
        setSrc((Table_sources)null);
        return;
      case EtlclPackage.SELECT_ST__WHERE:
        setWhere(WHERE_EDEFAULT);
        return;
      case EtlclPackage.SELECT_ST__SC:
        setSc((Search_condition)null);
        return;
      case EtlclPackage.SELECT_ST__GROUP:
        setGroup(GROUP_EDEFAULT);
        return;
      case EtlclPackage.SELECT_ST__GBI:
        getGbi().clear();
        return;
      case EtlclPackage.SELECT_ST__ORDER:
        setOrder(ORDER_EDEFAULT);
        return;
      case EtlclPackage.SELECT_ST__OBE:
        getObe().clear();
        return;
    }
    super.eUnset(featureID);
  }

  /**
   * <!-- begin-user-doc -->
   * <!-- end-user-doc -->
   * @generated
   */
  @Override
  public boolean eIsSet(int featureID)
  {
    switch (featureID)
    {
      case EtlclPackage.SELECT_ST__DISTINCT:
        return distinct != DISTINCT_EDEFAULT;
      case EtlclPackage.SELECT_ST__TOP:
        return top != TOP_EDEFAULT;
      case EtlclPackage.SELECT_ST__NUM:
        return num != NUM_EDEFAULT;
      case EtlclPackage.SELECT_ST__SELECT:
        return select != null && !select.isEmpty();
      case EtlclPackage.SELECT_ST__SRC:
        return src != null;
      case EtlclPackage.SELECT_ST__WHERE:
        return where != WHERE_EDEFAULT;
      case EtlclPackage.SELECT_ST__SC:
        return sc != null;
      case EtlclPackage.SELECT_ST__GROUP:
        return group != GROUP_EDEFAULT;
      case EtlclPackage.SELECT_ST__GBI:
        return gbi != null && !gbi.isEmpty();
      case EtlclPackage.SELECT_ST__ORDER:
        return order != ORDER_EDEFAULT;
      case EtlclPackage.SELECT_ST__OBE:
        return obe != null && !obe.isEmpty();
    }
    return super.eIsSet(featureID);
  }

  /**
   * <!-- begin-user-doc -->
   * <!-- end-user-doc -->
   * @generated
   */
  @Override
  public String toString()
  {
    if (eIsProxy()) return super.toString();

    StringBuilder result = new StringBuilder(super.toString());
    result.append(" (distinct: ");
    result.append(distinct);
    result.append(", top: ");
    result.append(top);
    result.append(", num: ");
    result.append(num);
    result.append(", where: ");
    result.append(where);
    result.append(", group: ");
    result.append(group);
    result.append(", order: ");
    result.append(order);
    result.append(')');
    return result.toString();
  }

} //Select_stImpl
