# Supplementary material for: A domain-specific language for managing ETL processes
Source: PeerJ Comput Sci. 2024 Jan 26;10:e1835. doi: 10.7717/peerj-cs.1835 (PMC10909202; doi:10.7717/peerj-cs.1835)
Supplement: Supplemental Information 1 — The source code archive contains all the necessary files to implement the language, including (i) the EtlCl.ecore file containing the ETLCL language’s Ecore metamodel; (ii) the EtlCl.xtext file containing the specification of the language’s concrete syntax; (iii) the EtlClGenerator.xtend file containing the specification of the M2T transformations; (iv) the src-gen folder containing the classes implementing the language’s lexical and syntax analyzers; and (v) the xtend-gen folder containing the classes implementing the M2T transformations. [file peerj-cs-10-1835-s001.zip › ETLCL_SRC_CODE/src-gen/etlcl/etlcl/impl/SubqueryImpl.java]

/**
 * generated by Xtext 2.20.0
 */
package org.xtext.example.etlcl.etlcl.impl;

import org.eclipse.emf.common.notify.Notification;
import org.eclipse.emf.common.notify.NotificationChain;

import org.eclipse.emf.ecore.EClass;
import org.eclipse.emf.ecore.InternalEObject;

import org.eclipse.emf.ecore.impl.ENotificationImpl;
import org.eclipse.emf.ecore.impl.MinimalEObjectImpl;

import org.xtext.example.etlcl.etlcl.EtlclPackage;
import org.xtext.example.etlcl.etlcl.Select_statement;
import org.xtext.example.etlcl.etlcl.Subquery;

/**
 * <!-- begin-user-doc -->
 * An implementation of the model object '<em><b>Subquery</b></em>'.
 * <!-- end-user-doc -->
 * <p>
 * The following features are implemented:
 * </p>
 * <ul>
 *   <li>{@link org.xtext.example.etlcl.etlcl.impl.SubqueryImpl#getSelect <em>Select</em>}</li>
 *   <li>{@link org.xtext.example.etlcl.etlcl.impl.SubqueryImpl#getSelect2 <em>Select2</em>}</li>
 * </ul>
 *
 * @generated
 */
public class SubqueryImpl extends MinimalEObjectImpl.Container implements Subquery
{
  /**
   * The cached value of the '{@link #getSelect() <em>Select</em>}' containment reference.
   * <!-- begin-user-doc -->
   * <!-- end-user-doc -->
   * @see #getSelect()
   * @generated
   * @ordered
   */
  protected Select_statement select;

  /**
   * The cached value of the '{@link #getSelect2() <em>Select2</em>}' reference.
   * <!-- begin-user-doc -->
   * <!-- end-user-doc -->
   * @see #getSelect2()
   * @generated
   * @ordered
   */
  protected Select_statement select2;

  /**
   * <!-- begin-user-doc -->
   * <!-- end-user-doc -->
   * @generated
   */
  protected SubqueryImpl()
  {
    super();
  }

  /**
   * <!-- begin-user-doc -->
   * <!-- end-user-doc -->
   * @generated
   */
  @Override
  protected EClass eStaticClass()
  {
    return EtlclPackage.Literals.SUBQUERY;
  }

  /**
   * <!-- begin-user-doc -->
   * <!-- end-user-doc -->
   * @generated
   */
  @Override
  public Select_statement getSelect()
  {
    return select;
  }

  /**
   * <!-- begin-user-doc -->
   * <!-- end-user-doc -->
   * @generated
   */
  public NotificationChain basicSetSelect(Select_statement newSelect, NotificationChain msgs)
  {
    Select_statement oldSelect = select;
    select = newSelect;
    if (eNotificationRequired())
    {
      ENotificationImpl notification = new ENotificationImpl(this, Notification.SET, EtlclPackage.SUBQUERY__SELECT, oldSelect, newSelect);
      if (msgs == null) msgs = notification; else msgs.add(notification);
    }
    return msgs;
  }

  /**
   * <!-- begin-user-doc -->
   * <!-- end-user-doc -->
   * @generated
   */
  @Override
  public void setSelect(Select_statement newSelect)
  {
    if (newSelect != select)
    {
      NotificationChain msgs = null;
      if (select != null)
        msgs = ((InternalEObject)select).eInverseRemove(this, EOPPOSITE_FEATURE_BASE - EtlclPackage.SUBQUERY__SELECT, null, msgs);
      if (newSelect != null)
        msgs = ((InternalEObject)newSelect).eInverseAdd(this, EOPPOSITE_FEATURE_BASE - EtlclPackage.SUBQUERY__SELECT, null, msgs);
      msgs = basicSetSelect(newSelect, msgs);
      if (msgs != null) msgs.dispatch();
    }
    else if (eNotificationRequired())
      eNotify(new ENotificationImpl(this, Notification.SET, EtlclPackage.SUBQUERY__SELECT, newSelect, newSelect));
  }

  /**
   * <!-- begin-user-doc -->
   * <!-- end-user-doc -->
   * @generated
   */
  @Override
  public Select_statement getSelect2()
  {
    if (select2 != null && select2.eIsProxy())
    {
      InternalEObject oldSelect2 = (InternalEObject)select2;
      select2 = (Select_statement)eResolveProxy(oldSelect2);
      if (select2 != oldSelect2)
      {
        if (eNotificationRequired())
          eNotify(new ENotificationImpl(this, Notification.RESOLVE, EtlclPackage.SUBQUERY__SELECT2, oldSelect2, select2));
      }
    }
    return select2;
  }

  /**
   * <!-- begin-user-doc -->
   * <!-- end-user-doc -->
   * @generated
   */
  public Select_statement basicGetSelect2()
  {
    return select2;
  }

  /**
   * <!-- begin-user-doc -->
   * <!-- end-user-doc -->
   * @generated
   */
  @Override
  public void setSelect2(Select_statement newSelect2)
  {
    Select_statement oldSelect2 = select2;
    select2 = newSelect2;
    if (eNotificationRequired())
      eNotify(new ENotificationImpl(this, Notification.SET, EtlclPackage.SUBQUERY__SELECT2, oldSelect2, select2));
  }

  /**
   * <!-- begin-user-doc -->
   * <!-- end-user-doc -->
   * @generated
   */
  @Override
  public NotificationChain eInverseRemove(InternalEObject otherEnd, int featureID, NotificationChain msgs)
  {
    switch (featureID)
    {
      case EtlclPackage.SUBQUERY__SELECT:
        return basicSetSelect(null, msgs);
    }
    return super.eInverseRemove(otherEnd, featureID, msgs);
  }

  /**
   * <!-- begin-user-doc -->
   * <!-- end-user-doc -->
   * @generated
   */
  @Override
  public Object eGet(int featureID, boolean resolve, boolean coreType)
  {
    switch (featureID)
    {
      case EtlclPackage.SUBQUERY__SELECT:
        return getSelect();
      case EtlclPackage.SUBQUERY__SELECT2:
        if (resolve) return getSelect2();
        return basicGetSelect2();
    }
    return super.eGet(featureID, resolve, coreType);
  }

  /**
   * <!-- begin-user-doc -->
   * <!-- end-user-doc -->
   * @generated
   */
  @Override
  public void eSet(int featureID, Object newValue)
  {
    switch (featureID)
    {
      case EtlclPackage.SUBQUERY__SELECT:
        setSelect((Select_statement)newValue);
        return;
      case EtlclPackage.SUBQUERY__SELECT2:
        setSelect2((Select_statement)newValue);
        return;
    }
    super.eSet(featureID, newValue);
  }

  /**
   * <!-- begin-user-doc -->
   * <!-- end-user-doc -->
   * @generated
   */
  @Override
  public void eUnset(int featureID)
  {
    switch (featureID)
    {
      case EtlclPackage.SUBQUERY__SELECT:
        setSelect((Select_statement)null);
        return;
      case EtlclPackage.SUBQUERY__SELECT2:
        setSelect2((Select_statement)null);
        return;
    }
    super.eUnset(featureID);
  }

  /**
   * <!-- begin-user-doc -->
   * <!-- end-user-doc -->
   * @generated
   */
  @Override
  public boolean eIsSet(int featureID)
  {
    switch (featureID)
    {
      case EtlclPackage.SUBQUERY__SELECT:
        return select != null;
      case EtlclPackage.SUBQUERY__SELECT2:
        return select2 != null;
    }
    return super.eIsSet(featureID);
  }

} //SubqueryImpl
