# Supplementary material for: A domain-specific language for managing ETL processes
Source: PeerJ Comput Sci. 2024 Jan 26;10:e1835. doi: 10.7717/peerj-cs.1835 (PMC10909202; doi:10.7717/peerj-cs.1835)
Supplement: Supplemental Information 1 — The source code archive contains all the necessary files to implement the language, including (i) the EtlCl.ecore file containing the ETLCL language’s Ecore metamodel; (ii) the EtlCl.xtext file containing the specification of the language’s concrete syntax; (iii) the EtlClGenerator.xtend file containing the specification of the M2T transformations; (iv) the src-gen folder containing the classes implementing the language’s lexical and syntax analyzers; and (v) the xtend-gen folder containing the classes implementing the M2T transformations. [file peerj-cs-10-1835-s001.zip › ETLCL_SRC_CODE/src-gen/etlcl/etlcl/impl/Table_sourceImpl.java]

/**
 * generated by Xtext 2.20.0
 */
package org.xtext.example.etlcl.etlcl.impl;

import org.eclipse.emf.common.notify.Notification;
import org.eclipse.emf.common.notify.NotificationChain;

import org.eclipse.emf.ecore.EClass;
import org.eclipse.emf.ecore.InternalEObject;

import org.eclipse.emf.ecore.impl.ENotificationImpl;
import org.eclipse.emf.ecore.impl.MinimalEObjectImpl;

import org.xtext.example.etlcl.etlcl.EtlclPackage;
import org.xtext.example.etlcl.etlcl.Table_source;
import org.xtext.example.etlcl.etlcl.Table_source_item_joined;

/**
 * <!-- begin-user-doc -->
 * An implementation of the model object '<em><b>Table source</b></em>'.
 * <!-- end-user-doc -->
 * <p>
 * The following features are implemented:
 * </p>
 * <ul>
 *   <li>{@link org.xtext.example.etlcl.etlcl.impl.Table_sourceImpl#getTsij <em>Tsij</em>}</li>
 *   <li>{@link org.xtext.example.etlcl.etlcl.impl.Table_sourceImpl#getTsij2 <em>Tsij2</em>}</li>
 * </ul>
 *
 * @generated
 */
public class Table_sourceImpl extends MinimalEObjectImpl.Container implements Table_source
{
  /**
   * The cached value of the '{@link #getTsij() <em>Tsij</em>}' containment reference.
   * <!-- begin-user-doc -->
   * <!-- end-user-doc -->
   * @see #getTsij()
   * @generated
   * @ordered
   */
  protected Table_source_item_joined tsij;

  /**
   * The cached value of the '{@link #getTsij2() <em>Tsij2</em>}' containment reference.
   * <!-- begin-user-doc -->
   * <!-- end-user-doc -->
   * @see #getTsij2()
   * @generated
   * @ordered
   */
  protected Table_source_item_joined tsij2;

  /**
   * <!-- begin-user-doc -->
   * <!-- end-user-doc -->
   * @generated
   */
  protected Table_sourceImpl()
  {
    super();
  }

  /**
   * <!-- begin-user-doc -->
   * <!-- end-user-doc -->
   * @generated
   */
  @Override
  protected EClass eStaticClass()
  {
    return EtlclPackage.Literals.TABLE_SOURCE;
  }

  /**
   * <!-- begin-user-doc -->
   * <!-- end-user-doc -->
   * @generated
   */
  @Override
  public Table_source_item_joined getTsij()
  {
    return tsij;
  }

  /**
   * <!-- begin-user-doc -->
   * <!-- end-user-doc -->
   * @generated
   */
  public NotificationChain basicSetTsij(Table_source_item_joined newTsij, NotificationChain msgs)
  {
    Table_source_item_joined oldTsij = tsij;
    tsij = newTsij;
    if (eNotificationRequired())
    {
      ENotificationImpl notification = new ENotificationImpl(this, Notification.SET, EtlclPackage.TABLE_SOURCE__TSIJ, oldTsij, newTsij);
      if (msgs == null) msgs = notification; else msgs.add(notification);
    }
    return msgs;
  }

  /**
   * <!-- begin-user-doc -->
   * <!-- end-user-doc -->
   * @generated
   */
  @Override
  public void setTsij(Table_source_item_joined newTsij)
  {
    if (newTsij != tsij)
    {
      NotificationChain msgs = null;
      if (tsij != null)
        msgs = ((InternalEObject)tsij).eInverseRemove(this, EOPPOSITE_FEATURE_BASE - EtlclPackage.TABLE_SOURCE__TSIJ, null, msgs);
      if (newTsij != null)
        msgs = ((InternalEObject)newTsij).eInverseAdd(this, EOPPOSITE_FEATURE_BASE - EtlclPackage.TABLE_SOURCE__TSIJ, null, msgs);
      msgs = basicSetTsij(newTsij, msgs);
      if (msgs != null) msgs.dispatch();
    }
    else if (eNotificationRequired())
      eNotify(new ENotificationImpl(this, Notification.SET, EtlclPackage.TABLE_SOURCE__TSIJ, newTsij, newTsij));
  }

  /**
   * <!-- begin-user-doc -->
   * <!-- end-user-doc -->
   * @generated
   */
  @Override
  public Table_source_item_joined getTsij2()
  {
    return tsij2;
  }

  /**
   * <!-- begin-user-doc -->
   * <!-- end-user-doc -->
   * @generated
   */
  public NotificationChain basicSetTsij2(Table_source_item_joined newTsij2, NotificationChain msgs)
  {
    Table_source_item_joined oldTsij2 = tsij2;
    tsij2 = newTsij2;
    if (eNotificationRequired())
    {
      ENotificationImpl notification = new ENotificationImpl(this, Notification.SET, EtlclPackage.TABLE_SOURCE__TSIJ2, oldTsij2, newTsij2);
      if (msgs == null) msgs = notification; else msgs.add(notification);
    }
    return msgs;
  }

  /**
   * <!-- begin-user-doc -->
   * <!-- end-user-doc -->
   * @generated
   */
  @Override
  public void setTsij2(Table_source_item_joined newTsij2)
  {
    if (newTsij2 != tsij2)
    {
      NotificationChain msgs = null;
      if (tsij2 != null)
        msgs = ((InternalEObject)tsij2).eInverseRemove(this, EOPPOSITE_FEATURE_BASE - EtlclPackage.TABLE_SOURCE__TSIJ2, null, msgs);
      if (newTsij2 != null)
        msgs = ((InternalEObject)newTsij2).eInverseAdd(this, EOPPOSITE_FEATURE_BASE - EtlclPackage.TABLE_SOURCE__TSIJ2, null, msgs);
      msgs = basicSetTsij2(newTsij2, msgs);
      if (msgs != null) msgs.dispatch();
    }
    else if (eNotificationRequired())
      eNotify(new ENotificationImpl(this, Notification.SET, EtlclPackage.TABLE_SOURCE__TSIJ2, newTsij2, newTsij2));
  }

  /**
   * <!-- begin-user-doc -->
   * <!-- end-user-doc -->
   * @generated
   */
  @Override
  public NotificationChain eInverseRemove(InternalEObject otherEnd, int featureID, NotificationChain msgs)
  {
    switch (featureID)
    {
      case EtlclPackage.TABLE_SOURCE__TSIJ:
        return basicSetTsij(null, msgs);
      case EtlclPackage.TABLE_SOURCE__TSIJ2:
        return basicSetTsij2(null, msgs);
    }
    return super.eInverseRemove(otherEnd, featureID, msgs);
  }

  /**
   * <!-- begin-user-doc -->
   * <!-- end-user-doc -->
   * @generated
   */
  @Override
  public Object eGet(int featureID, boolean resolve, boolean coreType)
  {
    switch (featureID)
    {
      case EtlclPackage.TABLE_SOURCE__TSIJ:
        return getTsij();
      case EtlclPackage.TABLE_SOURCE__TSIJ2:
        return getTsij2();
    }
    return super.eGet(featureID, resolve, coreType);
  }

  /**
   * <!-- begin-user-doc -->
   * <!-- end-user-doc -->
   * @generated
   */
  @Override
  public void eSet(int featureID, Object newValue)
  {
    switch (featureID)
    {
      case EtlclPackage.TABLE_SOURCE__TSIJ:
        setTsij((Table_source_item_joined)newValue);
        return;
      case EtlclPackage.TABLE_SOURCE__TSIJ2:
        setTsij2((Table_source_item_joined)newValue);
        return;
    }
    super.eSet(featureID, newValue);
  }

  /**
   * <!-- begin-user-doc -->
   * <!-- end-user-doc -->
   * @generated
   */
  @Override
  public void eUnset(int featureID)
  {
    switch (featureID)
    {
      case EtlclPackage.TABLE_SOURCE__TSIJ:
        setTsij((Table_source_item_joined)null);
        return;
      case EtlclPackage.TABLE_SOURCE__TSIJ2:
        setTsij2((Table_source_item_joined)null);
        return;
    }
    super.eUnset(featureID);
  }

  /**
   * <!-- begin-user-doc -->
   * <!-- end-user-doc -->
   * @generated
   */
  @Override
  public boolean eIsSet(int featureID)
  {
    switch (featureID)
    {
      case EtlclPackage.TABLE_SOURCE__TSIJ:
        return tsij != null;
      case EtlclPackage.TABLE_SOURCE__TSIJ2:
        return tsij2 != null;
    }
    return super.eIsSet(featureID);
  }

} //Table_sourceImpl
