# Supplementary material for: A domain-specific language for managing ETL processes
Source: PeerJ Comput Sci. 2024 Jan 26;10:e1835. doi: 10.7717/peerj-cs.1835 (PMC10909202; doi:10.7717/peerj-cs.1835)
Supplement: Supplemental Information 1 — The source code archive contains all the necessary files to implement the language, including (i) the EtlCl.ecore file containing the ETLCL language’s Ecore metamodel; (ii) the EtlCl.xtext file containing the specification of the language’s concrete syntax; (iii) the EtlClGenerator.xtend file containing the specification of the M2T transformations; (iv) the src-gen folder containing the classes implementing the language’s lexical and syntax analyzers; and (v) the xtend-gen folder containing the classes implementing the M2T transformations. [file peerj-cs-10-1835-s001.zip › ETLCL_SRC_CODE/src-gen/etlcl/etlcl/impl/Truncate_statementImpl.java]

/**
 * generated by Xtext 2.20.0
 */
package org.xtext.example.etlcl.etlcl.impl;

import org.eclipse.emf.common.notify.Notification;

import org.eclipse.emf.ecore.EClass;
import org.eclipse.emf.ecore.InternalEObject;

import org.eclipse.emf.ecore.impl.ENotificationImpl;

import org.xtext.example.etlcl.etlcl.Create_table;
import org.xtext.example.etlcl.etlcl.EtlclPackage;
import org.xtext.example.etlcl.etlcl.Truncate_statement;

/**
 * <!-- begin-user-doc -->
 * An implementation of the model object '<em><b>Truncate statement</b></em>'.
 * <!-- end-user-doc -->
 * <p>
 * The following features are implemented:
 * </p>
 * <ul>
 *   <li>{@link org.xtext.example.etlcl.etlcl.impl.Truncate_statementImpl#getTable <em>Table</em>}</li>
 *   <li>{@link org.xtext.example.etlcl.etlcl.impl.Truncate_statementImpl#isTrun <em>Trun</em>}</li>
 * </ul>
 *
 * @generated
 */
public class Truncate_statementImpl extends ClausesImpl implements Truncate_statement
{
  /**
   * The cached value of the '{@link #getTable() <em>Table</em>}' reference.
   * <!-- begin-user-doc -->
   * <!-- end-user-doc -->
   * @see #getTable()
   * @generated
   * @ordered
   */
  protected Create_table table;

  /**
   * The default value of the '{@link #isTrun() <em>Trun</em>}' attribute.
   * <!-- begin-user-doc -->
   * <!-- end-user-doc -->
   * @see #isTrun()
   * @generated
   * @ordered
   */
  protected static final boolean TRUN_EDEFAULT = false;

  /**
   * The cached value of the '{@link #isTrun() <em>Trun</em>}' attribute.
   * <!-- begin-user-doc -->
   * <!-- end-user-doc -->
   * @see #isTrun()
   * @generated
   * @ordered
   */
  protected boolean trun = TRUN_EDEFAULT;

  /**
   * <!-- begin-user-doc -->
   * <!-- end-user-doc -->
   * @generated
   */
  protected Truncate_statementImpl()
  {
    super();
  }

  /**
   * <!-- begin-user-doc -->
   * <!-- end-user-doc -->
   * @generated
   */
  @Override
  protected EClass eStaticClass()
  {
    return EtlclPackage.Literals.TRUNCATE_STATEMENT;
  }

  /**
   * <!-- begin-user-doc -->
   * <!-- end-user-doc -->
   * @generated
   */
  @Override
  public Create_table getTable()
  {
    if (table != null && table.eIsProxy())
    {
      InternalEObject oldTable = (InternalEObject)table;
      table = (Create_table)eResolveProxy(oldTable);
      if (table != oldTable)
      {
        if (eNotificationRequired())
          eNotify(new ENotificationImpl(this, Notification.RESOLVE, EtlclPackage.TRUNCATE_STATEMENT__TABLE, oldTable, table));
      }
    }
    return table;
  }

  /**
   * <!-- begin-user-doc -->
   * <!-- end-user-doc -->
   * @generated
   */
  public Create_table basicGetTable()
  {
    return table;
  }

  /**
   * <!-- begin-user-doc -->
   * <!-- end-user-doc -->
   * @generated
   */
  @Override
  public void setTable(Create_table newTable)
  {
    Create_table oldTable = table;
    table = newTable;
    if (eNotificationRequired())
      eNotify(new ENotificationImpl(this, Notification.SET, EtlclPackage.TRUNCATE_STATEMENT__TABLE, oldTable, table));
  }

  /**
   * <!-- begin-user-doc -->
   * <!-- end-user-doc -->
   * @generated
   */
  @Override
  public boolean isTrun()
  {
    return trun;
  }

  /**
   * <!-- begin-user-doc -->
   * <!-- end-user-doc -->
   * @generated
   */
  @Override
  public void setTrun(boolean newTrun)
  {
    boolean oldTrun = trun;
    trun = newTrun;
    if (eNotificationRequired())
      eNotify(new ENotificationImpl(this, Notification.SET, EtlclPackage.TRUNCATE_STATEMENT__TRUN, oldTrun, trun));
  }

  /**
   * <!-- begin-user-doc -->
   * <!-- end-user-doc -->
   * @generated
   */
  @Override
  public Object eGet(int featureID, boolean resolve, boolean coreType)
  {
    switch (featureID)
    {
      case EtlclPackage.TRUNCATE_STATEMENT__TABLE:
        if (resolve) return getTable();
        return basicGetTable();
      case EtlclPackage.TRUNCATE_STATEMENT__TRUN:
        return isTrun();
    }
    return super.eGet(featureID, resolve, coreType);
  }

  /**
   * <!-- begin-user-doc -->
   * <!-- end-user-doc -->
   * @generated
   */
  @Override
  public void eSet(int featureID, Object newValue)
  {
    switch (featureID)
    {
      case EtlclPackage.TRUNCATE_STATEMENT__TABLE:
        setTable((Create_table)newValue);
        return;
      case EtlclPackage.TRUNCATE_STATEMENT__TRUN:
        setTrun((Boolean)newValue);
        return;
    }
    super.eSet(featureID, newValue);
  }

  /**
   * <!-- begin-user-doc -->
   * <!-- end-user-doc -->
   * @generated
   */
  @Override
  public void eUnset(int featureID)
  {
    switch (featureID)
    {
      case EtlclPackage.TRUNCATE_STATEMENT__TABLE:
        setTable((Create_table)null);
        return;
      case EtlclPackage.TRUNCATE_STATEMENT__TRUN:
        setTrun(TRUN_EDEFAULT);
        return;
    }
    super.eUnset(featureID);
  }

  /**
   * <!-- begin-user-doc -->
   * <!-- end-user-doc -->
   * @generated
   */
  @Override
  public boolean eIsSet(int featureID)
  {
    switch (featureID)
    {
      case EtlclPackage.TRUNCATE_STATEMENT__TABLE:
        return table != null;
      case EtlclPackage.TRUNCATE_STATEMENT__TRUN:
        return trun != TRUN_EDEFAULT;
    }
    return super.eIsSet(featureID);
  }

  /**
   * <!-- begin-user-doc -->
   * <!-- end-user-doc -->
   * @generated
   */
  @Override
  public String toString()
  {
    if (eIsProxy()) return super.toString();

    StringBuilder result = new StringBuilder(super.toString());
    result.append(" (trun: ");
    result.append(trun);
    result.append(')');
    return result.toString();
  }

} //Truncate_statementImpl
