# Supplementary material for: A domain-specific language for managing ETL processes
Source: PeerJ Comput Sci. 2024 Jan 26;10:e1835. doi: 10.7717/peerj-cs.1835 (PMC10909202; doi:10.7717/peerj-cs.1835)
Supplement: Supplemental Information 1 — The source code archive contains all the necessary files to implement the language, including (i) the EtlCl.ecore file containing the ETLCL language’s Ecore metamodel; (ii) the EtlCl.xtext file containing the specification of the language’s concrete syntax; (iii) the EtlClGenerator.xtend file containing the specification of the M2T transformations; (iv) the src-gen folder containing the classes implementing the language’s lexical and syntax analyzers; and (v) the xtend-gen folder containing the classes implementing the M2T transformations. [file peerj-cs-10-1835-s001.zip › ETLCL_SRC_CODE/src-gen/etlcl/etlcl/impl/UnionImpl.java]

/**
 * generated by Xtext 2.20.0
 */
package org.xtext.example.etlcl.etlcl.impl;

import org.eclipse.emf.common.notify.Notification;

import org.eclipse.emf.ecore.EClass;
import org.eclipse.emf.ecore.InternalEObject;

import org.eclipse.emf.ecore.impl.ENotificationImpl;

import org.xtext.example.etlcl.etlcl.EtlclPackage;
import org.xtext.example.etlcl.etlcl.Select_statement;
import org.xtext.example.etlcl.etlcl.Union;

/**
 * <!-- begin-user-doc -->
 * An implementation of the model object '<em><b>Union</b></em>'.
 * <!-- end-user-doc -->
 * <p>
 * The following features are implemented:
 * </p>
 * <ul>
 *   <li>{@link org.xtext.example.etlcl.etlcl.impl.UnionImpl#getSelect1 <em>Select1</em>}</li>
 *   <li>{@link org.xtext.example.etlcl.etlcl.impl.UnionImpl#isUnion <em>Union</em>}</li>
 *   <li>{@link org.xtext.example.etlcl.etlcl.impl.UnionImpl#getSelect2 <em>Select2</em>}</li>
 * </ul>
 *
 * @generated
 */
public class UnionImpl extends ClausesImpl implements Union
{
  /**
   * The cached value of the '{@link #getSelect1() <em>Select1</em>}' reference.
   * <!-- begin-user-doc -->
   * <!-- end-user-doc -->
   * @see #getSelect1()
   * @generated
   * @ordered
   */
  protected Select_statement select1;

  /**
   * The default value of the '{@link #isUnion() <em>Union</em>}' attribute.
   * <!-- begin-user-doc -->
   * <!-- end-user-doc -->
   * @see #isUnion()
   * @generated
   * @ordered
   */
  protected static final boolean UNION_EDEFAULT = false;

  /**
   * The cached value of the '{@link #isUnion() <em>Union</em>}' attribute.
   * <!-- begin-user-doc -->
   * <!-- end-user-doc -->
   * @see #isUnion()
   * @generated
   * @ordered
   */
  protected boolean union = UNION_EDEFAULT;

  /**
   * The cached value of the '{@link #getSelect2() <em>Select2</em>}' reference.
   * <!-- begin-user-doc -->
   * <!-- end-user-doc -->
   * @see #getSelect2()
   * @generated
   * @ordered
   */
  protected Select_statement select2;

  /**
   * <!-- begin-user-doc -->
   * <!-- end-user-doc -->
   * @generated
   */
  protected UnionImpl()
  {
    super();
  }

  /**
   * <!-- begin-user-doc -->
   * <!-- end-user-doc -->
   * @generated
   */
  @Override
  protected EClass eStaticClass()
  {
    return EtlclPackage.Literals.UNION;
  }

  /**
   * <!-- begin-user-doc -->
   * <!-- end-user-doc -->
   * @generated
   */
  @Override
  public Select_statement getSelect1()
  {
    if (select1 != null && select1.eIsProxy())
    {
      InternalEObject oldSelect1 = (InternalEObject)select1;
      select1 = (Select_statement)eResolveProxy(oldSelect1);
      if (select1 != oldSelect1)
      {
        if (eNotificationRequired())
          eNotify(new ENotificationImpl(this, Notification.RESOLVE, EtlclPackage.UNION__SELECT1, oldSelect1, select1));
      }
    }
    return select1;
  }

  /**
   * <!-- begin-user-doc -->
   * <!-- end-user-doc -->
   * @generated
   */
  public Select_statement basicGetSelect1()
  {
    return select1;
  }

  /**
   * <!-- begin-user-doc -->
   * <!-- end-user-doc -->
   * @generated
   */
  @Override
  public void setSelect1(Select_statement newSelect1)
  {
    Select_statement oldSelect1 = select1;
    select1 = newSelect1;
    if (eNotificationRequired())
      eNotify(new ENotificationImpl(this, Notification.SET, EtlclPackage.UNION__SELECT1, oldSelect1, select1));
  }

  /**
   * <!-- begin-user-doc -->
   * <!-- end-user-doc -->
   * @generated
   */
  @Override
  public boolean isUnion()
  {
    return union;
  }

  /**
   * <!-- begin-user-doc -->
   * <!-- end-user-doc -->
   * @generated
   */
  @Override
  public void setUnion(boolean newUnion)
  {
    boolean oldUnion = union;
    union = newUnion;
    if (eNotificationRequired())
      eNotify(new ENotificationImpl(this, Notification.SET, EtlclPackage.UNION__UNION, oldUnion, union));
  }

  /**
   * <!-- begin-user-doc -->
   * <!-- end-user-doc -->
   * @generated
   */
  @Override
  public Select_statement getSelect2()
  {
    if (select2 != null && select2.eIsProxy())
    {
      InternalEObject oldSelect2 = (InternalEObject)select2;
      select2 = (Select_statement)eResolveProxy(oldSelect2);
      if (select2 != oldSelect2)
      {
        if (eNotificationRequired())
          eNotify(new ENotificationImpl(this, Notification.RESOLVE, EtlclPackage.UNION__SELECT2, oldSelect2, select2));
      }
    }
    return select2;
  }

  /**
   * <!-- begin-user-doc -->
   * <!-- end-user-doc -->
   * @generated
   */
  public Select_statement basicGetSelect2()
  {
    return select2;
  }

  /**
   * <!-- begin-user-doc -->
   * <!-- end-user-doc -->
   * @generated
   */
  @Override
  public void setSelect2(Select_statement newSelect2)
  {
    Select_statement oldSelect2 = select2;
    select2 = newSelect2;
    if (eNotificationRequired())
      eNotify(new ENotificationImpl(this, Notification.SET, EtlclPackage.UNION__SELECT2, oldSelect2, select2));
  }

  /**
   * <!-- begin-user-doc -->
   * <!-- end-user-doc -->
   * @generated
   */
  @Override
  public Object eGet(int featureID, boolean resolve, boolean coreType)
  {
    switch (featureID)
    {
      case EtlclPackage.UNION__SELECT1:
        if (resolve) return getSelect1();
        return basicGetSelect1();
      case EtlclPackage.UNION__UNION:
        return isUnion();
      case EtlclPackage.UNION__SELECT2:
        if (resolve) return getSelect2();
        return basicGetSelect2();
    }
    return super.eGet(featureID, resolve, coreType);
  }

  /**
   * <!-- begin-user-doc -->
   * <!-- end-user-doc -->
   * @generated
   */
  @Override
  public void eSet(int featureID, Object newValue)
  {
    switch (featureID)
    {
      case EtlclPackage.UNION__SELECT1:
        setSelect1((Select_statement)newValue);
        return;
      case EtlclPackage.UNION__UNION:
        setUnion((Boolean)newValue);
        return;
      case EtlclPackage.UNION__SELECT2:
        setSelect2((Select_statement)newValue);
        return;
    }
    super.eSet(featureID, newValue);
  }

  /**
   * <!-- begin-user-doc -->
   * <!-- end-user-doc -->
   * @generated
   */
  @Override
  public void eUnset(int featureID)
  {
    switch (featureID)
    {
      case EtlclPackage.UNION__SELECT1:
        setSelect1((Select_statement)null);
        return;
      case EtlclPackage.UNION__UNION:
        setUnion(UNION_EDEFAULT);
        return;
      case EtlclPackage.UNION__SELECT2:
        setSelect2((Select_statement)null);
        return;
    }
    super.eUnset(featureID);
  }

  /**
   * <!-- begin-user-doc -->
   * <!-- end-user-doc -->
   * @generated
   */
  @Override
  public boolean eIsSet(int featureID)
  {
    switch (featureID)
    {
      case EtlclPackage.UNION__SELECT1:
        return select1 != null;
      case EtlclPackage.UNION__UNION:
        return union != UNION_EDEFAULT;
      case EtlclPackage.UNION__SELECT2:
        return select2 != null;
    }
    return super.eIsSet(featureID);
  }

  /**
   * <!-- begin-user-doc -->
   * <!-- end-user-doc -->
   * @generated
   */
  @Override
  public String toString()
  {
    if (eIsProxy()) return super.toString();

    StringBuilder result = new StringBuilder(super.toString());
    result.append(" (union: ");
    result.append(union);
    result.append(')');
    return result.toString();
  }

} //UnionImpl
