# Supplementary material for: A domain-specific language for managing ETL processes
Source: PeerJ Comput Sci. 2024 Jan 26;10:e1835. doi: 10.7717/peerj-cs.1835 (PMC10909202; doi:10.7717/peerj-cs.1835)
Supplement: Supplemental Information 1 — The source code archive contains all the necessary files to implement the language, including (i) the EtlCl.ecore file containing the ETLCL language’s Ecore metamodel; (ii) the EtlCl.xtext file containing the specification of the language’s concrete syntax; (iii) the EtlClGenerator.xtend file containing the specification of the M2T transformations; (iv) the src-gen folder containing the classes implementing the language’s lexical and syntax analyzers; and (v) the xtend-gen folder containing the classes implementing the M2T transformations. [file peerj-cs-10-1835-s001.zip › ETLCL_SRC_CODE/src-gen/etlcl/etlcl/impl/Update_elemImpl.java]

/**
 * generated by Xtext 2.20.0
 */
package org.xtext.example.etlcl.etlcl.impl;

import org.eclipse.emf.common.notify.Notification;
import org.eclipse.emf.common.notify.NotificationChain;

import org.eclipse.emf.ecore.EClass;
import org.eclipse.emf.ecore.InternalEObject;

import org.eclipse.emf.ecore.impl.ENotificationImpl;
import org.eclipse.emf.ecore.impl.MinimalEObjectImpl;

import org.xtext.example.etlcl.etlcl.Column_elem;
import org.xtext.example.etlcl.etlcl.EtlclPackage;
import org.xtext.example.etlcl.etlcl.Expression;
import org.xtext.example.etlcl.etlcl.Update_elem;

/**
 * <!-- begin-user-doc -->
 * An implementation of the model object '<em><b>Update elem</b></em>'.
 * <!-- end-user-doc -->
 * <p>
 * The following features are implemented:
 * </p>
 * <ul>
 *   <li>{@link org.xtext.example.etlcl.etlcl.impl.Update_elemImpl#getColumn <em>Column</em>}</li>
 *   <li>{@link org.xtext.example.etlcl.etlcl.impl.Update_elemImpl#getE <em>E</em>}</li>
 * </ul>
 *
 * @generated
 */
public class Update_elemImpl extends MinimalEObjectImpl.Container implements Update_elem
{
  /**
   * The cached value of the '{@link #getColumn() <em>Column</em>}' reference.
   * <!-- begin-user-doc -->
   * <!-- end-user-doc -->
   * @see #getColumn()
   * @generated
   * @ordered
   */
  protected Column_elem column;

  /**
   * The cached value of the '{@link #getE() <em>E</em>}' containment reference.
   * <!-- begin-user-doc -->
   * <!-- end-user-doc -->
   * @see #getE()
   * @generated
   * @ordered
   */
  protected Expression e;

  /**
   * <!-- begin-user-doc -->
   * <!-- end-user-doc -->
   * @generated
   */
  protected Update_elemImpl()
  {
    super();
  }

  /**
   * <!-- begin-user-doc -->
   * <!-- end-user-doc -->
   * @generated
   */
  @Override
  protected EClass eStaticClass()
  {
    return EtlclPackage.Literals.UPDATE_ELEM;
  }

  /**
   * <!-- begin-user-doc -->
   * <!-- end-user-doc -->
   * @generated
   */
  @Override
  public Column_elem getColumn()
  {
    if (column != null && column.eIsProxy())
    {
      InternalEObject oldColumn = (InternalEObject)column;
      column = (Column_elem)eResolveProxy(oldColumn);
      if (column != oldColumn)
      {
        if (eNotificationRequired())
          eNotify(new ENotificationImpl(this, Notification.RESOLVE, EtlclPackage.UPDATE_ELEM__COLUMN, oldColumn, column));
      }
    }
    return column;
  }

  /**
   * <!-- begin-user-doc -->
   * <!-- end-user-doc -->
   * @generated
   */
  public Column_elem basicGetColumn()
  {
    return column;
  }

  /**
   * <!-- begin-user-doc -->
   * <!-- end-user-doc -->
   * @generated
   */
  @Override
  public void setColumn(Column_elem newColumn)
  {
    Column_elem oldColumn = column;
    column = newColumn;
    if (eNotificationRequired())
      eNotify(new ENotificationImpl(this, Notification.SET, EtlclPackage.UPDATE_ELEM__COLUMN, oldColumn, column));
  }

  /**
   * <!-- begin-user-doc -->
   * <!-- end-user-doc -->
   * @generated
   */
  @Override
  public Expression getE()
  {
    return e;
  }

  /**
   * <!-- begin-user-doc -->
   * <!-- end-user-doc -->
   * @generated
   */
  public NotificationChain basicSetE(Expression newE, NotificationChain msgs)
  {
    Expression oldE = e;
    e = newE;
    if (eNotificationRequired())
    {
      ENotificationImpl notification = new ENotificationImpl(this, Notification.SET, EtlclPackage.UPDATE_ELEM__E, oldE, newE);
      if (msgs == null) msgs = notification; else msgs.add(notification);
    }
    return msgs;
  }

  /**
   * <!-- begin-user-doc -->
   * <!-- end-user-doc -->
   * @generated
   */
  @Override
  public void setE(Expression newE)
  {
    if (newE != e)
    {
      NotificationChain msgs = null;
      if (e != null)
        msgs = ((InternalEObject)e).eInverseRemove(this, EOPPOSITE_FEATURE_BASE - EtlclPackage.UPDATE_ELEM__E, null, msgs);
      if (newE != null)
        msgs = ((InternalEObject)newE).eInverseAdd(this, EOPPOSITE_FEATURE_BASE - EtlclPackage.UPDATE_ELEM__E, null, msgs);
      msgs = basicSetE(newE, msgs);
      if (msgs != null) msgs.dispatch();
    }
    else if (eNotificationRequired())
      eNotify(new ENotificationImpl(this, Notification.SET, EtlclPackage.UPDATE_ELEM__E, newE, newE));
  }

  /**
   * <!-- begin-user-doc -->
   * <!-- end-user-doc -->
   * @generated
   */
  @Override
  public NotificationChain eInverseRemove(InternalEObject otherEnd, int featureID, NotificationChain msgs)
  {
    switch (featureID)
    {
      case EtlclPackage.UPDATE_ELEM__E:
        return basicSetE(null, msgs);
    }
    return super.eInverseRemove(otherEnd, featureID, msgs);
  }

  /**
   * <!-- begin-user-doc -->
   * <!-- end-user-doc -->
   * @generated
   */
  @Override
  public Object eGet(int featureID, boolean resolve, boolean coreType)
  {
    switch (featureID)
    {
      case EtlclPackage.UPDATE_ELEM__COLUMN:
        if (resolve) return getColumn();
        return basicGetColumn();
      case EtlclPackage.UPDATE_ELEM__E:
        return getE();
    }
    return super.eGet(featureID, resolve, coreType);
  }

  /**
   * <!-- begin-user-doc -->
   * <!-- end-user-doc -->
   * @generated
   */
  @Override
  public void eSet(int featureID, Object newValue)
  {
    switch (featureID)
    {
      case EtlclPackage.UPDATE_ELEM__COLUMN:
        setColumn((Column_elem)newValue);
        return;
      case EtlclPackage.UPDATE_ELEM__E:
        setE((Expression)newValue);
        return;
    }
    super.eSet(featureID, newValue);
  }

  /**
   * <!-- begin-user-doc -->
   * <!-- end-user-doc -->
   * @generated
   */
  @Override
  public void eUnset(int featureID)
  {
    switch (featureID)
    {
      case EtlclPackage.UPDATE_ELEM__COLUMN:
        setColumn((Column_elem)null);
        return;
      case EtlclPackage.UPDATE_ELEM__E:
        setE((Expression)null);
        return;
    }
    super.eUnset(featureID);
  }

  /**
   * <!-- begin-user-doc -->
   * <!-- end-user-doc -->
   * @generated
   */
  @Override
  public boolean eIsSet(int featureID)
  {
    switch (featureID)
    {
      case EtlclPackage.UPDATE_ELEM__COLUMN:
        return column != null;
      case EtlclPackage.UPDATE_ELEM__E:
        return e != null;
    }
    return super.eIsSet(featureID);
  }

} //Update_elemImpl
