# Supplementary material for: A domain-specific language for managing ETL processes
Source: PeerJ Comput Sci. 2024 Jan 26;10:e1835. doi: 10.7717/peerj-cs.1835 (PMC10909202; doi:10.7717/peerj-cs.1835)
Supplement: Supplemental Information 1 — The source code archive contains all the necessary files to implement the language, including (i) the EtlCl.ecore file containing the ETLCL language’s Ecore metamodel; (ii) the EtlCl.xtext file containing the specification of the language’s concrete syntax; (iii) the EtlClGenerator.xtend file containing the specification of the M2T transformations; (iv) the src-gen folder containing the classes implementing the language’s lexical and syntax analyzers; and (v) the xtend-gen folder containing the classes implementing the M2T transformations. [file peerj-cs-10-1835-s001.zip › ETLCL_SRC_CODE/src-gen/etlcl/etlcl/impl/Update_schedulerImpl.java]

/**
 * generated by Xtext 2.20.0
 */
package org.xtext.example.etlcl.etlcl.impl;

import org.eclipse.emf.common.notify.Notification;

import org.eclipse.emf.ecore.EClass;
import org.eclipse.emf.ecore.InternalEObject;

import org.eclipse.emf.ecore.impl.ENotificationImpl;

import org.xtext.example.etlcl.etlcl.Create_context;
import org.xtext.example.etlcl.etlcl.Create_load;
import org.xtext.example.etlcl.etlcl.Create_scheduler;
import org.xtext.example.etlcl.etlcl.EtlclPackage;
import org.xtext.example.etlcl.etlcl.Update_scheduler;

/**
 * <!-- begin-user-doc -->
 * An implementation of the model object '<em><b>Update scheduler</b></em>'.
 * <!-- end-user-doc -->
 * <p>
 * The following features are implemented:
 * </p>
 * <ul>
 *   <li>{@link org.xtext.example.etlcl.etlcl.impl.Update_schedulerImpl#getSched <em>Sched</em>}</li>
 *   <li>{@link org.xtext.example.etlcl.etlcl.impl.Update_schedulerImpl#getLsid <em>Lsid</em>}</li>
 *   <li>{@link org.xtext.example.etlcl.etlcl.impl.Update_schedulerImpl#getCsid <em>Csid</em>}</li>
 *   <li>{@link org.xtext.example.etlcl.etlcl.impl.Update_schedulerImpl#getDtime <em>Dtime</em>}</li>
 *   <li>{@link org.xtext.example.etlcl.etlcl.impl.Update_schedulerImpl#getDesc <em>Desc</em>}</li>
 * </ul>
 *
 * @generated
 */
public class Update_schedulerImpl extends ClausesImpl implements Update_scheduler
{
  /**
   * The cached value of the '{@link #getSched() <em>Sched</em>}' reference.
   * <!-- begin-user-doc -->
   * <!-- end-user-doc -->
   * @see #getSched()
   * @generated
   * @ordered
   */
  protected Create_scheduler sched;

  /**
   * The cached value of the '{@link #getLsid() <em>Lsid</em>}' reference.
   * <!-- begin-user-doc -->
   * <!-- end-user-doc -->
   * @see #getLsid()
   * @generated
   * @ordered
   */
  protected Create_load lsid;

  /**
   * The cached value of the '{@link #getCsid() <em>Csid</em>}' reference.
   * <!-- begin-user-doc -->
   * <!-- end-user-doc -->
   * @see #getCsid()
   * @generated
   * @ordered
   */
  protected Create_context csid;

  /**
   * The default value of the '{@link #getDtime() <em>Dtime</em>}' attribute.
   * <!-- begin-user-doc -->
   * <!-- end-user-doc -->
   * @see #getDtime()
   * @generated
   * @ordered
   */
  protected static final String DTIME_EDEFAULT = null;

  /**
   * The cached value of the '{@link #getDtime() <em>Dtime</em>}' attribute.
   * <!-- begin-user-doc -->
   * <!-- end-user-doc -->
   * @see #getDtime()
   * @generated
   * @ordered
   */
  protected String dtime = DTIME_EDEFAULT;

  /**
   * The default value of the '{@link #getDesc() <em>Desc</em>}' attribute.
   * <!-- begin-user-doc -->
   * <!-- end-user-doc -->
   * @see #getDesc()
   * @generated
   * @ordered
   */
  protected static final String DESC_EDEFAULT = null;

  /**
   * The cached value of the '{@link #getDesc() <em>Desc</em>}' attribute.
   * <!-- begin-user-doc -->
   * <!-- end-user-doc -->
   * @see #getDesc()
   * @generated
   * @ordered
   */
  protected String desc = DESC_EDEFAULT;

  /**
   * <!-- begin-user-doc -->
   * <!-- end-user-doc -->
   * @generated
   */
  protected Update_schedulerImpl()
  {
    super();
  }

  /**
   * <!-- begin-user-doc -->
   * <!-- end-user-doc -->
   * @generated
   */
  @Override
  protected EClass eStaticClass()
  {
    return EtlclPackage.Literals.UPDATE_SCHEDULER;
  }

  /**
   * <!-- begin-user-doc -->
   * <!-- end-user-doc -->
   * @generated
   */
  @Override
  public Create_scheduler getSched()
  {
    if (sched != null && sched.eIsProxy())
    {
      InternalEObject oldSched = (InternalEObject)sched;
      sched = (Create_scheduler)eResolveProxy(oldSched);
      if (sched != oldSched)
      {
        if (eNotificationRequired())
          eNotify(new ENotificationImpl(this, Notification.RESOLVE, EtlclPackage.UPDATE_SCHEDULER__SCHED, oldSched, sched));
      }
    }
    return sched;
  }

  /**
   * <!-- begin-user-doc -->
   * <!-- end-user-doc -->
   * @generated
   */
  public Create_scheduler basicGetSched()
  {
    return sched;
  }

  /**
   * <!-- begin-user-doc -->
   * <!-- end-user-doc -->
   * @generated
   */
  @Override
  public void setSched(Create_scheduler newSched)
  {
    Create_scheduler oldSched = sched;
    sched = newSched;
    if (eNotificationRequired())
      eNotify(new ENotificationImpl(this, Notification.SET, EtlclPackage.UPDATE_SCHEDULER__SCHED, oldSched, sched));
  }

  /**
   * <!-- begin-user-doc -->
   * <!-- end-user-doc -->
   * @generated
   */
  @Override
  public Create_load getLsid()
  {
    if (lsid != null && lsid.eIsProxy())
    {
      InternalEObject oldLsid = (InternalEObject)lsid;
      lsid = (Create_load)eResolveProxy(oldLsid);
      if (lsid != oldLsid)
      {
        if (eNotificationRequired())
          eNotify(new ENotificationImpl(this, Notification.RESOLVE, EtlclPackage.UPDATE_SCHEDULER__LSID, oldLsid, lsid));
      }
    }
    return lsid;
  }

  /**
   * <!-- begin-user-doc -->
   * <!-- end-user-doc -->
   * @generated
   */
  public Create_load basicGetLsid()
  {
    return lsid;
  }

  /**
   * <!-- begin-user-doc -->
   * <!-- end-user-doc -->
   * @generated
   */
  @Override
  public void setLsid(Create_load newLsid)
  {
    Create_load oldLsid = lsid;
    lsid = newLsid;
    if (eNotificationRequired())
      eNotify(new ENotificationImpl(this, Notification.SET, EtlclPackage.UPDATE_SCHEDULER__LSID, oldLsid, lsid));
  }

  /**
   * <!-- begin-user-doc -->
   * <!-- end-user-doc -->
   * @generated
   */
  @Override
  public Create_context getCsid()
  {
    if (csid != null && csid.eIsProxy())
    {
      InternalEObject oldCsid = (InternalEObject)csid;
      csid = (Create_context)eResolveProxy(oldCsid);
      if (csid != oldCsid)
      {
        if (eNotificationRequired())
          eNotify(new ENotificationImpl(this, Notification.RESOLVE, EtlclPackage.UPDATE_SCHEDULER__CSID, oldCsid, csid));
      }
    }
    return csid;
  }

  /**
   * <!-- begin-user-doc -->
   * <!-- end-user-doc -->
   * @generated
   */
  public Create_context basicGetCsid()
  {
    return csid;
  }

  /**
   * <!-- begin-user-doc -->
   * <!-- end-user-doc -->
   * @generated
   */
  @Override
  public void setCsid(Create_context newCsid)
  {
    Create_context oldCsid = csid;
    csid = newCsid;
    if (eNotificationRequired())
      eNotify(new ENotificationImpl(this, Notification.SET, EtlclPackage.UPDATE_SCHEDULER__CSID, oldCsid, csid));
  }

  /**
   * <!-- begin-user-doc -->
   * <!-- end-user-doc -->
   * @generated
   */
  @Override
  public String getDtime()
  {
    return dtime;
  }

  /**
   * <!-- begin-user-doc -->
   * <!-- end-user-doc -->
   * @generated
   */
  @Override
  public void setDtime(String newDtime)
  {
    String oldDtime = dtime;
    dtime = newDtime;
    if (eNotificationRequired())
      eNotify(new ENotificationImpl(this, Notification.SET, EtlclPackage.UPDATE_SCHEDULER__DTIME, oldDtime, dtime));
  }

  /**
   * <!-- begin-user-doc -->
   * <!-- end-user-doc -->
   * @generated
   */
  @Override
  public String getDesc()
  {
    return desc;
  }

  /**
   * <!-- begin-user-doc -->
   * <!-- end-user-doc -->
   * @generated
   */
  @Override
  public void setDesc(String newDesc)
  {
    String oldDesc = desc;
    desc = newDesc;
    if (eNotificationRequired())
      eNotify(new ENotificationImpl(this, Notification.SET, EtlclPackage.UPDATE_SCHEDULER__DESC, oldDesc, desc));
  }

  /**
   * <!-- begin-user-doc -->
   * <!-- end-user-doc -->
   * @generated
   */
  @Override
  public Object eGet(int featureID, boolean resolve, boolean coreType)
  {
    switch (featureID)
    {
      case EtlclPackage.UPDATE_SCHEDULER__SCHED:
        if (resolve) return getSched();
        return basicGetSched();
      case EtlclPackage.UPDATE_SCHEDULER__LSID:
        if (resolve) return getLsid();
        return basicGetLsid();
      case EtlclPackage.UPDATE_SCHEDULER__CSID:
        if (resolve) return getCsid();
        return basicGetCsid();
      case EtlclPackage.UPDATE_SCHEDULER__DTIME:
        return getDtime();
      case EtlclPackage.UPDATE_SCHEDULER__DESC:
        return getDesc();
    }
    return super.eGet(featureID, resolve, coreType);
  }

  /**
   * <!-- begin-user-doc -->
   * <!-- end-user-doc -->
   * @generated
   */
  @Override
  public void eSet(int featureID, Object newValue)
  {
    switch (featureID)
    {
      case EtlclPackage.UPDATE_SCHEDULER__SCHED:
        setSched((Create_scheduler)newValue);
        return;
      case EtlclPackage.UPDATE_SCHEDULER__LSID:
        setLsid((Create_load)newValue);
        return;
      case EtlclPackage.UPDATE_SCHEDULER__CSID:
        setCsid((Create_context)newValue);
        return;
      case EtlclPackage.UPDATE_SCHEDULER__DTIME:
        setDtime((String)newValue);
        return;
      case EtlclPackage.UPDATE_SCHEDULER__DESC:
        setDesc((String)newValue);
        return;
    }
    super.eSet(featureID, newValue);
  }

  /**
   * <!-- begin-user-doc -->
   * <!-- end-user-doc -->
   * @generated
   */
  @Override
  public void eUnset(int featureID)
  {
    switch (featureID)
    {
      case EtlclPackage.UPDATE_SCHEDULER__SCHED:
        setSched((Create_scheduler)null);
        return;
      case EtlclPackage.UPDATE_SCHEDULER__LSID:
        setLsid((Create_load)null);
        return;
      case EtlclPackage.UPDATE_SCHEDULER__CSID:
        setCsid((Create_context)null);
        return;
      case EtlclPackage.UPDATE_SCHEDULER__DTIME:
        setDtime(DTIME_EDEFAULT);
        return;
      case EtlclPackage.UPDATE_SCHEDULER__DESC:
        setDesc(DESC_EDEFAULT);
        return;
    }
    super.eUnset(featureID);
  }

  /**
   * <!-- begin-user-doc -->
   * <!-- end-user-doc -->
   * @generated
   */
  @Override
  public boolean eIsSet(int featureID)
  {
    switch (featureID)
    {
      case EtlclPackage.UPDATE_SCHEDULER__SCHED:
        return sched != null;
      case EtlclPackage.UPDATE_SCHEDULER__LSID:
        return lsid != null;
      case EtlclPackage.UPDATE_SCHEDULER__CSID:
        return csid != null;
      case EtlclPackage.UPDATE_SCHEDULER__DTIME:
        return DTIME_EDEFAULT == null ? dtime != null : !DTIME_EDEFAULT.equals(dtime);
      case EtlclPackage.UPDATE_SCHEDULER__DESC:
        return DESC_EDEFAULT == null ? desc != null : !DESC_EDEFAULT.equals(desc);
    }
    return super.eIsSet(featureID);
  }

  /**
   * <!-- begin-user-doc -->
   * <!-- end-user-doc -->
   * @generated
   */
  @Override
  public String toString()
  {
    if (eIsProxy()) return super.toString();

    StringBuilder result = new StringBuilder(super.toString());
    result.append(" (dtime: ");
    result.append(dtime);
    result.append(", desc: ");
    result.append(desc);
    result.append(')');
    return result.toString();
  }

} //Update_schedulerImpl
