# Supplementary material for: A domain-specific language for managing ETL processes
Source: PeerJ Comput Sci. 2024 Jan 26;10:e1835. doi: 10.7717/peerj-cs.1835 (PMC10909202; doi:10.7717/peerj-cs.1835)
Supplement: Supplemental Information 1 — The source code archive contains all the necessary files to implement the language, including (i) the EtlCl.ecore file containing the ETLCL language’s Ecore metamodel; (ii) the EtlCl.xtext file containing the specification of the language’s concrete syntax; (iii) the EtlClGenerator.xtend file containing the specification of the M2T transformations; (iv) the src-gen folder containing the classes implementing the language’s lexical and syntax analyzers; and (v) the xtend-gen folder containing the classes implementing the M2T transformations. [file peerj-cs-10-1835-s001.zip › ETLCL_SRC_CODE/src-gen/etlcl/etlcl/impl/Update_taskImpl.java]

/**
 * generated by Xtext 2.20.0
 */
package org.xtext.example.etlcl.etlcl.impl;

import java.util.Collection;

import org.eclipse.emf.common.notify.Notification;
import org.eclipse.emf.common.notify.NotificationChain;

import org.eclipse.emf.common.util.EList;

import org.eclipse.emf.ecore.EClass;
import org.eclipse.emf.ecore.InternalEObject;

import org.eclipse.emf.ecore.impl.ENotificationImpl;

import org.eclipse.emf.ecore.util.EObjectContainmentEList;
import org.eclipse.emf.ecore.util.InternalEList;

import org.xtext.example.etlcl.etlcl.Create_agent;
import org.xtext.example.etlcl.etlcl.Create_task;
import org.xtext.example.etlcl.etlcl.EtlclPackage;
import org.xtext.example.etlcl.etlcl.Parameters;
import org.xtext.example.etlcl.etlcl.Update_task;

/**
 * <!-- begin-user-doc -->
 * An implementation of the model object '<em><b>Update task</b></em>'.
 * <!-- end-user-doc -->
 * <p>
 * The following features are implemented:
 * </p>
 * <ul>
 *   <li>{@link org.xtext.example.etlcl.etlcl.impl.Update_taskImpl#getTask <em>Task</em>}</li>
 *   <li>{@link org.xtext.example.etlcl.etlcl.impl.Update_taskImpl#getTname <em>Tname</em>}</li>
 *   <li>{@link org.xtext.example.etlcl.etlcl.impl.Update_taskImpl#getAname <em>Aname</em>}</li>
 *   <li>{@link org.xtext.example.etlcl.etlcl.impl.Update_taskImpl#getParameters <em>Parameters</em>}</li>
 * </ul>
 *
 * @generated
 */
public class Update_taskImpl extends ClausesImpl implements Update_task
{
  /**
   * The cached value of the '{@link #getTask() <em>Task</em>}' reference.
   * <!-- begin-user-doc -->
   * <!-- end-user-doc -->
   * @see #getTask()
   * @generated
   * @ordered
   */
  protected Create_task task;

  /**
   * The default value of the '{@link #getTname() <em>Tname</em>}' attribute.
   * <!-- begin-user-doc -->
   * <!-- end-user-doc -->
   * @see #getTname()
   * @generated
   * @ordered
   */
  protected static final String TNAME_EDEFAULT = null;

  /**
   * The cached value of the '{@link #getTname() <em>Tname</em>}' attribute.
   * <!-- begin-user-doc -->
   * <!-- end-user-doc -->
   * @see #getTname()
   * @generated
   * @ordered
   */
  protected String tname = TNAME_EDEFAULT;

  /**
   * The cached value of the '{@link #getAname() <em>Aname</em>}' reference.
   * <!-- begin-user-doc -->
   * <!-- end-user-doc -->
   * @see #getAname()
   * @generated
   * @ordered
   */
  protected Create_agent aname;

  /**
   * The cached value of the '{@link #getParameters() <em>Parameters</em>}' containment reference list.
   * <!-- begin-user-doc -->
   * <!-- end-user-doc -->
   * @see #getParameters()
   * @generated
   * @ordered
   */
  protected EList<Parameters> parameters;

  /**
   * <!-- begin-user-doc -->
   * <!-- end-user-doc -->
   * @generated
   */
  protected Update_taskImpl()
  {
    super();
  }

  /**
   * <!-- begin-user-doc -->
   * <!-- end-user-doc -->
   * @generated
   */
  @Override
  protected EClass eStaticClass()
  {
    return EtlclPackage.Literals.UPDATE_TASK;
  }

  /**
   * <!-- begin-user-doc -->
   * <!-- end-user-doc -->
   * @generated
   */
  @Override
  public Create_task getTask()
  {
    if (task != null && task.eIsProxy())
    {
      InternalEObject oldTask = (InternalEObject)task;
      task = (Create_task)eResolveProxy(oldTask);
      if (task != oldTask)
      {
        if (eNotificationRequired())
          eNotify(new ENotificationImpl(this, Notification.RESOLVE, EtlclPackage.UPDATE_TASK__TASK, oldTask, task));
      }
    }
    return task;
  }

  /**
   * <!-- begin-user-doc -->
   * <!-- end-user-doc -->
   * @generated
   */
  public Create_task basicGetTask()
  {
    return task;
  }

  /**
   * <!-- begin-user-doc -->
   * <!-- end-user-doc -->
   * @generated
   */
  @Override
  public void setTask(Create_task newTask)
  {
    Create_task oldTask = task;
    task = newTask;
    if (eNotificationRequired())
      eNotify(new ENotificationImpl(this, Notification.SET, EtlclPackage.UPDATE_TASK__TASK, oldTask, task));
  }

  /**
   * <!-- begin-user-doc -->
   * <!-- end-user-doc -->
   * @generated
   */
  @Override
  public String getTname()
  {
    return tname;
  }

  /**
   * <!-- begin-user-doc -->
   * <!-- end-user-doc -->
   * @generated
   */
  @Override
  public void setTname(String newTname)
  {
    String oldTname = tname;
    tname = newTname;
    if (eNotificationRequired())
      eNotify(new ENotificationImpl(this, Notification.SET, EtlclPackage.UPDATE_TASK__TNAME, oldTname, tname));
  }

  /**
   * <!-- begin-user-doc -->
   * <!-- end-user-doc -->
   * @generated
   */
  @Override
  public Create_agent getAname()
  {
    if (aname != null && aname.eIsProxy())
    {
      InternalEObject oldAname = (InternalEObject)aname;
      aname = (Create_agent)eResolveProxy(oldAname);
      if (aname != oldAname)
      {
        if (eNotificationRequired())
          eNotify(new ENotificationImpl(this, Notification.RESOLVE, EtlclPackage.UPDATE_TASK__ANAME, oldAname, aname));
      }
    }
    return aname;
  }

  /**
   * <!-- begin-user-doc -->
   * <!-- end-user-doc -->
   * @generated
   */
  public Create_agent basicGetAname()
  {
    return aname;
  }

  /**
   * <!-- begin-user-doc -->
   * <!-- end-user-doc -->
   * @generated
   */
  @Override
  public void setAname(Create_agent newAname)
  {
    Create_agent oldAname = aname;
    aname = newAname;
    if (eNotificationRequired())
      eNotify(new ENotificationImpl(this, Notification.SET, EtlclPackage.UPDATE_TASK__ANAME, oldAname, aname));
  }

  /**
   * <!-- begin-user-doc -->
   * <!-- end-user-doc -->
   * @generated
   */
  @Override
  public EList<Parameters> getParameters()
  {
    if (parameters == null)
    {
      parameters = new EObjectContainmentEList<Parameters>(Parameters.class, this, EtlclPackage.UPDATE_TASK__PARAMETERS);
    }
    return parameters;
  }

  /**
   * <!-- begin-user-doc -->
   * <!-- end-user-doc -->
   * @generated
   */
  @Override
  public NotificationChain eInverseRemove(InternalEObject otherEnd, int featureID, NotificationChain msgs)
  {
    switch (featureID)
    {
      case EtlclPackage.UPDATE_TASK__PARAMETERS:
        return ((InternalEList<?>)getParameters()).basicRemove(otherEnd, msgs);
    }
    return super.eInverseRemove(otherEnd, featureID, msgs);
  }

  /**
   * <!-- begin-user-doc -->
   * <!-- end-user-doc -->
   * @generated
   */
  @Override
  public Object eGet(int featureID, boolean resolve, boolean coreType)
  {
    switch (featureID)
    {
      case EtlclPackage.UPDATE_TASK__TASK:
        if (resolve) return getTask();
        return basicGetTask();
      case EtlclPackage.UPDATE_TASK__TNAME:
        return getTname();
      case EtlclPackage.UPDATE_TASK__ANAME:
        if (resolve) return getAname();
        return basicGetAname();
      case EtlclPackage.UPDATE_TASK__PARAMETERS:
        return getParameters();
    }
    return super.eGet(featureID, resolve, coreType);
  }

  /**
   * <!-- begin-user-doc -->
   * <!-- end-user-doc -->
   * @generated
   */
  @SuppressWarnings("unchecked")
  @Override
  public void eSet(int featureID, Object newValue)
  {
    switch (featureID)
    {
      case EtlclPackage.UPDATE_TASK__TASK:
        setTask((Create_task)newValue);
        return;
      case EtlclPackage.UPDATE_TASK__TNAME:
        setTname((String)newValue);
        return;
      case EtlclPackage.UPDATE_TASK__ANAME:
        setAname((Create_agent)newValue);
        return;
      case EtlclPackage.UPDATE_TASK__PARAMETERS:
        getParameters().clear();
        getParameters().addAll((Collection<? extends Parameters>)newValue);
        return;
    }
    super.eSet(featureID, newValue);
  }

  /**
   * <!-- begin-user-doc -->
   * <!-- end-user-doc -->
   * @generated
   */
  @Override
  public void eUnset(int featureID)
  {
    switch (featureID)
    {
      case EtlclPackage.UPDATE_TASK__TASK:
        setTask((Create_task)null);
        return;
      case EtlclPackage.UPDATE_TASK__TNAME:
        setTname(TNAME_EDEFAULT);
        return;
      case EtlclPackage.UPDATE_TASK__ANAME:
        setAname((Create_agent)null);
        return;
      case EtlclPackage.UPDATE_TASK__PARAMETERS:
        getParameters().clear();
        return;
    }
    super.eUnset(featureID);
  }

  /**
   * <!-- begin-user-doc -->
   * <!-- end-user-doc -->
   * @generated
   */
  @Override
  public boolean eIsSet(int featureID)
  {
    switch (featureID)
    {
      case EtlclPackage.UPDATE_TASK__TASK:
        return task != null;
      case EtlclPackage.UPDATE_TASK__TNAME:
        return TNAME_EDEFAULT == null ? tname != null : !TNAME_EDEFAULT.equals(tname);
      case EtlclPackage.UPDATE_TASK__ANAME:
        return aname != null;
      case EtlclPackage.UPDATE_TASK__PARAMETERS:
        return parameters != null && !parameters.isEmpty();
    }
    return super.eIsSet(featureID);
  }

  /**
   * <!-- begin-user-doc -->
   * <!-- end-user-doc -->
   * @generated
   */
  @Override
  public String toString()
  {
    if (eIsProxy()) return super.toString();

    StringBuilder result = new StringBuilder(super.toString());
    result.append(" (tname: ");
    result.append(tname);
    result.append(')');
    return result.toString();
  }

} //Update_taskImpl
