# Supplementary material for: A domain-specific language for managing ETL processes
Source: PeerJ Comput Sci. 2024 Jan 26;10:e1835. doi: 10.7717/peerj-cs.1835 (PMC10909202; doi:10.7717/peerj-cs.1835)
Supplement: Supplemental Information 1 — The source code archive contains all the necessary files to implement the language, including (i) the EtlCl.ecore file containing the ETLCL language’s Ecore metamodel; (ii) the EtlCl.xtext file containing the specification of the language’s concrete syntax; (iii) the EtlClGenerator.xtend file containing the specification of the M2T transformations; (iv) the src-gen folder containing the classes implementing the language’s lexical and syntax analyzers; and (v) the xtend-gen folder containing the classes implementing the M2T transformations. [file peerj-cs-10-1835-s001.zip › ETLCL_SRC_CODE/src-gen/etlcl/etlcl/impl/Update_userImpl.java]

/**
 * generated by Xtext 2.20.0
 */
package org.xtext.example.etlcl.etlcl.impl;

import org.eclipse.emf.common.notify.Notification;

import org.eclipse.emf.ecore.EClass;
import org.eclipse.emf.ecore.InternalEObject;

import org.eclipse.emf.ecore.impl.ENotificationImpl;

import org.xtext.example.etlcl.etlcl.Create_user;
import org.xtext.example.etlcl.etlcl.Create_user_group;
import org.xtext.example.etlcl.etlcl.EtlclPackage;
import org.xtext.example.etlcl.etlcl.Update_user;

/**
 * <!-- begin-user-doc -->
 * An implementation of the model object '<em><b>Update user</b></em>'.
 * <!-- end-user-doc -->
 * <p>
 * The following features are implemented:
 * </p>
 * <ul>
 *   <li>{@link org.xtext.example.etlcl.etlcl.impl.Update_userImpl#getUser <em>User</em>}</li>
 *   <li>{@link org.xtext.example.etlcl.etlcl.impl.Update_userImpl#getUgname <em>Ugname</em>}</li>
 *   <li>{@link org.xtext.example.etlcl.etlcl.impl.Update_userImpl#getPasswd <em>Passwd</em>}</li>
 *   <li>{@link org.xtext.example.etlcl.etlcl.impl.Update_userImpl#getFulln <em>Fulln</em>}</li>
 *   <li>{@link org.xtext.example.etlcl.etlcl.impl.Update_userImpl#getAf <em>Af</em>}</li>
 * </ul>
 *
 * @generated
 */
public class Update_userImpl extends ClausesImpl implements Update_user
{
  /**
   * The cached value of the '{@link #getUser() <em>User</em>}' reference.
   * <!-- begin-user-doc -->
   * <!-- end-user-doc -->
   * @see #getUser()
   * @generated
   * @ordered
   */
  protected Create_user user;

  /**
   * The cached value of the '{@link #getUgname() <em>Ugname</em>}' reference.
   * <!-- begin-user-doc -->
   * <!-- end-user-doc -->
   * @see #getUgname()
   * @generated
   * @ordered
   */
  protected Create_user_group ugname;

  /**
   * The default value of the '{@link #getPasswd() <em>Passwd</em>}' attribute.
   * <!-- begin-user-doc -->
   * <!-- end-user-doc -->
   * @see #getPasswd()
   * @generated
   * @ordered
   */
  protected static final String PASSWD_EDEFAULT = null;

  /**
   * The cached value of the '{@link #getPasswd() <em>Passwd</em>}' attribute.
   * <!-- begin-user-doc -->
   * <!-- end-user-doc -->
   * @see #getPasswd()
   * @generated
   * @ordered
   */
  protected String passwd = PASSWD_EDEFAULT;

  /**
   * The default value of the '{@link #getFulln() <em>Fulln</em>}' attribute.
   * <!-- begin-user-doc -->
   * <!-- end-user-doc -->
   * @see #getFulln()
   * @generated
   * @ordered
   */
  protected static final String FULLN_EDEFAULT = null;

  /**
   * The cached value of the '{@link #getFulln() <em>Fulln</em>}' attribute.
   * <!-- begin-user-doc -->
   * <!-- end-user-doc -->
   * @see #getFulln()
   * @generated
   * @ordered
   */
  protected String fulln = FULLN_EDEFAULT;

  /**
   * The default value of the '{@link #getAf() <em>Af</em>}' attribute.
   * <!-- begin-user-doc -->
   * <!-- end-user-doc -->
   * @see #getAf()
   * @generated
   * @ordered
   */
  protected static final int AF_EDEFAULT = 0;

  /**
   * The cached value of the '{@link #getAf() <em>Af</em>}' attribute.
   * <!-- begin-user-doc -->
   * <!-- end-user-doc -->
   * @see #getAf()
   * @generated
   * @ordered
   */
  protected int af = AF_EDEFAULT;

  /**
   * <!-- begin-user-doc -->
   * <!-- end-user-doc -->
   * @generated
   */
  protected Update_userImpl()
  {
    super();
  }

  /**
   * <!-- begin-user-doc -->
   * <!-- end-user-doc -->
   * @generated
   */
  @Override
  protected EClass eStaticClass()
  {
    return EtlclPackage.Literals.UPDATE_USER;
  }

  /**
   * <!-- begin-user-doc -->
   * <!-- end-user-doc -->
   * @generated
   */
  @Override
  public Create_user getUser()
  {
    if (user != null && user.eIsProxy())
    {
      InternalEObject oldUser = (InternalEObject)user;
      user = (Create_user)eResolveProxy(oldUser);
      if (user != oldUser)
      {
        if (eNotificationRequired())
          eNotify(new ENotificationImpl(this, Notification.RESOLVE, EtlclPackage.UPDATE_USER__USER, oldUser, user));
      }
    }
    return user;
  }

  /**
   * <!-- begin-user-doc -->
   * <!-- end-user-doc -->
   * @generated
   */
  public Create_user basicGetUser()
  {
    return user;
  }

  /**
   * <!-- begin-user-doc -->
   * <!-- end-user-doc -->
   * @generated
   */
  @Override
  public void setUser(Create_user newUser)
  {
    Create_user oldUser = user;
    user = newUser;
    if (eNotificationRequired())
      eNotify(new ENotificationImpl(this, Notification.SET, EtlclPackage.UPDATE_USER__USER, oldUser, user));
  }

  /**
   * <!-- begin-user-doc -->
   * <!-- end-user-doc -->
   * @generated
   */
  @Override
  public Create_user_group getUgname()
  {
    if (ugname != null && ugname.eIsProxy())
    {
      InternalEObject oldUgname = (InternalEObject)ugname;
      ugname = (Create_user_group)eResolveProxy(oldUgname);
      if (ugname != oldUgname)
      {
        if (eNotificationRequired())
          eNotify(new ENotificationImpl(this, Notification.RESOLVE, EtlclPackage.UPDATE_USER__UGNAME, oldUgname, ugname));
      }
    }
    return ugname;
  }

  /**
   * <!-- begin-user-doc -->
   * <!-- end-user-doc -->
   * @generated
   */
  public Create_user_group basicGetUgname()
  {
    return ugname;
  }

  /**
   * <!-- begin-user-doc -->
   * <!-- end-user-doc -->
   * @generated
   */
  @Override
  public void setUgname(Create_user_group newUgname)
  {
    Create_user_group oldUgname = ugname;
    ugname = newUgname;
    if (eNotificationRequired())
      eNotify(new ENotificationImpl(this, Notification.SET, EtlclPackage.UPDATE_USER__UGNAME, oldUgname, ugname));
  }

  /**
   * <!-- begin-user-doc -->
   * <!-- end-user-doc -->
   * @generated
   */
  @Override
  public String getPasswd()
  {
    return passwd;
  }

  /**
   * <!-- begin-user-doc -->
   * <!-- end-user-doc -->
   * @generated
   */
  @Override
  public void setPasswd(String newPasswd)
  {
    String oldPasswd = passwd;
    passwd = newPasswd;
    if (eNotificationRequired())
      eNotify(new ENotificationImpl(this, Notification.SET, EtlclPackage.UPDATE_USER__PASSWD, oldPasswd, passwd));
  }

  /**
   * <!-- begin-user-doc -->
   * <!-- end-user-doc -->
   * @generated
   */
  @Override
  public String getFulln()
  {
    return fulln;
  }

  /**
   * <!-- begin-user-doc -->
   * <!-- end-user-doc -->
   * @generated
   */
  @Override
  public void setFulln(String newFulln)
  {
    String oldFulln = fulln;
    fulln = newFulln;
    if (eNotificationRequired())
      eNotify(new ENotificationImpl(this, Notification.SET, EtlclPackage.UPDATE_USER__FULLN, oldFulln, fulln));
  }

  /**
   * <!-- begin-user-doc -->
   * <!-- end-user-doc -->
   * @generated
   */
  @Override
  public int getAf()
  {
    return af;
  }

  /**
   * <!-- begin-user-doc -->
   * <!-- end-user-doc -->
   * @generated
   */
  @Override
  public void setAf(int newAf)
  {
    int oldAf = af;
    af = newAf;
    if (eNotificationRequired())
      eNotify(new ENotificationImpl(this, Notification.SET, EtlclPackage.UPDATE_USER__AF, oldAf, af));
  }

  /**
   * <!-- begin-user-doc -->
   * <!-- end-user-doc -->
   * @generated
   */
  @Override
  public Object eGet(int featureID, boolean resolve, boolean coreType)
  {
    switch (featureID)
    {
      case EtlclPackage.UPDATE_USER__USER:
        if (resolve) return getUser();
        return basicGetUser();
      case EtlclPackage.UPDATE_USER__UGNAME:
        if (resolve) return getUgname();
        return basicGetUgname();
      case EtlclPackage.UPDATE_USER__PASSWD:
        return getPasswd();
      case EtlclPackage.UPDATE_USER__FULLN:
        return getFulln();
      case EtlclPackage.UPDATE_USER__AF:
        return getAf();
    }
    return super.eGet(featureID, resolve, coreType);
  }

  /**
   * <!-- begin-user-doc -->
   * <!-- end-user-doc -->
   * @generated
   */
  @Override
  public void eSet(int featureID, Object newValue)
  {
    switch (featureID)
    {
      case EtlclPackage.UPDATE_USER__USER:
        setUser((Create_user)newValue);
        return;
      case EtlclPackage.UPDATE_USER__UGNAME:
        setUgname((Create_user_group)newValue);
        return;
      case EtlclPackage.UPDATE_USER__PASSWD:
        setPasswd((String)newValue);
        return;
      case EtlclPackage.UPDATE_USER__FULLN:
        setFulln((String)newValue);
        return;
      case EtlclPackage.UPDATE_USER__AF:
        setAf((Integer)newValue);
        return;
    }
    super.eSet(featureID, newValue);
  }

  /**
   * <!-- begin-user-doc -->
   * <!-- end-user-doc -->
   * @generated
   */
  @Override
  public void eUnset(int featureID)
  {
    switch (featureID)
    {
      case EtlclPackage.UPDATE_USER__USER:
        setUser((Create_user)null);
        return;
      case EtlclPackage.UPDATE_USER__UGNAME:
        setUgname((Create_user_group)null);
        return;
      case EtlclPackage.UPDATE_USER__PASSWD:
        setPasswd(PASSWD_EDEFAULT);
        return;
      case EtlclPackage.UPDATE_USER__FULLN:
        setFulln(FULLN_EDEFAULT);
        return;
      case EtlclPackage.UPDATE_USER__AF:
        setAf(AF_EDEFAULT);
        return;
    }
    super.eUnset(featureID);
  }

  /**
   * <!-- begin-user-doc -->
   * <!-- end-user-doc -->
   * @generated
   */
  @Override
  public boolean eIsSet(int featureID)
  {
    switch (featureID)
    {
      case EtlclPackage.UPDATE_USER__USER:
        return user != null;
      case EtlclPackage.UPDATE_USER__UGNAME:
        return ugname != null;
      case EtlclPackage.UPDATE_USER__PASSWD:
        return PASSWD_EDEFAULT == null ? passwd != null : !PASSWD_EDEFAULT.equals(passwd);
      case EtlclPackage.UPDATE_USER__FULLN:
        return FULLN_EDEFAULT == null ? fulln != null : !FULLN_EDEFAULT.equals(fulln);
      case EtlclPackage.UPDATE_USER__AF:
        return af != AF_EDEFAULT;
    }
    return super.eIsSet(featureID);
  }

  /**
   * <!-- begin-user-doc -->
   * <!-- end-user-doc -->
   * @generated
   */
  @Override
  public String toString()
  {
    if (eIsProxy()) return super.toString();

    StringBuilder result = new StringBuilder(super.toString());
    result.append(" (passwd: ");
    result.append(passwd);
    result.append(", fulln: ");
    result.append(fulln);
    result.append(", af: ");
    result.append(af);
    result.append(')');
    return result.toString();
  }

} //Update_userImpl
