# Supplementary material for: A domain-specific language for managing ETL processes
Source: PeerJ Comput Sci. 2024 Jan 26;10:e1835. doi: 10.7717/peerj-cs.1835 (PMC10909202; doi:10.7717/peerj-cs.1835)
Supplement: Supplemental Information 1 — The source code archive contains all the necessary files to implement the language, including (i) the EtlCl.ecore file containing the ETLCL language’s Ecore metamodel; (ii) the EtlCl.xtext file containing the specification of the language’s concrete syntax; (iii) the EtlClGenerator.xtend file containing the specification of the M2T transformations; (iv) the src-gen folder containing the classes implementing the language’s lexical and syntax analyzers; and (v) the xtend-gen folder containing the classes implementing the M2T transformations. [file peerj-cs-10-1835-s001.zip › ETLCL_SRC_CODE/src-gen/etlcl/etlcl/Join_part.java]

/**
 * generated by Xtext 2.20.0
 */
package org.xtext.example.etlcl.etlcl;

import org.eclipse.emf.ecore.EObject;

/**
 * <!-- begin-user-doc -->
 * A representation of the model object '<em><b>Join part</b></em>'.
 * <!-- end-user-doc -->
 *
 * <p>
 * The following features are supported:
 * </p>
 * <ul>
 *   <li>{@link org.xtext.example.etlcl.etlcl.Join_part#isInner <em>Inner</em>}</li>
 *   <li>{@link org.xtext.example.etlcl.etlcl.Join_part#isLeft <em>Left</em>}</li>
 *   <li>{@link org.xtext.example.etlcl.etlcl.Join_part#isRight <em>Right</em>}</li>
 *   <li>{@link org.xtext.example.etlcl.etlcl.Join_part#isFull <em>Full</em>}</li>
 *   <li>{@link org.xtext.example.etlcl.etlcl.Join_part#isOuter <em>Outer</em>}</li>
 *   <li>{@link org.xtext.example.etlcl.etlcl.Join_part#getSrc <em>Src</em>}</li>
 *   <li>{@link org.xtext.example.etlcl.etlcl.Join_part#getSearch <em>Search</em>}</li>
 * </ul>
 *
 * @see org.xtext.example.etlcl.etlcl.EtlclPackage#getJoin_part()
 * @model
 * @generated
 */
public interface Join_part extends EObject
{
  /**
   * Returns the value of the '<em><b>Inner</b></em>' attribute.
   * <!-- begin-user-doc -->
   * <!-- end-user-doc -->
   * @return the value of the '<em>Inner</em>' attribute.
   * @see #setInner(boolean)
   * @see org.xtext.example.etlcl.etlcl.EtlclPackage#getJoin_part_Inner()
   * @model
   * @generated
   */
  boolean isInner();

  /**
   * Sets the value of the '{@link org.xtext.example.etlcl.etlcl.Join_part#isInner <em>Inner</em>}' attribute.
   * <!-- begin-user-doc -->
   * <!-- end-user-doc -->
   * @param value the new value of the '<em>Inner</em>' attribute.
   * @see #isInner()
   * @generated
   */
  void setInner(boolean value);

  /**
   * Returns the value of the '<em><b>Left</b></em>' attribute.
   * <!-- begin-user-doc -->
   * <!-- end-user-doc -->
   * @return the value of the '<em>Left</em>' attribute.
   * @see #setLeft(boolean)
   * @see org.xtext.example.etlcl.etlcl.EtlclPackage#getJoin_part_Left()
   * @model
   * @generated
   */
  boolean isLeft();

  /**
   * Sets the value of the '{@link org.xtext.example.etlcl.etlcl.Join_part#isLeft <em>Left</em>}' attribute.
   * <!-- begin-user-doc -->
   * <!-- end-user-doc -->
   * @param value the new value of the '<em>Left</em>' attribute.
   * @see #isLeft()
   * @generated
   */
  void setLeft(boolean value);

  /**
   * Returns the value of the '<em><b>Right</b></em>' attribute.
   * <!-- begin-user-doc -->
   * <!-- end-user-doc -->
   * @return the value of the '<em>Right</em>' attribute.
   * @see #setRight(boolean)
   * @see org.xtext.example.etlcl.etlcl.EtlclPackage#getJoin_part_Right()
   * @model
   * @generated
   */
  boolean isRight();

  /**
   * Sets the value of the '{@link org.xtext.example.etlcl.etlcl.Join_part#isRight <em>Right</em>}' attribute.
   * <!-- begin-user-doc -->
   * <!-- end-user-doc -->
   * @param value the new value of the '<em>Right</em>' attribute.
   * @see #isRight()
   * @generated
   */
  void setRight(boolean value);

  /**
   * Returns the value of the '<em><b>Full</b></em>' attribute.
   * <!-- begin-user-doc -->
   * <!-- end-user-doc -->
   * @return the value of the '<em>Full</em>' attribute.
   * @see #setFull(boolean)
   * @see org.xtext.example.etlcl.etlcl.EtlclPackage#getJoin_part_Full()
   * @model
   * @generated
   */
  boolean isFull();

  /**
   * Sets the value of the '{@link org.xtext.example.etlcl.etlcl.Join_part#isFull <em>Full</em>}' attribute.
   * <!-- begin-user-doc -->
   * <!-- end-user-doc -->
   * @param value the new value of the '<em>Full</em>' attribute.
   * @see #isFull()
   * @generated
   */
  void setFull(boolean value);

  /**
   * Returns the value of the '<em><b>Outer</b></em>' attribute.
   * <!-- begin-user-doc -->
   * <!-- end-user-doc -->
   * @return the value of the '<em>Outer</em>' attribute.
   * @see #setOuter(boolean)
   * @see org.xtext.example.etlcl.etlcl.EtlclPackage#getJoin_part_Outer()
   * @model
   * @generated
   */
  boolean isOuter();

  /**
   * Sets the value of the '{@link org.xtext.example.etlcl.etlcl.Join_part#isOuter <em>Outer</em>}' attribute.
   * <!-- begin-user-doc -->
   * <!-- end-user-doc -->
   * @param value the new value of the '<em>Outer</em>' attribute.
   * @see #isOuter()
   * @generated
   */
  void setOuter(boolean value);

  /**
   * Returns the value of the '<em><b>Src</b></em>' containment reference.
   * <!-- begin-user-doc -->
   * <!-- end-user-doc -->
   * @return the value of the '<em>Src</em>' containment reference.
   * @see #setSrc(Table_source)
   * @see org.xtext.example.etlcl.etlcl.EtlclPackage#getJoin_part_Src()
   * @model containment="true"
   * @generated
   */
  Table_source getSrc();

  /**
   * Sets the value of the '{@link org.xtext.example.etlcl.etlcl.Join_part#getSrc <em>Src</em>}' containment reference.
   * <!-- begin-user-doc -->
   * <!-- end-user-doc -->
   * @param value the new value of the '<em>Src</em>' containment reference.
   * @see #getSrc()
   * @generated
   */
  void setSrc(Table_source value);

  /**
   * Returns the value of the '<em><b>Search</b></em>' containment reference.
   * <!-- begin-user-doc -->
   * <!-- end-user-doc -->
   * @return the value of the '<em>Search</em>' containment reference.
   * @see #setSearch(Search_condition)
   * @see org.xtext.example.etlcl.etlcl.EtlclPackage#getJoin_part_Search()
   * @model containment="true"
   * @generated
   */
  Search_condition getSearch();

  /**
   * Sets the value of the '{@link org.xtext.example.etlcl.etlcl.Join_part#getSearch <em>Search</em>}' containment reference.
   * <!-- begin-user-doc -->
   * <!-- end-user-doc -->
   * @param value the new value of the '<em>Search</em>' containment reference.
   * @see #getSearch()
   * @generated
   */
  void setSearch(Search_condition value);

} // Join_part
