# Supplementary material for: A domain-specific language for managing ETL processes
Source: PeerJ Comput Sci. 2024 Jan 26;10:e1835. doi: 10.7717/peerj-cs.1835 (PMC10909202; doi:10.7717/peerj-cs.1835)
Supplement: Supplemental Information 1 — The source code archive contains all the necessary files to implement the language, including (i) the EtlCl.ecore file containing the ETLCL language’s Ecore metamodel; (ii) the EtlCl.xtext file containing the specification of the language’s concrete syntax; (iii) the EtlClGenerator.xtend file containing the specification of the M2T transformations; (iv) the src-gen folder containing the classes implementing the language’s lexical and syntax analyzers; and (v) the xtend-gen folder containing the classes implementing the M2T transformations. [file peerj-cs-10-1835-s001.zip › ETLCL_SRC_CODE/src-gen/etlcl/etlcl/Predicate.java]

/**
 * generated by Xtext 2.20.0
 */
package org.xtext.example.etlcl.etlcl;

import org.eclipse.emf.common.util.EList;

import org.eclipse.emf.ecore.EObject;

/**
 * <!-- begin-user-doc -->
 * A representation of the model object '<em><b>Predicate</b></em>'.
 * <!-- end-user-doc -->
 *
 * <p>
 * The following features are supported:
 * </p>
 * <ul>
 *   <li>{@link org.xtext.example.etlcl.etlcl.Predicate#isExist <em>Exist</em>}</li>
 *   <li>{@link org.xtext.example.etlcl.etlcl.Predicate#getSub <em>Sub</em>}</li>
 *   <li>{@link org.xtext.example.etlcl.etlcl.Predicate#isLeft_bra <em>Left bra</em>}</li>
 *   <li>{@link org.xtext.example.etlcl.etlcl.Predicate#getSearch <em>Search</em>}</li>
 *   <li>{@link org.xtext.example.etlcl.etlcl.Predicate#getE <em>E</em>}</li>
 *   <li>{@link org.xtext.example.etlcl.etlcl.Predicate#getC <em>C</em>}</li>
 *   <li>{@link org.xtext.example.etlcl.etlcl.Predicate#getE2 <em>E2</em>}</li>
 * </ul>
 *
 * @see org.xtext.example.etlcl.etlcl.EtlclPackage#getPredicate()
 * @model
 * @generated
 */
public interface Predicate extends EObject
{
  /**
   * Returns the value of the '<em><b>Exist</b></em>' attribute.
   * <!-- begin-user-doc -->
   * <!-- end-user-doc -->
   * @return the value of the '<em>Exist</em>' attribute.
   * @see #setExist(boolean)
   * @see org.xtext.example.etlcl.etlcl.EtlclPackage#getPredicate_Exist()
   * @model
   * @generated
   */
  boolean isExist();

  /**
   * Sets the value of the '{@link org.xtext.example.etlcl.etlcl.Predicate#isExist <em>Exist</em>}' attribute.
   * <!-- begin-user-doc -->
   * <!-- end-user-doc -->
   * @param value the new value of the '<em>Exist</em>' attribute.
   * @see #isExist()
   * @generated
   */
  void setExist(boolean value);

  /**
   * Returns the value of the '<em><b>Sub</b></em>' containment reference.
   * <!-- begin-user-doc -->
   * <!-- end-user-doc -->
   * @return the value of the '<em>Sub</em>' containment reference.
   * @see #setSub(Subquery)
   * @see org.xtext.example.etlcl.etlcl.EtlclPackage#getPredicate_Sub()
   * @model containment="true"
   * @generated
   */
  Subquery getSub();

  /**
   * Sets the value of the '{@link org.xtext.example.etlcl.etlcl.Predicate#getSub <em>Sub</em>}' containment reference.
   * <!-- begin-user-doc -->
   * <!-- end-user-doc -->
   * @param value the new value of the '<em>Sub</em>' containment reference.
   * @see #getSub()
   * @generated
   */
  void setSub(Subquery value);

  /**
   * Returns the value of the '<em><b>Left bra</b></em>' attribute.
   * <!-- begin-user-doc -->
   * <!-- end-user-doc -->
   * @return the value of the '<em>Left bra</em>' attribute.
   * @see #setLeft_bra(boolean)
   * @see org.xtext.example.etlcl.etlcl.EtlclPackage#getPredicate_Left_bra()
   * @model
   * @generated
   */
  boolean isLeft_bra();

  /**
   * Sets the value of the '{@link org.xtext.example.etlcl.etlcl.Predicate#isLeft_bra <em>Left bra</em>}' attribute.
   * <!-- begin-user-doc -->
   * <!-- end-user-doc -->
   * @param value the new value of the '<em>Left bra</em>' attribute.
   * @see #isLeft_bra()
   * @generated
   */
  void setLeft_bra(boolean value);

  /**
   * Returns the value of the '<em><b>Search</b></em>' containment reference list.
   * The list contents are of type {@link org.xtext.example.etlcl.etlcl.Search_condition}.
   * <!-- begin-user-doc -->
   * <!-- end-user-doc -->
   * @return the value of the '<em>Search</em>' containment reference list.
   * @see org.xtext.example.etlcl.etlcl.EtlclPackage#getPredicate_Search()
   * @model containment="true"
   * @generated
   */
  EList<Search_condition> getSearch();

  /**
   * Returns the value of the '<em><b>E</b></em>' containment reference.
   * <!-- begin-user-doc -->
   * <!-- end-user-doc -->
   * @return the value of the '<em>E</em>' containment reference.
   * @see #setE(Expression)
   * @see org.xtext.example.etlcl.etlcl.EtlclPackage#getPredicate_E()
   * @model containment="true"
   * @generated
   */
  Expression getE();

  /**
   * Sets the value of the '{@link org.xtext.example.etlcl.etlcl.Predicate#getE <em>E</em>}' containment reference.
   * <!-- begin-user-doc -->
   * <!-- end-user-doc -->
   * @param value the new value of the '<em>E</em>' containment reference.
   * @see #getE()
   * @generated
   */
  void setE(Expression value);

  /**
   * Returns the value of the '<em><b>C</b></em>' containment reference.
   * <!-- begin-user-doc -->
   * <!-- end-user-doc -->
   * @return the value of the '<em>C</em>' containment reference.
   * @see #setC(C_operator)
   * @see org.xtext.example.etlcl.etlcl.EtlclPackage#getPredicate_C()
   * @model containment="true"
   * @generated
   */
  C_operator getC();

  /**
   * Sets the value of the '{@link org.xtext.example.etlcl.etlcl.Predicate#getC <em>C</em>}' containment reference.
   * <!-- begin-user-doc -->
   * <!-- end-user-doc -->
   * @param value the new value of the '<em>C</em>' containment reference.
   * @see #getC()
   * @generated
   */
  void setC(C_operator value);

  /**
   * Returns the value of the '<em><b>E2</b></em>' containment reference.
   * <!-- begin-user-doc -->
   * <!-- end-user-doc -->
   * @return the value of the '<em>E2</em>' containment reference.
   * @see #setE2(Expression)
   * @see org.xtext.example.etlcl.etlcl.EtlclPackage#getPredicate_E2()
   * @model containment="true"
   * @generated
   */
  Expression getE2();

  /**
   * Sets the value of the '{@link org.xtext.example.etlcl.etlcl.Predicate#getE2 <em>E2</em>}' containment reference.
   * <!-- begin-user-doc -->
   * <!-- end-user-doc -->
   * @param value the new value of the '<em>E2</em>' containment reference.
   * @see #getE2()
   * @generated
   */
  void setE2(Expression value);

} // Predicate
