# Supplementary material for: A domain-specific language for managing ETL processes
Source: PeerJ Comput Sci. 2024 Jan 26;10:e1835. doi: 10.7717/peerj-cs.1835 (PMC10909202; doi:10.7717/peerj-cs.1835)
Supplement: Supplemental Information 1 — The source code archive contains all the necessary files to implement the language, including (i) the EtlCl.ecore file containing the ETLCL language’s Ecore metamodel; (ii) the EtlCl.xtext file containing the specification of the language’s concrete syntax; (iii) the EtlClGenerator.xtend file containing the specification of the M2T transformations; (iv) the src-gen folder containing the classes implementing the language’s lexical and syntax analyzers; and (v) the xtend-gen folder containing the classes implementing the M2T transformations. [file peerj-cs-10-1835-s001.zip › ETLCL_SRC_CODE/src-gen/etlcl/etlcl/Search_condition_not.java]

/**
 * generated by Xtext 2.20.0
 */
package org.xtext.example.etlcl.etlcl;

import org.eclipse.emf.ecore.EObject;

/**
 * <!-- begin-user-doc -->
 * A representation of the model object '<em><b>Search condition not</b></em>'.
 * <!-- end-user-doc -->
 *
 * <p>
 * The following features are supported:
 * </p>
 * <ul>
 *   <li>{@link org.xtext.example.etlcl.etlcl.Search_condition_not#getNot <em>Not</em>}</li>
 *   <li>{@link org.xtext.example.etlcl.etlcl.Search_condition_not#getPred <em>Pred</em>}</li>
 * </ul>
 *
 * @see org.xtext.example.etlcl.etlcl.EtlclPackage#getSearch_condition_not()
 * @model
 * @generated
 */
public interface Search_condition_not extends EObject
{
  /**
   * Returns the value of the '<em><b>Not</b></em>' attribute.
   * <!-- begin-user-doc -->
   * <!-- end-user-doc -->
   * @return the value of the '<em>Not</em>' attribute.
   * @see #setNot(String)
   * @see org.xtext.example.etlcl.etlcl.EtlclPackage#getSearch_condition_not_Not()
   * @model
   * @generated
   */
  String getNot();

  /**
   * Sets the value of the '{@link org.xtext.example.etlcl.etlcl.Search_condition_not#getNot <em>Not</em>}' attribute.
   * <!-- begin-user-doc -->
   * <!-- end-user-doc -->
   * @param value the new value of the '<em>Not</em>' attribute.
   * @see #getNot()
   * @generated
   */
  void setNot(String value);

  /**
   * Returns the value of the '<em><b>Pred</b></em>' containment reference.
   * <!-- begin-user-doc -->
   * <!-- end-user-doc -->
   * @return the value of the '<em>Pred</em>' containment reference.
   * @see #setPred(Predicate)
   * @see org.xtext.example.etlcl.etlcl.EtlclPackage#getSearch_condition_not_Pred()
   * @model containment="true"
   * @generated
   */
  Predicate getPred();

  /**
   * Sets the value of the '{@link org.xtext.example.etlcl.etlcl.Search_condition_not#getPred <em>Pred</em>}' containment reference.
   * <!-- begin-user-doc -->
   * <!-- end-user-doc -->
   * @param value the new value of the '<em>Pred</em>' containment reference.
   * @see #getPred()
   * @generated
   */
  void setPred(Predicate value);

} // Search_condition_not
