# Supplementary material for: A domain-specific language for managing ETL processes
Source: PeerJ Comput Sci. 2024 Jan 26;10:e1835. doi: 10.7717/peerj-cs.1835 (PMC10909202; doi:10.7717/peerj-cs.1835)
Supplement: Supplemental Information 1 — The source code archive contains all the necessary files to implement the language, including (i) the EtlCl.ecore file containing the ETLCL language’s Ecore metamodel; (ii) the EtlCl.xtext file containing the specification of the language’s concrete syntax; (iii) the EtlClGenerator.xtend file containing the specification of the M2T transformations; (iv) the src-gen folder containing the classes implementing the language’s lexical and syntax analyzers; and (v) the xtend-gen folder containing the classes implementing the M2T transformations. [file peerj-cs-10-1835-s001.zip › ETLCL_SRC_CODE/src-gen/etlcl/etlcl/Select_st.java]

/**
 * generated by Xtext 2.20.0
 */
package org.xtext.example.etlcl.etlcl;

import org.eclipse.emf.common.util.EList;

import org.eclipse.emf.ecore.EObject;

/**
 * <!-- begin-user-doc -->
 * A representation of the model object '<em><b>Select st</b></em>'.
 * <!-- end-user-doc -->
 *
 * <p>
 * The following features are supported:
 * </p>
 * <ul>
 *   <li>{@link org.xtext.example.etlcl.etlcl.Select_st#isDistinct <em>Distinct</em>}</li>
 *   <li>{@link org.xtext.example.etlcl.etlcl.Select_st#isTop <em>Top</em>}</li>
 *   <li>{@link org.xtext.example.etlcl.etlcl.Select_st#getNum <em>Num</em>}</li>
 *   <li>{@link org.xtext.example.etlcl.etlcl.Select_st#getSelect <em>Select</em>}</li>
 *   <li>{@link org.xtext.example.etlcl.etlcl.Select_st#getSrc <em>Src</em>}</li>
 *   <li>{@link org.xtext.example.etlcl.etlcl.Select_st#isWhere <em>Where</em>}</li>
 *   <li>{@link org.xtext.example.etlcl.etlcl.Select_st#getSc <em>Sc</em>}</li>
 *   <li>{@link org.xtext.example.etlcl.etlcl.Select_st#isGroup <em>Group</em>}</li>
 *   <li>{@link org.xtext.example.etlcl.etlcl.Select_st#getGbi <em>Gbi</em>}</li>
 *   <li>{@link org.xtext.example.etlcl.etlcl.Select_st#isOrder <em>Order</em>}</li>
 *   <li>{@link org.xtext.example.etlcl.etlcl.Select_st#getObe <em>Obe</em>}</li>
 * </ul>
 *
 * @see org.xtext.example.etlcl.etlcl.EtlclPackage#getSelect_st()
 * @model
 * @generated
 */
public interface Select_st extends EObject
{
  /**
   * Returns the value of the '<em><b>Distinct</b></em>' attribute.
   * <!-- begin-user-doc -->
   * <!-- end-user-doc -->
   * @return the value of the '<em>Distinct</em>' attribute.
   * @see #setDistinct(boolean)
   * @see org.xtext.example.etlcl.etlcl.EtlclPackage#getSelect_st_Distinct()
   * @model
   * @generated
   */
  boolean isDistinct();

  /**
   * Sets the value of the '{@link org.xtext.example.etlcl.etlcl.Select_st#isDistinct <em>Distinct</em>}' attribute.
   * <!-- begin-user-doc -->
   * <!-- end-user-doc -->
   * @param value the new value of the '<em>Distinct</em>' attribute.
   * @see #isDistinct()
   * @generated
   */
  void setDistinct(boolean value);

  /**
   * Returns the value of the '<em><b>Top</b></em>' attribute.
   * <!-- begin-user-doc -->
   * <!-- end-user-doc -->
   * @return the value of the '<em>Top</em>' attribute.
   * @see #setTop(boolean)
   * @see org.xtext.example.etlcl.etlcl.EtlclPackage#getSelect_st_Top()
   * @model
   * @generated
   */
  boolean isTop();

  /**
   * Sets the value of the '{@link org.xtext.example.etlcl.etlcl.Select_st#isTop <em>Top</em>}' attribute.
   * <!-- begin-user-doc -->
   * <!-- end-user-doc -->
   * @param value the new value of the '<em>Top</em>' attribute.
   * @see #isTop()
   * @generated
   */
  void setTop(boolean value);

  /**
   * Returns the value of the '<em><b>Num</b></em>' attribute.
   * <!-- begin-user-doc -->
   * <!-- end-user-doc -->
   * @return the value of the '<em>Num</em>' attribute.
   * @see #setNum(int)
   * @see org.xtext.example.etlcl.etlcl.EtlclPackage#getSelect_st_Num()
   * @model
   * @generated
   */
  int getNum();

  /**
   * Sets the value of the '{@link org.xtext.example.etlcl.etlcl.Select_st#getNum <em>Num</em>}' attribute.
   * <!-- begin-user-doc -->
   * <!-- end-user-doc -->
   * @param value the new value of the '<em>Num</em>' attribute.
   * @see #getNum()
   * @generated
   */
  void setNum(int value);

  /**
   * Returns the value of the '<em><b>Select</b></em>' containment reference list.
   * The list contents are of type {@link org.xtext.example.etlcl.etlcl.Select_list}.
   * <!-- begin-user-doc -->
   * <!-- end-user-doc -->
   * @return the value of the '<em>Select</em>' containment reference list.
   * @see org.xtext.example.etlcl.etlcl.EtlclPackage#getSelect_st_Select()
   * @model containment="true"
   * @generated
   */
  EList<Select_list> getSelect();

  /**
   * Returns the value of the '<em><b>Src</b></em>' containment reference.
   * <!-- begin-user-doc -->
   * <!-- end-user-doc -->
   * @return the value of the '<em>Src</em>' containment reference.
   * @see #setSrc(Table_sources)
   * @see org.xtext.example.etlcl.etlcl.EtlclPackage#getSelect_st_Src()
   * @model containment="true"
   * @generated
   */
  Table_sources getSrc();

  /**
   * Sets the value of the '{@link org.xtext.example.etlcl.etlcl.Select_st#getSrc <em>Src</em>}' containment reference.
   * <!-- begin-user-doc -->
   * <!-- end-user-doc -->
   * @param value the new value of the '<em>Src</em>' containment reference.
   * @see #getSrc()
   * @generated
   */
  void setSrc(Table_sources value);

  /**
   * Returns the value of the '<em><b>Where</b></em>' attribute.
   * <!-- begin-user-doc -->
   * <!-- end-user-doc -->
   * @return the value of the '<em>Where</em>' attribute.
   * @see #setWhere(boolean)
   * @see org.xtext.example.etlcl.etlcl.EtlclPackage#getSelect_st_Where()
   * @model
   * @generated
   */
  boolean isWhere();

  /**
   * Sets the value of the '{@link org.xtext.example.etlcl.etlcl.Select_st#isWhere <em>Where</em>}' attribute.
   * <!-- begin-user-doc -->
   * <!-- end-user-doc -->
   * @param value the new value of the '<em>Where</em>' attribute.
   * @see #isWhere()
   * @generated
   */
  void setWhere(boolean value);

  /**
   * Returns the value of the '<em><b>Sc</b></em>' containment reference.
   * <!-- begin-user-doc -->
   * <!-- end-user-doc -->
   * @return the value of the '<em>Sc</em>' containment reference.
   * @see #setSc(Search_condition)
   * @see org.xtext.example.etlcl.etlcl.EtlclPackage#getSelect_st_Sc()
   * @model containment="true"
   * @generated
   */
  Search_condition getSc();

  /**
   * Sets the value of the '{@link org.xtext.example.etlcl.etlcl.Select_st#getSc <em>Sc</em>}' containment reference.
   * <!-- begin-user-doc -->
   * <!-- end-user-doc -->
   * @param value the new value of the '<em>Sc</em>' containment reference.
   * @see #getSc()
   * @generated
   */
  void setSc(Search_condition value);

  /**
   * Returns the value of the '<em><b>Group</b></em>' attribute.
   * <!-- begin-user-doc -->
   * <!-- end-user-doc -->
   * @return the value of the '<em>Group</em>' attribute.
   * @see #setGroup(boolean)
   * @see org.xtext.example.etlcl.etlcl.EtlclPackage#getSelect_st_Group()
   * @model
   * @generated
   */
  boolean isGroup();

  /**
   * Sets the value of the '{@link org.xtext.example.etlcl.etlcl.Select_st#isGroup <em>Group</em>}' attribute.
   * <!-- begin-user-doc -->
   * <!-- end-user-doc -->
   * @param value the new value of the '<em>Group</em>' attribute.
   * @see #isGroup()
   * @generated
   */
  void setGroup(boolean value);

  /**
   * Returns the value of the '<em><b>Gbi</b></em>' containment reference list.
   * The list contents are of type {@link org.xtext.example.etlcl.etlcl.Expression}.
   * <!-- begin-user-doc -->
   * <!-- end-user-doc -->
   * @return the value of the '<em>Gbi</em>' containment reference list.
   * @see org.xtext.example.etlcl.etlcl.EtlclPackage#getSelect_st_Gbi()
   * @model containment="true"
   * @generated
   */
  EList<Expression> getGbi();

  /**
   * Returns the value of the '<em><b>Order</b></em>' attribute.
   * <!-- begin-user-doc -->
   * <!-- end-user-doc -->
   * @return the value of the '<em>Order</em>' attribute.
   * @see #setOrder(boolean)
   * @see org.xtext.example.etlcl.etlcl.EtlclPackage#getSelect_st_Order()
   * @model
   * @generated
   */
  boolean isOrder();

  /**
   * Sets the value of the '{@link org.xtext.example.etlcl.etlcl.Select_st#isOrder <em>Order</em>}' attribute.
   * <!-- begin-user-doc -->
   * <!-- end-user-doc -->
   * @param value the new value of the '<em>Order</em>' attribute.
   * @see #isOrder()
   * @generated
   */
  void setOrder(boolean value);

  /**
   * Returns the value of the '<em><b>Obe</b></em>' containment reference list.
   * The list contents are of type {@link org.xtext.example.etlcl.etlcl.Order_by_expression}.
   * <!-- begin-user-doc -->
   * <!-- end-user-doc -->
   * @return the value of the '<em>Obe</em>' containment reference list.
   * @see org.xtext.example.etlcl.etlcl.EtlclPackage#getSelect_st_Obe()
   * @model containment="true"
   * @generated
   */
  EList<Order_by_expression> getObe();

} // Select_st
