# Supplementary material for: A domain-specific language for managing ETL processes
Source: PeerJ Comput Sci. 2024 Jan 26;10:e1835. doi: 10.7717/peerj-cs.1835 (PMC10909202; doi:10.7717/peerj-cs.1835)
Supplement: Supplemental Information 1 — The source code archive contains all the necessary files to implement the language, including (i) the EtlCl.ecore file containing the ETLCL language’s Ecore metamodel; (ii) the EtlCl.xtext file containing the specification of the language’s concrete syntax; (iii) the EtlClGenerator.xtend file containing the specification of the M2T transformations; (iv) the src-gen folder containing the classes implementing the language’s lexical and syntax analyzers; and (v) the xtend-gen folder containing the classes implementing the M2T transformations. [file peerj-cs-10-1835-s001.zip › ETLCL_SRC_CODE/src-gen/etlcl/etlcl/Update_scheduler.java]

/**
 * generated by Xtext 2.20.0
 */
package org.xtext.example.etlcl.etlcl;


/**
 * <!-- begin-user-doc -->
 * A representation of the model object '<em><b>Update scheduler</b></em>'.
 * <!-- end-user-doc -->
 *
 * <p>
 * The following features are supported:
 * </p>
 * <ul>
 *   <li>{@link org.xtext.example.etlcl.etlcl.Update_scheduler#getSched <em>Sched</em>}</li>
 *   <li>{@link org.xtext.example.etlcl.etlcl.Update_scheduler#getLsid <em>Lsid</em>}</li>
 *   <li>{@link org.xtext.example.etlcl.etlcl.Update_scheduler#getCsid <em>Csid</em>}</li>
 *   <li>{@link org.xtext.example.etlcl.etlcl.Update_scheduler#getDtime <em>Dtime</em>}</li>
 *   <li>{@link org.xtext.example.etlcl.etlcl.Update_scheduler#getDesc <em>Desc</em>}</li>
 * </ul>
 *
 * @see org.xtext.example.etlcl.etlcl.EtlclPackage#getUpdate_scheduler()
 * @model
 * @generated
 */
public interface Update_scheduler extends Clauses
{
  /**
   * Returns the value of the '<em><b>Sched</b></em>' reference.
   * <!-- begin-user-doc -->
   * <!-- end-user-doc -->
   * @return the value of the '<em>Sched</em>' reference.
   * @see #setSched(Create_scheduler)
   * @see org.xtext.example.etlcl.etlcl.EtlclPackage#getUpdate_scheduler_Sched()
   * @model
   * @generated
   */
  Create_scheduler getSched();

  /**
   * Sets the value of the '{@link org.xtext.example.etlcl.etlcl.Update_scheduler#getSched <em>Sched</em>}' reference.
   * <!-- begin-user-doc -->
   * <!-- end-user-doc -->
   * @param value the new value of the '<em>Sched</em>' reference.
   * @see #getSched()
   * @generated
   */
  void setSched(Create_scheduler value);

  /**
   * Returns the value of the '<em><b>Lsid</b></em>' reference.
   * <!-- begin-user-doc -->
   * <!-- end-user-doc -->
   * @return the value of the '<em>Lsid</em>' reference.
   * @see #setLsid(Create_load)
   * @see org.xtext.example.etlcl.etlcl.EtlclPackage#getUpdate_scheduler_Lsid()
   * @model
   * @generated
   */
  Create_load getLsid();

  /**
   * Sets the value of the '{@link org.xtext.example.etlcl.etlcl.Update_scheduler#getLsid <em>Lsid</em>}' reference.
   * <!-- begin-user-doc -->
   * <!-- end-user-doc -->
   * @param value the new value of the '<em>Lsid</em>' reference.
   * @see #getLsid()
   * @generated
   */
  void setLsid(Create_load value);

  /**
   * Returns the value of the '<em><b>Csid</b></em>' reference.
   * <!-- begin-user-doc -->
   * <!-- end-user-doc -->
   * @return the value of the '<em>Csid</em>' reference.
   * @see #setCsid(Create_context)
   * @see org.xtext.example.etlcl.etlcl.EtlclPackage#getUpdate_scheduler_Csid()
   * @model
   * @generated
   */
  Create_context getCsid();

  /**
   * Sets the value of the '{@link org.xtext.example.etlcl.etlcl.Update_scheduler#getCsid <em>Csid</em>}' reference.
   * <!-- begin-user-doc -->
   * <!-- end-user-doc -->
   * @param value the new value of the '<em>Csid</em>' reference.
   * @see #getCsid()
   * @generated
   */
  void setCsid(Create_context value);

  /**
   * Returns the value of the '<em><b>Dtime</b></em>' attribute.
   * <!-- begin-user-doc -->
   * <!-- end-user-doc -->
   * @return the value of the '<em>Dtime</em>' attribute.
   * @see #setDtime(String)
   * @see org.xtext.example.etlcl.etlcl.EtlclPackage#getUpdate_scheduler_Dtime()
   * @model
   * @generated
   */
  String getDtime();

  /**
   * Sets the value of the '{@link org.xtext.example.etlcl.etlcl.Update_scheduler#getDtime <em>Dtime</em>}' attribute.
   * <!-- begin-user-doc -->
   * <!-- end-user-doc -->
   * @param value the new value of the '<em>Dtime</em>' attribute.
   * @see #getDtime()
   * @generated
   */
  void setDtime(String value);

  /**
   * Returns the value of the '<em><b>Desc</b></em>' attribute.
   * <!-- begin-user-doc -->
   * <!-- end-user-doc -->
   * @return the value of the '<em>Desc</em>' attribute.
   * @see #setDesc(String)
   * @see org.xtext.example.etlcl.etlcl.EtlclPackage#getUpdate_scheduler_Desc()
   * @model
   * @generated
   */
  String getDesc();

  /**
   * Sets the value of the '{@link org.xtext.example.etlcl.etlcl.Update_scheduler#getDesc <em>Desc</em>}' attribute.
   * <!-- begin-user-doc -->
   * <!-- end-user-doc -->
   * @param value the new value of the '<em>Desc</em>' attribute.
   * @see #getDesc()
   * @generated
   */
  void setDesc(String value);

} // Update_scheduler
