# Supplementary material for: A domain-specific language for managing ETL processes
Source: PeerJ Comput Sci. 2024 Jan 26;10:e1835. doi: 10.7717/peerj-cs.1835 (PMC10909202; doi:10.7717/peerj-cs.1835)
Supplement: Supplemental Information 1 — The source code archive contains all the necessary files to implement the language, including (i) the EtlCl.ecore file containing the ETLCL language’s Ecore metamodel; (ii) the EtlCl.xtext file containing the specification of the language’s concrete syntax; (iii) the EtlClGenerator.xtend file containing the specification of the M2T transformations; (iv) the src-gen folder containing the classes implementing the language’s lexical and syntax analyzers; and (v) the xtend-gen folder containing the classes implementing the M2T transformations. [file peerj-cs-10-1835-s001.zip › ETLCL_SRC_CODE/src-gen/etlcl/etlcl/Update_statement.java]

/**
 * generated by Xtext 2.20.0
 */
package org.xtext.example.etlcl.etlcl;

import org.eclipse.emf.common.util.EList;

/**
 * <!-- begin-user-doc -->
 * A representation of the model object '<em><b>Update statement</b></em>'.
 * <!-- end-user-doc -->
 *
 * <p>
 * The following features are supported:
 * </p>
 * <ul>
 *   <li>{@link org.xtext.example.etlcl.etlcl.Update_statement#getTable <em>Table</em>}</li>
 *   <li>{@link org.xtext.example.etlcl.etlcl.Update_statement#getUpdate <em>Update</em>}</li>
 *   <li>{@link org.xtext.example.etlcl.etlcl.Update_statement#isWhere <em>Where</em>}</li>
 *   <li>{@link org.xtext.example.etlcl.etlcl.Update_statement#getCond <em>Cond</em>}</li>
 * </ul>
 *
 * @see org.xtext.example.etlcl.etlcl.EtlclPackage#getUpdate_statement()
 * @model
 * @generated
 */
public interface Update_statement extends Clauses
{
  /**
   * Returns the value of the '<em><b>Table</b></em>' reference.
   * <!-- begin-user-doc -->
   * <!-- end-user-doc -->
   * @return the value of the '<em>Table</em>' reference.
   * @see #setTable(Create_table)
   * @see org.xtext.example.etlcl.etlcl.EtlclPackage#getUpdate_statement_Table()
   * @model
   * @generated
   */
  Create_table getTable();

  /**
   * Sets the value of the '{@link org.xtext.example.etlcl.etlcl.Update_statement#getTable <em>Table</em>}' reference.
   * <!-- begin-user-doc -->
   * <!-- end-user-doc -->
   * @param value the new value of the '<em>Table</em>' reference.
   * @see #getTable()
   * @generated
   */
  void setTable(Create_table value);

  /**
   * Returns the value of the '<em><b>Update</b></em>' containment reference list.
   * The list contents are of type {@link org.xtext.example.etlcl.etlcl.Update_elem}.
   * <!-- begin-user-doc -->
   * <!-- end-user-doc -->
   * @return the value of the '<em>Update</em>' containment reference list.
   * @see org.xtext.example.etlcl.etlcl.EtlclPackage#getUpdate_statement_Update()
   * @model containment="true"
   * @generated
   */
  EList<Update_elem> getUpdate();

  /**
   * Returns the value of the '<em><b>Where</b></em>' attribute.
   * <!-- begin-user-doc -->
   * <!-- end-user-doc -->
   * @return the value of the '<em>Where</em>' attribute.
   * @see #setWhere(boolean)
   * @see org.xtext.example.etlcl.etlcl.EtlclPackage#getUpdate_statement_Where()
   * @model
   * @generated
   */
  boolean isWhere();

  /**
   * Sets the value of the '{@link org.xtext.example.etlcl.etlcl.Update_statement#isWhere <em>Where</em>}' attribute.
   * <!-- begin-user-doc -->
   * <!-- end-user-doc -->
   * @param value the new value of the '<em>Where</em>' attribute.
   * @see #isWhere()
   * @generated
   */
  void setWhere(boolean value);

  /**
   * Returns the value of the '<em><b>Cond</b></em>' containment reference.
   * <!-- begin-user-doc -->
   * <!-- end-user-doc -->
   * @return the value of the '<em>Cond</em>' containment reference.
   * @see #setCond(Search_condition)
   * @see org.xtext.example.etlcl.etlcl.EtlclPackage#getUpdate_statement_Cond()
   * @model containment="true"
   * @generated
   */
  Search_condition getCond();

  /**
   * Sets the value of the '{@link org.xtext.example.etlcl.etlcl.Update_statement#getCond <em>Cond</em>}' containment reference.
   * <!-- begin-user-doc -->
   * <!-- end-user-doc -->
   * @param value the new value of the '<em>Cond</em>' containment reference.
   * @see #getCond()
   * @generated
   */
  void setCond(Search_condition value);

} // Update_statement
