# Supplementary material for: A domain-specific language for managing ETL processes
Source: PeerJ Comput Sci. 2024 Jan 26;10:e1835. doi: 10.7717/peerj-cs.1835 (PMC10909202; doi:10.7717/peerj-cs.1835)
Supplement: Supplemental Information 1 — The source code archive contains all the necessary files to implement the language, including (i) the EtlCl.ecore file containing the ETLCL language’s Ecore metamodel; (ii) the EtlCl.xtext file containing the specification of the language’s concrete syntax; (iii) the EtlClGenerator.xtend file containing the specification of the M2T transformations; (iv) the src-gen folder containing the classes implementing the language’s lexical and syntax analyzers; and (v) the xtend-gen folder containing the classes implementing the M2T transformations. [file peerj-cs-10-1835-s001.zip › ETLCL_SRC_CODE/src-gen/etlcl/etlcl/Update_user.java]

/**
 * generated by Xtext 2.20.0
 */
package org.xtext.example.etlcl.etlcl;


/**
 * <!-- begin-user-doc -->
 * A representation of the model object '<em><b>Update user</b></em>'.
 * <!-- end-user-doc -->
 *
 * <p>
 * The following features are supported:
 * </p>
 * <ul>
 *   <li>{@link org.xtext.example.etlcl.etlcl.Update_user#getUser <em>User</em>}</li>
 *   <li>{@link org.xtext.example.etlcl.etlcl.Update_user#getUgname <em>Ugname</em>}</li>
 *   <li>{@link org.xtext.example.etlcl.etlcl.Update_user#getPasswd <em>Passwd</em>}</li>
 *   <li>{@link org.xtext.example.etlcl.etlcl.Update_user#getFulln <em>Fulln</em>}</li>
 *   <li>{@link org.xtext.example.etlcl.etlcl.Update_user#getAf <em>Af</em>}</li>
 * </ul>
 *
 * @see org.xtext.example.etlcl.etlcl.EtlclPackage#getUpdate_user()
 * @model
 * @generated
 */
public interface Update_user extends Clauses
{
  /**
   * Returns the value of the '<em><b>User</b></em>' reference.
   * <!-- begin-user-doc -->
   * <!-- end-user-doc -->
   * @return the value of the '<em>User</em>' reference.
   * @see #setUser(Create_user)
   * @see org.xtext.example.etlcl.etlcl.EtlclPackage#getUpdate_user_User()
   * @model
   * @generated
   */
  Create_user getUser();

  /**
   * Sets the value of the '{@link org.xtext.example.etlcl.etlcl.Update_user#getUser <em>User</em>}' reference.
   * <!-- begin-user-doc -->
   * <!-- end-user-doc -->
   * @param value the new value of the '<em>User</em>' reference.
   * @see #getUser()
   * @generated
   */
  void setUser(Create_user value);

  /**
   * Returns the value of the '<em><b>Ugname</b></em>' reference.
   * <!-- begin-user-doc -->
   * <!-- end-user-doc -->
   * @return the value of the '<em>Ugname</em>' reference.
   * @see #setUgname(Create_user_group)
   * @see org.xtext.example.etlcl.etlcl.EtlclPackage#getUpdate_user_Ugname()
   * @model
   * @generated
   */
  Create_user_group getUgname();

  /**
   * Sets the value of the '{@link org.xtext.example.etlcl.etlcl.Update_user#getUgname <em>Ugname</em>}' reference.
   * <!-- begin-user-doc -->
   * <!-- end-user-doc -->
   * @param value the new value of the '<em>Ugname</em>' reference.
   * @see #getUgname()
   * @generated
   */
  void setUgname(Create_user_group value);

  /**
   * Returns the value of the '<em><b>Passwd</b></em>' attribute.
   * <!-- begin-user-doc -->
   * <!-- end-user-doc -->
   * @return the value of the '<em>Passwd</em>' attribute.
   * @see #setPasswd(String)
   * @see org.xtext.example.etlcl.etlcl.EtlclPackage#getUpdate_user_Passwd()
   * @model
   * @generated
   */
  String getPasswd();

  /**
   * Sets the value of the '{@link org.xtext.example.etlcl.etlcl.Update_user#getPasswd <em>Passwd</em>}' attribute.
   * <!-- begin-user-doc -->
   * <!-- end-user-doc -->
   * @param value the new value of the '<em>Passwd</em>' attribute.
   * @see #getPasswd()
   * @generated
   */
  void setPasswd(String value);

  /**
   * Returns the value of the '<em><b>Fulln</b></em>' attribute.
   * <!-- begin-user-doc -->
   * <!-- end-user-doc -->
   * @return the value of the '<em>Fulln</em>' attribute.
   * @see #setFulln(String)
   * @see org.xtext.example.etlcl.etlcl.EtlclPackage#getUpdate_user_Fulln()
   * @model
   * @generated
   */
  String getFulln();

  /**
   * Sets the value of the '{@link org.xtext.example.etlcl.etlcl.Update_user#getFulln <em>Fulln</em>}' attribute.
   * <!-- begin-user-doc -->
   * <!-- end-user-doc -->
   * @param value the new value of the '<em>Fulln</em>' attribute.
   * @see #getFulln()
   * @generated
   */
  void setFulln(String value);

  /**
   * Returns the value of the '<em><b>Af</b></em>' attribute.
   * <!-- begin-user-doc -->
   * <!-- end-user-doc -->
   * @return the value of the '<em>Af</em>' attribute.
   * @see #setAf(int)
   * @see org.xtext.example.etlcl.etlcl.EtlclPackage#getUpdate_user_Af()
   * @model
   * @generated
   */
  int getAf();

  /**
   * Sets the value of the '{@link org.xtext.example.etlcl.etlcl.Update_user#getAf <em>Af</em>}' attribute.
   * <!-- begin-user-doc -->
   * <!-- end-user-doc -->
   * @param value the new value of the '<em>Af</em>' attribute.
   * @see #getAf()
   * @generated
   */
  void setAf(int value);

} // Update_user
