# Supplementary material for: A domain-specific language for managing ETL processes
Source: PeerJ Comput Sci. 2024 Jan 26;10:e1835. doi: 10.7717/peerj-cs.1835 (PMC10909202; doi:10.7717/peerj-cs.1835)
Supplement: Supplemental Information 1 — The source code archive contains all the necessary files to implement the language, including (i) the EtlCl.ecore file containing the ETLCL language’s Ecore metamodel; (ii) the EtlCl.xtext file containing the specification of the language’s concrete syntax; (iii) the EtlClGenerator.xtend file containing the specification of the M2T transformations; (iv) the src-gen folder containing the classes implementing the language’s lexical and syntax analyzers; and (v) the xtend-gen folder containing the classes implementing the M2T transformations. [file peerj-cs-10-1835-s001.zip › ETLCL_SRC_CODE/src-gen/etlcl/etlcl/util/EtlclAdapterFactory.java]

/**
 * generated by Xtext 2.20.0
 */
package org.xtext.example.etlcl.etlcl.util;

import org.eclipse.emf.common.notify.Adapter;
import org.eclipse.emf.common.notify.Notifier;

import org.eclipse.emf.common.notify.impl.AdapterFactoryImpl;

import org.eclipse.emf.ecore.EObject;

import org.xtext.example.etlcl.etlcl.*;

/**
 * <!-- begin-user-doc -->
 * The <b>Adapter Factory</b> for the model.
 * It provides an adapter <code>createXXX</code> method for each class of the model.
 * <!-- end-user-doc -->
 * @see org.xtext.example.etlcl.etlcl.EtlclPackage
 * @generated
 */
public class EtlclAdapterFactory extends AdapterFactoryImpl
{
  /**
   * The cached model package.
   * <!-- begin-user-doc -->
   * <!-- end-user-doc -->
   * @generated
   */
  protected static EtlclPackage modelPackage;

  /**
   * Creates an instance of the adapter factory.
   * <!-- begin-user-doc -->
   * <!-- end-user-doc -->
   * @generated
   */
  public EtlclAdapterFactory()
  {
    if (modelPackage == null)
    {
      modelPackage = EtlclPackage.eINSTANCE;
    }
  }

  /**
   * Returns whether this factory is applicable for the type of the object.
   * <!-- begin-user-doc -->
   * This implementation returns <code>true</code> if the object is either the model's package or is an instance object of the model.
   * <!-- end-user-doc -->
   * @return whether this factory is applicable for the type of the object.
   * @generated
   */
  @Override
  public boolean isFactoryForType(Object object)
  {
    if (object == modelPackage)
    {
      return true;
    }
    if (object instanceof EObject)
    {
      return ((EObject)object).eClass().getEPackage() == modelPackage;
    }
    return false;
  }

  /**
   * The switch that delegates to the <code>createXXX</code> methods.
   * <!-- begin-user-doc -->
   * <!-- end-user-doc -->
   * @generated
   */
  protected EtlclSwitch<Adapter> modelSwitch =
    new EtlclSwitch<Adapter>()
    {
      @Override
      public Adapter caseModel(Model object)
      {
        return createModelAdapter();
      }
      @Override
      public Adapter caseClauses(Clauses object)
      {
        return createClausesAdapter();
      }
      @Override
      public Adapter caseConfiguration(Configuration object)
      {
        return createConfigurationAdapter();
      }
      @Override
      public Adapter caseRun_configuration(Run_configuration object)
      {
        return createRun_configurationAdapter();
      }
      @Override
      public Adapter caseEvironment_name(Evironment_name object)
      {
        return createEvironment_nameAdapter();
      }
      @Override
      public Adapter caseOs_name(Os_name object)
      {
        return createOs_nameAdapter();
      }
      @Override
      public Adapter caseCreate_domain(Create_domain object)
      {
        return createCreate_domainAdapter();
      }
      @Override
      public Adapter caseUpdate_domain(Update_domain object)
      {
        return createUpdate_domainAdapter();
      }
      @Override
      public Adapter caseDelete_domain(Delete_domain object)
      {
        return createDelete_domainAdapter();
      }
      @Override
      public Adapter caseCreate_environment(Create_environment object)
      {
        return createCreate_environmentAdapter();
      }
      @Override
      public Adapter caseUpdate_environment(Update_environment object)
      {
        return createUpdate_environmentAdapter();
      }
      @Override
      public Adapter caseDelete_environment(Delete_environment object)
      {
        return createDelete_environmentAdapter();
      }
      @Override
      public Adapter caseCreate_load(Create_load object)
      {
        return createCreate_loadAdapter();
      }
      @Override
      public Adapter caseCreate_group(Create_group object)
      {
        return createCreate_groupAdapter();
      }
      @Override
      public Adapter caseUpdate_group(Update_group object)
      {
        return createUpdate_groupAdapter();
      }
      @Override
      public Adapter caseDelete_group(Delete_group object)
      {
        return createDelete_groupAdapter();
      }
      @Override
      public Adapter caseCreate_task(Create_task object)
      {
        return createCreate_taskAdapter();
      }
      @Override
      public Adapter caseUpdate_task(Update_task object)
      {
        return createUpdate_taskAdapter();
      }
      @Override
      public Adapter caseDelete_task(Delete_task object)
      {
        return createDelete_taskAdapter();
      }
      @Override
      public Adapter caseCreate_user_group(Create_user_group object)
      {
        return createCreate_user_groupAdapter();
      }
      @Override
      public Adapter caseUpdate_user_group(Update_user_group object)
      {
        return createUpdate_user_groupAdapter();
      }
      @Override
      public Adapter caseDelete_user_group(Delete_user_group object)
      {
        return createDelete_user_groupAdapter();
      }
      @Override
      public Adapter caseCreate_user(Create_user object)
      {
        return createCreate_userAdapter();
      }
      @Override
      public Adapter caseUpdate_user(Update_user object)
      {
        return createUpdate_userAdapter();
      }
      @Override
      public Adapter caseDelete_user(Delete_user object)
      {
        return createDelete_userAdapter();
      }
      @Override
      public Adapter caseCreate_context(Create_context object)
      {
        return createCreate_contextAdapter();
      }
      @Override
      public Adapter caseUpdate_context(Update_context object)
      {
        return createUpdate_contextAdapter();
      }
      @Override
      public Adapter caseDelete_context(Delete_context object)
      {
        return createDelete_contextAdapter();
      }
      @Override
      public Adapter caseCreate_scheduler_type(Create_scheduler_type object)
      {
        return createCreate_scheduler_typeAdapter();
      }
      @Override
      public Adapter caseCreate_scheduler(Create_scheduler object)
      {
        return createCreate_schedulerAdapter();
      }
      @Override
      public Adapter caseUpdate_scheduler(Update_scheduler object)
      {
        return createUpdate_schedulerAdapter();
      }
      @Override
      public Adapter caseDelete_scheduler(Delete_scheduler object)
      {
        return createDelete_schedulerAdapter();
      }
      @Override
      public Adapter caseCreate_group_dependency(Create_group_dependency object)
      {
        return createCreate_group_dependencyAdapter();
      }
      @Override
      public Adapter caseCreate_task_dependency(Create_task_dependency object)
      {
        return createCreate_task_dependencyAdapter();
      }
      @Override
      public Adapter caseDependency_condition(Dependency_condition object)
      {
        return createDependency_conditionAdapter();
      }
      @Override
      public Adapter caseEtl_tool_name(Etl_tool_name object)
      {
        return createEtl_tool_nameAdapter();
      }
      @Override
      public Adapter caseRun_task(Run_task object)
      {
        return createRun_taskAdapter();
      }
      @Override
      public Adapter caseRun_group(Run_group object)
      {
        return createRun_groupAdapter();
      }
      @Override
      public Adapter caseRun_load(Run_load object)
      {
        return createRun_loadAdapter();
      }
      @Override
      public Adapter caseParameters(Parameters object)
      {
        return createParametersAdapter();
      }
      @Override
      public Adapter caseDb_type(Db_type object)
      {
        return createDb_typeAdapter();
      }
      @Override
      public Adapter caseCreate_table(Create_table object)
      {
        return createCreate_tableAdapter();
      }
      @Override
      public Adapter caseTruncate_statement(Truncate_statement object)
      {
        return createTruncate_statementAdapter();
      }
      @Override
      public Adapter caseCursor(Cursor object)
      {
        return createCursorAdapter();
      }
      @Override
      public Adapter caseSCD4(SCD4 object)
      {
        return createSCD4Adapter();
      }
      @Override
      public Adapter caseSCD2(SCD2 object)
      {
        return createSCD2Adapter();
      }
      @Override
      public Adapter caseUnion(Union object)
      {
        return createUnionAdapter();
      }
      @Override
      public Adapter caseSort(Sort object)
      {
        return createSortAdapter();
      }
      @Override
      public Adapter caseFlow(Flow object)
      {
        return createFlowAdapter();
      }
      @Override
      public Adapter caseDelete_statement(Delete_statement object)
      {
        return createDelete_statementAdapter();
      }
      @Override
      public Adapter caseUpdate_statement(Update_statement object)
      {
        return createUpdate_statementAdapter();
      }
      @Override
      public Adapter caseUpdate_elem(Update_elem object)
      {
        return createUpdate_elemAdapter();
      }
      @Override
      public Adapter caseInsert_statement(Insert_statement object)
      {
        return createInsert_statementAdapter();
      }
      @Override
      public Adapter caseAnything(Anything object)
      {
        return createAnythingAdapter();
      }
      @Override
      public Adapter caseColumn_elem(Column_elem object)
      {
        return createColumn_elemAdapter();
      }
      @Override
      public Adapter caseSelect_statement(Select_statement object)
      {
        return createSelect_statementAdapter();
      }
      @Override
      public Adapter caseSelect_st(Select_st object)
      {
        return createSelect_stAdapter();
      }
      @Override
      public Adapter caseOrder_by_expression(Order_by_expression object)
      {
        return createOrder_by_expressionAdapter();
      }
      @Override
      public Adapter caseTable_sources(Table_sources object)
      {
        return createTable_sourcesAdapter();
      }
      @Override
      public Adapter caseTable_source(Table_source object)
      {
        return createTable_sourceAdapter();
      }
      @Override
      public Adapter caseTable_source_item_joined(Table_source_item_joined object)
      {
        return createTable_source_item_joinedAdapter();
      }
      @Override
      public Adapter caseJoin_part(Join_part object)
      {
        return createJoin_partAdapter();
      }
      @Override
      public Adapter caseSearch_condition(Search_condition object)
      {
        return createSearch_conditionAdapter();
      }
      @Override
      public Adapter caseSearch_condition_and(Search_condition_and object)
      {
        return createSearch_condition_andAdapter();
      }
      @Override
      public Adapter caseSearch_condition_not(Search_condition_not object)
      {
        return createSearch_condition_notAdapter();
      }
      @Override
      public Adapter casePredicate(Predicate object)
      {
        return createPredicateAdapter();
      }
      @Override
      public Adapter caseExpression(Expression object)
      {
        return createExpressionAdapter();
      }
      @Override
      public Adapter caseSubquery(Subquery object)
      {
        return createSubqueryAdapter();
      }
      @Override
      public Adapter caseC_operator(C_operator object)
      {
        return createC_operatorAdapter();
      }
      @Override
      public Adapter caseSelect_list(Select_list object)
      {
        return createSelect_listAdapter();
      }
      @Override
      public Adapter caseCreate_agent_parameter(Create_agent_parameter object)
      {
        return createCreate_agent_parameterAdapter();
      }
      @Override
      public Adapter caseUpdate_agent_parameter(Update_agent_parameter object)
      {
        return createUpdate_agent_parameterAdapter();
      }
      @Override
      public Adapter caseDelete_agent_parameter(Delete_agent_parameter object)
      {
        return createDelete_agent_parameterAdapter();
      }
      @Override
      public Adapter caseCreate_agent_type(Create_agent_type object)
      {
        return createCreate_agent_typeAdapter();
      }
      @Override
      public Adapter caseCreate_agent(Create_agent object)
      {
        return createCreate_agentAdapter();
      }
      @Override
      public Adapter defaultCase(EObject object)
      {
        return createEObjectAdapter();
      }
    };

  /**
   * Creates an adapter for the <code>target</code>.
   * <!-- begin-user-doc -->
   * <!-- end-user-doc -->
   * @param target the object to adapt.
   * @return the adapter for the <code>target</code>.
   * @generated
   */
  @Override
  public Adapter createAdapter(Notifier target)
  {
    return modelSwitch.doSwitch((EObject)target);
  }


  /**
   * Creates a new adapter for an object of class '{@link org.xtext.example.etlcl.etlcl.Model <em>Model</em>}'.
   * <!-- begin-user-doc -->
   * This default implementation returns null so that we can easily ignore cases;
   * it's useful to ignore a case when inheritance will catch all the cases anyway.
   * <!-- end-user-doc -->
   * @return the new adapter.
   * @see org.xtext.example.etlcl.etlcl.Model
   * @generated
   */
  public Adapter createModelAdapter()
  {
    return null;
  }

  /**
   * Creates a new adapter for an object of class '{@link org.xtext.example.etlcl.etlcl.Clauses <em>Clauses</em>}'.
   * <!-- begin-user-doc -->
   * This default implementation returns null so that we can easily ignore cases;
   * it's useful to ignore a case when inheritance will catch all the cases anyway.
   * <!-- end-user-doc -->
   * @return the new adapter.
   * @see org.xtext.example.etlcl.etlcl.Clauses
   * @generated
   */
  public Adapter createClausesAdapter()
  {
    return null;
  }

  /**
   * Creates a new adapter for an object of class '{@link org.xtext.example.etlcl.etlcl.Configuration <em>Configuration</em>}'.
   * <!-- begin-user-doc -->
   * This default implementation returns null so that we can easily ignore cases;
   * it's useful to ignore a case when inheritance will catch all the cases anyway.
   * <!-- end-user-doc -->
   * @return the new adapter.
   * @see org.xtext.example.etlcl.etlcl.Configuration
   * @generated
   */
  public Adapter createConfigurationAdapter()
  {
    return null;
  }

  /**
   * Creates a new adapter for an object of class '{@link org.xtext.example.etlcl.etlcl.Run_configuration <em>Run configuration</em>}'.
   * <!-- begin-user-doc -->
   * This default implementation returns null so that we can easily ignore cases;
   * it's useful to ignore a case when inheritance will catch all the cases anyway.
   * <!-- end-user-doc -->
   * @return the new adapter.
   * @see org.xtext.example.etlcl.etlcl.Run_configuration
   * @generated
   */
  public Adapter createRun_configurationAdapter()
  {
    return null;
  }

  /**
   * Creates a new adapter for an object of class '{@link org.xtext.example.etlcl.etlcl.Evironment_name <em>Evironment name</em>}'.
   * <!-- begin-user-doc -->
   * This default implementation returns null so that we can easily ignore cases;
   * it's useful to ignore a case when inheritance will catch all the cases anyway.
   * <!-- end-user-doc -->
   * @return the new adapter.
   * @see org.xtext.example.etlcl.etlcl.Evironment_name
   * @generated
   */
  public Adapter createEvironment_nameAdapter()
  {
    return null;
  }

  /**
   * Creates a new adapter for an object of class '{@link org.xtext.example.etlcl.etlcl.Os_name <em>Os name</em>}'.
   * <!-- begin-user-doc -->
   * This default implementation returns null so that we can easily ignore cases;
   * it's useful to ignore a case when inheritance will catch all the cases anyway.
   * <!-- end-user-doc -->
   * @return the new adapter.
   * @see org.xtext.example.etlcl.etlcl.Os_name
   * @generated
   */
  public Adapter createOs_nameAdapter()
  {
    return null;
  }

  /**
   * Creates a new adapter for an object of class '{@link org.xtext.example.etlcl.etlcl.Create_domain <em>Create domain</em>}'.
   * <!-- begin-user-doc -->
   * This default implementation returns null so that we can easily ignore cases;
   * it's useful to ignore a case when inheritance will catch all the cases anyway.
   * <!-- end-user-doc -->
   * @return the new adapter.
   * @see org.xtext.example.etlcl.etlcl.Create_domain
   * @generated
   */
  public Adapter createCreate_domainAdapter()
  {
    return null;
  }

  /**
   * Creates a new adapter for an object of class '{@link org.xtext.example.etlcl.etlcl.Update_domain <em>Update domain</em>}'.
   * <!-- begin-user-doc -->
   * This default implementation returns null so that we can easily ignore cases;
   * it's useful to ignore a case when inheritance will catch all the cases anyway.
   * <!-- end-user-doc -->
   * @return the new adapter.
   * @see org.xtext.example.etlcl.etlcl.Update_domain
   * @generated
   */
  public Adapter createUpdate_domainAdapter()
  {
    return null;
  }

  /**
   * Creates a new adapter for an object of class '{@link org.xtext.example.etlcl.etlcl.Delete_domain <em>Delete domain</em>}'.
   * <!-- begin-user-doc -->
   * This default implementation returns null so that we can easily ignore cases;
   * it's useful to ignore a case when inheritance will catch all the cases anyway.
   * <!-- end-user-doc -->
   * @return the new adapter.
   * @see org.xtext.example.etlcl.etlcl.Delete_domain
   * @generated
   */
  public Adapter createDelete_domainAdapter()
  {
    return null;
  }

  /**
   * Creates a new adapter for an object of class '{@link org.xtext.example.etlcl.etlcl.Create_environment <em>Create environment</em>}'.
   * <!-- begin-user-doc -->
   * This default implementation returns null so that we can easily ignore cases;
   * it's useful to ignore a case when inheritance will catch all the cases anyway.
   * <!-- end-user-doc -->
   * @return the new adapter.
   * @see org.xtext.example.etlcl.etlcl.Create_environment
   * @generated
   */
  public Adapter createCreate_environmentAdapter()
  {
    return null;
  }

  /**
   * Creates a new adapter for an object of class '{@link org.xtext.example.etlcl.etlcl.Update_environment <em>Update environment</em>}'.
   * <!-- begin-user-doc -->
   * This default implementation returns null so that we can easily ignore cases;
   * it's useful to ignore a case when inheritance will catch all the cases anyway.
   * <!-- end-user-doc -->
   * @return the new adapter.
   * @see org.xtext.example.etlcl.etlcl.Update_environment
   * @generated
   */
  public Adapter createUpdate_environmentAdapter()
  {
    return null;
  }

  /**
   * Creates a new adapter for an object of class '{@link org.xtext.example.etlcl.etlcl.Delete_environment <em>Delete environment</em>}'.
   * <!-- begin-user-doc -->
   * This default implementation returns null so that we can easily ignore cases;
   * it's useful to ignore a case when inheritance will catch all the cases anyway.
   * <!-- end-user-doc -->
   * @return the new adapter.
   * @see org.xtext.example.etlcl.etlcl.Delete_environment
   * @generated
   */
  public Adapter createDelete_environmentAdapter()
  {
    return null;
  }

  /**
   * Creates a new adapter for an object of class '{@link org.xtext.example.etlcl.etlcl.Create_load <em>Create load</em>}'.
   * <!-- begin-user-doc -->
   * This default implementation returns null so that we can easily ignore cases;
   * it's useful to ignore a case when inheritance will catch all the cases anyway.
   * <!-- end-user-doc -->
   * @return the new adapter.
   * @see org.xtext.example.etlcl.etlcl.Create_load
   * @generated
   */
  public Adapter createCreate_loadAdapter()
  {
    return null;
  }

  /**
   * Creates a new adapter for an object of class '{@link org.xtext.example.etlcl.etlcl.Create_group <em>Create group</em>}'.
   * <!-- begin-user-doc -->
   * This default implementation returns null so that we can easily ignore cases;
   * it's useful to ignore a case when inheritance will catch all the cases anyway.
   * <!-- end-user-doc -->
   * @return the new adapter.
   * @see org.xtext.example.etlcl.etlcl.Create_group
   * @generated
   */
  public Adapter createCreate_groupAdapter()
  {
    return null;
  }

  /**
   * Creates a new adapter for an object of class '{@link org.xtext.example.etlcl.etlcl.Update_group <em>Update group</em>}'.
   * <!-- begin-user-doc -->
   * This default implementation returns null so that we can easily ignore cases;
   * it's useful to ignore a case when inheritance will catch all the cases anyway.
   * <!-- end-user-doc -->
   * @return the new adapter.
   * @see org.xtext.example.etlcl.etlcl.Update_group
   * @generated
   */
  public Adapter createUpdate_groupAdapter()
  {
    return null;
  }

  /**
   * Creates a new adapter for an object of class '{@link org.xtext.example.etlcl.etlcl.Delete_group <em>Delete group</em>}'.
   * <!-- begin-user-doc -->
   * This default implementation returns null so that we can easily ignore cases;
   * it's useful to ignore a case when inheritance will catch all the cases anyway.
   * <!-- end-user-doc -->
   * @return the new adapter.
   * @see org.xtext.example.etlcl.etlcl.Delete_group
   * @generated
   */
  public Adapter createDelete_groupAdapter()
  {
    return null;
  }

  /**
   * Creates a new adapter for an object of class '{@link org.xtext.example.etlcl.etlcl.Create_task <em>Create task</em>}'.
   * <!-- begin-user-doc -->
   * This default implementation returns null so that we can easily ignore cases;
   * it's useful to ignore a case when inheritance will catch all the cases anyway.
   * <!-- end-user-doc -->
   * @return the new adapter.
   * @see org.xtext.example.etlcl.etlcl.Create_task
   * @generated
   */
  public Adapter createCreate_taskAdapter()
  {
    return null;
  }

  /**
   * Creates a new adapter for an object of class '{@link org.xtext.example.etlcl.etlcl.Update_task <em>Update task</em>}'.
   * <!-- begin-user-doc -->
   * This default implementation returns null so that we can easily ignore cases;
   * it's useful to ignore a case when inheritance will catch all the cases anyway.
   * <!-- end-user-doc -->
   * @return the new adapter.
   * @see org.xtext.example.etlcl.etlcl.Update_task
   * @generated
   */
  public Adapter createUpdate_taskAdapter()
  {
    return null;
  }

  /**
   * Creates a new adapter for an object of class '{@link org.xtext.example.etlcl.etlcl.Delete_task <em>Delete task</em>}'.
   * <!-- begin-user-doc -->
   * This default implementation returns null so that we can easily ignore cases;
   * it's useful to ignore a case when inheritance will catch all the cases anyway.
   * <!-- end-user-doc -->
   * @return the new adapter.
   * @see org.xtext.example.etlcl.etlcl.Delete_task
   * @generated
   */
  public Adapter createDelete_taskAdapter()
  {
    return null;
  }

  /**
   * Creates a new adapter for an object of class '{@link org.xtext.example.etlcl.etlcl.Create_user_group <em>Create user group</em>}'.
   * <!-- begin-user-doc -->
   * This default implementation returns null so that we can easily ignore cases;
   * it's useful to ignore a case when inheritance will catch all the cases anyway.
   * <!-- end-user-doc -->
   * @return the new adapter.
   * @see org.xtext.example.etlcl.etlcl.Create_user_group
   * @generated
   */
  public Adapter createCreate_user_groupAdapter()
  {
    return null;
  }

  /**
   * Creates a new adapter for an object of class '{@link org.xtext.example.etlcl.etlcl.Update_user_group <em>Update user group</em>}'.
   * <!-- begin-user-doc -->
   * This default implementation returns null so that we can easily ignore cases;
   * it's useful to ignore a case when inheritance will catch all the cases anyway.
   * <!-- end-user-doc -->
   * @return the new adapter.
   * @see org.xtext.example.etlcl.etlcl.Update_user_group
   * @generated
   */
  public Adapter createUpdate_user_groupAdapter()
  {
    return null;
  }

  /**
   * Creates a new adapter for an object of class '{@link org.xtext.example.etlcl.etlcl.Delete_user_group <em>Delete user group</em>}'.
   * <!-- begin-user-doc -->
   * This default implementation returns null so that we can easily ignore cases;
   * it's useful to ignore a case when inheritance will catch all the cases anyway.
   * <!-- end-user-doc -->
   * @return the new adapter.
   * @see org.xtext.example.etlcl.etlcl.Delete_user_group
   * @generated
   */
  public Adapter createDelete_user_groupAdapter()
  {
    return null;
  }

  /**
   * Creates a new adapter for an object of class '{@link org.xtext.example.etlcl.etlcl.Create_user <em>Create user</em>}'.
   * <!-- begin-user-doc -->
   * This default implementation returns null so that we can easily ignore cases;
   * it's useful to ignore a case when inheritance will catch all the cases anyway.
   * <!-- end-user-doc -->
   * @return the new adapter.
   * @see org.xtext.example.etlcl.etlcl.Create_user
   * @generated
   */
  public Adapter createCreate_userAdapter()
  {
    return null;
  }

  /**
   * Creates a new adapter for an object of class '{@link org.xtext.example.etlcl.etlcl.Update_user <em>Update user</em>}'.
   * <!-- begin-user-doc -->
   * This default implementation returns null so that we can easily ignore cases;
   * it's useful to ignore a case when inheritance will catch all the cases anyway.
   * <!-- end-user-doc -->
   * @return the new adapter.
   * @see org.xtext.example.etlcl.etlcl.Update_user
   * @generated
   */
  public Adapter createUpdate_userAdapter()
  {
    return null;
  }

  /**
   * Creates a new adapter for an object of class '{@link org.xtext.example.etlcl.etlcl.Delete_user <em>Delete user</em>}'.
   * <!-- begin-user-doc -->
   * This default implementation returns null so that we can easily ignore cases;
   * it's useful to ignore a case when inheritance will catch all the cases anyway.
   * <!-- end-user-doc -->
   * @return the new adapter.
   * @see org.xtext.example.etlcl.etlcl.Delete_user
   * @generated
   */
  public Adapter createDelete_userAdapter()
  {
    return null;
  }

  /**
   * Creates a new adapter for an object of class '{@link org.xtext.example.etlcl.etlcl.Create_context <em>Create context</em>}'.
   * <!-- begin-user-doc -->
   * This default implementation returns null so that we can easily ignore cases;
   * it's useful to ignore a case when inheritance will catch all the cases anyway.
   * <!-- end-user-doc -->
   * @return the new adapter.
   * @see org.xtext.example.etlcl.etlcl.Create_context
   * @generated
   */
  public Adapter createCreate_contextAdapter()
  {
    return null;
  }

  /**
   * Creates a new adapter for an object of class '{@link org.xtext.example.etlcl.etlcl.Update_context <em>Update context</em>}'.
   * <!-- begin-user-doc -->
   * This default implementation returns null so that we can easily ignore cases;
   * it's useful to ignore a case when inheritance will catch all the cases anyway.
   * <!-- end-user-doc -->
   * @return the new adapter.
   * @see org.xtext.example.etlcl.etlcl.Update_context
   * @generated
   */
  public Adapter createUpdate_contextAdapter()
  {
    return null;
  }

  /**
   * Creates a new adapter for an object of class '{@link org.xtext.example.etlcl.etlcl.Delete_context <em>Delete context</em>}'.
   * <!-- begin-user-doc -->
   * This default implementation returns null so that we can easily ignore cases;
   * it's useful to ignore a case when inheritance will catch all the cases anyway.
   * <!-- end-user-doc -->
   * @return the new adapter.
   * @see org.xtext.example.etlcl.etlcl.Delete_context
   * @generated
   */
  public Adapter createDelete_contextAdapter()
  {
    return null;
  }

  /**
   * Creates a new adapter for an object of class '{@link org.xtext.example.etlcl.etlcl.Create_scheduler_type <em>Create scheduler type</em>}'.
   * <!-- begin-user-doc -->
   * This default implementation returns null so that we can easily ignore cases;
   * it's useful to ignore a case when inheritance will catch all the cases anyway.
   * <!-- end-user-doc -->
   * @return the new adapter.
   * @see org.xtext.example.etlcl.etlcl.Create_scheduler_type
   * @generated
   */
  public Adapter createCreate_scheduler_typeAdapter()
  {
    return null;
  }

  /**
   * Creates a new adapter for an object of class '{@link org.xtext.example.etlcl.etlcl.Create_scheduler <em>Create scheduler</em>}'.
   * <!-- begin-user-doc -->
   * This default implementation returns null so that we can easily ignore cases;
   * it's useful to ignore a case when inheritance will catch all the cases anyway.
   * <!-- end-user-doc -->
   * @return the new adapter.
   * @see org.xtext.example.etlcl.etlcl.Create_scheduler
   * @generated
   */
  public Adapter createCreate_schedulerAdapter()
  {
    return null;
  }

  /**
   * Creates a new adapter for an object of class '{@link org.xtext.example.etlcl.etlcl.Update_scheduler <em>Update scheduler</em>}'.
   * <!-- begin-user-doc -->
   * This default implementation returns null so that we can easily ignore cases;
   * it's useful to ignore a case when inheritance will catch all the cases anyway.
   * <!-- end-user-doc -->
   * @return the new adapter.
   * @see org.xtext.example.etlcl.etlcl.Update_scheduler
   * @generated
   */
  public Adapter createUpdate_schedulerAdapter()
  {
    return null;
  }

  /**
   * Creates a new adapter for an object of class '{@link org.xtext.example.etlcl.etlcl.Delete_scheduler <em>Delete scheduler</em>}'.
   * <!-- begin-user-doc -->
   * This default implementation returns null so that we can easily ignore cases;
   * it's useful to ignore a case when inheritance will catch all the cases anyway.
   * <!-- end-user-doc -->
   * @return the new adapter.
   * @see org.xtext.example.etlcl.etlcl.Delete_scheduler
   * @generated
   */
  public Adapter createDelete_schedulerAdapter()
  {
    return null;
  }

  /**
   * Creates a new adapter for an object of class '{@link org.xtext.example.etlcl.etlcl.Create_group_dependency <em>Create group dependency</em>}'.
   * <!-- begin-user-doc -->
   * This default implementation returns null so that we can easily ignore cases;
   * it's useful to ignore a case when inheritance will catch all the cases anyway.
   * <!-- end-user-doc -->
   * @return the new adapter.
   * @see org.xtext.example.etlcl.etlcl.Create_group_dependency
   * @generated
   */
  public Adapter createCreate_group_dependencyAdapter()
  {
    return null;
  }

  /**
   * Creates a new adapter for an object of class '{@link org.xtext.example.etlcl.etlcl.Create_task_dependency <em>Create task dependency</em>}'.
   * <!-- begin-user-doc -->
   * This default implementation returns null so that we can easily ignore cases;
   * it's useful to ignore a case when inheritance will catch all the cases anyway.
   * <!-- end-user-doc -->
   * @return the new adapter.
   * @see org.xtext.example.etlcl.etlcl.Create_task_dependency
   * @generated
   */
  public Adapter createCreate_task_dependencyAdapter()
  {
    return null;
  }

  /**
   * Creates a new adapter for an object of class '{@link org.xtext.example.etlcl.etlcl.Dependency_condition <em>Dependency condition</em>}'.
   * <!-- begin-user-doc -->
   * This default implementation returns null so that we can easily ignore cases;
   * it's useful to ignore a case when inheritance will catch all the cases anyway.
   * <!-- end-user-doc -->
   * @return the new adapter.
   * @see org.xtext.example.etlcl.etlcl.Dependency_condition
   * @generated
   */
  public Adapter createDependency_conditionAdapter()
  {
    return null;
  }

  /**
   * Creates a new adapter for an object of class '{@link org.xtext.example.etlcl.etlcl.Etl_tool_name <em>Etl tool name</em>}'.
   * <!-- begin-user-doc -->
   * This default implementation returns null so that we can easily ignore cases;
   * it's useful to ignore a case when inheritance will catch all the cases anyway.
   * <!-- end-user-doc -->
   * @return the new adapter.
   * @see org.xtext.example.etlcl.etlcl.Etl_tool_name
   * @generated
   */
  public Adapter createEtl_tool_nameAdapter()
  {
    return null;
  }

  /**
   * Creates a new adapter for an object of class '{@link org.xtext.example.etlcl.etlcl.Run_task <em>Run task</em>}'.
   * <!-- begin-user-doc -->
   * This default implementation returns null so that we can easily ignore cases;
   * it's useful to ignore a case when inheritance will catch all the cases anyway.
   * <!-- end-user-doc -->
   * @return the new adapter.
   * @see org.xtext.example.etlcl.etlcl.Run_task
   * @generated
   */
  public Adapter createRun_taskAdapter()
  {
    return null;
  }

  /**
   * Creates a new adapter for an object of class '{@link org.xtext.example.etlcl.etlcl.Run_group <em>Run group</em>}'.
   * <!-- begin-user-doc -->
   * This default implementation returns null so that we can easily ignore cases;
   * it's useful to ignore a case when inheritance will catch all the cases anyway.
   * <!-- end-user-doc -->
   * @return the new adapter.
   * @see org.xtext.example.etlcl.etlcl.Run_group
   * @generated
   */
  public Adapter createRun_groupAdapter()
  {
    return null;
  }

  /**
   * Creates a new adapter for an object of class '{@link org.xtext.example.etlcl.etlcl.Run_load <em>Run load</em>}'.
   * <!-- begin-user-doc -->
   * This default implementation returns null so that we can easily ignore cases;
   * it's useful to ignore a case when inheritance will catch all the cases anyway.
   * <!-- end-user-doc -->
   * @return the new adapter.
   * @see org.xtext.example.etlcl.etlcl.Run_load
   * @generated
   */
  public Adapter createRun_loadAdapter()
  {
    return null;
  }

  /**
   * Creates a new adapter for an object of class '{@link org.xtext.example.etlcl.etlcl.Parameters <em>Parameters</em>}'.
   * <!-- begin-user-doc -->
   * This default implementation returns null so that we can easily ignore cases;
   * it's useful to ignore a case when inheritance will catch all the cases anyway.
   * <!-- end-user-doc -->
   * @return the new adapter.
   * @see org.xtext.example.etlcl.etlcl.Parameters
   * @generated
   */
  public Adapter createParametersAdapter()
  {
    return null;
  }

  /**
   * Creates a new adapter for an object of class '{@link org.xtext.example.etlcl.etlcl.Db_type <em>Db type</em>}'.
   * <!-- begin-user-doc -->
   * This default implementation returns null so that we can easily ignore cases;
   * it's useful to ignore a case when inheritance will catch all the cases anyway.
   * <!-- end-user-doc -->
   * @return the new adapter.
   * @see org.xtext.example.etlcl.etlcl.Db_type
   * @generated
   */
  public Adapter createDb_typeAdapter()
  {
    return null;
  }

  /**
   * Creates a new adapter for an object of class '{@link org.xtext.example.etlcl.etlcl.Create_table <em>Create table</em>}'.
   * <!-- begin-user-doc -->
   * This default implementation returns null so that we can easily ignore cases;
   * it's useful to ignore a case when inheritance will catch all the cases anyway.
   * <!-- end-user-doc -->
   * @return the new adapter.
   * @see org.xtext.example.etlcl.etlcl.Create_table
   * @generated
   */
  public Adapter createCreate_tableAdapter()
  {
    return null;
  }

  /**
   * Creates a new adapter for an object of class '{@link org.xtext.example.etlcl.etlcl.Truncate_statement <em>Truncate statement</em>}'.
   * <!-- begin-user-doc -->
   * This default implementation returns null so that we can easily ignore cases;
   * it's useful to ignore a case when inheritance will catch all the cases anyway.
   * <!-- end-user-doc -->
   * @return the new adapter.
   * @see org.xtext.example.etlcl.etlcl.Truncate_statement
   * @generated
   */
  public Adapter createTruncate_statementAdapter()
  {
    return null;
  }

  /**
   * Creates a new adapter for an object of class '{@link org.xtext.example.etlcl.etlcl.Cursor <em>Cursor</em>}'.
   * <!-- begin-user-doc -->
   * This default implementation returns null so that we can easily ignore cases;
   * it's useful to ignore a case when inheritance will catch all the cases anyway.
   * <!-- end-user-doc -->
   * @return the new adapter.
   * @see org.xtext.example.etlcl.etlcl.Cursor
   * @generated
   */
  public Adapter createCursorAdapter()
  {
    return null;
  }

  /**
   * Creates a new adapter for an object of class '{@link org.xtext.example.etlcl.etlcl.SCD4 <em>SCD4</em>}'.
   * <!-- begin-user-doc -->
   * This default implementation returns null so that we can easily ignore cases;
   * it's useful to ignore a case when inheritance will catch all the cases anyway.
   * <!-- end-user-doc -->
   * @return the new adapter.
   * @see org.xtext.example.etlcl.etlcl.SCD4
   * @generated
   */
  public Adapter createSCD4Adapter()
  {
    return null;
  }

  /**
   * Creates a new adapter for an object of class '{@link org.xtext.example.etlcl.etlcl.SCD2 <em>SCD2</em>}'.
   * <!-- begin-user-doc -->
   * This default implementation returns null so that we can easily ignore cases;
   * it's useful to ignore a case when inheritance will catch all the cases anyway.
   * <!-- end-user-doc -->
   * @return the new adapter.
   * @see org.xtext.example.etlcl.etlcl.SCD2
   * @generated
   */
  public Adapter createSCD2Adapter()
  {
    return null;
  }

  /**
   * Creates a new adapter for an object of class '{@link org.xtext.example.etlcl.etlcl.Union <em>Union</em>}'.
   * <!-- begin-user-doc -->
   * This default implementation returns null so that we can easily ignore cases;
   * it's useful to ignore a case when inheritance will catch all the cases anyway.
   * <!-- end-user-doc -->
   * @return the new adapter.
   * @see org.xtext.example.etlcl.etlcl.Union
   * @generated
   */
  public Adapter createUnionAdapter()
  {
    return null;
  }

  /**
   * Creates a new adapter for an object of class '{@link org.xtext.example.etlcl.etlcl.Sort <em>Sort</em>}'.
   * <!-- begin-user-doc -->
   * This default implementation returns null so that we can easily ignore cases;
   * it's useful to ignore a case when inheritance will catch all the cases anyway.
   * <!-- end-user-doc -->
   * @return the new adapter.
   * @see org.xtext.example.etlcl.etlcl.Sort
   * @generated
   */
  public Adapter createSortAdapter()
  {
    return null;
  }

  /**
   * Creates a new adapter for an object of class '{@link org.xtext.example.etlcl.etlcl.Flow <em>Flow</em>}'.
   * <!-- begin-user-doc -->
   * This default implementation returns null so that we can easily ignore cases;
   * it's useful to ignore a case when inheritance will catch all the cases anyway.
   * <!-- end-user-doc -->
   * @return the new adapter.
   * @see org.xtext.example.etlcl.etlcl.Flow
   * @generated
   */
  public Adapter createFlowAdapter()
  {
    return null;
  }

  /**
   * Creates a new adapter for an object of class '{@link org.xtext.example.etlcl.etlcl.Delete_statement <em>Delete statement</em>}'.
   * <!-- begin-user-doc -->
   * This default implementation returns null so that we can easily ignore cases;
   * it's useful to ignore a case when inheritance will catch all the cases anyway.
   * <!-- end-user-doc -->
   * @return the new adapter.
   * @see org.xtext.example.etlcl.etlcl.Delete_statement
   * @generated
   */
  public Adapter createDelete_statementAdapter()
  {
    return null;
  }

  /**
   * Creates a new adapter for an object of class '{@link org.xtext.example.etlcl.etlcl.Update_statement <em>Update statement</em>}'.
   * <!-- begin-user-doc -->
   * This default implementation returns null so that we can easily ignore cases;
   * it's useful to ignore a case when inheritance will catch all the cases anyway.
   * <!-- end-user-doc -->
   * @return the new adapter.
   * @see org.xtext.example.etlcl.etlcl.Update_statement
   * @generated
   */
  public Adapter createUpdate_statementAdapter()
  {
    return null;
  }

  /**
   * Creates a new adapter for an object of class '{@link org.xtext.example.etlcl.etlcl.Update_elem <em>Update elem</em>}'.
   * <!-- begin-user-doc -->
   * This default implementation returns null so that we can easily ignore cases;
   * it's useful to ignore a case when inheritance will catch all the cases anyway.
   * <!-- end-user-doc -->
   * @return the new adapter.
   * @see org.xtext.example.etlcl.etlcl.Update_elem
   * @generated
   */
  public Adapter createUpdate_elemAdapter()
  {
    return null;
  }

  /**
   * Creates a new adapter for an object of class '{@link org.xtext.example.etlcl.etlcl.Insert_statement <em>Insert statement</em>}'.
   * <!-- begin-user-doc -->
   * This default implementation returns null so that we can easily ignore cases;
   * it's useful to ignore a case when inheritance will catch all the cases anyway.
   * <!-- end-user-doc -->
   * @return the new adapter.
   * @see org.xtext.example.etlcl.etlcl.Insert_statement
   * @generated
   */
  public Adapter createInsert_statementAdapter()
  {
    return null;
  }

  /**
   * Creates a new adapter for an object of class '{@link org.xtext.example.etlcl.etlcl.Anything <em>Anything</em>}'.
   * <!-- begin-user-doc -->
   * This default implementation returns null so that we can easily ignore cases;
   * it's useful to ignore a case when inheritance will catch all the cases anyway.
   * <!-- end-user-doc -->
   * @return the new adapter.
   * @see org.xtext.example.etlcl.etlcl.Anything
   * @generated
   */
  public Adapter createAnythingAdapter()
  {
    return null;
  }

  /**
   * Creates a new adapter for an object of class '{@link org.xtext.example.etlcl.etlcl.Column_elem <em>Column elem</em>}'.
   * <!-- begin-user-doc -->
   * This default implementation returns null so that we can easily ignore cases;
   * it's useful to ignore a case when inheritance will catch all the cases anyway.
   * <!-- end-user-doc -->
   * @return the new adapter.
   * @see org.xtext.example.etlcl.etlcl.Column_elem
   * @generated
   */
  public Adapter createColumn_elemAdapter()
  {
    return null;
  }

  /**
   * Creates a new adapter for an object of class '{@link org.xtext.example.etlcl.etlcl.Select_statement <em>Select statement</em>}'.
   * <!-- begin-user-doc -->
   * This default implementation returns null so that we can easily ignore cases;
   * it's useful to ignore a case when inheritance will catch all the cases anyway.
   * <!-- end-user-doc -->
   * @return the new adapter.
   * @see org.xtext.example.etlcl.etlcl.Select_statement
   * @generated
   */
  public Adapter createSelect_statementAdapter()
  {
    return null;
  }

  /**
   * Creates a new adapter for an object of class '{@link org.xtext.example.etlcl.etlcl.Select_st <em>Select st</em>}'.
   * <!-- begin-user-doc -->
   * This default implementation returns null so that we can easily ignore cases;
   * it's useful to ignore a case when inheritance will catch all the cases anyway.
   * <!-- end-user-doc -->
   * @return the new adapter.
   * @see org.xtext.example.etlcl.etlcl.Select_st
   * @generated
   */
  public Adapter createSelect_stAdapter()
  {
    return null;
  }

  /**
   * Creates a new adapter for an object of class '{@link org.xtext.example.etlcl.etlcl.Order_by_expression <em>Order by expression</em>}'.
   * <!-- begin-user-doc -->
   * This default implementation returns null so that we can easily ignore cases;
   * it's useful to ignore a case when inheritance will catch all the cases anyway.
   * <!-- end-user-doc -->
   * @return the new adapter.
   * @see org.xtext.example.etlcl.etlcl.Order_by_expression
   * @generated
   */
  public Adapter createOrder_by_expressionAdapter()
  {
    return null;
  }

  /**
   * Creates a new adapter for an object of class '{@link org.xtext.example.etlcl.etlcl.Table_sources <em>Table sources</em>}'.
   * <!-- begin-user-doc -->
   * This default implementation returns null so that we can easily ignore cases;
   * it's useful to ignore a case when inheritance will catch all the cases anyway.
   * <!-- end-user-doc -->
   * @return the new adapter.
   * @see org.xtext.example.etlcl.etlcl.Table_sources
   * @generated
   */
  public Adapter createTable_sourcesAdapter()
  {
    return null;
  }

  /**
   * Creates a new adapter for an object of class '{@link org.xtext.example.etlcl.etlcl.Table_source <em>Table source</em>}'.
   * <!-- begin-user-doc -->
   * This default implementation returns null so that we can easily ignore cases;
   * it's useful to ignore a case when inheritance will catch all the cases anyway.
   * <!-- end-user-doc -->
   * @return the new adapter.
   * @see org.xtext.example.etlcl.etlcl.Table_source
   * @generated
   */
  public Adapter createTable_sourceAdapter()
  {
    return null;
  }

  /**
   * Creates a new adapter for an object of class '{@link org.xtext.example.etlcl.etlcl.Table_source_item_joined <em>Table source item joined</em>}'.
   * <!-- begin-user-doc -->
   * This default implementation returns null so that we can easily ignore cases;
   * it's useful to ignore a case when inheritance will catch all the cases anyway.
   * <!-- end-user-doc -->
   * @return the new adapter.
   * @see org.xtext.example.etlcl.etlcl.Table_source_item_joined
   * @generated
   */
  public Adapter createTable_source_item_joinedAdapter()
  {
    return null;
  }

  /**
   * Creates a new adapter for an object of class '{@link org.xtext.example.etlcl.etlcl.Join_part <em>Join part</em>}'.
   * <!-- begin-user-doc -->
   * This default implementation returns null so that we can easily ignore cases;
   * it's useful to ignore a case when inheritance will catch all the cases anyway.
   * <!-- end-user-doc -->
   * @return the new adapter.
   * @see org.xtext.example.etlcl.etlcl.Join_part
   * @generated
   */
  public Adapter createJoin_partAdapter()
  {
    return null;
  }

  /**
   * Creates a new adapter for an object of class '{@link org.xtext.example.etlcl.etlcl.Search_condition <em>Search condition</em>}'.
   * <!-- begin-user-doc -->
   * This default implementation returns null so that we can easily ignore cases;
   * it's useful to ignore a case when inheritance will catch all the cases anyway.
   * <!-- end-user-doc -->
   * @return the new adapter.
   * @see org.xtext.example.etlcl.etlcl.Search_condition
   * @generated
   */
  public Adapter createSearch_conditionAdapter()
  {
    return null;
  }

  /**
   * Creates a new adapter for an object of class '{@link org.xtext.example.etlcl.etlcl.Search_condition_and <em>Search condition and</em>}'.
   * <!-- begin-user-doc -->
   * This default implementation returns null so that we can easily ignore cases;
   * it's useful to ignore a case when inheritance will catch all the cases anyway.
   * <!-- end-user-doc -->
   * @return the new adapter.
   * @see org.xtext.example.etlcl.etlcl.Search_condition_and
   * @generated
   */
  public Adapter createSearch_condition_andAdapter()
  {
    return null;
  }

  /**
   * Creates a new adapter for an object of class '{@link org.xtext.example.etlcl.etlcl.Search_condition_not <em>Search condition not</em>}'.
   * <!-- begin-user-doc -->
   * This default implementation returns null so that we can easily ignore cases;
   * it's useful to ignore a case when inheritance will catch all the cases anyway.
   * <!-- end-user-doc -->
   * @return the new adapter.
   * @see org.xtext.example.etlcl.etlcl.Search_condition_not
   * @generated
   */
  public Adapter createSearch_condition_notAdapter()
  {
    return null;
  }

  /**
   * Creates a new adapter for an object of class '{@link org.xtext.example.etlcl.etlcl.Predicate <em>Predicate</em>}'.
   * <!-- begin-user-doc -->
   * This default implementation returns null so that we can easily ignore cases;
   * it's useful to ignore a case when inheritance will catch all the cases anyway.
   * <!-- end-user-doc -->
   * @return the new adapter.
   * @see org.xtext.example.etlcl.etlcl.Predicate
   * @generated
   */
  public Adapter createPredicateAdapter()
  {
    return null;
  }

  /**
   * Creates a new adapter for an object of class '{@link org.xtext.example.etlcl.etlcl.Expression <em>Expression</em>}'.
   * <!-- begin-user-doc -->
   * This default implementation returns null so that we can easily ignore cases;
   * it's useful to ignore a case when inheritance will catch all the cases anyway.
   * <!-- end-user-doc -->
   * @return the new adapter.
   * @see org.xtext.example.etlcl.etlcl.Expression
   * @generated
   */
  public Adapter createExpressionAdapter()
  {
    return null;
  }

  /**
   * Creates a new adapter for an object of class '{@link org.xtext.example.etlcl.etlcl.Subquery <em>Subquery</em>}'.
   * <!-- begin-user-doc -->
   * This default implementation returns null so that we can easily ignore cases;
   * it's useful to ignore a case when inheritance will catch all the cases anyway.
   * <!-- end-user-doc -->
   * @return the new adapter.
   * @see org.xtext.example.etlcl.etlcl.Subquery
   * @generated
   */
  public Adapter createSubqueryAdapter()
  {
    return null;
  }

  /**
   * Creates a new adapter for an object of class '{@link org.xtext.example.etlcl.etlcl.C_operator <em>Coperator</em>}'.
   * <!-- begin-user-doc -->
   * This default implementation returns null so that we can easily ignore cases;
   * it's useful to ignore a case when inheritance will catch all the cases anyway.
   * <!-- end-user-doc -->
   * @return the new adapter.
   * @see org.xtext.example.etlcl.etlcl.C_operator
   * @generated
   */
  public Adapter createC_operatorAdapter()
  {
    return null;
  }

  /**
   * Creates a new adapter for an object of class '{@link org.xtext.example.etlcl.etlcl.Select_list <em>Select list</em>}'.
   * <!-- begin-user-doc -->
   * This default implementation returns null so that we can easily ignore cases;
   * it's useful to ignore a case when inheritance will catch all the cases anyway.
   * <!-- end-user-doc -->
   * @return the new adapter.
   * @see org.xtext.example.etlcl.etlcl.Select_list
   * @generated
   */
  public Adapter createSelect_listAdapter()
  {
    return null;
  }

  /**
   * Creates a new adapter for an object of class '{@link org.xtext.example.etlcl.etlcl.Create_agent_parameter <em>Create agent parameter</em>}'.
   * <!-- begin-user-doc -->
   * This default implementation returns null so that we can easily ignore cases;
   * it's useful to ignore a case when inheritance will catch all the cases anyway.
   * <!-- end-user-doc -->
   * @return the new adapter.
   * @see org.xtext.example.etlcl.etlcl.Create_agent_parameter
   * @generated
   */
  public Adapter createCreate_agent_parameterAdapter()
  {
    return null;
  }

  /**
   * Creates a new adapter for an object of class '{@link org.xtext.example.etlcl.etlcl.Update_agent_parameter <em>Update agent parameter</em>}'.
   * <!-- begin-user-doc -->
   * This default implementation returns null so that we can easily ignore cases;
   * it's useful to ignore a case when inheritance will catch all the cases anyway.
   * <!-- end-user-doc -->
   * @return the new adapter.
   * @see org.xtext.example.etlcl.etlcl.Update_agent_parameter
   * @generated
   */
  public Adapter createUpdate_agent_parameterAdapter()
  {
    return null;
  }

  /**
   * Creates a new adapter for an object of class '{@link org.xtext.example.etlcl.etlcl.Delete_agent_parameter <em>Delete agent parameter</em>}'.
   * <!-- begin-user-doc -->
   * This default implementation returns null so that we can easily ignore cases;
   * it's useful to ignore a case when inheritance will catch all the cases anyway.
   * <!-- end-user-doc -->
   * @return the new adapter.
   * @see org.xtext.example.etlcl.etlcl.Delete_agent_parameter
   * @generated
   */
  public Adapter createDelete_agent_parameterAdapter()
  {
    return null;
  }

  /**
   * Creates a new adapter for an object of class '{@link org.xtext.example.etlcl.etlcl.Create_agent_type <em>Create agent type</em>}'.
   * <!-- begin-user-doc -->
   * This default implementation returns null so that we can easily ignore cases;
   * it's useful to ignore a case when inheritance will catch all the cases anyway.
   * <!-- end-user-doc -->
   * @return the new adapter.
   * @see org.xtext.example.etlcl.etlcl.Create_agent_type
   * @generated
   */
  public Adapter createCreate_agent_typeAdapter()
  {
    return null;
  }

  /**
   * Creates a new adapter for an object of class '{@link org.xtext.example.etlcl.etlcl.Create_agent <em>Create agent</em>}'.
   * <!-- begin-user-doc -->
   * This default implementation returns null so that we can easily ignore cases;
   * it's useful to ignore a case when inheritance will catch all the cases anyway.
   * <!-- end-user-doc -->
   * @return the new adapter.
   * @see org.xtext.example.etlcl.etlcl.Create_agent
   * @generated
   */
  public Adapter createCreate_agentAdapter()
  {
    return null;
  }

  /**
   * Creates a new adapter for the default case.
   * <!-- begin-user-doc -->
   * This default implementation returns null.
   * <!-- end-user-doc -->
   * @return the new adapter.
   * @generated
   */
  public Adapter createEObjectAdapter()
  {
    return null;
  }

} //EtlclAdapterFactory
