# Supplementary material for: A domain-specific language for managing ETL processes
Source: PeerJ Comput Sci. 2024 Jan 26;10:e1835. doi: 10.7717/peerj-cs.1835 (PMC10909202; doi:10.7717/peerj-cs.1835)
Supplement: Supplemental Information 1 — The source code archive contains all the necessary files to implement the language, including (i) the EtlCl.ecore file containing the ETLCL language’s Ecore metamodel; (ii) the EtlCl.xtext file containing the specification of the language’s concrete syntax; (iii) the EtlClGenerator.xtend file containing the specification of the M2T transformations; (iv) the src-gen folder containing the classes implementing the language’s lexical and syntax analyzers; and (v) the xtend-gen folder containing the classes implementing the M2T transformations. [file peerj-cs-10-1835-s001.zip › ETLCL_SRC_CODE/src-gen/etlcl/etlcl/util/EtlclSwitch.java]

/**
 * generated by Xtext 2.20.0
 */
package org.xtext.example.etlcl.etlcl.util;

import org.eclipse.emf.ecore.EObject;
import org.eclipse.emf.ecore.EPackage;

import org.eclipse.emf.ecore.util.Switch;

import org.xtext.example.etlcl.etlcl.*;

/**
 * <!-- begin-user-doc -->
 * The <b>Switch</b> for the model's inheritance hierarchy.
 * It supports the call {@link #doSwitch(EObject) doSwitch(object)}
 * to invoke the <code>caseXXX</code> method for each class of the model,
 * starting with the actual class of the object
 * and proceeding up the inheritance hierarchy
 * until a non-null result is returned,
 * which is the result of the switch.
 * <!-- end-user-doc -->
 * @see org.xtext.example.etlcl.etlcl.EtlclPackage
 * @generated
 */
public class EtlclSwitch<T> extends Switch<T>
{
  /**
   * The cached model package
   * <!-- begin-user-doc -->
   * <!-- end-user-doc -->
   * @generated
   */
  protected static EtlclPackage modelPackage;

  /**
   * Creates an instance of the switch.
   * <!-- begin-user-doc -->
   * <!-- end-user-doc -->
   * @generated
   */
  public EtlclSwitch()
  {
    if (modelPackage == null)
    {
      modelPackage = EtlclPackage.eINSTANCE;
    }
  }

  /**
   * Checks whether this is a switch for the given package.
   * <!-- begin-user-doc -->
   * <!-- end-user-doc -->
   * @param ePackage the package in question.
   * @return whether this is a switch for the given package.
   * @generated
   */
  @Override
  protected boolean isSwitchFor(EPackage ePackage)
  {
    return ePackage == modelPackage;
  }

  /**
   * Calls <code>caseXXX</code> for each class of the model until one returns a non null result; it yields that result.
   * <!-- begin-user-doc -->
   * <!-- end-user-doc -->
   * @return the first non-null result returned by a <code>caseXXX</code> call.
   * @generated
   */
  @Override
  protected T doSwitch(int classifierID, EObject theEObject)
  {
    switch (classifierID)
    {
      case EtlclPackage.MODEL:
      {
        Model model = (Model)theEObject;
        T result = caseModel(model);
        if (result == null) result = defaultCase(theEObject);
        return result;
      }
      case EtlclPackage.CLAUSES:
      {
        Clauses clauses = (Clauses)theEObject;
        T result = caseClauses(clauses);
        if (result == null) result = defaultCase(theEObject);
        return result;
      }
      case EtlclPackage.CONFIGURATION:
      {
        Configuration configuration = (Configuration)theEObject;
        T result = caseConfiguration(configuration);
        if (result == null) result = caseClauses(configuration);
        if (result == null) result = defaultCase(theEObject);
        return result;
      }
      case EtlclPackage.RUN_CONFIGURATION:
      {
        Run_configuration run_configuration = (Run_configuration)theEObject;
        T result = caseRun_configuration(run_configuration);
        if (result == null) result = caseClauses(run_configuration);
        if (result == null) result = defaultCase(theEObject);
        return result;
      }
      case EtlclPackage.EVIRONMENT_NAME:
      {
        Evironment_name evironment_name = (Evironment_name)theEObject;
        T result = caseEvironment_name(evironment_name);
        if (result == null) result = defaultCase(theEObject);
        return result;
      }
      case EtlclPackage.OS_NAME:
      {
        Os_name os_name = (Os_name)theEObject;
        T result = caseOs_name(os_name);
        if (result == null) result = defaultCase(theEObject);
        return result;
      }
      case EtlclPackage.CREATE_DOMAIN:
      {
        Create_domain create_domain = (Create_domain)theEObject;
        T result = caseCreate_domain(create_domain);
        if (result == null) result = caseClauses(create_domain);
        if (result == null) result = defaultCase(theEObject);
        return result;
      }
      case EtlclPackage.UPDATE_DOMAIN:
      {
        Update_domain update_domain = (Update_domain)theEObject;
        T result = caseUpdate_domain(update_domain);
        if (result == null) result = caseClauses(update_domain);
        if (result == null) result = defaultCase(theEObject);
        return result;
      }
      case EtlclPackage.DELETE_DOMAIN:
      {
        Delete_domain delete_domain = (Delete_domain)theEObject;
        T result = caseDelete_domain(delete_domain);
        if (result == null) result = caseClauses(delete_domain);
        if (result == null) result = defaultCase(theEObject);
        return result;
      }
      case EtlclPackage.CREATE_ENVIRONMENT:
      {
        Create_environment create_environment = (Create_environment)theEObject;
        T result = caseCreate_environment(create_environment);
        if (result == null) result = caseClauses(create_environment);
        if (result == null) result = defaultCase(theEObject);
        return result;
      }
      case EtlclPackage.UPDATE_ENVIRONMENT:
      {
        Update_environment update_environment = (Update_environment)theEObject;
        T result = caseUpdate_environment(update_environment);
        if (result == null) result = caseClauses(update_environment);
        if (result == null) result = defaultCase(theEObject);
        return result;
      }
      case EtlclPackage.DELETE_ENVIRONMENT:
      {
        Delete_environment delete_environment = (Delete_environment)theEObject;
        T result = caseDelete_environment(delete_environment);
        if (result == null) result = caseClauses(delete_environment);
        if (result == null) result = defaultCase(theEObject);
        return result;
      }
      case EtlclPackage.CREATE_LOAD:
      {
        Create_load create_load = (Create_load)theEObject;
        T result = caseCreate_load(create_load);
        if (result == null) result = caseClauses(create_load);
        if (result == null) result = defaultCase(theEObject);
        return result;
      }
      case EtlclPackage.CREATE_GROUP:
      {
        Create_group create_group = (Create_group)theEObject;
        T result = caseCreate_group(create_group);
        if (result == null) result = caseClauses(create_group);
        if (result == null) result = defaultCase(theEObject);
        return result;
      }
      case EtlclPackage.UPDATE_GROUP:
      {
        Update_group update_group = (Update_group)theEObject;
        T result = caseUpdate_group(update_group);
        if (result == null) result = caseClauses(update_group);
        if (result == null) result = defaultCase(theEObject);
        return result;
      }
      case EtlclPackage.DELETE_GROUP:
      {
        Delete_group delete_group = (Delete_group)theEObject;
        T result = caseDelete_group(delete_group);
        if (result == null) result = caseClauses(delete_group);
        if (result == null) result = defaultCase(theEObject);
        return result;
      }
      case EtlclPackage.CREATE_TASK:
      {
        Create_task create_task = (Create_task)theEObject;
        T result = caseCreate_task(create_task);
        if (result == null) result = caseClauses(create_task);
        if (result == null) result = defaultCase(theEObject);
        return result;
      }
      case EtlclPackage.UPDATE_TASK:
      {
        Update_task update_task = (Update_task)theEObject;
        T result = caseUpdate_task(update_task);
        if (result == null) result = caseClauses(update_task);
        if (result == null) result = defaultCase(theEObject);
        return result;
      }
      case EtlclPackage.DELETE_TASK:
      {
        Delete_task delete_task = (Delete_task)theEObject;
        T result = caseDelete_task(delete_task);
        if (result == null) result = caseClauses(delete_task);
        if (result == null) result = defaultCase(theEObject);
        return result;
      }
      case EtlclPackage.CREATE_USER_GROUP:
      {
        Create_user_group create_user_group = (Create_user_group)theEObject;
        T result = caseCreate_user_group(create_user_group);
        if (result == null) result = caseClauses(create_user_group);
        if (result == null) result = defaultCase(theEObject);
        return result;
      }
      case EtlclPackage.UPDATE_USER_GROUP:
      {
        Update_user_group update_user_group = (Update_user_group)theEObject;
        T result = caseUpdate_user_group(update_user_group);
        if (result == null) result = caseClauses(update_user_group);
        if (result == null) result = defaultCase(theEObject);
        return result;
      }
      case EtlclPackage.DELETE_USER_GROUP:
      {
        Delete_user_group delete_user_group = (Delete_user_group)theEObject;
        T result = caseDelete_user_group(delete_user_group);
        if (result == null) result = caseClauses(delete_user_group);
        if (result == null) result = defaultCase(theEObject);
        return result;
      }
      case EtlclPackage.CREATE_USER:
      {
        Create_user create_user = (Create_user)theEObject;
        T result = caseCreate_user(create_user);
        if (result == null) result = caseClauses(create_user);
        if (result == null) result = defaultCase(theEObject);
        return result;
      }
      case EtlclPackage.UPDATE_USER:
      {
        Update_user update_user = (Update_user)theEObject;
        T result = caseUpdate_user(update_user);
        if (result == null) result = caseClauses(update_user);
        if (result == null) result = defaultCase(theEObject);
        return result;
      }
      case EtlclPackage.DELETE_USER:
      {
        Delete_user delete_user = (Delete_user)theEObject;
        T result = caseDelete_user(delete_user);
        if (result == null) result = caseClauses(delete_user);
        if (result == null) result = defaultCase(theEObject);
        return result;
      }
      case EtlclPackage.CREATE_CONTEXT:
      {
        Create_context create_context = (Create_context)theEObject;
        T result = caseCreate_context(create_context);
        if (result == null) result = caseClauses(create_context);
        if (result == null) result = defaultCase(theEObject);
        return result;
      }
      case EtlclPackage.UPDATE_CONTEXT:
      {
        Update_context update_context = (Update_context)theEObject;
        T result = caseUpdate_context(update_context);
        if (result == null) result = caseClauses(update_context);
        if (result == null) result = defaultCase(theEObject);
        return result;
      }
      case EtlclPackage.DELETE_CONTEXT:
      {
        Delete_context delete_context = (Delete_context)theEObject;
        T result = caseDelete_context(delete_context);
        if (result == null) result = caseClauses(delete_context);
        if (result == null) result = defaultCase(theEObject);
        return result;
      }
      case EtlclPackage.CREATE_SCHEDULER_TYPE:
      {
        Create_scheduler_type create_scheduler_type = (Create_scheduler_type)theEObject;
        T result = caseCreate_scheduler_type(create_scheduler_type);
        if (result == null) result = caseClauses(create_scheduler_type);
        if (result == null) result = defaultCase(theEObject);
        return result;
      }
      case EtlclPackage.CREATE_SCHEDULER:
      {
        Create_scheduler create_scheduler = (Create_scheduler)theEObject;
        T result = caseCreate_scheduler(create_scheduler);
        if (result == null) result = caseClauses(create_scheduler);
        if (result == null) result = defaultCase(theEObject);
        return result;
      }
      case EtlclPackage.UPDATE_SCHEDULER:
      {
        Update_scheduler update_scheduler = (Update_scheduler)theEObject;
        T result = caseUpdate_scheduler(update_scheduler);
        if (result == null) result = caseClauses(update_scheduler);
        if (result == null) result = defaultCase(theEObject);
        return result;
      }
      case EtlclPackage.DELETE_SCHEDULER:
      {
        Delete_scheduler delete_scheduler = (Delete_scheduler)theEObject;
        T result = caseDelete_scheduler(delete_scheduler);
        if (result == null) result = caseClauses(delete_scheduler);
        if (result == null) result = defaultCase(theEObject);
        return result;
      }
      case EtlclPackage.CREATE_GROUP_DEPENDENCY:
      {
        Create_group_dependency create_group_dependency = (Create_group_dependency)theEObject;
        T result = caseCreate_group_dependency(create_group_dependency);
        if (result == null) result = caseClauses(create_group_dependency);
        if (result == null) result = defaultCase(theEObject);
        return result;
      }
      case EtlclPackage.CREATE_TASK_DEPENDENCY:
      {
        Create_task_dependency create_task_dependency = (Create_task_dependency)theEObject;
        T result = caseCreate_task_dependency(create_task_dependency);
        if (result == null) result = caseClauses(create_task_dependency);
        if (result == null) result = defaultCase(theEObject);
        return result;
      }
      case EtlclPackage.DEPENDENCY_CONDITION:
      {
        Dependency_condition dependency_condition = (Dependency_condition)theEObject;
        T result = caseDependency_condition(dependency_condition);
        if (result == null) result = defaultCase(theEObject);
        return result;
      }
      case EtlclPackage.ETL_TOOL_NAME:
      {
        Etl_tool_name etl_tool_name = (Etl_tool_name)theEObject;
        T result = caseEtl_tool_name(etl_tool_name);
        if (result == null) result = defaultCase(theEObject);
        return result;
      }
      case EtlclPackage.RUN_TASK:
      {
        Run_task run_task = (Run_task)theEObject;
        T result = caseRun_task(run_task);
        if (result == null) result = caseClauses(run_task);
        if (result == null) result = defaultCase(theEObject);
        return result;
      }
      case EtlclPackage.RUN_GROUP:
      {
        Run_group run_group = (Run_group)theEObject;
        T result = caseRun_group(run_group);
        if (result == null) result = caseClauses(run_group);
        if (result == null) result = defaultCase(theEObject);
        return result;
      }
      case EtlclPackage.RUN_LOAD:
      {
        Run_load run_load = (Run_load)theEObject;
        T result = caseRun_load(run_load);
        if (result == null) result = caseClauses(run_load);
        if (result == null) result = defaultCase(theEObject);
        return result;
      }
      case EtlclPackage.PARAMETERS:
      {
        Parameters parameters = (Parameters)theEObject;
        T result = caseParameters(parameters);
        if (result == null) result = defaultCase(theEObject);
        return result;
      }
      case EtlclPackage.DB_TYPE:
      {
        Db_type db_type = (Db_type)theEObject;
        T result = caseDb_type(db_type);
        if (result == null) result = caseClauses(db_type);
        if (result == null) result = defaultCase(theEObject);
        return result;
      }
      case EtlclPackage.CREATE_TABLE:
      {
        Create_table create_table = (Create_table)theEObject;
        T result = caseCreate_table(create_table);
        if (result == null) result = caseClauses(create_table);
        if (result == null) result = defaultCase(theEObject);
        return result;
      }
      case EtlclPackage.TRUNCATE_STATEMENT:
      {
        Truncate_statement truncate_statement = (Truncate_statement)theEObject;
        T result = caseTruncate_statement(truncate_statement);
        if (result == null) result = caseClauses(truncate_statement);
        if (result == null) result = defaultCase(theEObject);
        return result;
      }
      case EtlclPackage.CURSOR:
      {
        Cursor cursor = (Cursor)theEObject;
        T result = caseCursor(cursor);
        if (result == null) result = caseClauses(cursor);
        if (result == null) result = defaultCase(theEObject);
        return result;
      }
      case EtlclPackage.SCD4:
      {
        SCD4 scd4 = (SCD4)theEObject;
        T result = caseSCD4(scd4);
        if (result == null) result = caseClauses(scd4);
        if (result == null) result = defaultCase(theEObject);
        return result;
      }
      case EtlclPackage.SCD2:
      {
        SCD2 scd2 = (SCD2)theEObject;
        T result = caseSCD2(scd2);
        if (result == null) result = caseClauses(scd2);
        if (result == null) result = defaultCase(theEObject);
        return result;
      }
      case EtlclPackage.UNION:
      {
        Union union = (Union)theEObject;
        T result = caseUnion(union);
        if (result == null) result = caseClauses(union);
        if (result == null) result = defaultCase(theEObject);
        return result;
      }
      case EtlclPackage.SORT:
      {
        Sort sort = (Sort)theEObject;
        T result = caseSort(sort);
        if (result == null) result = caseClauses(sort);
        if (result == null) result = defaultCase(theEObject);
        return result;
      }
      case EtlclPackage.FLOW:
      {
        Flow flow = (Flow)theEObject;
        T result = caseFlow(flow);
        if (result == null) result = caseClauses(flow);
        if (result == null) result = defaultCase(theEObject);
        return result;
      }
      case EtlclPackage.DELETE_STATEMENT:
      {
        Delete_statement delete_statement = (Delete_statement)theEObject;
        T result = caseDelete_statement(delete_statement);
        if (result == null) result = caseClauses(delete_statement);
        if (result == null) result = defaultCase(theEObject);
        return result;
      }
      case EtlclPackage.UPDATE_STATEMENT:
      {
        Update_statement update_statement = (Update_statement)theEObject;
        T result = caseUpdate_statement(update_statement);
        if (result == null) result = caseClauses(update_statement);
        if (result == null) result = defaultCase(theEObject);
        return result;
      }
      case EtlclPackage.UPDATE_ELEM:
      {
        Update_elem update_elem = (Update_elem)theEObject;
        T result = caseUpdate_elem(update_elem);
        if (result == null) result = defaultCase(theEObject);
        return result;
      }
      case EtlclPackage.INSERT_STATEMENT:
      {
        Insert_statement insert_statement = (Insert_statement)theEObject;
        T result = caseInsert_statement(insert_statement);
        if (result == null) result = caseClauses(insert_statement);
        if (result == null) result = defaultCase(theEObject);
        return result;
      }
      case EtlclPackage.ANYTHING:
      {
        Anything anything = (Anything)theEObject;
        T result = caseAnything(anything);
        if (result == null) result = defaultCase(theEObject);
        return result;
      }
      case EtlclPackage.COLUMN_ELEM:
      {
        Column_elem column_elem = (Column_elem)theEObject;
        T result = caseColumn_elem(column_elem);
        if (result == null) result = defaultCase(theEObject);
        return result;
      }
      case EtlclPackage.SELECT_STATEMENT:
      {
        Select_statement select_statement = (Select_statement)theEObject;
        T result = caseSelect_statement(select_statement);
        if (result == null) result = caseClauses(select_statement);
        if (result == null) result = defaultCase(theEObject);
        return result;
      }
      case EtlclPackage.SELECT_ST:
      {
        Select_st select_st = (Select_st)theEObject;
        T result = caseSelect_st(select_st);
        if (result == null) result = defaultCase(theEObject);
        return result;
      }
      case EtlclPackage.ORDER_BY_EXPRESSION:
      {
        Order_by_expression order_by_expression = (Order_by_expression)theEObject;
        T result = caseOrder_by_expression(order_by_expression);
        if (result == null) result = defaultCase(theEObject);
        return result;
      }
      case EtlclPackage.TABLE_SOURCES:
      {
        Table_sources table_sources = (Table_sources)theEObject;
        T result = caseTable_sources(table_sources);
        if (result == null) result = defaultCase(theEObject);
        return result;
      }
      case EtlclPackage.TABLE_SOURCE:
      {
        Table_source table_source = (Table_source)theEObject;
        T result = caseTable_source(table_source);
        if (result == null) result = defaultCase(theEObject);
        return result;
      }
      case EtlclPackage.TABLE_SOURCE_ITEM_JOINED:
      {
        Table_source_item_joined table_source_item_joined = (Table_source_item_joined)theEObject;
        T result = caseTable_source_item_joined(table_source_item_joined);
        if (result == null) result = defaultCase(theEObject);
        return result;
      }
      case EtlclPackage.JOIN_PART:
      {
        Join_part join_part = (Join_part)theEObject;
        T result = caseJoin_part(join_part);
        if (result == null) result = defaultCase(theEObject);
        return result;
      }
      case EtlclPackage.SEARCH_CONDITION:
      {
        Search_condition search_condition = (Search_condition)theEObject;
        T result = caseSearch_condition(search_condition);
        if (result == null) result = defaultCase(theEObject);
        return result;
      }
      case EtlclPackage.SEARCH_CONDITION_AND:
      {
        Search_condition_and search_condition_and = (Search_condition_and)theEObject;
        T result = caseSearch_condition_and(search_condition_and);
        if (result == null) result = defaultCase(theEObject);
        return result;
      }
      case EtlclPackage.SEARCH_CONDITION_NOT:
      {
        Search_condition_not search_condition_not = (Search_condition_not)theEObject;
        T result = caseSearch_condition_not(search_condition_not);
        if (result == null) result = defaultCase(theEObject);
        return result;
      }
      case EtlclPackage.PREDICATE:
      {
        Predicate predicate = (Predicate)theEObject;
        T result = casePredicate(predicate);
        if (result == null) result = defaultCase(theEObject);
        return result;
      }
      case EtlclPackage.EXPRESSION:
      {
        Expression expression = (Expression)theEObject;
        T result = caseExpression(expression);
        if (result == null) result = defaultCase(theEObject);
        return result;
      }
      case EtlclPackage.SUBQUERY:
      {
        Subquery subquery = (Subquery)theEObject;
        T result = caseSubquery(subquery);
        if (result == null) result = defaultCase(theEObject);
        return result;
      }
      case EtlclPackage.COPERATOR:
      {
        C_operator c_operator = (C_operator)theEObject;
        T result = caseC_operator(c_operator);
        if (result == null) result = defaultCase(theEObject);
        return result;
      }
      case EtlclPackage.SELECT_LIST:
      {
        Select_list select_list = (Select_list)theEObject;
        T result = caseSelect_list(select_list);
        if (result == null) result = defaultCase(theEObject);
        return result;
      }
      case EtlclPackage.CREATE_AGENT_PARAMETER:
      {
        Create_agent_parameter create_agent_parameter = (Create_agent_parameter)theEObject;
        T result = caseCreate_agent_parameter(create_agent_parameter);
        if (result == null) result = caseClauses(create_agent_parameter);
        if (result == null) result = defaultCase(theEObject);
        return result;
      }
      case EtlclPackage.UPDATE_AGENT_PARAMETER:
      {
        Update_agent_parameter update_agent_parameter = (Update_agent_parameter)theEObject;
        T result = caseUpdate_agent_parameter(update_agent_parameter);
        if (result == null) result = caseClauses(update_agent_parameter);
        if (result == null) result = defaultCase(theEObject);
        return result;
      }
      case EtlclPackage.DELETE_AGENT_PARAMETER:
      {
        Delete_agent_parameter delete_agent_parameter = (Delete_agent_parameter)theEObject;
        T result = caseDelete_agent_parameter(delete_agent_parameter);
        if (result == null) result = caseClauses(delete_agent_parameter);
        if (result == null) result = defaultCase(theEObject);
        return result;
      }
      case EtlclPackage.CREATE_AGENT_TYPE:
      {
        Create_agent_type create_agent_type = (Create_agent_type)theEObject;
        T result = caseCreate_agent_type(create_agent_type);
        if (result == null) result = caseClauses(create_agent_type);
        if (result == null) result = defaultCase(theEObject);
        return result;
      }
      case EtlclPackage.CREATE_AGENT:
      {
        Create_agent create_agent = (Create_agent)theEObject;
        T result = caseCreate_agent(create_agent);
        if (result == null) result = caseClauses(create_agent);
        if (result == null) result = defaultCase(theEObject);
        return result;
      }
      default: return defaultCase(theEObject);
    }
  }

  /**
   * Returns the result of interpreting the object as an instance of '<em>Model</em>'.
   * <!-- begin-user-doc -->
   * This implementation returns null;
   * returning a non-null result will terminate the switch.
   * <!-- end-user-doc -->
   * @param object the target of the switch.
   * @return the result of interpreting the object as an instance of '<em>Model</em>'.
   * @see #doSwitch(org.eclipse.emf.ecore.EObject) doSwitch(EObject)
   * @generated
   */
  public T caseModel(Model object)
  {
    return null;
  }

  /**
   * Returns the result of interpreting the object as an instance of '<em>Clauses</em>'.
   * <!-- begin-user-doc -->
   * This implementation returns null;
   * returning a non-null result will terminate the switch.
   * <!-- end-user-doc -->
   * @param object the target of the switch.
   * @return the result of interpreting the object as an instance of '<em>Clauses</em>'.
   * @see #doSwitch(org.eclipse.emf.ecore.EObject) doSwitch(EObject)
   * @generated
   */
  public T caseClauses(Clauses object)
  {
    return null;
  }

  /**
   * Returns the result of interpreting the object as an instance of '<em>Configuration</em>'.
   * <!-- begin-user-doc -->
   * This implementation returns null;
   * returning a non-null result will terminate the switch.
   * <!-- end-user-doc -->
   * @param object the target of the switch.
   * @return the result of interpreting the object as an instance of '<em>Configuration</em>'.
   * @see #doSwitch(org.eclipse.emf.ecore.EObject) doSwitch(EObject)
   * @generated
   */
  public T caseConfiguration(Configuration object)
  {
    return null;
  }

  /**
   * Returns the result of interpreting the object as an instance of '<em>Run configuration</em>'.
   * <!-- begin-user-doc -->
   * This implementation returns null;
   * returning a non-null result will terminate the switch.
   * <!-- end-user-doc -->
   * @param object the target of the switch.
   * @return the result of interpreting the object as an instance of '<em>Run configuration</em>'.
   * @see #doSwitch(org.eclipse.emf.ecore.EObject) doSwitch(EObject)
   * @generated
   */
  public T caseRun_configuration(Run_configuration object)
  {
    return null;
  }

  /**
   * Returns the result of interpreting the object as an instance of '<em>Evironment name</em>'.
   * <!-- begin-user-doc -->
   * This implementation returns null;
   * returning a non-null result will terminate the switch.
   * <!-- end-user-doc -->
   * @param object the target of the switch.
   * @return the result of interpreting the object as an instance of '<em>Evironment name</em>'.
   * @see #doSwitch(org.eclipse.emf.ecore.EObject) doSwitch(EObject)
   * @generated
   */
  public T caseEvironment_name(Evironment_name object)
  {
    return null;
  }

  /**
   * Returns the result of interpreting the object as an instance of '<em>Os name</em>'.
   * <!-- begin-user-doc -->
   * This implementation returns null;
   * returning a non-null result will terminate the switch.
   * <!-- end-user-doc -->
   * @param object the target of the switch.
   * @return the result of interpreting the object as an instance of '<em>Os name</em>'.
   * @see #doSwitch(org.eclipse.emf.ecore.EObject) doSwitch(EObject)
   * @generated
   */
  public T caseOs_name(Os_name object)
  {
    return null;
  }

  /**
   * Returns the result of interpreting the object as an instance of '<em>Create domain</em>'.
   * <!-- begin-user-doc -->
   * This implementation returns null;
   * returning a non-null result will terminate the switch.
   * <!-- end-user-doc -->
   * @param object the target of the switch.
   * @return the result of interpreting the object as an instance of '<em>Create domain</em>'.
   * @see #doSwitch(org.eclipse.emf.ecore.EObject) doSwitch(EObject)
   * @generated
   */
  public T caseCreate_domain(Create_domain object)
  {
    return null;
  }

  /**
   * Returns the result of interpreting the object as an instance of '<em>Update domain</em>'.
   * <!-- begin-user-doc -->
   * This implementation returns null;
   * returning a non-null result will terminate the switch.
   * <!-- end-user-doc -->
   * @param object the target of the switch.
   * @return the result of interpreting the object as an instance of '<em>Update domain</em>'.
   * @see #doSwitch(org.eclipse.emf.ecore.EObject) doSwitch(EObject)
   * @generated
   */
  public T caseUpdate_domain(Update_domain object)
  {
    return null;
  }

  /**
   * Returns the result of interpreting the object as an instance of '<em>Delete domain</em>'.
   * <!-- begin-user-doc -->
   * This implementation returns null;
   * returning a non-null result will terminate the switch.
   * <!-- end-user-doc -->
   * @param object the target of the switch.
   * @return the result of interpreting the object as an instance of '<em>Delete domain</em>'.
   * @see #doSwitch(org.eclipse.emf.ecore.EObject) doSwitch(EObject)
   * @generated
   */
  public T caseDelete_domain(Delete_domain object)
  {
    return null;
  }

  /**
   * Returns the result of interpreting the object as an instance of '<em>Create environment</em>'.
   * <!-- begin-user-doc -->
   * This implementation returns null;
   * returning a non-null result will terminate the switch.
   * <!-- end-user-doc -->
   * @param object the target of the switch.
   * @return the result of interpreting the object as an instance of '<em>Create environment</em>'.
   * @see #doSwitch(org.eclipse.emf.ecore.EObject) doSwitch(EObject)
   * @generated
   */
  public T caseCreate_environment(Create_environment object)
  {
    return null;
  }

  /**
   * Returns the result of interpreting the object as an instance of '<em>Update environment</em>'.
   * <!-- begin-user-doc -->
   * This implementation returns null;
   * returning a non-null result will terminate the switch.
   * <!-- end-user-doc -->
   * @param object the target of the switch.
   * @return the result of interpreting the object as an instance of '<em>Update environment</em>'.
   * @see #doSwitch(org.eclipse.emf.ecore.EObject) doSwitch(EObject)
   * @generated
   */
  public T caseUpdate_environment(Update_environment object)
  {
    return null;
  }

  /**
   * Returns the result of interpreting the object as an instance of '<em>Delete environment</em>'.
   * <!-- begin-user-doc -->
   * This implementation returns null;
   * returning a non-null result will terminate the switch.
   * <!-- end-user-doc -->
   * @param object the target of the switch.
   * @return the result of interpreting the object as an instance of '<em>Delete environment</em>'.
   * @see #doSwitch(org.eclipse.emf.ecore.EObject) doSwitch(EObject)
   * @generated
   */
  public T caseDelete_environment(Delete_environment object)
  {
    return null;
  }

  /**
   * Returns the result of interpreting the object as an instance of '<em>Create load</em>'.
   * <!-- begin-user-doc -->
   * This implementation returns null;
   * returning a non-null result will terminate the switch.
   * <!-- end-user-doc -->
   * @param object the target of the switch.
   * @return the result of interpreting the object as an instance of '<em>Create load</em>'.
   * @see #doSwitch(org.eclipse.emf.ecore.EObject) doSwitch(EObject)
   * @generated
   */
  public T caseCreate_load(Create_load object)
  {
    return null;
  }

  /**
   * Returns the result of interpreting the object as an instance of '<em>Create group</em>'.
   * <!-- begin-user-doc -->
   * This implementation returns null;
   * returning a non-null result will terminate the switch.
   * <!-- end-user-doc -->
   * @param object the target of the switch.
   * @return the result of interpreting the object as an instance of '<em>Create group</em>'.
   * @see #doSwitch(org.eclipse.emf.ecore.EObject) doSwitch(EObject)
   * @generated
   */
  public T caseCreate_group(Create_group object)
  {
    return null;
  }

  /**
   * Returns the result of interpreting the object as an instance of '<em>Update group</em>'.
   * <!-- begin-user-doc -->
   * This implementation returns null;
   * returning a non-null result will terminate the switch.
   * <!-- end-user-doc -->
   * @param object the target of the switch.
   * @return the result of interpreting the object as an instance of '<em>Update group</em>'.
   * @see #doSwitch(org.eclipse.emf.ecore.EObject) doSwitch(EObject)
   * @generated
   */
  public T caseUpdate_group(Update_group object)
  {
    return null;
  }

  /**
   * Returns the result of interpreting the object as an instance of '<em>Delete group</em>'.
   * <!-- begin-user-doc -->
   * This implementation returns null;
   * returning a non-null result will terminate the switch.
   * <!-- end-user-doc -->
   * @param object the target of the switch.
   * @return the result of interpreting the object as an instance of '<em>Delete group</em>'.
   * @see #doSwitch(org.eclipse.emf.ecore.EObject) doSwitch(EObject)
   * @generated
   */
  public T caseDelete_group(Delete_group object)
  {
    return null;
  }

  /**
   * Returns the result of interpreting the object as an instance of '<em>Create task</em>'.
   * <!-- begin-user-doc -->
   * This implementation returns null;
   * returning a non-null result will terminate the switch.
   * <!-- end-user-doc -->
   * @param object the target of the switch.
   * @return the result of interpreting the object as an instance of '<em>Create task</em>'.
   * @see #doSwitch(org.eclipse.emf.ecore.EObject) doSwitch(EObject)
   * @generated
   */
  public T caseCreate_task(Create_task object)
  {
    return null;
  }

  /**
   * Returns the result of interpreting the object as an instance of '<em>Update task</em>'.
   * <!-- begin-user-doc -->
   * This implementation returns null;
   * returning a non-null result will terminate the switch.
   * <!-- end-user-doc -->
   * @param object the target of the switch.
   * @return the result of interpreting the object as an instance of '<em>Update task</em>'.
   * @see #doSwitch(org.eclipse.emf.ecore.EObject) doSwitch(EObject)
   * @generated
   */
  public T caseUpdate_task(Update_task object)
  {
    return null;
  }

  /**
   * Returns the result of interpreting the object as an instance of '<em>Delete task</em>'.
   * <!-- begin-user-doc -->
   * This implementation returns null;
   * returning a non-null result will terminate the switch.
   * <!-- end-user-doc -->
   * @param object the target of the switch.
   * @return the result of interpreting the object as an instance of '<em>Delete task</em>'.
   * @see #doSwitch(org.eclipse.emf.ecore.EObject) doSwitch(EObject)
   * @generated
   */
  public T caseDelete_task(Delete_task object)
  {
    return null;
  }

  /**
   * Returns the result of interpreting the object as an instance of '<em>Create user group</em>'.
   * <!-- begin-user-doc -->
   * This implementation returns null;
   * returning a non-null result will terminate the switch.
   * <!-- end-user-doc -->
   * @param object the target of the switch.
   * @return the result of interpreting the object as an instance of '<em>Create user group</em>'.
   * @see #doSwitch(org.eclipse.emf.ecore.EObject) doSwitch(EObject)
   * @generated
   */
  public T caseCreate_user_group(Create_user_group object)
  {
    return null;
  }

  /**
   * Returns the result of interpreting the object as an instance of '<em>Update user group</em>'.
   * <!-- begin-user-doc -->
   * This implementation returns null;
   * returning a non-null result will terminate the switch.
   * <!-- end-user-doc -->
   * @param object the target of the switch.
   * @return the result of interpreting the object as an instance of '<em>Update user group</em>'.
   * @see #doSwitch(org.eclipse.emf.ecore.EObject) doSwitch(EObject)
   * @generated
   */
  public T caseUpdate_user_group(Update_user_group object)
  {
    return null;
  }

  /**
   * Returns the result of interpreting the object as an instance of '<em>Delete user group</em>'.
   * <!-- begin-user-doc -->
   * This implementation returns null;
   * returning a non-null result will terminate the switch.
   * <!-- end-user-doc -->
   * @param object the target of the switch.
   * @return the result of interpreting the object as an instance of '<em>Delete user group</em>'.
   * @see #doSwitch(org.eclipse.emf.ecore.EObject) doSwitch(EObject)
   * @generated
   */
  public T caseDelete_user_group(Delete_user_group object)
  {
    return null;
  }

  /**
   * Returns the result of interpreting the object as an instance of '<em>Create user</em>'.
   * <!-- begin-user-doc -->
   * This implementation returns null;
   * returning a non-null result will terminate the switch.
   * <!-- end-user-doc -->
   * @param object the target of the switch.
   * @return the result of interpreting the object as an instance of '<em>Create user</em>'.
   * @see #doSwitch(org.eclipse.emf.ecore.EObject) doSwitch(EObject)
   * @generated
   */
  public T caseCreate_user(Create_user object)
  {
    return null;
  }

  /**
   * Returns the result of interpreting the object as an instance of '<em>Update user</em>'.
   * <!-- begin-user-doc -->
   * This implementation returns null;
   * returning a non-null result will terminate the switch.
   * <!-- end-user-doc -->
   * @param object the target of the switch.
   * @return the result of interpreting the object as an instance of '<em>Update user</em>'.
   * @see #doSwitch(org.eclipse.emf.ecore.EObject) doSwitch(EObject)
   * @generated
   */
  public T caseUpdate_user(Update_user object)
  {
    return null;
  }

  /**
   * Returns the result of interpreting the object as an instance of '<em>Delete user</em>'.
   * <!-- begin-user-doc -->
   * This implementation returns null;
   * returning a non-null result will terminate the switch.
   * <!-- end-user-doc -->
   * @param object the target of the switch.
   * @return the result of interpreting the object as an instance of '<em>Delete user</em>'.
   * @see #doSwitch(org.eclipse.emf.ecore.EObject) doSwitch(EObject)
   * @generated
   */
  public T caseDelete_user(Delete_user object)
  {
    return null;
  }

  /**
   * Returns the result of interpreting the object as an instance of '<em>Create context</em>'.
   * <!-- begin-user-doc -->
   * This implementation returns null;
   * returning a non-null result will terminate the switch.
   * <!-- end-user-doc -->
   * @param object the target of the switch.
   * @return the result of interpreting the object as an instance of '<em>Create context</em>'.
   * @see #doSwitch(org.eclipse.emf.ecore.EObject) doSwitch(EObject)
   * @generated
   */
  public T caseCreate_context(Create_context object)
  {
    return null;
  }

  /**
   * Returns the result of interpreting the object as an instance of '<em>Update context</em>'.
   * <!-- begin-user-doc -->
   * This implementation returns null;
   * returning a non-null result will terminate the switch.
   * <!-- end-user-doc -->
   * @param object the target of the switch.
   * @return the result of interpreting the object as an instance of '<em>Update context</em>'.
   * @see #doSwitch(org.eclipse.emf.ecore.EObject) doSwitch(EObject)
   * @generated
   */
  public T caseUpdate_context(Update_context object)
  {
    return null;
  }

  /**
   * Returns the result of interpreting the object as an instance of '<em>Delete context</em>'.
   * <!-- begin-user-doc -->
   * This implementation returns null;
   * returning a non-null result will terminate the switch.
   * <!-- end-user-doc -->
   * @param object the target of the switch.
   * @return the result of interpreting the object as an instance of '<em>Delete context</em>'.
   * @see #doSwitch(org.eclipse.emf.ecore.EObject) doSwitch(EObject)
   * @generated
   */
  public T caseDelete_context(Delete_context object)
  {
    return null;
  }

  /**
   * Returns the result of interpreting the object as an instance of '<em>Create scheduler type</em>'.
   * <!-- begin-user-doc -->
   * This implementation returns null;
   * returning a non-null result will terminate the switch.
   * <!-- end-user-doc -->
   * @param object the target of the switch.
   * @return the result of interpreting the object as an instance of '<em>Create scheduler type</em>'.
   * @see #doSwitch(org.eclipse.emf.ecore.EObject) doSwitch(EObject)
   * @generated
   */
  public T caseCreate_scheduler_type(Create_scheduler_type object)
  {
    return null;
  }

  /**
   * Returns the result of interpreting the object as an instance of '<em>Create scheduler</em>'.
   * <!-- begin-user-doc -->
   * This implementation returns null;
   * returning a non-null result will terminate the switch.
   * <!-- end-user-doc -->
   * @param object the target of the switch.
   * @return the result of interpreting the object as an instance of '<em>Create scheduler</em>'.
   * @see #doSwitch(org.eclipse.emf.ecore.EObject) doSwitch(EObject)
   * @generated
   */
  public T caseCreate_scheduler(Create_scheduler object)
  {
    return null;
  }

  /**
   * Returns the result of interpreting the object as an instance of '<em>Update scheduler</em>'.
   * <!-- begin-user-doc -->
   * This implementation returns null;
   * returning a non-null result will terminate the switch.
   * <!-- end-user-doc -->
   * @param object the target of the switch.
   * @return the result of interpreting the object as an instance of '<em>Update scheduler</em>'.
   * @see #doSwitch(org.eclipse.emf.ecore.EObject) doSwitch(EObject)
   * @generated
   */
  public T caseUpdate_scheduler(Update_scheduler object)
  {
    return null;
  }

  /**
   * Returns the result of interpreting the object as an instance of '<em>Delete scheduler</em>'.
   * <!-- begin-user-doc -->
   * This implementation returns null;
   * returning a non-null result will terminate the switch.
   * <!-- end-user-doc -->
   * @param object the target of the switch.
   * @return the result of interpreting the object as an instance of '<em>Delete scheduler</em>'.
   * @see #doSwitch(org.eclipse.emf.ecore.EObject) doSwitch(EObject)
   * @generated
   */
  public T caseDelete_scheduler(Delete_scheduler object)
  {
    return null;
  }

  /**
   * Returns the result of interpreting the object as an instance of '<em>Create group dependency</em>'.
   * <!-- begin-user-doc -->
   * This implementation returns null;
   * returning a non-null result will terminate the switch.
   * <!-- end-user-doc -->
   * @param object the target of the switch.
   * @return the result of interpreting the object as an instance of '<em>Create group dependency</em>'.
   * @see #doSwitch(org.eclipse.emf.ecore.EObject) doSwitch(EObject)
   * @generated
   */
  public T caseCreate_group_dependency(Create_group_dependency object)
  {
    return null;
  }

  /**
   * Returns the result of interpreting the object as an instance of '<em>Create task dependency</em>'.
   * <!-- begin-user-doc -->
   * This implementation returns null;
   * returning a non-null result will terminate the switch.
   * <!-- end-user-doc -->
   * @param object the target of the switch.
   * @return the result of interpreting the object as an instance of '<em>Create task dependency</em>'.
   * @see #doSwitch(org.eclipse.emf.ecore.EObject) doSwitch(EObject)
   * @generated
   */
  public T caseCreate_task_dependency(Create_task_dependency object)
  {
    return null;
  }

  /**
   * Returns the result of interpreting the object as an instance of '<em>Dependency condition</em>'.
   * <!-- begin-user-doc -->
   * This implementation returns null;
   * returning a non-null result will terminate the switch.
   * <!-- end-user-doc -->
   * @param object the target of the switch.
   * @return the result of interpreting the object as an instance of '<em>Dependency condition</em>'.
   * @see #doSwitch(org.eclipse.emf.ecore.EObject) doSwitch(EObject)
   * @generated
   */
  public T caseDependency_condition(Dependency_condition object)
  {
    return null;
  }

  /**
   * Returns the result of interpreting the object as an instance of '<em>Etl tool name</em>'.
   * <!-- begin-user-doc -->
   * This implementation returns null;
   * returning a non-null result will terminate the switch.
   * <!-- end-user-doc -->
   * @param object the target of the switch.
   * @return the result of interpreting the object as an instance of '<em>Etl tool name</em>'.
   * @see #doSwitch(org.eclipse.emf.ecore.EObject) doSwitch(EObject)
   * @generated
   */
  public T caseEtl_tool_name(Etl_tool_name object)
  {
    return null;
  }

  /**
   * Returns the result of interpreting the object as an instance of '<em>Run task</em>'.
   * <!-- begin-user-doc -->
   * This implementation returns null;
   * returning a non-null result will terminate the switch.
   * <!-- end-user-doc -->
   * @param object the target of the switch.
   * @return the result of interpreting the object as an instance of '<em>Run task</em>'.
   * @see #doSwitch(org.eclipse.emf.ecore.EObject) doSwitch(EObject)
   * @generated
   */
  public T caseRun_task(Run_task object)
  {
    return null;
  }

  /**
   * Returns the result of interpreting the object as an instance of '<em>Run group</em>'.
   * <!-- begin-user-doc -->
   * This implementation returns null;
   * returning a non-null result will terminate the switch.
   * <!-- end-user-doc -->
   * @param object the target of the switch.
   * @return the result of interpreting the object as an instance of '<em>Run group</em>'.
   * @see #doSwitch(org.eclipse.emf.ecore.EObject) doSwitch(EObject)
   * @generated
   */
  public T caseRun_group(Run_group object)
  {
    return null;
  }

  /**
   * Returns the result of interpreting the object as an instance of '<em>Run load</em>'.
   * <!-- begin-user-doc -->
   * This implementation returns null;
   * returning a non-null result will terminate the switch.
   * <!-- end-user-doc -->
   * @param object the target of the switch.
   * @return the result of interpreting the object as an instance of '<em>Run load</em>'.
   * @see #doSwitch(org.eclipse.emf.ecore.EObject) doSwitch(EObject)
   * @generated
   */
  public T caseRun_load(Run_load object)
  {
    return null;
  }

  /**
   * Returns the result of interpreting the object as an instance of '<em>Parameters</em>'.
   * <!-- begin-user-doc -->
   * This implementation returns null;
   * returning a non-null result will terminate the switch.
   * <!-- end-user-doc -->
   * @param object the target of the switch.
   * @return the result of interpreting the object as an instance of '<em>Parameters</em>'.
   * @see #doSwitch(org.eclipse.emf.ecore.EObject) doSwitch(EObject)
   * @generated
   */
  public T caseParameters(Parameters object)
  {
    return null;
  }

  /**
   * Returns the result of interpreting the object as an instance of '<em>Db type</em>'.
   * <!-- begin-user-doc -->
   * This implementation returns null;
   * returning a non-null result will terminate the switch.
   * <!-- end-user-doc -->
   * @param object the target of the switch.
   * @return the result of interpreting the object as an instance of '<em>Db type</em>'.
   * @see #doSwitch(org.eclipse.emf.ecore.EObject) doSwitch(EObject)
   * @generated
   */
  public T caseDb_type(Db_type object)
  {
    return null;
  }

  /**
   * Returns the result of interpreting the object as an instance of '<em>Create table</em>'.
   * <!-- begin-user-doc -->
   * This implementation returns null;
   * returning a non-null result will terminate the switch.
   * <!-- end-user-doc -->
   * @param object the target of the switch.
   * @return the result of interpreting the object as an instance of '<em>Create table</em>'.
   * @see #doSwitch(org.eclipse.emf.ecore.EObject) doSwitch(EObject)
   * @generated
   */
  public T caseCreate_table(Create_table object)
  {
    return null;
  }

  /**
   * Returns the result of interpreting the object as an instance of '<em>Truncate statement</em>'.
   * <!-- begin-user-doc -->
   * This implementation returns null;
   * returning a non-null result will terminate the switch.
   * <!-- end-user-doc -->
   * @param object the target of the switch.
   * @return the result of interpreting the object as an instance of '<em>Truncate statement</em>'.
   * @see #doSwitch(org.eclipse.emf.ecore.EObject) doSwitch(EObject)
   * @generated
   */
  public T caseTruncate_statement(Truncate_statement object)
  {
    return null;
  }

  /**
   * Returns the result of interpreting the object as an instance of '<em>Cursor</em>'.
   * <!-- begin-user-doc -->
   * This implementation returns null;
   * returning a non-null result will terminate the switch.
   * <!-- end-user-doc -->
   * @param object the target of the switch.
   * @return the result of interpreting the object as an instance of '<em>Cursor</em>'.
   * @see #doSwitch(org.eclipse.emf.ecore.EObject) doSwitch(EObject)
   * @generated
   */
  public T caseCursor(Cursor object)
  {
    return null;
  }

  /**
   * Returns the result of interpreting the object as an instance of '<em>SCD4</em>'.
   * <!-- begin-user-doc -->
   * This implementation returns null;
   * returning a non-null result will terminate the switch.
   * <!-- end-user-doc -->
   * @param object the target of the switch.
   * @return the result of interpreting the object as an instance of '<em>SCD4</em>'.
   * @see #doSwitch(org.eclipse.emf.ecore.EObject) doSwitch(EObject)
   * @generated
   */
  public T caseSCD4(SCD4 object)
  {
    return null;
  }

  /**
   * Returns the result of interpreting the object as an instance of '<em>SCD2</em>'.
   * <!-- begin-user-doc -->
   * This implementation returns null;
   * returning a non-null result will terminate the switch.
   * <!-- end-user-doc -->
   * @param object the target of the switch.
   * @return the result of interpreting the object as an instance of '<em>SCD2</em>'.
   * @see #doSwitch(org.eclipse.emf.ecore.EObject) doSwitch(EObject)
   * @generated
   */
  public T caseSCD2(SCD2 object)
  {
    return null;
  }

  /**
   * Returns the result of interpreting the object as an instance of '<em>Union</em>'.
   * <!-- begin-user-doc -->
   * This implementation returns null;
   * returning a non-null result will terminate the switch.
   * <!-- end-user-doc -->
   * @param object the target of the switch.
   * @return the result of interpreting the object as an instance of '<em>Union</em>'.
   * @see #doSwitch(org.eclipse.emf.ecore.EObject) doSwitch(EObject)
   * @generated
   */
  public T caseUnion(Union object)
  {
    return null;
  }

  /**
   * Returns the result of interpreting the object as an instance of '<em>Sort</em>'.
   * <!-- begin-user-doc -->
   * This implementation returns null;
   * returning a non-null result will terminate the switch.
   * <!-- end-user-doc -->
   * @param object the target of the switch.
   * @return the result of interpreting the object as an instance of '<em>Sort</em>'.
   * @see #doSwitch(org.eclipse.emf.ecore.EObject) doSwitch(EObject)
   * @generated
   */
  public T caseSort(Sort object)
  {
    return null;
  }

  /**
   * Returns the result of interpreting the object as an instance of '<em>Flow</em>'.
   * <!-- begin-user-doc -->
   * This implementation returns null;
   * returning a non-null result will terminate the switch.
   * <!-- end-user-doc -->
   * @param object the target of the switch.
   * @return the result of interpreting the object as an instance of '<em>Flow</em>'.
   * @see #doSwitch(org.eclipse.emf.ecore.EObject) doSwitch(EObject)
   * @generated
   */
  public T caseFlow(Flow object)
  {
    return null;
  }

  /**
   * Returns the result of interpreting the object as an instance of '<em>Delete statement</em>'.
   * <!-- begin-user-doc -->
   * This implementation returns null;
   * returning a non-null result will terminate the switch.
   * <!-- end-user-doc -->
   * @param object the target of the switch.
   * @return the result of interpreting the object as an instance of '<em>Delete statement</em>'.
   * @see #doSwitch(org.eclipse.emf.ecore.EObject) doSwitch(EObject)
   * @generated
   */
  public T caseDelete_statement(Delete_statement object)
  {
    return null;
  }

  /**
   * Returns the result of interpreting the object as an instance of '<em>Update statement</em>'.
   * <!-- begin-user-doc -->
   * This implementation returns null;
   * returning a non-null result will terminate the switch.
   * <!-- end-user-doc -->
   * @param object the target of the switch.
   * @return the result of interpreting the object as an instance of '<em>Update statement</em>'.
   * @see #doSwitch(org.eclipse.emf.ecore.EObject) doSwitch(EObject)
   * @generated
   */
  public T caseUpdate_statement(Update_statement object)
  {
    return null;
  }

  /**
   * Returns the result of interpreting the object as an instance of '<em>Update elem</em>'.
   * <!-- begin-user-doc -->
   * This implementation returns null;
   * returning a non-null result will terminate the switch.
   * <!-- end-user-doc -->
   * @param object the target of the switch.
   * @return the result of interpreting the object as an instance of '<em>Update elem</em>'.
   * @see #doSwitch(org.eclipse.emf.ecore.EObject) doSwitch(EObject)
   * @generated
   */
  public T caseUpdate_elem(Update_elem object)
  {
    return null;
  }

  /**
   * Returns the result of interpreting the object as an instance of '<em>Insert statement</em>'.
   * <!-- begin-user-doc -->
   * This implementation returns null;
   * returning a non-null result will terminate the switch.
   * <!-- end-user-doc -->
   * @param object the target of the switch.
   * @return the result of interpreting the object as an instance of '<em>Insert statement</em>'.
   * @see #doSwitch(org.eclipse.emf.ecore.EObject) doSwitch(EObject)
   * @generated
   */
  public T caseInsert_statement(Insert_statement object)
  {
    return null;
  }

  /**
   * Returns the result of interpreting the object as an instance of '<em>Anything</em>'.
   * <!-- begin-user-doc -->
   * This implementation returns null;
   * returning a non-null result will terminate the switch.
   * <!-- end-user-doc -->
   * @param object the target of the switch.
   * @return the result of interpreting the object as an instance of '<em>Anything</em>'.
   * @see #doSwitch(org.eclipse.emf.ecore.EObject) doSwitch(EObject)
   * @generated
   */
  public T caseAnything(Anything object)
  {
    return null;
  }

  /**
   * Returns the result of interpreting the object as an instance of '<em>Column elem</em>'.
   * <!-- begin-user-doc -->
   * This implementation returns null;
   * returning a non-null result will terminate the switch.
   * <!-- end-user-doc -->
   * @param object the target of the switch.
   * @return the result of interpreting the object as an instance of '<em>Column elem</em>'.
   * @see #doSwitch(org.eclipse.emf.ecore.EObject) doSwitch(EObject)
   * @generated
   */
  public T caseColumn_elem(Column_elem object)
  {
    return null;
  }

  /**
   * Returns the result of interpreting the object as an instance of '<em>Select statement</em>'.
   * <!-- begin-user-doc -->
   * This implementation returns null;
   * returning a non-null result will terminate the switch.
   * <!-- end-user-doc -->
   * @param object the target of the switch.
   * @return the result of interpreting the object as an instance of '<em>Select statement</em>'.
   * @see #doSwitch(org.eclipse.emf.ecore.EObject) doSwitch(EObject)
   * @generated
   */
  public T caseSelect_statement(Select_statement object)
  {
    return null;
  }

  /**
   * Returns the result of interpreting the object as an instance of '<em>Select st</em>'.
   * <!-- begin-user-doc -->
   * This implementation returns null;
   * returning a non-null result will terminate the switch.
   * <!-- end-user-doc -->
   * @param object the target of the switch.
   * @return the result of interpreting the object as an instance of '<em>Select st</em>'.
   * @see #doSwitch(org.eclipse.emf.ecore.EObject) doSwitch(EObject)
   * @generated
   */
  public T caseSelect_st(Select_st object)
  {
    return null;
  }

  /**
   * Returns the result of interpreting the object as an instance of '<em>Order by expression</em>'.
   * <!-- begin-user-doc -->
   * This implementation returns null;
   * returning a non-null result will terminate the switch.
   * <!-- end-user-doc -->
   * @param object the target of the switch.
   * @return the result of interpreting the object as an instance of '<em>Order by expression</em>'.
   * @see #doSwitch(org.eclipse.emf.ecore.EObject) doSwitch(EObject)
   * @generated
   */
  public T caseOrder_by_expression(Order_by_expression object)
  {
    return null;
  }

  /**
   * Returns the result of interpreting the object as an instance of '<em>Table sources</em>'.
   * <!-- begin-user-doc -->
   * This implementation returns null;
   * returning a non-null result will terminate the switch.
   * <!-- end-user-doc -->
   * @param object the target of the switch.
   * @return the result of interpreting the object as an instance of '<em>Table sources</em>'.
   * @see #doSwitch(org.eclipse.emf.ecore.EObject) doSwitch(EObject)
   * @generated
   */
  public T caseTable_sources(Table_sources object)
  {
    return null;
  }

  /**
   * Returns the result of interpreting the object as an instance of '<em>Table source</em>'.
   * <!-- begin-user-doc -->
   * This implementation returns null;
   * returning a non-null result will terminate the switch.
   * <!-- end-user-doc -->
   * @param object the target of the switch.
   * @return the result of interpreting the object as an instance of '<em>Table source</em>'.
   * @see #doSwitch(org.eclipse.emf.ecore.EObject) doSwitch(EObject)
   * @generated
   */
  public T caseTable_source(Table_source object)
  {
    return null;
  }

  /**
   * Returns the result of interpreting the object as an instance of '<em>Table source item joined</em>'.
   * <!-- begin-user-doc -->
   * This implementation returns null;
   * returning a non-null result will terminate the switch.
   * <!-- end-user-doc -->
   * @param object the target of the switch.
   * @return the result of interpreting the object as an instance of '<em>Table source item joined</em>'.
   * @see #doSwitch(org.eclipse.emf.ecore.EObject) doSwitch(EObject)
   * @generated
   */
  public T caseTable_source_item_joined(Table_source_item_joined object)
  {
    return null;
  }

  /**
   * Returns the result of interpreting the object as an instance of '<em>Join part</em>'.
   * <!-- begin-user-doc -->
   * This implementation returns null;
   * returning a non-null result will terminate the switch.
   * <!-- end-user-doc -->
   * @param object the target of the switch.
   * @return the result of interpreting the object as an instance of '<em>Join part</em>'.
   * @see #doSwitch(org.eclipse.emf.ecore.EObject) doSwitch(EObject)
   * @generated
   */
  public T caseJoin_part(Join_part object)
  {
    return null;
  }

  /**
   * Returns the result of interpreting the object as an instance of '<em>Search condition</em>'.
   * <!-- begin-user-doc -->
   * This implementation returns null;
   * returning a non-null result will terminate the switch.
   * <!-- end-user-doc -->
   * @param object the target of the switch.
   * @return the result of interpreting the object as an instance of '<em>Search condition</em>'.
   * @see #doSwitch(org.eclipse.emf.ecore.EObject) doSwitch(EObject)
   * @generated
   */
  public T caseSearch_condition(Search_condition object)
  {
    return null;
  }

  /**
   * Returns the result of interpreting the object as an instance of '<em>Search condition and</em>'.
   * <!-- begin-user-doc -->
   * This implementation returns null;
   * returning a non-null result will terminate the switch.
   * <!-- end-user-doc -->
   * @param object the target of the switch.
   * @return the result of interpreting the object as an instance of '<em>Search condition and</em>'.
   * @see #doSwitch(org.eclipse.emf.ecore.EObject) doSwitch(EObject)
   * @generated
   */
  public T caseSearch_condition_and(Search_condition_and object)
  {
    return null;
  }

  /**
   * Returns the result of interpreting the object as an instance of '<em>Search condition not</em>'.
   * <!-- begin-user-doc -->
   * This implementation returns null;
   * returning a non-null result will terminate the switch.
   * <!-- end-user-doc -->
   * @param object the target of the switch.
   * @return the result of interpreting the object as an instance of '<em>Search condition not</em>'.
   * @see #doSwitch(org.eclipse.emf.ecore.EObject) doSwitch(EObject)
   * @generated
   */
  public T caseSearch_condition_not(Search_condition_not object)
  {
    return null;
  }

  /**
   * Returns the result of interpreting the object as an instance of '<em>Predicate</em>'.
   * <!-- begin-user-doc -->
   * This implementation returns null;
   * returning a non-null result will terminate the switch.
   * <!-- end-user-doc -->
   * @param object the target of the switch.
   * @return the result of interpreting the object as an instance of '<em>Predicate</em>'.
   * @see #doSwitch(org.eclipse.emf.ecore.EObject) doSwitch(EObject)
   * @generated
   */
  public T casePredicate(Predicate object)
  {
    return null;
  }

  /**
   * Returns the result of interpreting the object as an instance of '<em>Expression</em>'.
   * <!-- begin-user-doc -->
   * This implementation returns null;
   * returning a non-null result will terminate the switch.
   * <!-- end-user-doc -->
   * @param object the target of the switch.
   * @return the result of interpreting the object as an instance of '<em>Expression</em>'.
   * @see #doSwitch(org.eclipse.emf.ecore.EObject) doSwitch(EObject)
   * @generated
   */
  public T caseExpression(Expression object)
  {
    return null;
  }

  /**
   * Returns the result of interpreting the object as an instance of '<em>Subquery</em>'.
   * <!-- begin-user-doc -->
   * This implementation returns null;
   * returning a non-null result will terminate the switch.
   * <!-- end-user-doc -->
   * @param object the target of the switch.
   * @return the result of interpreting the object as an instance of '<em>Subquery</em>'.
   * @see #doSwitch(org.eclipse.emf.ecore.EObject) doSwitch(EObject)
   * @generated
   */
  public T caseSubquery(Subquery object)
  {
    return null;
  }

  /**
   * Returns the result of interpreting the object as an instance of '<em>Coperator</em>'.
   * <!-- begin-user-doc -->
   * This implementation returns null;
   * returning a non-null result will terminate the switch.
   * <!-- end-user-doc -->
   * @param object the target of the switch.
   * @return the result of interpreting the object as an instance of '<em>Coperator</em>'.
   * @see #doSwitch(org.eclipse.emf.ecore.EObject) doSwitch(EObject)
   * @generated
   */
  public T caseC_operator(C_operator object)
  {
    return null;
  }

  /**
   * Returns the result of interpreting the object as an instance of '<em>Select list</em>'.
   * <!-- begin-user-doc -->
   * This implementation returns null;
   * returning a non-null result will terminate the switch.
   * <!-- end-user-doc -->
   * @param object the target of the switch.
   * @return the result of interpreting the object as an instance of '<em>Select list</em>'.
   * @see #doSwitch(org.eclipse.emf.ecore.EObject) doSwitch(EObject)
   * @generated
   */
  public T caseSelect_list(Select_list object)
  {
    return null;
  }

  /**
   * Returns the result of interpreting the object as an instance of '<em>Create agent parameter</em>'.
   * <!-- begin-user-doc -->
   * This implementation returns null;
   * returning a non-null result will terminate the switch.
   * <!-- end-user-doc -->
   * @param object the target of the switch.
   * @return the result of interpreting the object as an instance of '<em>Create agent parameter</em>'.
   * @see #doSwitch(org.eclipse.emf.ecore.EObject) doSwitch(EObject)
   * @generated
   */
  public T caseCreate_agent_parameter(Create_agent_parameter object)
  {
    return null;
  }

  /**
   * Returns the result of interpreting the object as an instance of '<em>Update agent parameter</em>'.
   * <!-- begin-user-doc -->
   * This implementation returns null;
   * returning a non-null result will terminate the switch.
   * <!-- end-user-doc -->
   * @param object the target of the switch.
   * @return the result of interpreting the object as an instance of '<em>Update agent parameter</em>'.
   * @see #doSwitch(org.eclipse.emf.ecore.EObject) doSwitch(EObject)
   * @generated
   */
  public T caseUpdate_agent_parameter(Update_agent_parameter object)
  {
    return null;
  }

  /**
   * Returns the result of interpreting the object as an instance of '<em>Delete agent parameter</em>'.
   * <!-- begin-user-doc -->
   * This implementation returns null;
   * returning a non-null result will terminate the switch.
   * <!-- end-user-doc -->
   * @param object the target of the switch.
   * @return the result of interpreting the object as an instance of '<em>Delete agent parameter</em>'.
   * @see #doSwitch(org.eclipse.emf.ecore.EObject) doSwitch(EObject)
   * @generated
   */
  public T caseDelete_agent_parameter(Delete_agent_parameter object)
  {
    return null;
  }

  /**
   * Returns the result of interpreting the object as an instance of '<em>Create agent type</em>'.
   * <!-- begin-user-doc -->
   * This implementation returns null;
   * returning a non-null result will terminate the switch.
   * <!-- end-user-doc -->
   * @param object the target of the switch.
   * @return the result of interpreting the object as an instance of '<em>Create agent type</em>'.
   * @see #doSwitch(org.eclipse.emf.ecore.EObject) doSwitch(EObject)
   * @generated
   */
  public T caseCreate_agent_type(Create_agent_type object)
  {
    return null;
  }

  /**
   * Returns the result of interpreting the object as an instance of '<em>Create agent</em>'.
   * <!-- begin-user-doc -->
   * This implementation returns null;
   * returning a non-null result will terminate the switch.
   * <!-- end-user-doc -->
   * @param object the target of the switch.
   * @return the result of interpreting the object as an instance of '<em>Create agent</em>'.
   * @see #doSwitch(org.eclipse.emf.ecore.EObject) doSwitch(EObject)
   * @generated
   */
  public T caseCreate_agent(Create_agent object)
  {
    return null;
  }

  /**
   * Returns the result of interpreting the object as an instance of '<em>EObject</em>'.
   * <!-- begin-user-doc -->
   * This implementation returns null;
   * returning a non-null result will terminate the switch, but this is the last case anyway.
   * <!-- end-user-doc -->
   * @param object the target of the switch.
   * @return the result of interpreting the object as an instance of '<em>EObject</em>'.
   * @see #doSwitch(org.eclipse.emf.ecore.EObject)
   * @generated
   */
  @Override
  public T defaultCase(EObject object)
  {
    return null;
  }

} //EtlclSwitch
