# Supplementary material for: A domain-specific language for managing ETL processes
Source: PeerJ Comput Sci. 2024 Jan 26;10:e1835. doi: 10.7717/peerj-cs.1835 (PMC10909202; doi:10.7717/peerj-cs.1835)
Supplement: Supplemental Information 1 — The source code archive contains all the necessary files to implement the language, including (i) the EtlCl.ecore file containing the ETLCL language’s Ecore metamodel; (ii) the EtlCl.xtext file containing the specification of the language’s concrete syntax; (iii) the EtlClGenerator.xtend file containing the specification of the M2T transformations; (iv) the src-gen folder containing the classes implementing the language’s lexical and syntax analyzers; and (v) the xtend-gen folder containing the classes implementing the M2T transformations. [file peerj-cs-10-1835-s001.zip › ETLCL_SRC_CODE/src-gen/etlcl/EtlClStandaloneSetupGenerated.java]

/*
 * generated by Xtext 2.20.0
 */
package org.xtext.example.etlcl;

import com.google.inject.Guice;
import com.google.inject.Injector;
import org.eclipse.emf.ecore.EPackage;
import org.eclipse.emf.ecore.resource.Resource;
import org.eclipse.xtext.ISetup;
import org.eclipse.xtext.common.TerminalsStandaloneSetup;
import org.eclipse.xtext.resource.IResourceFactory;
import org.eclipse.xtext.resource.IResourceServiceProvider;
import org.xtext.example.etlcl.etlcl.EtlclPackage;

@SuppressWarnings("all")
public class EtlClStandaloneSetupGenerated implements ISetup {

	@Override
	public Injector createInjectorAndDoEMFRegistration() {
		TerminalsStandaloneSetup.doSetup();

		Injector injector = createInjector();
		register(injector);
		return injector;
	}
	
	public Injector createInjector() {
		return Guice.createInjector(new EtlClRuntimeModule());
	}
	
	public void register(Injector injector) {
		if (!EPackage.Registry.INSTANCE.containsKey("http://www.xtext.org/example/etlcl/EtlCl")) {
			EPackage.Registry.INSTANCE.put("http://www.xtext.org/example/etlcl/EtlCl", EtlclPackage.eINSTANCE);
		}
		IResourceFactory resourceFactory = injector.getInstance(IResourceFactory.class);
		IResourceServiceProvider serviceProvider = injector.getInstance(IResourceServiceProvider.class);
		
		Resource.Factory.Registry.INSTANCE.getExtensionToFactoryMap().put("etlcl", resourceFactory);
		IResourceServiceProvider.Registry.INSTANCE.getExtensionToFactoryMap().put("etlcl", serviceProvider);
	}
}
