# Supplementary material for: A domain-specific language for managing ETL processes
Source: PeerJ Comput Sci. 2024 Jan 26;10:e1835. doi: 10.7717/peerj-cs.1835 (PMC10909202; doi:10.7717/peerj-cs.1835)
Supplement: Supplemental Information 1 — The source code archive contains all the necessary files to implement the language, including (i) the EtlCl.ecore file containing the ETLCL language’s Ecore metamodel; (ii) the EtlCl.xtext file containing the specification of the language’s concrete syntax; (iii) the EtlClGenerator.xtend file containing the specification of the M2T transformations; (iv) the src-gen folder containing the classes implementing the language’s lexical and syntax analyzers; and (v) the xtend-gen folder containing the classes implementing the M2T transformations. [file peerj-cs-10-1835-s001.zip › ETLCL_SRC_CODE/src-gen/etlcl/parser/antlr/EtlClParser.java]

/*
 * generated by Xtext 2.20.0
 */
package org.xtext.example.etlcl.parser.antlr;

import com.google.inject.Inject;
import org.eclipse.xtext.parser.antlr.AbstractAntlrParser;
import org.eclipse.xtext.parser.antlr.XtextTokenStream;
import org.xtext.example.etlcl.parser.antlr.internal.InternalEtlClParser;
import org.xtext.example.etlcl.services.EtlClGrammarAccess;

public class EtlClParser extends AbstractAntlrParser {

	@Inject
	private EtlClGrammarAccess grammarAccess;

	@Override
	protected void setInitialHiddenTokens(XtextTokenStream tokenStream) {
		tokenStream.setInitialHiddenTokens("RULE_WS", "RULE_ML_COMMENT", "RULE_SL_COMMENT");
	}
	

	@Override
	protected InternalEtlClParser createParser(XtextTokenStream stream) {
		return new InternalEtlClParser(stream, getGrammarAccess());
	}

	@Override 
	protected String getDefaultRuleName() {
		return "Model";
	}

	public EtlClGrammarAccess getGrammarAccess() {
		return this.grammarAccess;
	}

	public void setGrammarAccess(EtlClGrammarAccess grammarAccess) {
		this.grammarAccess = grammarAccess;
	}
}
