# Supplementary material for: A domain-specific language for managing ETL processes
Source: PeerJ Comput Sci. 2024 Jan 26;10:e1835. doi: 10.7717/peerj-cs.1835 (PMC10909202; doi:10.7717/peerj-cs.1835)
Supplement: Supplemental Information 1 — The source code archive contains all the necessary files to implement the language, including (i) the EtlCl.ecore file containing the ETLCL language’s Ecore metamodel; (ii) the EtlCl.xtext file containing the specification of the language’s concrete syntax; (iii) the EtlClGenerator.xtend file containing the specification of the M2T transformations; (iv) the src-gen folder containing the classes implementing the language’s lexical and syntax analyzers; and (v) the xtend-gen folder containing the classes implementing the M2T transformations. [file peerj-cs-10-1835-s001.zip › ETLCL_SRC_CODE/src-gen/etlcl/parser/antlr/internal/InternalEtlCl.g]

/*
 * generated by Xtext 2.20.0
 */
grammar InternalEtlCl;

options {
	superClass=AbstractInternalAntlrParser;
}

@lexer::header {
package org.xtext.example.etlcl.parser.antlr.internal;

// Hack: Use our own Lexer superclass by means of import. 
// Currently there is no other way to specify the superclass for the lexer.
import org.eclipse.xtext.parser.antlr.Lexer;
}

@parser::header {
package org.xtext.example.etlcl.parser.antlr.internal;

import org.eclipse.xtext.*;
import org.eclipse.xtext.parser.*;
import org.eclipse.xtext.parser.impl.*;
import org.eclipse.emf.ecore.util.EcoreUtil;
import org.eclipse.emf.ecore.EObject;
import org.eclipse.xtext.parser.antlr.AbstractInternalAntlrParser;
import org.eclipse.xtext.parser.antlr.XtextTokenStream;
import org.eclipse.xtext.parser.antlr.XtextTokenStream.HiddenTokens;
import org.eclipse.xtext.parser.antlr.AntlrDatatypeRuleToken;
import org.xtext.example.etlcl.services.EtlClGrammarAccess;

}

@parser::members {

 	private EtlClGrammarAccess grammarAccess;

    public InternalEtlClParser(TokenStream input, EtlClGrammarAccess grammarAccess) {
        this(input);
        this.grammarAccess = grammarAccess;
        registerRules(grammarAccess.getGrammar());
    }

    @Override
    protected String getFirstRuleName() {
    	return "Model";
   	}

   	@Override
   	protected EtlClGrammarAccess getGrammarAccess() {
   		return grammarAccess;
   	}

}

@rulecatch {
    catch (RecognitionException re) {
        recover(input,re);
        appendSkippedTokens();
    }
}

// Entry rule entryRuleModel
entryRuleModel returns [EObject current=null]:
	{ newCompositeNode(grammarAccess.getModelRule()); }
	iv_ruleModel=ruleModel
	{ $current=$iv_ruleModel.current; }
	EOF;

// Rule Model
ruleModel returns [EObject current=null]
@init {
	enterRule();
}
@after {
	leaveRule();
}:
	(
		(
			{
				newCompositeNode(grammarAccess.getModelAccess().getElementsClausesParserRuleCall_0());
			}
			lv_Elements_0_0=ruleClauses
			{
				if ($current==null) {
					$current = createModelElementForParent(grammarAccess.getModelRule());
				}
				add(
					$current,
					"Elements",
					lv_Elements_0_0,
					"org.xtext.example.etlcl.EtlCl.Clauses");
				afterParserOrEnumRuleCall();
			}
		)
	)*
;

// Entry rule entryRuleClauses
entryRuleClauses returns [EObject current=null]:
	{ newCompositeNode(grammarAccess.getClausesRule()); }
	iv_ruleClauses=ruleClauses
	{ $current=$iv_ruleClauses.current; }
	EOF;

// Rule Clauses
ruleClauses returns [EObject current=null]
@init {
	enterRule();
}
@after {
	leaveRule();
}:
	(
		{
			newCompositeNode(grammarAccess.getClausesAccess().getCreate_tableParserRuleCall_0());
		}
		this_Create_table_0=ruleCreate_table
		{
			$current = $this_Create_table_0.current;
			afterParserOrEnumRuleCall();
		}
		    |
		{
			newCompositeNode(grammarAccess.getClausesAccess().getSelect_statementParserRuleCall_1());
		}
		this_Select_statement_1=ruleSelect_statement
		{
			$current = $this_Select_statement_1.current;
			afterParserOrEnumRuleCall();
		}
		    |
		{
			newCompositeNode(grammarAccess.getClausesAccess().getInsert_statementParserRuleCall_2());
		}
		this_Insert_statement_2=ruleInsert_statement
		{
			$current = $this_Insert_statement_2.current;
			afterParserOrEnumRuleCall();
		}
		    |
		{
			newCompositeNode(grammarAccess.getClausesAccess().getUpdate_statementParserRuleCall_3());
		}
		this_Update_statement_3=ruleUpdate_statement
		{
			$current = $this_Update_statement_3.current;
			afterParserOrEnumRuleCall();
		}
		    |
		{
			newCompositeNode(grammarAccess.getClausesAccess().getDelete_statementParserRuleCall_4());
		}
		this_Delete_statement_4=ruleDelete_statement
		{
			$current = $this_Delete_statement_4.current;
			afterParserOrEnumRuleCall();
		}
		    |
		{
			newCompositeNode(grammarAccess.getClausesAccess().getTruncate_statementParserRuleCall_5());
		}
		this_Truncate_statement_5=ruleTruncate_statement
		{
			$current = $this_Truncate_statement_5.current;
			afterParserOrEnumRuleCall();
		}
		    |
		{
			newCompositeNode(grammarAccess.getClausesAccess().getCursorParserRuleCall_6());
		}
		this_Cursor_6=ruleCursor
		{
			$current = $this_Cursor_6.current;
			afterParserOrEnumRuleCall();
		}
		    |
		{
			newCompositeNode(grammarAccess.getClausesAccess().getFlowParserRuleCall_7());
		}
		this_Flow_7=ruleFlow
		{
			$current = $this_Flow_7.current;
			afterParserOrEnumRuleCall();
		}
		    |
		{
			newCompositeNode(grammarAccess.getClausesAccess().getSortParserRuleCall_8());
		}
		this_Sort_8=ruleSort
		{
			$current = $this_Sort_8.current;
			afterParserOrEnumRuleCall();
		}
		    |
		{
			newCompositeNode(grammarAccess.getClausesAccess().getUnionParserRuleCall_9());
		}
		this_Union_9=ruleUnion
		{
			$current = $this_Union_9.current;
			afterParserOrEnumRuleCall();
		}
		    |
		{
			newCompositeNode(grammarAccess.getClausesAccess().getSCD2ParserRuleCall_10());
		}
		this_SCD2_10=ruleSCD2
		{
			$current = $this_SCD2_10.current;
			afterParserOrEnumRuleCall();
		}
		    |
		{
			newCompositeNode(grammarAccess.getClausesAccess().getSCD4ParserRuleCall_11());
		}
		this_SCD4_11=ruleSCD4
		{
			$current = $this_SCD4_11.current;
			afterParserOrEnumRuleCall();
		}
		    |
		{
			newCompositeNode(grammarAccess.getClausesAccess().getConfigurationParserRuleCall_12());
		}
		this_Configuration_12=ruleConfiguration
		{
			$current = $this_Configuration_12.current;
			afterParserOrEnumRuleCall();
		}
		    |
		{
			newCompositeNode(grammarAccess.getClausesAccess().getRun_configurationParserRuleCall_13());
		}
		this_Run_configuration_13=ruleRun_configuration
		{
			$current = $this_Run_configuration_13.current;
			afterParserOrEnumRuleCall();
		}
		    |
		{
			newCompositeNode(grammarAccess.getClausesAccess().getRun_taskParserRuleCall_14());
		}
		this_Run_task_14=ruleRun_task
		{
			$current = $this_Run_task_14.current;
			afterParserOrEnumRuleCall();
		}
		    |
		{
			newCompositeNode(grammarAccess.getClausesAccess().getRun_groupParserRuleCall_15());
		}
		this_Run_group_15=ruleRun_group
		{
			$current = $this_Run_group_15.current;
			afterParserOrEnumRuleCall();
		}
		    |
		{
			newCompositeNode(grammarAccess.getClausesAccess().getRun_loadParserRuleCall_16());
		}
		this_Run_load_16=ruleRun_load
		{
			$current = $this_Run_load_16.current;
			afterParserOrEnumRuleCall();
		}
		    |
		{
			newCompositeNode(grammarAccess.getClausesAccess().getCreate_taskParserRuleCall_17());
		}
		this_Create_task_17=ruleCreate_task
		{
			$current = $this_Create_task_17.current;
			afterParserOrEnumRuleCall();
		}
		    |
		{
			newCompositeNode(grammarAccess.getClausesAccess().getUpdate_taskParserRuleCall_18());
		}
		this_Update_task_18=ruleUpdate_task
		{
			$current = $this_Update_task_18.current;
			afterParserOrEnumRuleCall();
		}
		    |
		{
			newCompositeNode(grammarAccess.getClausesAccess().getDelete_taskParserRuleCall_19());
		}
		this_Delete_task_19=ruleDelete_task
		{
			$current = $this_Delete_task_19.current;
			afterParserOrEnumRuleCall();
		}
		    |
		{
			newCompositeNode(grammarAccess.getClausesAccess().getDb_typeParserRuleCall_20());
		}
		this_Db_type_20=ruleDb_type
		{
			$current = $this_Db_type_20.current;
			afterParserOrEnumRuleCall();
		}
		    |
		{
			newCompositeNode(grammarAccess.getClausesAccess().getCreate_groupParserRuleCall_21());
		}
		this_Create_group_21=ruleCreate_group
		{
			$current = $this_Create_group_21.current;
			afterParserOrEnumRuleCall();
		}
		    |
		{
			newCompositeNode(grammarAccess.getClausesAccess().getUpdate_groupParserRuleCall_22());
		}
		this_Update_group_22=ruleUpdate_group
		{
			$current = $this_Update_group_22.current;
			afterParserOrEnumRuleCall();
		}
		    |
		{
			newCompositeNode(grammarAccess.getClausesAccess().getDelete_groupParserRuleCall_23());
		}
		this_Delete_group_23=ruleDelete_group
		{
			$current = $this_Delete_group_23.current;
			afterParserOrEnumRuleCall();
		}
		    |
		{
			newCompositeNode(grammarAccess.getClausesAccess().getCreate_user_groupParserRuleCall_24());
		}
		this_Create_user_group_24=ruleCreate_user_group
		{
			$current = $this_Create_user_group_24.current;
			afterParserOrEnumRuleCall();
		}
		    |
		{
			newCompositeNode(grammarAccess.getClausesAccess().getUpdate_user_groupParserRuleCall_25());
		}
		this_Update_user_group_25=ruleUpdate_user_group
		{
			$current = $this_Update_user_group_25.current;
			afterParserOrEnumRuleCall();
		}
		    |
		{
			newCompositeNode(grammarAccess.getClausesAccess().getDelete_user_groupParserRuleCall_26());
		}
		this_Delete_user_group_26=ruleDelete_user_group
		{
			$current = $this_Delete_user_group_26.current;
			afterParserOrEnumRuleCall();
		}
		    |
		{
			newCompositeNode(grammarAccess.getClausesAccess().getCreate_userParserRuleCall_27());
		}
		this_Create_user_27=ruleCreate_user
		{
			$current = $this_Create_user_27.current;
			afterParserOrEnumRuleCall();
		}
		    |
		{
			newCompositeNode(grammarAccess.getClausesAccess().getUpdate_userParserRuleCall_28());
		}
		this_Update_user_28=ruleUpdate_user
		{
			$current = $this_Update_user_28.current;
			afterParserOrEnumRuleCall();
		}
		    |
		{
			newCompositeNode(grammarAccess.getClausesAccess().getDelete_userParserRuleCall_29());
		}
		this_Delete_user_29=ruleDelete_user
		{
			$current = $this_Delete_user_29.current;
			afterParserOrEnumRuleCall();
		}
		    |
		{
			newCompositeNode(grammarAccess.getClausesAccess().getCreate_contextParserRuleCall_30());
		}
		this_Create_context_30=ruleCreate_context
		{
			$current = $this_Create_context_30.current;
			afterParserOrEnumRuleCall();
		}
		    |
		{
			newCompositeNode(grammarAccess.getClausesAccess().getUpdate_contextParserRuleCall_31());
		}
		this_Update_context_31=ruleUpdate_context
		{
			$current = $this_Update_context_31.current;
			afterParserOrEnumRuleCall();
		}
		    |
		{
			newCompositeNode(grammarAccess.getClausesAccess().getDelete_contextParserRuleCall_32());
		}
		this_Delete_context_32=ruleDelete_context
		{
			$current = $this_Delete_context_32.current;
			afterParserOrEnumRuleCall();
		}
		    |
		{
			newCompositeNode(grammarAccess.getClausesAccess().getCreate_environmentParserRuleCall_33());
		}
		this_Create_environment_33=ruleCreate_environment
		{
			$current = $this_Create_environment_33.current;
			afterParserOrEnumRuleCall();
		}
		    |
		{
			newCompositeNode(grammarAccess.getClausesAccess().getUpdate_environmentParserRuleCall_34());
		}
		this_Update_environment_34=ruleUpdate_environment
		{
			$current = $this_Update_environment_34.current;
			afterParserOrEnumRuleCall();
		}
		    |
		{
			newCompositeNode(grammarAccess.getClausesAccess().getDelete_environmentParserRuleCall_35());
		}
		this_Delete_environment_35=ruleDelete_environment
		{
			$current = $this_Delete_environment_35.current;
			afterParserOrEnumRuleCall();
		}
		    |
		{
			newCompositeNode(grammarAccess.getClausesAccess().getCreate_loadParserRuleCall_36());
		}
		this_Create_load_36=ruleCreate_load
		{
			$current = $this_Create_load_36.current;
			afterParserOrEnumRuleCall();
		}
		    |
		{
			newCompositeNode(grammarAccess.getClausesAccess().getCreate_schedulerParserRuleCall_37());
		}
		this_Create_scheduler_37=ruleCreate_scheduler
		{
			$current = $this_Create_scheduler_37.current;
			afterParserOrEnumRuleCall();
		}
		    |
		{
			newCompositeNode(grammarAccess.getClausesAccess().getUpdate_schedulerParserRuleCall_38());
		}
		this_Update_scheduler_38=ruleUpdate_scheduler
		{
			$current = $this_Update_scheduler_38.current;
			afterParserOrEnumRuleCall();
		}
		    |
		{
			newCompositeNode(grammarAccess.getClausesAccess().getDelete_schedulerParserRuleCall_39());
		}
		this_Delete_scheduler_39=ruleDelete_scheduler
		{
			$current = $this_Delete_scheduler_39.current;
			afterParserOrEnumRuleCall();
		}
		    |
		{
			newCompositeNode(grammarAccess.getClausesAccess().getCreate_agent_parameterParserRuleCall_40());
		}
		this_Create_agent_parameter_40=ruleCreate_agent_parameter
		{
			$current = $this_Create_agent_parameter_40.current;
			afterParserOrEnumRuleCall();
		}
		    |
		{
			newCompositeNode(grammarAccess.getClausesAccess().getUpdate_agent_parameterParserRuleCall_41());
		}
		this_Update_agent_parameter_41=ruleUpdate_agent_parameter
		{
			$current = $this_Update_agent_parameter_41.current;
			afterParserOrEnumRuleCall();
		}
		    |
		{
			newCompositeNode(grammarAccess.getClausesAccess().getDelete_agent_parameterParserRuleCall_42());
		}
		this_Delete_agent_parameter_42=ruleDelete_agent_parameter
		{
			$current = $this_Delete_agent_parameter_42.current;
			afterParserOrEnumRuleCall();
		}
		    |
		{
			newCompositeNode(grammarAccess.getClausesAccess().getCreate_agentParserRuleCall_43());
		}
		this_Create_agent_43=ruleCreate_agent
		{
			$current = $this_Create_agent_43.current;
			afterParserOrEnumRuleCall();
		}
		    |
		{
			newCompositeNode(grammarAccess.getClausesAccess().getCreate_domainParserRuleCall_44());
		}
		this_Create_domain_44=ruleCreate_domain
		{
			$current = $this_Create_domain_44.current;
			afterParserOrEnumRuleCall();
		}
		    |
		{
			newCompositeNode(grammarAccess.getClausesAccess().getUpdate_domainParserRuleCall_45());
		}
		this_Update_domain_45=ruleUpdate_domain
		{
			$current = $this_Update_domain_45.current;
			afterParserOrEnumRuleCall();
		}
		    |
		{
			newCompositeNode(grammarAccess.getClausesAccess().getDelete_domainParserRuleCall_46());
		}
		this_Delete_domain_46=ruleDelete_domain
		{
			$current = $this_Delete_domain_46.current;
			afterParserOrEnumRuleCall();
		}
		    |
		{
			newCompositeNode(grammarAccess.getClausesAccess().getCreate_task_dependencyParserRuleCall_47());
		}
		this_Create_task_dependency_47=ruleCreate_task_dependency
		{
			$current = $this_Create_task_dependency_47.current;
			afterParserOrEnumRuleCall();
		}
		    |
		{
			newCompositeNode(grammarAccess.getClausesAccess().getCreate_group_dependencyParserRuleCall_48());
		}
		this_Create_group_dependency_48=ruleCreate_group_dependency
		{
			$current = $this_Create_group_dependency_48.current;
			afterParserOrEnumRuleCall();
		}
		    |
		{
			newCompositeNode(grammarAccess.getClausesAccess().getCreate_agent_typeParserRuleCall_49());
		}
		this_Create_agent_type_49=ruleCreate_agent_type
		{
			$current = $this_Create_agent_type_49.current;
			afterParserOrEnumRuleCall();
		}
		    |
		{
			newCompositeNode(grammarAccess.getClausesAccess().getCreate_scheduler_typeParserRuleCall_50());
		}
		this_Create_scheduler_type_50=ruleCreate_scheduler_type
		{
			$current = $this_Create_scheduler_type_50.current;
			afterParserOrEnumRuleCall();
		}
	)
;

// Entry rule entryRuleConfiguration
entryRuleConfiguration returns [EObject current=null]:
	{ newCompositeNode(grammarAccess.getConfigurationRule()); }
	iv_ruleConfiguration=ruleConfiguration
	{ $current=$iv_ruleConfiguration.current; }
	EOF;

// Rule Configuration
ruleConfiguration returns [EObject current=null]
@init {
	enterRule();
}
@after {
	leaveRule();
}:
	(
		(
			(
				lv_name_0_0=RULE_ID
				{
					newLeafNode(lv_name_0_0, grammarAccess.getConfigurationAccess().getNameIDTerminalRuleCall_0_0());
				}
				{
					if ($current==null) {
						$current = createModelElement(grammarAccess.getConfigurationRule());
					}
					setWithLastConsumed(
						$current,
						"name",
						lv_name_0_0,
						"org.eclipse.xtext.common.Terminals.ID");
				}
			)
		)
		otherlv_1='.CREATE_CONFIGURATION'
		{
			newLeafNode(otherlv_1, grammarAccess.getConfigurationAccess().getCREATE_CONFIGURATIONKeyword_1());
		}
		otherlv_2='('
		{
			newLeafNode(otherlv_2, grammarAccess.getConfigurationAccess().getLeftParenthesisKeyword_2());
		}
		(
			otherlv_3='ETL_TOOL:'
			{
				newLeafNode(otherlv_3, grammarAccess.getConfigurationAccess().getETL_TOOLKeyword_3_0());
			}
			(
				(
					{
						newCompositeNode(grammarAccess.getConfigurationAccess().getEtl_tool_nameEtl_tool_nameParserRuleCall_3_1_0());
					}
					lv_etl_tool_name_4_0=ruleEtl_tool_name
					{
						if ($current==null) {
							$current = createModelElementForParent(grammarAccess.getConfigurationRule());
						}
						set(
							$current,
							"etl_tool_name",
							lv_etl_tool_name_4_0,
							"org.xtext.example.etlcl.EtlCl.Etl_tool_name");
						afterParserOrEnumRuleCall();
					}
				)
			)
		)
		otherlv_5=','
		{
			newLeafNode(otherlv_5, grammarAccess.getConfigurationAccess().getCommaKeyword_4());
		}
		(
			otherlv_6='ETL_TOOL_V:'
			{
				newLeafNode(otherlv_6, grammarAccess.getConfigurationAccess().getETL_TOOL_VKeyword_5_0());
			}
			(
				(
					lv_etltv_7_0=RULE_STRING
					{
						newLeafNode(lv_etltv_7_0, grammarAccess.getConfigurationAccess().getEtltvSTRINGTerminalRuleCall_5_1_0());
					}
					{
						if ($current==null) {
							$current = createModelElement(grammarAccess.getConfigurationRule());
						}
						setWithLastConsumed(
							$current,
							"etltv",
							lv_etltv_7_0,
							"org.eclipse.xtext.common.Terminals.STRING");
					}
				)
			)
		)
		otherlv_8=','
		{
			newLeafNode(otherlv_8, grammarAccess.getConfigurationAccess().getCommaKeyword_6());
		}
		(
			otherlv_9='ETL_SERVER_ADDRESS:'
			{
				newLeafNode(otherlv_9, grammarAccess.getConfigurationAccess().getETL_SERVER_ADDRESSKeyword_7_0());
			}
			(
				(
					lv_etl_server_address_10_0=RULE_STRING
					{
						newLeafNode(lv_etl_server_address_10_0, grammarAccess.getConfigurationAccess().getEtl_server_addressSTRINGTerminalRuleCall_7_1_0());
					}
					{
						if ($current==null) {
							$current = createModelElement(grammarAccess.getConfigurationRule());
						}
						setWithLastConsumed(
							$current,
							"etl_server_address",
							lv_etl_server_address_10_0,
							"org.eclipse.xtext.common.Terminals.STRING");
					}
				)
			)
		)
		otherlv_11=','
		{
			newLeafNode(otherlv_11, grammarAccess.getConfigurationAccess().getCommaKeyword_8());
		}
		(
			otherlv_12='ETL_SERVER_OS:'
			{
				newLeafNode(otherlv_12, grammarAccess.getConfigurationAccess().getETL_SERVER_OSKeyword_9_0());
			}
			(
				(
					{
						newCompositeNode(grammarAccess.getConfigurationAccess().getEtl_server_osOs_nameParserRuleCall_9_1_0());
					}
					lv_etl_server_os_13_0=ruleOs_name
					{
						if ($current==null) {
							$current = createModelElementForParent(grammarAccess.getConfigurationRule());
						}
						set(
							$current,
							"etl_server_os",
							lv_etl_server_os_13_0,
							"org.xtext.example.etlcl.EtlCl.Os_name");
						afterParserOrEnumRuleCall();
					}
				)
			)
		)
		otherlv_14=','
		{
			newLeafNode(otherlv_14, grammarAccess.getConfigurationAccess().getCommaKeyword_10());
		}
		(
			otherlv_15='ETL_AUTHETIFICATION:'
			{
				newLeafNode(otherlv_15, grammarAccess.getConfigurationAccess().getETL_AUTHETIFICATIONKeyword_11_0());
			}
			(
				(
					lv_etl_auth_16_0=RULE_STRING
					{
						newLeafNode(lv_etl_auth_16_0, grammarAccess.getConfigurationAccess().getEtl_authSTRINGTerminalRuleCall_11_1_0());
					}
					{
						if ($current==null) {
							$current = createModelElement(grammarAccess.getConfigurationRule());
						}
						setWithLastConsumed(
							$current,
							"etl_auth",
							lv_etl_auth_16_0,
							"org.eclipse.xtext.common.Terminals.STRING");
					}
				)
			)
		)
		otherlv_17=','
		{
			newLeafNode(otherlv_17, grammarAccess.getConfigurationAccess().getCommaKeyword_12());
		}
		(
			otherlv_18='DWH_DB:'
			{
				newLeafNode(otherlv_18, grammarAccess.getConfigurationAccess().getDWH_DBKeyword_13_0());
			}
			(
				(
					{
						newCompositeNode(grammarAccess.getConfigurationAccess().getDwh_dbDb_typeParserRuleCall_13_1_0());
					}
					lv_dwh_db_19_0=ruleDb_type
					{
						if ($current==null) {
							$current = createModelElementForParent(grammarAccess.getConfigurationRule());
						}
						set(
							$current,
							"dwh_db",
							lv_dwh_db_19_0,
							"org.xtext.example.etlcl.EtlCl.Db_type");
						afterParserOrEnumRuleCall();
					}
				)
			)
		)
		otherlv_20=','
		{
			newLeafNode(otherlv_20, grammarAccess.getConfigurationAccess().getCommaKeyword_14());
		}
		(
			otherlv_21='DWH_DB_V:'
			{
				newLeafNode(otherlv_21, grammarAccess.getConfigurationAccess().getDWH_DB_VKeyword_15_0());
			}
			(
				(
					lv_dwh_db_v_22_0=RULE_STRING
					{
						newLeafNode(lv_dwh_db_v_22_0, grammarAccess.getConfigurationAccess().getDwh_db_vSTRINGTerminalRuleCall_15_1_0());
					}
					{
						if ($current==null) {
							$current = createModelElement(grammarAccess.getConfigurationRule());
						}
						setWithLastConsumed(
							$current,
							"dwh_db_v",
							lv_dwh_db_v_22_0,
							"org.eclipse.xtext.common.Terminals.STRING");
					}
				)
			)
		)
		otherlv_23=','
		{
			newLeafNode(otherlv_23, grammarAccess.getConfigurationAccess().getCommaKeyword_16());
		}
		(
			otherlv_24='DWH_DB_ADDRESS:'
			{
				newLeafNode(otherlv_24, grammarAccess.getConfigurationAccess().getDWH_DB_ADDRESSKeyword_17_0());
			}
			(
				(
					lv_dwh_addrss_25_0=RULE_STRING
					{
						newLeafNode(lv_dwh_addrss_25_0, grammarAccess.getConfigurationAccess().getDwh_addrssSTRINGTerminalRuleCall_17_1_0());
					}
					{
						if ($current==null) {
							$current = createModelElement(grammarAccess.getConfigurationRule());
						}
						setWithLastConsumed(
							$current,
							"dwh_addrss",
							lv_dwh_addrss_25_0,
							"org.eclipse.xtext.common.Terminals.STRING");
					}
				)
			)
		)
		otherlv_26=','
		{
			newLeafNode(otherlv_26, grammarAccess.getConfigurationAccess().getCommaKeyword_18());
		}
		(
			otherlv_27='DWH_DB_OS:'
			{
				newLeafNode(otherlv_27, grammarAccess.getConfigurationAccess().getDWH_DB_OSKeyword_19_0());
			}
			(
				(
					{
						newCompositeNode(grammarAccess.getConfigurationAccess().getDwh_db_osOs_nameParserRuleCall_19_1_0());
					}
					lv_dwh_db_os_28_0=ruleOs_name
					{
						if ($current==null) {
							$current = createModelElementForParent(grammarAccess.getConfigurationRule());
						}
						set(
							$current,
							"dwh_db_os",
							lv_dwh_db_os_28_0,
							"org.xtext.example.etlcl.EtlCl.Os_name");
						afterParserOrEnumRuleCall();
					}
				)
			)
		)
		otherlv_29=','
		{
			newLeafNode(otherlv_29, grammarAccess.getConfigurationAccess().getCommaKeyword_20());
		}
		(
			otherlv_30='DWH_DB_AUTH:'
			{
				newLeafNode(otherlv_30, grammarAccess.getConfigurationAccess().getDWH_DB_AUTHKeyword_21_0());
			}
			(
				(
					lv_dwh_db_auth_31_0=RULE_STRING
					{
						newLeafNode(lv_dwh_db_auth_31_0, grammarAccess.getConfigurationAccess().getDwh_db_authSTRINGTerminalRuleCall_21_1_0());
					}
					{
						if ($current==null) {
							$current = createModelElement(grammarAccess.getConfigurationRule());
						}
						setWithLastConsumed(
							$current,
							"dwh_db_auth",
							lv_dwh_db_auth_31_0,
							"org.eclipse.xtext.common.Terminals.STRING");
					}
				)
			)
		)
		otherlv_32=','
		{
			newLeafNode(otherlv_32, grammarAccess.getConfigurationAccess().getCommaKeyword_22());
		}
		(
			otherlv_33='ENVIRONMENT:'
			{
				newLeafNode(otherlv_33, grammarAccess.getConfigurationAccess().getENVIRONMENTKeyword_23_0());
			}
			(
				(
					{
						newCompositeNode(grammarAccess.getConfigurationAccess().getEnvEvironment_nameParserRuleCall_23_1_0());
					}
					lv_env_34_0=ruleEvironment_name
					{
						if ($current==null) {
							$current = createModelElementForParent(grammarAccess.getConfigurationRule());
						}
						set(
							$current,
							"env",
							lv_env_34_0,
							"org.xtext.example.etlcl.EtlCl.Evironment_name");
						afterParserOrEnumRuleCall();
					}
				)
			)
		)
		otherlv_35=','
		{
			newLeafNode(otherlv_35, grammarAccess.getConfigurationAccess().getCommaKeyword_24());
		}
		(
			otherlv_36='ENVIRONMENT_DESC:'
			{
				newLeafNode(otherlv_36, grammarAccess.getConfigurationAccess().getENVIRONMENT_DESCKeyword_25_0());
			}
			(
				(
					lv_env_desc_37_0=RULE_STRING
					{
						newLeafNode(lv_env_desc_37_0, grammarAccess.getConfigurationAccess().getEnv_descSTRINGTerminalRuleCall_25_1_0());
					}
					{
						if ($current==null) {
							$current = createModelElement(grammarAccess.getConfigurationRule());
						}
						setWithLastConsumed(
							$current,
							"env_desc",
							lv_env_desc_37_0,
							"org.eclipse.xtext.common.Terminals.STRING");
					}
				)
			)
		)
		otherlv_38=');'
		{
			newLeafNode(otherlv_38, grammarAccess.getConfigurationAccess().getRightParenthesisSemicolonKeyword_26());
		}
	)
;

// Entry rule entryRuleRun_configuration
entryRuleRun_configuration returns [EObject current=null]:
	{ newCompositeNode(grammarAccess.getRun_configurationRule()); }
	iv_ruleRun_configuration=ruleRun_configuration
	{ $current=$iv_ruleRun_configuration.current; }
	EOF;

// Rule Run_configuration
ruleRun_configuration returns [EObject current=null]
@init {
	enterRule();
}
@after {
	leaveRule();
}:
	(
		(
			(
				{
					if ($current==null) {
						$current = createModelElement(grammarAccess.getRun_configurationRule());
					}
				}
				otherlv_0=RULE_ID
				{
					newLeafNode(otherlv_0, grammarAccess.getRun_configurationAccess().getConfigurationConfigurationCrossReference_0_0());
				}
			)
		)
		(
			(
				lv_config_1_0='.RUN_CONFIGURATION();'
				{
					newLeafNode(lv_config_1_0, grammarAccess.getRun_configurationAccess().getConfigRUN_CONFIGURATIONKeyword_1_0());
				}
				{
					if ($current==null) {
						$current = createModelElement(grammarAccess.getRun_configurationRule());
					}
					setWithLastConsumed($current, "config", true, ".RUN_CONFIGURATION();");
				}
			)
		)
	)
;

// Entry rule entryRuleEvironment_name
entryRuleEvironment_name returns [EObject current=null]:
	{ newCompositeNode(grammarAccess.getEvironment_nameRule()); }
	iv_ruleEvironment_name=ruleEvironment_name
	{ $current=$iv_ruleEvironment_name.current; }
	EOF;

// Rule Evironment_name
ruleEvironment_name returns [EObject current=null]
@init {
	enterRule();
}
@after {
	leaveRule();
}:
	(
		(
			lv_name_0_0=RULE_STRING
			{
				newLeafNode(lv_name_0_0, grammarAccess.getEvironment_nameAccess().getNameSTRINGTerminalRuleCall_0());
			}
			{
				if ($current==null) {
					$current = createModelElement(grammarAccess.getEvironment_nameRule());
				}
				setWithLastConsumed(
					$current,
					"name",
					lv_name_0_0,
					"org.eclipse.xtext.common.Terminals.STRING");
			}
		)
	)
;

// Entry rule entryRuleOs_name
entryRuleOs_name returns [EObject current=null]:
	{ newCompositeNode(grammarAccess.getOs_nameRule()); }
	iv_ruleOs_name=ruleOs_name
	{ $current=$iv_ruleOs_name.current; }
	EOF;

// Rule Os_name
ruleOs_name returns [EObject current=null]
@init {
	enterRule();
}
@after {
	leaveRule();
}:
	(
		(
			lv_name_0_0=RULE_ID
			{
				newLeafNode(lv_name_0_0, grammarAccess.getOs_nameAccess().getNameIDTerminalRuleCall_0());
			}
			{
				if ($current==null) {
					$current = createModelElement(grammarAccess.getOs_nameRule());
				}
				setWithLastConsumed(
					$current,
					"name",
					lv_name_0_0,
					"org.eclipse.xtext.common.Terminals.ID");
			}
		)
	)
;

// Entry rule entryRuleCreate_domain
entryRuleCreate_domain returns [EObject current=null]:
	{ newCompositeNode(grammarAccess.getCreate_domainRule()); }
	iv_ruleCreate_domain=ruleCreate_domain
	{ $current=$iv_ruleCreate_domain.current; }
	EOF;

// Rule Create_domain
ruleCreate_domain returns [EObject current=null]
@init {
	enterRule();
}
@after {
	leaveRule();
}:
	(
		(
			(
				lv_name_0_0=RULE_ID
				{
					newLeafNode(lv_name_0_0, grammarAccess.getCreate_domainAccess().getNameIDTerminalRuleCall_0_0());
				}
				{
					if ($current==null) {
						$current = createModelElement(grammarAccess.getCreate_domainRule());
					}
					setWithLastConsumed(
						$current,
						"name",
						lv_name_0_0,
						"org.eclipse.xtext.common.Terminals.ID");
				}
			)
		)
		otherlv_1='.CREATE_DOMAIN'
		{
			newLeafNode(otherlv_1, grammarAccess.getCreate_domainAccess().getCREATE_DOMAINKeyword_1());
		}
		otherlv_2='('
		{
			newLeafNode(otherlv_2, grammarAccess.getCreate_domainAccess().getLeftParenthesisKeyword_2());
		}
		(
			otherlv_3='DOMAIN_DESCRIPTION:'
			{
				newLeafNode(otherlv_3, grammarAccess.getCreate_domainAccess().getDOMAIN_DESCRIPTIONKeyword_3_0());
			}
			(
				(
					lv_desc_4_0=RULE_STRING
					{
						newLeafNode(lv_desc_4_0, grammarAccess.getCreate_domainAccess().getDescSTRINGTerminalRuleCall_3_1_0());
					}
					{
						if ($current==null) {
							$current = createModelElement(grammarAccess.getCreate_domainRule());
						}
						setWithLastConsumed(
							$current,
							"desc",
							lv_desc_4_0,
							"org.eclipse.xtext.common.Terminals.STRING");
					}
				)
			)
		)?
		otherlv_5=');'
		{
			newLeafNode(otherlv_5, grammarAccess.getCreate_domainAccess().getRightParenthesisSemicolonKeyword_4());
		}
	)
;

// Entry rule entryRuleUpdate_domain
entryRuleUpdate_domain returns [EObject current=null]:
	{ newCompositeNode(grammarAccess.getUpdate_domainRule()); }
	iv_ruleUpdate_domain=ruleUpdate_domain
	{ $current=$iv_ruleUpdate_domain.current; }
	EOF;

// Rule Update_domain
ruleUpdate_domain returns [EObject current=null]
@init {
	enterRule();
}
@after {
	leaveRule();
}:
	(
		(
			(
				{
					if ($current==null) {
						$current = createModelElement(grammarAccess.getUpdate_domainRule());
					}
				}
				otherlv_0=RULE_ID
				{
					newLeafNode(otherlv_0, grammarAccess.getUpdate_domainAccess().getDomainCreate_domainCrossReference_0_0());
				}
			)
		)
		otherlv_1='.UPDATE_DOMAIN('
		{
			newLeafNode(otherlv_1, grammarAccess.getUpdate_domainAccess().getUPDATE_DOMAINKeyword_1());
		}
		(
			otherlv_2='DOMAIN_DESCRIPTION:'
			{
				newLeafNode(otherlv_2, grammarAccess.getUpdate_domainAccess().getDOMAIN_DESCRIPTIONKeyword_2_0());
			}
			(
				(
					lv_desc_3_0=RULE_STRING
					{
						newLeafNode(lv_desc_3_0, grammarAccess.getUpdate_domainAccess().getDescSTRINGTerminalRuleCall_2_1_0());
					}
					{
						if ($current==null) {
							$current = createModelElement(grammarAccess.getUpdate_domainRule());
						}
						setWithLastConsumed(
							$current,
							"desc",
							lv_desc_3_0,
							"org.eclipse.xtext.common.Terminals.STRING");
					}
				)
			)
		)
		otherlv_4=');'
		{
			newLeafNode(otherlv_4, grammarAccess.getUpdate_domainAccess().getRightParenthesisSemicolonKeyword_3());
		}
	)
;

// Entry rule entryRuleDelete_domain
entryRuleDelete_domain returns [EObject current=null]:
	{ newCompositeNode(grammarAccess.getDelete_domainRule()); }
	iv_ruleDelete_domain=ruleDelete_domain
	{ $current=$iv_ruleDelete_domain.current; }
	EOF;

// Rule Delete_domain
ruleDelete_domain returns [EObject current=null]
@init {
	enterRule();
}
@after {
	leaveRule();
}:
	(
		(
			(
				{
					if ($current==null) {
						$current = createModelElement(grammarAccess.getDelete_domainRule());
					}
				}
				otherlv_0=RULE_ID
				{
					newLeafNode(otherlv_0, grammarAccess.getDelete_domainAccess().getDomainCreate_domainCrossReference_0_0());
				}
			)
		)
		otherlv_1='.DELETE_DOMAIN();'
		{
			newLeafNode(otherlv_1, grammarAccess.getDelete_domainAccess().getDELETE_DOMAINKeyword_1());
		}
	)
;

// Entry rule entryRuleCreate_environment
entryRuleCreate_environment returns [EObject current=null]:
	{ newCompositeNode(grammarAccess.getCreate_environmentRule()); }
	iv_ruleCreate_environment=ruleCreate_environment
	{ $current=$iv_ruleCreate_environment.current; }
	EOF;

// Rule Create_environment
ruleCreate_environment returns [EObject current=null]
@init {
	enterRule();
}
@after {
	leaveRule();
}:
	(
		(
			(
				lv_name_0_0=RULE_ID
				{
					newLeafNode(lv_name_0_0, grammarAccess.getCreate_environmentAccess().getNameIDTerminalRuleCall_0_0());
				}
				{
					if ($current==null) {
						$current = createModelElement(grammarAccess.getCreate_environmentRule());
					}
					setWithLastConsumed(
						$current,
						"name",
						lv_name_0_0,
						"org.eclipse.xtext.common.Terminals.ID");
				}
			)
		)
		otherlv_1='.CREATE_ENVIRONMENT'
		{
			newLeafNode(otherlv_1, grammarAccess.getCreate_environmentAccess().getCREATE_ENVIRONMENTKeyword_1());
		}
		otherlv_2='('
		{
			newLeafNode(otherlv_2, grammarAccess.getCreate_environmentAccess().getLeftParenthesisKeyword_2());
		}
		(
			otherlv_3='ENVIRONMENT_DESCRIPTION:'
			{
				newLeafNode(otherlv_3, grammarAccess.getCreate_environmentAccess().getENVIRONMENT_DESCRIPTIONKeyword_3_0());
			}
			(
				(
					lv_desc_4_0=RULE_STRING
					{
						newLeafNode(lv_desc_4_0, grammarAccess.getCreate_environmentAccess().getDescSTRINGTerminalRuleCall_3_1_0());
					}
					{
						if ($current==null) {
							$current = createModelElement(grammarAccess.getCreate_environmentRule());
						}
						setWithLastConsumed(
							$current,
							"desc",
							lv_desc_4_0,
							"org.eclipse.xtext.common.Terminals.STRING");
					}
				)
			)
		)
		otherlv_5=');'
		{
			newLeafNode(otherlv_5, grammarAccess.getCreate_environmentAccess().getRightParenthesisSemicolonKeyword_4());
		}
	)
;

// Entry rule entryRuleUpdate_environment
entryRuleUpdate_environment returns [EObject current=null]:
	{ newCompositeNode(grammarAccess.getUpdate_environmentRule()); }
	iv_ruleUpdate_environment=ruleUpdate_environment
	{ $current=$iv_ruleUpdate_environment.current; }
	EOF;

// Rule Update_environment
ruleUpdate_environment returns [EObject current=null]
@init {
	enterRule();
}
@after {
	leaveRule();
}:
	(
		(
			(
				{
					if ($current==null) {
						$current = createModelElement(grammarAccess.getUpdate_environmentRule());
					}
				}
				otherlv_0=RULE_ID
				{
					newLeafNode(otherlv_0, grammarAccess.getUpdate_environmentAccess().getEnvCreate_environmentCrossReference_0_0());
				}
			)
		)
		otherlv_1='.UPDATE_ENVIRONMENT'
		{
			newLeafNode(otherlv_1, grammarAccess.getUpdate_environmentAccess().getUPDATE_ENVIRONMENTKeyword_1());
		}
		otherlv_2='('
		{
			newLeafNode(otherlv_2, grammarAccess.getUpdate_environmentAccess().getLeftParenthesisKeyword_2());
		}
		(
			otherlv_3='ENVIRONMENT_DESCRIPTION:'
			{
				newLeafNode(otherlv_3, grammarAccess.getUpdate_environmentAccess().getENVIRONMENT_DESCRIPTIONKeyword_3_0());
			}
			(
				(
					lv_desc_4_0=RULE_STRING
					{
						newLeafNode(lv_desc_4_0, grammarAccess.getUpdate_environmentAccess().getDescSTRINGTerminalRuleCall_3_1_0());
					}
					{
						if ($current==null) {
							$current = createModelElement(grammarAccess.getUpdate_environmentRule());
						}
						setWithLastConsumed(
							$current,
							"desc",
							lv_desc_4_0,
							"org.eclipse.xtext.common.Terminals.STRING");
					}
				)
			)
		)
		otherlv_5=');'
		{
			newLeafNode(otherlv_5, grammarAccess.getUpdate_environmentAccess().getRightParenthesisSemicolonKeyword_4());
		}
	)
;

// Entry rule entryRuleDelete_environment
entryRuleDelete_environment returns [EObject current=null]:
	{ newCompositeNode(grammarAccess.getDelete_environmentRule()); }
	iv_ruleDelete_environment=ruleDelete_environment
	{ $current=$iv_ruleDelete_environment.current; }
	EOF;

// Rule Delete_environment
ruleDelete_environment returns [EObject current=null]
@init {
	enterRule();
}
@after {
	leaveRule();
}:
	(
		(
			(
				{
					if ($current==null) {
						$current = createModelElement(grammarAccess.getDelete_environmentRule());
					}
				}
				otherlv_0=RULE_ID
				{
					newLeafNode(otherlv_0, grammarAccess.getDelete_environmentAccess().getEnvCreate_environmentCrossReference_0_0());
				}
			)
		)
		otherlv_1='.DELETE_ENVIRONMENT();'
		{
			newLeafNode(otherlv_1, grammarAccess.getDelete_environmentAccess().getDELETE_ENVIRONMENTKeyword_1());
		}
	)
;

// Entry rule entryRuleCreate_load
entryRuleCreate_load returns [EObject current=null]:
	{ newCompositeNode(grammarAccess.getCreate_loadRule()); }
	iv_ruleCreate_load=ruleCreate_load
	{ $current=$iv_ruleCreate_load.current; }
	EOF;

// Rule Create_load
ruleCreate_load returns [EObject current=null]
@init {
	enterRule();
}
@after {
	leaveRule();
}:
	(
		(
			(
				{
					if ($current==null) {
						$current = createModelElement(grammarAccess.getCreate_loadRule());
					}
				}
				otherlv_0=RULE_ID
				{
					newLeafNode(otherlv_0, grammarAccess.getCreate_loadAccess().getEnvCreate_environmentCrossReference_0_0());
				}
			)
		)
		otherlv_1='.CREATE_LOAD'
		{
			newLeafNode(otherlv_1, grammarAccess.getCreate_loadAccess().getCREATE_LOADKeyword_1());
		}
		otherlv_2='('
		{
			newLeafNode(otherlv_2, grammarAccess.getCreate_loadAccess().getLeftParenthesisKeyword_2());
		}
		(
			otherlv_3='LOAD_NAME:'
			{
				newLeafNode(otherlv_3, grammarAccess.getCreate_loadAccess().getLOAD_NAMEKeyword_3_0());
			}
			(
				(
					lv_name_4_0=RULE_ID
					{
						newLeafNode(lv_name_4_0, grammarAccess.getCreate_loadAccess().getNameIDTerminalRuleCall_3_1_0());
					}
					{
						if ($current==null) {
							$current = createModelElement(grammarAccess.getCreate_loadRule());
						}
						setWithLastConsumed(
							$current,
							"name",
							lv_name_4_0,
							"org.eclipse.xtext.common.Terminals.ID");
					}
				)
			)
		)
		otherlv_5=');'
		{
			newLeafNode(otherlv_5, grammarAccess.getCreate_loadAccess().getRightParenthesisSemicolonKeyword_4());
		}
	)
;

// Entry rule entryRuleCreate_group
entryRuleCreate_group returns [EObject current=null]:
	{ newCompositeNode(grammarAccess.getCreate_groupRule()); }
	iv_ruleCreate_group=ruleCreate_group
	{ $current=$iv_ruleCreate_group.current; }
	EOF;

// Rule Create_group
ruleCreate_group returns [EObject current=null]
@init {
	enterRule();
}
@after {
	leaveRule();
}:
	(
		(
			(
				{
					if ($current==null) {
						$current = createModelElement(grammarAccess.getCreate_groupRule());
					}
				}
				otherlv_0=RULE_ID
				{
					newLeafNode(otherlv_0, grammarAccess.getCreate_groupAccess().getLoadCreate_loadCrossReference_0_0());
				}
			)
		)
		otherlv_1='.CREATE_GROUP'
		{
			newLeafNode(otherlv_1, grammarAccess.getCreate_groupAccess().getCREATE_GROUPKeyword_1());
		}
		otherlv_2='('
		{
			newLeafNode(otherlv_2, grammarAccess.getCreate_groupAccess().getLeftParenthesisKeyword_2());
		}
		(
			otherlv_3='GROUP_NAME:'
			{
				newLeafNode(otherlv_3, grammarAccess.getCreate_groupAccess().getGROUP_NAMEKeyword_3_0());
			}
			(
				(
					lv_name_4_0=RULE_ID
					{
						newLeafNode(lv_name_4_0, grammarAccess.getCreate_groupAccess().getNameIDTerminalRuleCall_3_1_0());
					}
					{
						if ($current==null) {
							$current = createModelElement(grammarAccess.getCreate_groupRule());
						}
						setWithLastConsumed(
							$current,
							"name",
							lv_name_4_0,
							"org.eclipse.xtext.common.Terminals.ID");
					}
				)
			)
		)
		(
			otherlv_5=','
			{
				newLeafNode(otherlv_5, grammarAccess.getCreate_groupAccess().getCommaKeyword_4_0());
			}
			(
				(
					{
						if ($current==null) {
							$current = createModelElement(grammarAccess.getCreate_groupRule());
						}
					}
					otherlv_6=RULE_ID
					{
						newLeafNode(otherlv_6, grammarAccess.getCreate_groupAccess().getDomainCreate_domainCrossReference_4_1_0());
					}
				)
			)
		)?
		otherlv_7=');'
		{
			newLeafNode(otherlv_7, grammarAccess.getCreate_groupAccess().getRightParenthesisSemicolonKeyword_5());
		}
	)
;

// Entry rule entryRuleUpdate_group
entryRuleUpdate_group returns [EObject current=null]:
	{ newCompositeNode(grammarAccess.getUpdate_groupRule()); }
	iv_ruleUpdate_group=ruleUpdate_group
	{ $current=$iv_ruleUpdate_group.current; }
	EOF;

// Rule Update_group
ruleUpdate_group returns [EObject current=null]
@init {
	enterRule();
}
@after {
	leaveRule();
}:
	(
		(
			(
				{
					if ($current==null) {
						$current = createModelElement(grammarAccess.getUpdate_groupRule());
					}
				}
				otherlv_0=RULE_ID
				{
					newLeafNode(otherlv_0, grammarAccess.getUpdate_groupAccess().getGroupCreate_groupCrossReference_0_0());
				}
			)
		)
		otherlv_1='.UPDATE_GROUP'
		{
			newLeafNode(otherlv_1, grammarAccess.getUpdate_groupAccess().getUPDATE_GROUPKeyword_1());
		}
		otherlv_2='('
		{
			newLeafNode(otherlv_2, grammarAccess.getUpdate_groupAccess().getLeftParenthesisKeyword_2());
		}
		(
			otherlv_3='GROUP_NAME:'
			{
				newLeafNode(otherlv_3, grammarAccess.getUpdate_groupAccess().getGROUP_NAMEKeyword_3_0());
			}
			(
				(
					lv_name_4_0=RULE_ID
					{
						newLeafNode(lv_name_4_0, grammarAccess.getUpdate_groupAccess().getNameIDTerminalRuleCall_3_1_0());
					}
					{
						if ($current==null) {
							$current = createModelElement(grammarAccess.getUpdate_groupRule());
						}
						setWithLastConsumed(
							$current,
							"name",
							lv_name_4_0,
							"org.eclipse.xtext.common.Terminals.ID");
					}
				)
			)
		)
		(
			otherlv_5=','
			{
				newLeafNode(otherlv_5, grammarAccess.getUpdate_groupAccess().getCommaKeyword_4_0());
			}
			(
				(
					{
						if ($current==null) {
							$current = createModelElement(grammarAccess.getUpdate_groupRule());
						}
					}
					otherlv_6=RULE_ID
					{
						newLeafNode(otherlv_6, grammarAccess.getUpdate_groupAccess().getDomainCreate_domainCrossReference_4_1_0());
					}
				)
			)
		)?
		otherlv_7=');'
		{
			newLeafNode(otherlv_7, grammarAccess.getUpdate_groupAccess().getRightParenthesisSemicolonKeyword_5());
		}
	)
;

// Entry rule entryRuleDelete_group
entryRuleDelete_group returns [EObject current=null]:
	{ newCompositeNode(grammarAccess.getDelete_groupRule()); }
	iv_ruleDelete_group=ruleDelete_group
	{ $current=$iv_ruleDelete_group.current; }
	EOF;

// Rule Delete_group
ruleDelete_group returns [EObject current=null]
@init {
	enterRule();
}
@after {
	leaveRule();
}:
	(
		(
			(
				{
					if ($current==null) {
						$current = createModelElement(grammarAccess.getDelete_groupRule());
					}
				}
				otherlv_0=RULE_ID
				{
					newLeafNode(otherlv_0, grammarAccess.getDelete_groupAccess().getGroupCreate_groupCrossReference_0_0());
				}
			)
		)
		otherlv_1='.DELETE_GROUP();'
		{
			newLeafNode(otherlv_1, grammarAccess.getDelete_groupAccess().getDELETE_GROUPKeyword_1());
		}
	)
;

// Entry rule entryRuleCreate_task
entryRuleCreate_task returns [EObject current=null]:
	{ newCompositeNode(grammarAccess.getCreate_taskRule()); }
	iv_ruleCreate_task=ruleCreate_task
	{ $current=$iv_ruleCreate_task.current; }
	EOF;

// Rule Create_task
ruleCreate_task returns [EObject current=null]
@init {
	enterRule();
}
@after {
	leaveRule();
}:
	(
		(
			(
				{
					if ($current==null) {
						$current = createModelElement(grammarAccess.getCreate_taskRule());
					}
				}
				otherlv_0=RULE_ID
				{
					newLeafNode(otherlv_0, grammarAccess.getCreate_taskAccess().getGroupCreate_groupCrossReference_0_0());
				}
			)
		)
		otherlv_1='.CREATE_TASK'
		{
			newLeafNode(otherlv_1, grammarAccess.getCreate_taskAccess().getCREATE_TASKKeyword_1());
		}
		otherlv_2='('
		{
			newLeafNode(otherlv_2, grammarAccess.getCreate_taskAccess().getLeftParenthesisKeyword_2());
		}
		(
			otherlv_3='TASK_UNIQUE_ID:'
			{
				newLeafNode(otherlv_3, grammarAccess.getCreate_taskAccess().getTASK_UNIQUE_IDKeyword_3_0());
			}
			(
				(
					lv_name_4_0=RULE_ID
					{
						newLeafNode(lv_name_4_0, grammarAccess.getCreate_taskAccess().getNameIDTerminalRuleCall_3_1_0());
					}
					{
						if ($current==null) {
							$current = createModelElement(grammarAccess.getCreate_taskRule());
						}
						setWithLastConsumed(
							$current,
							"name",
							lv_name_4_0,
							"org.eclipse.xtext.common.Terminals.ID");
					}
				)
			)
		)
		otherlv_5=','
		{
			newLeafNode(otherlv_5, grammarAccess.getCreate_taskAccess().getCommaKeyword_4());
		}
		(
			otherlv_6='TASK_NAME:'
			{
				newLeafNode(otherlv_6, grammarAccess.getCreate_taskAccess().getTASK_NAMEKeyword_5_0());
			}
			(
				(
					lv_tname_7_0=RULE_STRING
					{
						newLeafNode(lv_tname_7_0, grammarAccess.getCreate_taskAccess().getTnameSTRINGTerminalRuleCall_5_1_0());
					}
					{
						if ($current==null) {
							$current = createModelElement(grammarAccess.getCreate_taskRule());
						}
						setWithLastConsumed(
							$current,
							"tname",
							lv_tname_7_0,
							"org.eclipse.xtext.common.Terminals.STRING");
					}
				)
			)
		)
		otherlv_8=','
		{
			newLeafNode(otherlv_8, grammarAccess.getCreate_taskAccess().getCommaKeyword_6());
		}
		(
			otherlv_9='AGENT_NAME:'
			{
				newLeafNode(otherlv_9, grammarAccess.getCreate_taskAccess().getAGENT_NAMEKeyword_7_0());
			}
			(
				(
					{
						if ($current==null) {
							$current = createModelElement(grammarAccess.getCreate_taskRule());
						}
					}
					otherlv_10=RULE_ID
					{
						newLeafNode(otherlv_10, grammarAccess.getCreate_taskAccess().getAnameCreate_agentCrossReference_7_1_0());
					}
				)
			)
		)
		(
			otherlv_11=','
			{
				newLeafNode(otherlv_11, grammarAccess.getCreate_taskAccess().getCommaKeyword_8_0());
			}
			otherlv_12='PARAMETERS:'
			{
				newLeafNode(otherlv_12, grammarAccess.getCreate_taskAccess().getPARAMETERSKeyword_8_1());
			}
			(
				(
					{
						newCompositeNode(grammarAccess.getCreate_taskAccess().getParametersParametersParserRuleCall_8_2_0());
					}
					lv_parameters_13_0=ruleParameters
					{
						if ($current==null) {
							$current = createModelElementForParent(grammarAccess.getCreate_taskRule());
						}
						add(
							$current,
							"parameters",
							lv_parameters_13_0,
							"org.xtext.example.etlcl.EtlCl.Parameters");
						afterParserOrEnumRuleCall();
					}
				)
			)
		)*
		otherlv_14=');'
		{
			newLeafNode(otherlv_14, grammarAccess.getCreate_taskAccess().getRightParenthesisSemicolonKeyword_9());
		}
	)
;

// Entry rule entryRuleUpdate_task
entryRuleUpdate_task returns [EObject current=null]:
	{ newCompositeNode(grammarAccess.getUpdate_taskRule()); }
	iv_ruleUpdate_task=ruleUpdate_task
	{ $current=$iv_ruleUpdate_task.current; }
	EOF;

// Rule Update_task
ruleUpdate_task returns [EObject current=null]
@init {
	enterRule();
}
@after {
	leaveRule();
}:
	(
		(
			(
				{
					if ($current==null) {
						$current = createModelElement(grammarAccess.getUpdate_taskRule());
					}
				}
				otherlv_0=RULE_ID
				{
					newLeafNode(otherlv_0, grammarAccess.getUpdate_taskAccess().getTaskCreate_taskCrossReference_0_0());
				}
			)
		)
		otherlv_1='.UPDATE_TAKS'
		{
			newLeafNode(otherlv_1, grammarAccess.getUpdate_taskAccess().getUPDATE_TAKSKeyword_1());
		}
		otherlv_2='('
		{
			newLeafNode(otherlv_2, grammarAccess.getUpdate_taskAccess().getLeftParenthesisKeyword_2());
		}
		(
			otherlv_3='TASK_NAME:'
			{
				newLeafNode(otherlv_3, grammarAccess.getUpdate_taskAccess().getTASK_NAMEKeyword_3_0());
			}
			(
				(
					lv_tname_4_0=RULE_STRING
					{
						newLeafNode(lv_tname_4_0, grammarAccess.getUpdate_taskAccess().getTnameSTRINGTerminalRuleCall_3_1_0());
					}
					{
						if ($current==null) {
							$current = createModelElement(grammarAccess.getUpdate_taskRule());
						}
						setWithLastConsumed(
							$current,
							"tname",
							lv_tname_4_0,
							"org.eclipse.xtext.common.Terminals.STRING");
					}
				)
			)
		)
		(
			otherlv_5=','
			{
				newLeafNode(otherlv_5, grammarAccess.getUpdate_taskAccess().getCommaKeyword_4_0());
			}
			otherlv_6='AGENT_NAME:'
			{
				newLeafNode(otherlv_6, grammarAccess.getUpdate_taskAccess().getAGENT_NAMEKeyword_4_1());
			}
			(
				(
					{
						if ($current==null) {
							$current = createModelElement(grammarAccess.getUpdate_taskRule());
						}
					}
					otherlv_7=RULE_ID
					{
						newLeafNode(otherlv_7, grammarAccess.getUpdate_taskAccess().getAnameCreate_agentCrossReference_4_2_0());
					}
				)
			)
		)?
		(
			otherlv_8=','
			{
				newLeafNode(otherlv_8, grammarAccess.getUpdate_taskAccess().getCommaKeyword_5_0());
			}
			otherlv_9='PARAMETERS:'
			{
				newLeafNode(otherlv_9, grammarAccess.getUpdate_taskAccess().getPARAMETERSKeyword_5_1());
			}
			(
				(
					{
						newCompositeNode(grammarAccess.getUpdate_taskAccess().getParametersParametersParserRuleCall_5_2_0());
					}
					lv_parameters_10_0=ruleParameters
					{
						if ($current==null) {
							$current = createModelElementForParent(grammarAccess.getUpdate_taskRule());
						}
						add(
							$current,
							"parameters",
							lv_parameters_10_0,
							"org.xtext.example.etlcl.EtlCl.Parameters");
						afterParserOrEnumRuleCall();
					}
				)
			)
		)*
		otherlv_11=');'
		{
			newLeafNode(otherlv_11, grammarAccess.getUpdate_taskAccess().getRightParenthesisSemicolonKeyword_6());
		}
	)
;

// Entry rule entryRuleDelete_task
entryRuleDelete_task returns [EObject current=null]:
	{ newCompositeNode(grammarAccess.getDelete_taskRule()); }
	iv_ruleDelete_task=ruleDelete_task
	{ $current=$iv_ruleDelete_task.current; }
	EOF;

// Rule Delete_task
ruleDelete_task returns [EObject current=null]
@init {
	enterRule();
}
@after {
	leaveRule();
}:
	(
		(
			(
				{
					if ($current==null) {
						$current = createModelElement(grammarAccess.getDelete_taskRule());
					}
				}
				otherlv_0=RULE_ID
				{
					newLeafNode(otherlv_0, grammarAccess.getDelete_taskAccess().getTaskCreate_taskCrossReference_0_0());
				}
			)
		)
		otherlv_1='.DELETE_TASK'
		{
			newLeafNode(otherlv_1, grammarAccess.getDelete_taskAccess().getDELETE_TASKKeyword_1());
		}
		otherlv_2='('
		{
			newLeafNode(otherlv_2, grammarAccess.getDelete_taskAccess().getLeftParenthesisKeyword_2());
		}
		(
			otherlv_3='REORDER_DEPENDENCY:'
			{
				newLeafNode(otherlv_3, grammarAccess.getDelete_taskAccess().getREORDER_DEPENDENCYKeyword_3_0());
			}
			(
				(
					lv_reorder_4_0=RULE_STRING
					{
						newLeafNode(lv_reorder_4_0, grammarAccess.getDelete_taskAccess().getReorderSTRINGTerminalRuleCall_3_1_0());
					}
					{
						if ($current==null) {
							$current = createModelElement(grammarAccess.getDelete_taskRule());
						}
						setWithLastConsumed(
							$current,
							"reorder",
							lv_reorder_4_0,
							"org.eclipse.xtext.common.Terminals.STRING");
					}
				)
			)
		)?
		otherlv_5=');'
		{
			newLeafNode(otherlv_5, grammarAccess.getDelete_taskAccess().getRightParenthesisSemicolonKeyword_4());
		}
	)
;

// Entry rule entryRuleCreate_user_group
entryRuleCreate_user_group returns [EObject current=null]:
	{ newCompositeNode(grammarAccess.getCreate_user_groupRule()); }
	iv_ruleCreate_user_group=ruleCreate_user_group
	{ $current=$iv_ruleCreate_user_group.current; }
	EOF;

// Rule Create_user_group
ruleCreate_user_group returns [EObject current=null]
@init {
	enterRule();
}
@after {
	leaveRule();
}:
	(
		(
			(
				lv_name_0_0=RULE_ID
				{
					newLeafNode(lv_name_0_0, grammarAccess.getCreate_user_groupAccess().getNameIDTerminalRuleCall_0_0());
				}
				{
					if ($current==null) {
						$current = createModelElement(grammarAccess.getCreate_user_groupRule());
					}
					setWithLastConsumed(
						$current,
						"name",
						lv_name_0_0,
						"org.eclipse.xtext.common.Terminals.ID");
				}
			)
		)
		otherlv_1='.CREATE_USER_GROUP'
		{
			newLeafNode(otherlv_1, grammarAccess.getCreate_user_groupAccess().getCREATE_USER_GROUPKeyword_1());
		}
		otherlv_2='('
		{
			newLeafNode(otherlv_2, grammarAccess.getCreate_user_groupAccess().getLeftParenthesisKeyword_2());
		}
		(
			otherlv_3='DESCRIPTION:'
			{
				newLeafNode(otherlv_3, grammarAccess.getCreate_user_groupAccess().getDESCRIPTIONKeyword_3_0());
			}
			(
				(
					lv_desc_4_0=RULE_STRING
					{
						newLeafNode(lv_desc_4_0, grammarAccess.getCreate_user_groupAccess().getDescSTRINGTerminalRuleCall_3_1_0());
					}
					{
						if ($current==null) {
							$current = createModelElement(grammarAccess.getCreate_user_groupRule());
						}
						setWithLastConsumed(
							$current,
							"desc",
							lv_desc_4_0,
							"org.eclipse.xtext.common.Terminals.STRING");
					}
				)
			)
		)
		otherlv_5=');'
		{
			newLeafNode(otherlv_5, grammarAccess.getCreate_user_groupAccess().getRightParenthesisSemicolonKeyword_4());
		}
	)
;

// Entry rule entryRuleUpdate_user_group
entryRuleUpdate_user_group returns [EObject current=null]:
	{ newCompositeNode(grammarAccess.getUpdate_user_groupRule()); }
	iv_ruleUpdate_user_group=ruleUpdate_user_group
	{ $current=$iv_ruleUpdate_user_group.current; }
	EOF;

// Rule Update_user_group
ruleUpdate_user_group returns [EObject current=null]
@init {
	enterRule();
}
@after {
	leaveRule();
}:
	(
		(
			(
				{
					if ($current==null) {
						$current = createModelElement(grammarAccess.getUpdate_user_groupRule());
					}
				}
				otherlv_0=RULE_ID
				{
					newLeafNode(otherlv_0, grammarAccess.getUpdate_user_groupAccess().getGroupCreate_user_groupCrossReference_0_0());
				}
			)
		)
		otherlv_1='.UPDATE_USER_GROUP'
		{
			newLeafNode(otherlv_1, grammarAccess.getUpdate_user_groupAccess().getUPDATE_USER_GROUPKeyword_1());
		}
		otherlv_2='('
		{
			newLeafNode(otherlv_2, grammarAccess.getUpdate_user_groupAccess().getLeftParenthesisKeyword_2());
		}
		(
			otherlv_3='DESCRIPTION:'
			{
				newLeafNode(otherlv_3, grammarAccess.getUpdate_user_groupAccess().getDESCRIPTIONKeyword_3_0());
			}
			(
				(
					lv_desc_4_0=RULE_STRING
					{
						newLeafNode(lv_desc_4_0, grammarAccess.getUpdate_user_groupAccess().getDescSTRINGTerminalRuleCall_3_1_0());
					}
					{
						if ($current==null) {
							$current = createModelElement(grammarAccess.getUpdate_user_groupRule());
						}
						setWithLastConsumed(
							$current,
							"desc",
							lv_desc_4_0,
							"org.eclipse.xtext.common.Terminals.STRING");
					}
				)
			)
		)
		otherlv_5=');'
		{
			newLeafNode(otherlv_5, grammarAccess.getUpdate_user_groupAccess().getRightParenthesisSemicolonKeyword_4());
		}
	)
;

// Entry rule entryRuleDelete_user_group
entryRuleDelete_user_group returns [EObject current=null]:
	{ newCompositeNode(grammarAccess.getDelete_user_groupRule()); }
	iv_ruleDelete_user_group=ruleDelete_user_group
	{ $current=$iv_ruleDelete_user_group.current; }
	EOF;

// Rule Delete_user_group
ruleDelete_user_group returns [EObject current=null]
@init {
	enterRule();
}
@after {
	leaveRule();
}:
	(
		(
			(
				{
					if ($current==null) {
						$current = createModelElement(grammarAccess.getDelete_user_groupRule());
					}
				}
				otherlv_0=RULE_ID
				{
					newLeafNode(otherlv_0, grammarAccess.getDelete_user_groupAccess().getGroupCreate_user_groupCrossReference_0_0());
				}
			)
		)
		otherlv_1='.DELETE_USER_GROUP();'
		{
			newLeafNode(otherlv_1, grammarAccess.getDelete_user_groupAccess().getDELETE_USER_GROUPKeyword_1());
		}
	)
;

// Entry rule entryRuleCreate_user
entryRuleCreate_user returns [EObject current=null]:
	{ newCompositeNode(grammarAccess.getCreate_userRule()); }
	iv_ruleCreate_user=ruleCreate_user
	{ $current=$iv_ruleCreate_user.current; }
	EOF;

// Rule Create_user
ruleCreate_user returns [EObject current=null]
@init {
	enterRule();
}
@after {
	leaveRule();
}:
	(
		(
			(
				lv_name_0_0=RULE_ID
				{
					newLeafNode(lv_name_0_0, grammarAccess.getCreate_userAccess().getNameIDTerminalRuleCall_0_0());
				}
				{
					if ($current==null) {
						$current = createModelElement(grammarAccess.getCreate_userRule());
					}
					setWithLastConsumed(
						$current,
						"name",
						lv_name_0_0,
						"org.eclipse.xtext.common.Terminals.ID");
				}
			)
		)
		otherlv_1='.CREATE_USER'
		{
			newLeafNode(otherlv_1, grammarAccess.getCreate_userAccess().getCREATE_USERKeyword_1());
		}
		otherlv_2='('
		{
			newLeafNode(otherlv_2, grammarAccess.getCreate_userAccess().getLeftParenthesisKeyword_2());
		}
		(
			otherlv_3='USER_GROUP_NAME:'
			{
				newLeafNode(otherlv_3, grammarAccess.getCreate_userAccess().getUSER_GROUP_NAMEKeyword_3_0());
			}
			(
				(
					{
						if ($current==null) {
							$current = createModelElement(grammarAccess.getCreate_userRule());
						}
					}
					otherlv_4=RULE_ID
					{
						newLeafNode(otherlv_4, grammarAccess.getCreate_userAccess().getUgnameCreate_user_groupCrossReference_3_1_0());
					}
				)
			)
		)
		otherlv_5=','
		{
			newLeafNode(otherlv_5, grammarAccess.getCreate_userAccess().getCommaKeyword_4());
		}
		(
			otherlv_6='PASSWORD:'
			{
				newLeafNode(otherlv_6, grammarAccess.getCreate_userAccess().getPASSWORDKeyword_5_0());
			}
			(
				(
					lv_passwd_7_0=RULE_STRING
					{
						newLeafNode(lv_passwd_7_0, grammarAccess.getCreate_userAccess().getPasswdSTRINGTerminalRuleCall_5_1_0());
					}
					{
						if ($current==null) {
							$current = createModelElement(grammarAccess.getCreate_userRule());
						}
						setWithLastConsumed(
							$current,
							"passwd",
							lv_passwd_7_0,
							"org.eclipse.xtext.common.Terminals.STRING");
					}
				)
			)
		)
		otherlv_8=','
		{
			newLeafNode(otherlv_8, grammarAccess.getCreate_userAccess().getCommaKeyword_6());
		}
		(
			otherlv_9='FULL_NAME:'
			{
				newLeafNode(otherlv_9, grammarAccess.getCreate_userAccess().getFULL_NAMEKeyword_7_0());
			}
			(
				(
					lv_fulln_10_0=RULE_STRING
					{
						newLeafNode(lv_fulln_10_0, grammarAccess.getCreate_userAccess().getFullnSTRINGTerminalRuleCall_7_1_0());
					}
					{
						if ($current==null) {
							$current = createModelElement(grammarAccess.getCreate_userRule());
						}
						setWithLastConsumed(
							$current,
							"fulln",
							lv_fulln_10_0,
							"org.eclipse.xtext.common.Terminals.STRING");
					}
				)
			)
		)
		otherlv_11=','
		{
			newLeafNode(otherlv_11, grammarAccess.getCreate_userAccess().getCommaKeyword_8());
		}
		(
			otherlv_12='ACTIVE_F:'
			{
				newLeafNode(otherlv_12, grammarAccess.getCreate_userAccess().getACTIVE_FKeyword_9_0());
			}
			(
				(
					lv_af_13_0=RULE_INT
					{
						newLeafNode(lv_af_13_0, grammarAccess.getCreate_userAccess().getAfINTTerminalRuleCall_9_1_0());
					}
					{
						if ($current==null) {
							$current = createModelElement(grammarAccess.getCreate_userRule());
						}
						setWithLastConsumed(
							$current,
							"af",
							lv_af_13_0,
							"org.eclipse.xtext.common.Terminals.INT");
					}
				)
			)
		)
		otherlv_14=');'
		{
			newLeafNode(otherlv_14, grammarAccess.getCreate_userAccess().getRightParenthesisSemicolonKeyword_10());
		}
	)
;

// Entry rule entryRuleUpdate_user
entryRuleUpdate_user returns [EObject current=null]:
	{ newCompositeNode(grammarAccess.getUpdate_userRule()); }
	iv_ruleUpdate_user=ruleUpdate_user
	{ $current=$iv_ruleUpdate_user.current; }
	EOF;

// Rule Update_user
ruleUpdate_user returns [EObject current=null]
@init {
	enterRule();
}
@after {
	leaveRule();
}:
	(
		(
			(
				{
					if ($current==null) {
						$current = createModelElement(grammarAccess.getUpdate_userRule());
					}
				}
				otherlv_0=RULE_ID
				{
					newLeafNode(otherlv_0, grammarAccess.getUpdate_userAccess().getUserCreate_userCrossReference_0_0());
				}
			)
		)
		otherlv_1='.UPDATE_USER'
		{
			newLeafNode(otherlv_1, grammarAccess.getUpdate_userAccess().getUPDATE_USERKeyword_1());
		}
		otherlv_2='('
		{
			newLeafNode(otherlv_2, grammarAccess.getUpdate_userAccess().getLeftParenthesisKeyword_2());
		}
		(
			otherlv_3='USER_GROUP_NAME:'
			{
				newLeafNode(otherlv_3, grammarAccess.getUpdate_userAccess().getUSER_GROUP_NAMEKeyword_3_0());
			}
			(
				(
					{
						if ($current==null) {
							$current = createModelElement(grammarAccess.getUpdate_userRule());
						}
					}
					otherlv_4=RULE_ID
					{
						newLeafNode(otherlv_4, grammarAccess.getUpdate_userAccess().getUgnameCreate_user_groupCrossReference_3_1_0());
					}
				)
			)
		)
		(
			otherlv_5=','
			{
				newLeafNode(otherlv_5, grammarAccess.getUpdate_userAccess().getCommaKeyword_4_0());
			}
			otherlv_6='PASSWORD:'
			{
				newLeafNode(otherlv_6, grammarAccess.getUpdate_userAccess().getPASSWORDKeyword_4_1());
			}
			(
				(
					lv_passwd_7_0=RULE_STRING
					{
						newLeafNode(lv_passwd_7_0, grammarAccess.getUpdate_userAccess().getPasswdSTRINGTerminalRuleCall_4_2_0());
					}
					{
						if ($current==null) {
							$current = createModelElement(grammarAccess.getUpdate_userRule());
						}
						setWithLastConsumed(
							$current,
							"passwd",
							lv_passwd_7_0,
							"org.eclipse.xtext.common.Terminals.STRING");
					}
				)
			)
		)?
		(
			otherlv_8=','
			{
				newLeafNode(otherlv_8, grammarAccess.getUpdate_userAccess().getCommaKeyword_5_0());
			}
			otherlv_9='FULL_NAME:'
			{
				newLeafNode(otherlv_9, grammarAccess.getUpdate_userAccess().getFULL_NAMEKeyword_5_1());
			}
			(
				(
					lv_fulln_10_0=RULE_STRING
					{
						newLeafNode(lv_fulln_10_0, grammarAccess.getUpdate_userAccess().getFullnSTRINGTerminalRuleCall_5_2_0());
					}
					{
						if ($current==null) {
							$current = createModelElement(grammarAccess.getUpdate_userRule());
						}
						setWithLastConsumed(
							$current,
							"fulln",
							lv_fulln_10_0,
							"org.eclipse.xtext.common.Terminals.STRING");
					}
				)
			)
		)?
		(
			otherlv_11=','
			{
				newLeafNode(otherlv_11, grammarAccess.getUpdate_userAccess().getCommaKeyword_6_0());
			}
			otherlv_12='ACTIVE_F:'
			{
				newLeafNode(otherlv_12, grammarAccess.getUpdate_userAccess().getACTIVE_FKeyword_6_1());
			}
			(
				(
					lv_af_13_0=RULE_INT
					{
						newLeafNode(lv_af_13_0, grammarAccess.getUpdate_userAccess().getAfINTTerminalRuleCall_6_2_0());
					}
					{
						if ($current==null) {
							$current = createModelElement(grammarAccess.getUpdate_userRule());
						}
						setWithLastConsumed(
							$current,
							"af",
							lv_af_13_0,
							"org.eclipse.xtext.common.Terminals.INT");
					}
				)
			)
		)?
		otherlv_14=');'
		{
			newLeafNode(otherlv_14, grammarAccess.getUpdate_userAccess().getRightParenthesisSemicolonKeyword_7());
		}
	)
;

// Entry rule entryRuleDelete_user
entryRuleDelete_user returns [EObject current=null]:
	{ newCompositeNode(grammarAccess.getDelete_userRule()); }
	iv_ruleDelete_user=ruleDelete_user
	{ $current=$iv_ruleDelete_user.current; }
	EOF;

// Rule Delete_user
ruleDelete_user returns [EObject current=null]
@init {
	enterRule();
}
@after {
	leaveRule();
}:
	(
		(
			(
				{
					if ($current==null) {
						$current = createModelElement(grammarAccess.getDelete_userRule());
					}
				}
				otherlv_0=RULE_ID
				{
					newLeafNode(otherlv_0, grammarAccess.getDelete_userAccess().getUserCreate_userCrossReference_0_0());
				}
			)
		)
		otherlv_1='.DELETE_USER();'
		{
			newLeafNode(otherlv_1, grammarAccess.getDelete_userAccess().getDELETE_USERKeyword_1());
		}
	)
;

// Entry rule entryRuleCreate_context
entryRuleCreate_context returns [EObject current=null]:
	{ newCompositeNode(grammarAccess.getCreate_contextRule()); }
	iv_ruleCreate_context=ruleCreate_context
	{ $current=$iv_ruleCreate_context.current; }
	EOF;

// Rule Create_context
ruleCreate_context returns [EObject current=null]
@init {
	enterRule();
}
@after {
	leaveRule();
}:
	(
		(
			(
				lv_name_0_0=RULE_ID
				{
					newLeafNode(lv_name_0_0, grammarAccess.getCreate_contextAccess().getNameIDTerminalRuleCall_0_0());
				}
				{
					if ($current==null) {
						$current = createModelElement(grammarAccess.getCreate_contextRule());
					}
					setWithLastConsumed(
						$current,
						"name",
						lv_name_0_0,
						"org.eclipse.xtext.common.Terminals.ID");
				}
			)
		)
		otherlv_1='.CREATE_CONTEXT'
		{
			newLeafNode(otherlv_1, grammarAccess.getCreate_contextAccess().getCREATE_CONTEXTKeyword_1());
		}
		otherlv_2='('
		{
			newLeafNode(otherlv_2, grammarAccess.getCreate_contextAccess().getLeftParenthesisKeyword_2());
		}
		(
			otherlv_3='DESCRIPTION:'
			{
				newLeafNode(otherlv_3, grammarAccess.getCreate_contextAccess().getDESCRIPTIONKeyword_3_0());
			}
			(
				(
					lv_desc_4_0=RULE_STRING
					{
						newLeafNode(lv_desc_4_0, grammarAccess.getCreate_contextAccess().getDescSTRINGTerminalRuleCall_3_1_0());
					}
					{
						if ($current==null) {
							$current = createModelElement(grammarAccess.getCreate_contextRule());
						}
						setWithLastConsumed(
							$current,
							"desc",
							lv_desc_4_0,
							"org.eclipse.xtext.common.Terminals.STRING");
					}
				)
			)
		)
		otherlv_5=','
		{
			newLeafNode(otherlv_5, grammarAccess.getCreate_contextAccess().getCommaKeyword_4());
		}
		(
			otherlv_6='ENVIRONMENT_NAME:'
			{
				newLeafNode(otherlv_6, grammarAccess.getCreate_contextAccess().getENVIRONMENT_NAMEKeyword_5_0());
			}
			(
				(
					{
						if ($current==null) {
							$current = createModelElement(grammarAccess.getCreate_contextRule());
						}
					}
					otherlv_7=RULE_ID
					{
						newLeafNode(otherlv_7, grammarAccess.getCreate_contextAccess().getEnvCreate_environmentCrossReference_5_1_0());
					}
				)
			)
		)
		otherlv_8=');'
		{
			newLeafNode(otherlv_8, grammarAccess.getCreate_contextAccess().getRightParenthesisSemicolonKeyword_6());
		}
	)
;

// Entry rule entryRuleUpdate_context
entryRuleUpdate_context returns [EObject current=null]:
	{ newCompositeNode(grammarAccess.getUpdate_contextRule()); }
	iv_ruleUpdate_context=ruleUpdate_context
	{ $current=$iv_ruleUpdate_context.current; }
	EOF;

// Rule Update_context
ruleUpdate_context returns [EObject current=null]
@init {
	enterRule();
}
@after {
	leaveRule();
}:
	(
		(
			(
				{
					if ($current==null) {
						$current = createModelElement(grammarAccess.getUpdate_contextRule());
					}
				}
				otherlv_0=RULE_ID
				{
					newLeafNode(otherlv_0, grammarAccess.getUpdate_contextAccess().getContextCreate_contextCrossReference_0_0());
				}
			)
		)
		otherlv_1='.UPDATE_CONTEXT'
		{
			newLeafNode(otherlv_1, grammarAccess.getUpdate_contextAccess().getUPDATE_CONTEXTKeyword_1());
		}
		otherlv_2='('
		{
			newLeafNode(otherlv_2, grammarAccess.getUpdate_contextAccess().getLeftParenthesisKeyword_2());
		}
		(
			otherlv_3='DESCRIPTION:'
			{
				newLeafNode(otherlv_3, grammarAccess.getUpdate_contextAccess().getDESCRIPTIONKeyword_3_0());
			}
			(
				(
					lv_desc_4_0=RULE_STRING
					{
						newLeafNode(lv_desc_4_0, grammarAccess.getUpdate_contextAccess().getDescSTRINGTerminalRuleCall_3_1_0());
					}
					{
						if ($current==null) {
							$current = createModelElement(grammarAccess.getUpdate_contextRule());
						}
						setWithLastConsumed(
							$current,
							"desc",
							lv_desc_4_0,
							"org.eclipse.xtext.common.Terminals.STRING");
					}
				)
			)
		)
		(
			otherlv_5=','
			{
				newLeafNode(otherlv_5, grammarAccess.getUpdate_contextAccess().getCommaKeyword_4_0());
			}
			otherlv_6='ENVIRONMENT_NAME:'
			{
				newLeafNode(otherlv_6, grammarAccess.getUpdate_contextAccess().getENVIRONMENT_NAMEKeyword_4_1());
			}
			(
				(
					{
						if ($current==null) {
							$current = createModelElement(grammarAccess.getUpdate_contextRule());
						}
					}
					otherlv_7=RULE_ID
					{
						newLeafNode(otherlv_7, grammarAccess.getUpdate_contextAccess().getEnvCreate_environmentCrossReference_4_2_0());
					}
				)
			)
		)?
		otherlv_8=');'
		{
			newLeafNode(otherlv_8, grammarAccess.getUpdate_contextAccess().getRightParenthesisSemicolonKeyword_5());
		}
	)
;

// Entry rule entryRuleDelete_context
entryRuleDelete_context returns [EObject current=null]:
	{ newCompositeNode(grammarAccess.getDelete_contextRule()); }
	iv_ruleDelete_context=ruleDelete_context
	{ $current=$iv_ruleDelete_context.current; }
	EOF;

// Rule Delete_context
ruleDelete_context returns [EObject current=null]
@init {
	enterRule();
}
@after {
	leaveRule();
}:
	(
		(
			(
				{
					if ($current==null) {
						$current = createModelElement(grammarAccess.getDelete_contextRule());
					}
				}
				otherlv_0=RULE_ID
				{
					newLeafNode(otherlv_0, grammarAccess.getDelete_contextAccess().getContextCreate_contextCrossReference_0_0());
				}
			)
		)
		otherlv_1='.DELETE_CONTEXT();'
		{
			newLeafNode(otherlv_1, grammarAccess.getDelete_contextAccess().getDELETE_CONTEXTKeyword_1());
		}
	)
;

// Entry rule entryRuleCreate_scheduler_type
entryRuleCreate_scheduler_type returns [EObject current=null]:
	{ newCompositeNode(grammarAccess.getCreate_scheduler_typeRule()); }
	iv_ruleCreate_scheduler_type=ruleCreate_scheduler_type
	{ $current=$iv_ruleCreate_scheduler_type.current; }
	EOF;

// Rule Create_scheduler_type
ruleCreate_scheduler_type returns [EObject current=null]
@init {
	enterRule();
}
@after {
	leaveRule();
}:
	(
		(
			(
				lv_name_0_0=RULE_ID
				{
					newLeafNode(lv_name_0_0, grammarAccess.getCreate_scheduler_typeAccess().getNameIDTerminalRuleCall_0_0());
				}
				{
					if ($current==null) {
						$current = createModelElement(grammarAccess.getCreate_scheduler_typeRule());
					}
					setWithLastConsumed(
						$current,
						"name",
						lv_name_0_0,
						"org.eclipse.xtext.common.Terminals.ID");
				}
			)
		)
		otherlv_1='.CREATE_SCHEDULER_TYPE'
		{
			newLeafNode(otherlv_1, grammarAccess.getCreate_scheduler_typeAccess().getCREATE_SCHEDULER_TYPEKeyword_1());
		}
		otherlv_2='('
		{
			newLeafNode(otherlv_2, grammarAccess.getCreate_scheduler_typeAccess().getLeftParenthesisKeyword_2());
		}
		(
			otherlv_3='REFRESH_TIME_IN_SEC:'
			{
				newLeafNode(otherlv_3, grammarAccess.getCreate_scheduler_typeAccess().getREFRESH_TIME_IN_SECKeyword_3_0());
			}
			(
				(
					lv_rtins_4_0=RULE_INT
					{
						newLeafNode(lv_rtins_4_0, grammarAccess.getCreate_scheduler_typeAccess().getRtinsINTTerminalRuleCall_3_1_0());
					}
					{
						if ($current==null) {
							$current = createModelElement(grammarAccess.getCreate_scheduler_typeRule());
						}
						setWithLastConsumed(
							$current,
							"rtins",
							lv_rtins_4_0,
							"org.eclipse.xtext.common.Terminals.INT");
					}
				)
			)
		)
		otherlv_5=','
		{
			newLeafNode(otherlv_5, grammarAccess.getCreate_scheduler_typeAccess().getCommaKeyword_4());
		}
		(
			otherlv_6='LOG_DETAIL_F:'
			{
				newLeafNode(otherlv_6, grammarAccess.getCreate_scheduler_typeAccess().getLOG_DETAIL_FKeyword_5_0());
			}
			(
				(
					lv_ldf_7_0=RULE_INT
					{
						newLeafNode(lv_ldf_7_0, grammarAccess.getCreate_scheduler_typeAccess().getLdfINTTerminalRuleCall_5_1_0());
					}
					{
						if ($current==null) {
							$current = createModelElement(grammarAccess.getCreate_scheduler_typeRule());
						}
						setWithLastConsumed(
							$current,
							"ldf",
							lv_ldf_7_0,
							"org.eclipse.xtext.common.Terminals.INT");
					}
				)
			)
		)
		otherlv_8=');'
		{
			newLeafNode(otherlv_8, grammarAccess.getCreate_scheduler_typeAccess().getRightParenthesisSemicolonKeyword_6());
		}
	)
;

// Entry rule entryRuleCreate_scheduler
entryRuleCreate_scheduler returns [EObject current=null]:
	{ newCompositeNode(grammarAccess.getCreate_schedulerRule()); }
	iv_ruleCreate_scheduler=ruleCreate_scheduler
	{ $current=$iv_ruleCreate_scheduler.current; }
	EOF;

// Rule Create_scheduler
ruleCreate_scheduler returns [EObject current=null]
@init {
	enterRule();
}
@after {
	leaveRule();
}:
	(
		(
			(
				lv_name_0_0=RULE_ID
				{
					newLeafNode(lv_name_0_0, grammarAccess.getCreate_schedulerAccess().getNameIDTerminalRuleCall_0_0());
				}
				{
					if ($current==null) {
						$current = createModelElement(grammarAccess.getCreate_schedulerRule());
					}
					setWithLastConsumed(
						$current,
						"name",
						lv_name_0_0,
						"org.eclipse.xtext.common.Terminals.ID");
				}
			)
		)
		otherlv_1='.CREATE_SCHEDULER'
		{
			newLeafNode(otherlv_1, grammarAccess.getCreate_schedulerAccess().getCREATE_SCHEDULERKeyword_1());
		}
		otherlv_2='('
		{
			newLeafNode(otherlv_2, grammarAccess.getCreate_schedulerAccess().getLeftParenthesisKeyword_2());
		}
		(
			otherlv_3='LOAD_NAME:'
			{
				newLeafNode(otherlv_3, grammarAccess.getCreate_schedulerAccess().getLOAD_NAMEKeyword_3_0());
			}
			(
				(
					{
						if ($current==null) {
							$current = createModelElement(grammarAccess.getCreate_schedulerRule());
						}
					}
					otherlv_4=RULE_ID
					{
						newLeafNode(otherlv_4, grammarAccess.getCreate_schedulerAccess().getLsidCreate_loadCrossReference_3_1_0());
					}
				)
			)
		)
		otherlv_5=','
		{
			newLeafNode(otherlv_5, grammarAccess.getCreate_schedulerAccess().getCommaKeyword_4());
		}
		(
			otherlv_6='CONTEXT_NAME:'
			{
				newLeafNode(otherlv_6, grammarAccess.getCreate_schedulerAccess().getCONTEXT_NAMEKeyword_5_0());
			}
			(
				(
					{
						if ($current==null) {
							$current = createModelElement(grammarAccess.getCreate_schedulerRule());
						}
					}
					otherlv_7=RULE_ID
					{
						newLeafNode(otherlv_7, grammarAccess.getCreate_schedulerAccess().getCsidCreate_contextCrossReference_5_1_0());
					}
				)
			)
		)
		otherlv_8=','
		{
			newLeafNode(otherlv_8, grammarAccess.getCreate_schedulerAccess().getCommaKeyword_6());
		}
		(
			otherlv_9='DATE_TIME:'
			{
				newLeafNode(otherlv_9, grammarAccess.getCreate_schedulerAccess().getDATE_TIMEKeyword_7_0());
			}
			(
				(
					lv_dtime_10_0=RULE_STRING
					{
						newLeafNode(lv_dtime_10_0, grammarAccess.getCreate_schedulerAccess().getDtimeSTRINGTerminalRuleCall_7_1_0());
					}
					{
						if ($current==null) {
							$current = createModelElement(grammarAccess.getCreate_schedulerRule());
						}
						setWithLastConsumed(
							$current,
							"dtime",
							lv_dtime_10_0,
							"org.eclipse.xtext.common.Terminals.STRING");
					}
				)
			)
		)
		otherlv_11=','
		{
			newLeafNode(otherlv_11, grammarAccess.getCreate_schedulerAccess().getCommaKeyword_8());
		}
		(
			otherlv_12='DESCRIPTION:'
			{
				newLeafNode(otherlv_12, grammarAccess.getCreate_schedulerAccess().getDESCRIPTIONKeyword_9_0());
			}
			(
				(
					lv_desc_13_0=RULE_STRING
					{
						newLeafNode(lv_desc_13_0, grammarAccess.getCreate_schedulerAccess().getDescSTRINGTerminalRuleCall_9_1_0());
					}
					{
						if ($current==null) {
							$current = createModelElement(grammarAccess.getCreate_schedulerRule());
						}
						setWithLastConsumed(
							$current,
							"desc",
							lv_desc_13_0,
							"org.eclipse.xtext.common.Terminals.STRING");
					}
				)
			)
		)
		otherlv_14=');'
		{
			newLeafNode(otherlv_14, grammarAccess.getCreate_schedulerAccess().getRightParenthesisSemicolonKeyword_10());
		}
	)
;

// Entry rule entryRuleUpdate_scheduler
entryRuleUpdate_scheduler returns [EObject current=null]:
	{ newCompositeNode(grammarAccess.getUpdate_schedulerRule()); }
	iv_ruleUpdate_scheduler=ruleUpdate_scheduler
	{ $current=$iv_ruleUpdate_scheduler.current; }
	EOF;

// Rule Update_scheduler
ruleUpdate_scheduler returns [EObject current=null]
@init {
	enterRule();
}
@after {
	leaveRule();
}:
	(
		(
			(
				{
					if ($current==null) {
						$current = createModelElement(grammarAccess.getUpdate_schedulerRule());
					}
				}
				otherlv_0=RULE_ID
				{
					newLeafNode(otherlv_0, grammarAccess.getUpdate_schedulerAccess().getSchedCreate_schedulerCrossReference_0_0());
				}
			)
		)
		otherlv_1='.UPDATE_SCHEDULER'
		{
			newLeafNode(otherlv_1, grammarAccess.getUpdate_schedulerAccess().getUPDATE_SCHEDULERKeyword_1());
		}
		otherlv_2='('
		{
			newLeafNode(otherlv_2, grammarAccess.getUpdate_schedulerAccess().getLeftParenthesisKeyword_2());
		}
		(
			otherlv_3='LOAD_NAME:'
			{
				newLeafNode(otherlv_3, grammarAccess.getUpdate_schedulerAccess().getLOAD_NAMEKeyword_3_0());
			}
			(
				(
					{
						if ($current==null) {
							$current = createModelElement(grammarAccess.getUpdate_schedulerRule());
						}
					}
					otherlv_4=RULE_ID
					{
						newLeafNode(otherlv_4, grammarAccess.getUpdate_schedulerAccess().getLsidCreate_loadCrossReference_3_1_0());
					}
				)
			)
		)
		(
			otherlv_5=','
			{
				newLeafNode(otherlv_5, grammarAccess.getUpdate_schedulerAccess().getCommaKeyword_4_0());
			}
			otherlv_6='CONTEXT_NAME:'
			{
				newLeafNode(otherlv_6, grammarAccess.getUpdate_schedulerAccess().getCONTEXT_NAMEKeyword_4_1());
			}
			(
				(
					{
						if ($current==null) {
							$current = createModelElement(grammarAccess.getUpdate_schedulerRule());
						}
					}
					otherlv_7=RULE_ID
					{
						newLeafNode(otherlv_7, grammarAccess.getUpdate_schedulerAccess().getCsidCreate_contextCrossReference_4_2_0());
					}
				)
			)
		)?
		(
			otherlv_8=','
			{
				newLeafNode(otherlv_8, grammarAccess.getUpdate_schedulerAccess().getCommaKeyword_5_0());
			}
			otherlv_9='DATE_TIME:'
			{
				newLeafNode(otherlv_9, grammarAccess.getUpdate_schedulerAccess().getDATE_TIMEKeyword_5_1());
			}
			(
				(
					lv_dtime_10_0=RULE_STRING
					{
						newLeafNode(lv_dtime_10_0, grammarAccess.getUpdate_schedulerAccess().getDtimeSTRINGTerminalRuleCall_5_2_0());
					}
					{
						if ($current==null) {
							$current = createModelElement(grammarAccess.getUpdate_schedulerRule());
						}
						setWithLastConsumed(
							$current,
							"dtime",
							lv_dtime_10_0,
							"org.eclipse.xtext.common.Terminals.STRING");
					}
				)
			)
		)?
		(
			otherlv_11=','
			{
				newLeafNode(otherlv_11, grammarAccess.getUpdate_schedulerAccess().getCommaKeyword_6_0());
			}
			otherlv_12='DESCRIPTION:'
			{
				newLeafNode(otherlv_12, grammarAccess.getUpdate_schedulerAccess().getDESCRIPTIONKeyword_6_1());
			}
			(
				(
					lv_desc_13_0=RULE_STRING
					{
						newLeafNode(lv_desc_13_0, grammarAccess.getUpdate_schedulerAccess().getDescSTRINGTerminalRuleCall_6_2_0());
					}
					{
						if ($current==null) {
							$current = createModelElement(grammarAccess.getUpdate_schedulerRule());
						}
						setWithLastConsumed(
							$current,
							"desc",
							lv_desc_13_0,
							"org.eclipse.xtext.common.Terminals.STRING");
					}
				)
			)
		)?
		otherlv_14=');'
		{
			newLeafNode(otherlv_14, grammarAccess.getUpdate_schedulerAccess().getRightParenthesisSemicolonKeyword_7());
		}
	)
;

// Entry rule entryRuleDelete_scheduler
entryRuleDelete_scheduler returns [EObject current=null]:
	{ newCompositeNode(grammarAccess.getDelete_schedulerRule()); }
	iv_ruleDelete_scheduler=ruleDelete_scheduler
	{ $current=$iv_ruleDelete_scheduler.current; }
	EOF;

// Rule Delete_scheduler
ruleDelete_scheduler returns [EObject current=null]
@init {
	enterRule();
}
@after {
	leaveRule();
}:
	(
		(
			(
				{
					if ($current==null) {
						$current = createModelElement(grammarAccess.getDelete_schedulerRule());
					}
				}
				otherlv_0=RULE_ID
				{
					newLeafNode(otherlv_0, grammarAccess.getDelete_schedulerAccess().getSchedCreate_schedulerCrossReference_0_0());
				}
			)
		)
		otherlv_1='.DELETE_SCHEDULER();'
		{
			newLeafNode(otherlv_1, grammarAccess.getDelete_schedulerAccess().getDELETE_SCHEDULERKeyword_1());
		}
	)
;

// Entry rule entryRuleCreate_group_dependency
entryRuleCreate_group_dependency returns [EObject current=null]:
	{ newCompositeNode(grammarAccess.getCreate_group_dependencyRule()); }
	iv_ruleCreate_group_dependency=ruleCreate_group_dependency
	{ $current=$iv_ruleCreate_group_dependency.current; }
	EOF;

// Rule Create_group_dependency
ruleCreate_group_dependency returns [EObject current=null]
@init {
	enterRule();
}
@after {
	leaveRule();
}:
	(
		(
			(
				{
					if ($current==null) {
						$current = createModelElement(grammarAccess.getCreate_group_dependencyRule());
					}
				}
				otherlv_0=RULE_ID
				{
					newLeafNode(otherlv_0, grammarAccess.getCreate_group_dependencyAccess().getG1Create_groupCrossReference_0_0());
				}
			)
		)
		otherlv_1='.DEPENDS_ON_GROUP.'
		{
			newLeafNode(otherlv_1, grammarAccess.getCreate_group_dependencyAccess().getDEPENDS_ON_GROUPKeyword_1());
		}
		(
			(
				{
					if ($current==null) {
						$current = createModelElement(grammarAccess.getCreate_group_dependencyRule());
					}
				}
				otherlv_2=RULE_ID
				{
					newLeafNode(otherlv_2, grammarAccess.getCreate_group_dependencyAccess().getG2Create_groupCrossReference_2_0());
				}
			)
		)
		otherlv_3='('
		{
			newLeafNode(otherlv_3, grammarAccess.getCreate_group_dependencyAccess().getLeftParenthesisKeyword_3());
		}
		(
			(
				{
					newCompositeNode(grammarAccess.getCreate_group_dependencyAccess().getDcDependency_conditionParserRuleCall_4_0());
				}
				lv_dc_4_0=ruleDependency_condition
				{
					if ($current==null) {
						$current = createModelElementForParent(grammarAccess.getCreate_group_dependencyRule());
					}
					set(
						$current,
						"dc",
						lv_dc_4_0,
						"org.xtext.example.etlcl.EtlCl.Dependency_condition");
					afterParserOrEnumRuleCall();
				}
			)
		)
		otherlv_5=');'
		{
			newLeafNode(otherlv_5, grammarAccess.getCreate_group_dependencyAccess().getRightParenthesisSemicolonKeyword_5());
		}
	)
;

// Entry rule entryRuleCreate_task_dependency
entryRuleCreate_task_dependency returns [EObject current=null]:
	{ newCompositeNode(grammarAccess.getCreate_task_dependencyRule()); }
	iv_ruleCreate_task_dependency=ruleCreate_task_dependency
	{ $current=$iv_ruleCreate_task_dependency.current; }
	EOF;

// Rule Create_task_dependency
ruleCreate_task_dependency returns [EObject current=null]
@init {
	enterRule();
}
@after {
	leaveRule();
}:
	(
		(
			(
				{
					if ($current==null) {
						$current = createModelElement(grammarAccess.getCreate_task_dependencyRule());
					}
				}
				otherlv_0=RULE_ID
				{
					newLeafNode(otherlv_0, grammarAccess.getCreate_task_dependencyAccess().getT1Create_taskCrossReference_0_0());
				}
			)
		)
		(
			(
				lv_dep_1_0='.DEPENDS_ON_TASK.'
				{
					newLeafNode(lv_dep_1_0, grammarAccess.getCreate_task_dependencyAccess().getDepDEPENDS_ON_TASKKeyword_1_0());
				}
				{
					if ($current==null) {
						$current = createModelElement(grammarAccess.getCreate_task_dependencyRule());
					}
					setWithLastConsumed($current, "dep", lv_dep_1_0, ".DEPENDS_ON_TASK.");
				}
			)
		)
		(
			(
				{
					if ($current==null) {
						$current = createModelElement(grammarAccess.getCreate_task_dependencyRule());
					}
				}
				otherlv_2=RULE_ID
				{
					newLeafNode(otherlv_2, grammarAccess.getCreate_task_dependencyAccess().getT2Create_taskCrossReference_2_0());
				}
			)
		)
		otherlv_3='('
		{
			newLeafNode(otherlv_3, grammarAccess.getCreate_task_dependencyAccess().getLeftParenthesisKeyword_3());
		}
		(
			(
				{
					newCompositeNode(grammarAccess.getCreate_task_dependencyAccess().getDcDependency_conditionParserRuleCall_4_0());
				}
				lv_dc_4_0=ruleDependency_condition
				{
					if ($current==null) {
						$current = createModelElementForParent(grammarAccess.getCreate_task_dependencyRule());
					}
					set(
						$current,
						"dc",
						lv_dc_4_0,
						"org.xtext.example.etlcl.EtlCl.Dependency_condition");
					afterParserOrEnumRuleCall();
				}
			)
		)
		otherlv_5=');'
		{
			newLeafNode(otherlv_5, grammarAccess.getCreate_task_dependencyAccess().getRightParenthesisSemicolonKeyword_5());
		}
	)
;

// Entry rule entryRuleDependency_condition
entryRuleDependency_condition returns [EObject current=null]:
	{ newCompositeNode(grammarAccess.getDependency_conditionRule()); }
	iv_ruleDependency_condition=ruleDependency_condition
	{ $current=$iv_ruleDependency_condition.current; }
	EOF;

// Rule Dependency_condition
ruleDependency_condition returns [EObject current=null]
@init {
	enterRule();
}
@after {
	leaveRule();
}:
	(
		(
			(
				lv_success_0_0='SUCCESS'
				{
					newLeafNode(lv_success_0_0, grammarAccess.getDependency_conditionAccess().getSuccessSUCCESSKeyword_0_0());
				}
				{
					if ($current==null) {
						$current = createModelElement(grammarAccess.getDependency_conditionRule());
					}
					setWithLastConsumed($current, "success", true, "SUCCESS");
				}
			)
		)
		    |
		(
			(
				lv_finish_1_0='FINISH'
				{
					newLeafNode(lv_finish_1_0, grammarAccess.getDependency_conditionAccess().getFinishFINISHKeyword_1_0());
				}
				{
					if ($current==null) {
						$current = createModelElement(grammarAccess.getDependency_conditionRule());
					}
					setWithLastConsumed($current, "finish", true, "FINISH");
				}
			)
		)
		    |
		(
			(
				lv_error_2_0='ERROR'
				{
					newLeafNode(lv_error_2_0, grammarAccess.getDependency_conditionAccess().getErrorERRORKeyword_2_0());
				}
				{
					if ($current==null) {
						$current = createModelElement(grammarAccess.getDependency_conditionRule());
					}
					setWithLastConsumed($current, "error", true, "ERROR");
				}
			)
		)
		    |
		(
			(
				lv_empty_3_0='NONE'
				{
					newLeafNode(lv_empty_3_0, grammarAccess.getDependency_conditionAccess().getEmptyNONEKeyword_3_0());
				}
				{
					if ($current==null) {
						$current = createModelElement(grammarAccess.getDependency_conditionRule());
					}
					setWithLastConsumed($current, "empty", true, "NONE");
				}
			)
		)
	)
;

// Entry rule entryRuleFQN
entryRuleFQN returns [String current=null]:
	{ newCompositeNode(grammarAccess.getFQNRule()); }
	iv_ruleFQN=ruleFQN
	{ $current=$iv_ruleFQN.current.getText(); }
	EOF;

// Rule FQN
ruleFQN returns [AntlrDatatypeRuleToken current=new AntlrDatatypeRuleToken()]
@init {
	enterRule();
}
@after {
	leaveRule();
}:
	(
		this_ID_0=RULE_ID
		{
			$current.merge(this_ID_0);
		}
		{
			newLeafNode(this_ID_0, grammarAccess.getFQNAccess().getIDTerminalRuleCall_0());
		}
		(
			kw='.'
			{
				$current.merge(kw);
				newLeafNode(kw, grammarAccess.getFQNAccess().getFullStopKeyword_1_0());
			}
			this_ID_2=RULE_ID
			{
				$current.merge(this_ID_2);
			}
			{
				newLeafNode(this_ID_2, grammarAccess.getFQNAccess().getIDTerminalRuleCall_1_1());
			}
		)*
	)
;

// Entry rule entryRuleEtl_tool_name
entryRuleEtl_tool_name returns [EObject current=null]:
	{ newCompositeNode(grammarAccess.getEtl_tool_nameRule()); }
	iv_ruleEtl_tool_name=ruleEtl_tool_name
	{ $current=$iv_ruleEtl_tool_name.current; }
	EOF;

// Rule Etl_tool_name
ruleEtl_tool_name returns [EObject current=null]
@init {
	enterRule();
}
@after {
	leaveRule();
}:
	(
		(
			lv_name_0_0=RULE_ID
			{
				newLeafNode(lv_name_0_0, grammarAccess.getEtl_tool_nameAccess().getNameIDTerminalRuleCall_0());
			}
			{
				if ($current==null) {
					$current = createModelElement(grammarAccess.getEtl_tool_nameRule());
				}
				setWithLastConsumed(
					$current,
					"name",
					lv_name_0_0,
					"org.eclipse.xtext.common.Terminals.ID");
			}
		)
	)
;

// Entry rule entryRuleRun_task
entryRuleRun_task returns [EObject current=null]:
	{ newCompositeNode(grammarAccess.getRun_taskRule()); }
	iv_ruleRun_task=ruleRun_task
	{ $current=$iv_ruleRun_task.current; }
	EOF;

// Rule Run_task
ruleRun_task returns [EObject current=null]
@init {
	enterRule();
}
@after {
	leaveRule();
}:
	(
		(
			(
				{
					if ($current==null) {
						$current = createModelElement(grammarAccess.getRun_taskRule());
					}
				}
				otherlv_0=RULE_ID
				{
					newLeafNode(otherlv_0, grammarAccess.getRun_taskAccess().getTaskCreate_taskCrossReference_0_0());
				}
			)
		)
		otherlv_1='.RUN_TASK();'
		{
			newLeafNode(otherlv_1, grammarAccess.getRun_taskAccess().getRUN_TASKKeyword_1());
		}
	)
;

// Entry rule entryRuleRun_group
entryRuleRun_group returns [EObject current=null]:
	{ newCompositeNode(grammarAccess.getRun_groupRule()); }
	iv_ruleRun_group=ruleRun_group
	{ $current=$iv_ruleRun_group.current; }
	EOF;

// Rule Run_group
ruleRun_group returns [EObject current=null]
@init {
	enterRule();
}
@after {
	leaveRule();
}:
	(
		(
			(
				{
					if ($current==null) {
						$current = createModelElement(grammarAccess.getRun_groupRule());
					}
				}
				otherlv_0=RULE_ID
				{
					newLeafNode(otherlv_0, grammarAccess.getRun_groupAccess().getGroupCreate_groupCrossReference_0_0());
				}
			)
		)
		otherlv_1='.RUN_GROUP();'
		{
			newLeafNode(otherlv_1, grammarAccess.getRun_groupAccess().getRUN_GROUPKeyword_1());
		}
	)
;

// Entry rule entryRuleRun_load
entryRuleRun_load returns [EObject current=null]:
	{ newCompositeNode(grammarAccess.getRun_loadRule()); }
	iv_ruleRun_load=ruleRun_load
	{ $current=$iv_ruleRun_load.current; }
	EOF;

// Rule Run_load
ruleRun_load returns [EObject current=null]
@init {
	enterRule();
}
@after {
	leaveRule();
}:
	(
		(
			(
				{
					if ($current==null) {
						$current = createModelElement(grammarAccess.getRun_loadRule());
					}
				}
				otherlv_0=RULE_ID
				{
					newLeafNode(otherlv_0, grammarAccess.getRun_loadAccess().getLoadCreate_loadCrossReference_0_0());
				}
			)
		)
		otherlv_1='.RUN_LOAD();'
		{
			newLeafNode(otherlv_1, grammarAccess.getRun_loadAccess().getRUN_LOADKeyword_1());
		}
	)
;

// Entry rule entryRuleParameters
entryRuleParameters returns [EObject current=null]:
	{ newCompositeNode(grammarAccess.getParametersRule()); }
	iv_ruleParameters=ruleParameters
	{ $current=$iv_ruleParameters.current; }
	EOF;

// Rule Parameters
ruleParameters returns [EObject current=null]
@init {
	enterRule();
}
@after {
	leaveRule();
}:
	(
		(
			(
				lv_name_0_0=RULE_ID
				{
					newLeafNode(lv_name_0_0, grammarAccess.getParametersAccess().getNameIDTerminalRuleCall_0_0());
				}
				{
					if ($current==null) {
						$current = createModelElement(grammarAccess.getParametersRule());
					}
					setWithLastConsumed(
						$current,
						"name",
						lv_name_0_0,
						"org.eclipse.xtext.common.Terminals.ID");
				}
			)
		)
		otherlv_1=':'
		{
			newLeafNode(otherlv_1, grammarAccess.getParametersAccess().getColonKeyword_1());
		}
		(
			(
				lv_parameter_2_0=RULE_STRING
				{
					newLeafNode(lv_parameter_2_0, grammarAccess.getParametersAccess().getParameterSTRINGTerminalRuleCall_2_0());
				}
				{
					if ($current==null) {
						$current = createModelElement(grammarAccess.getParametersRule());
					}
					setWithLastConsumed(
						$current,
						"parameter",
						lv_parameter_2_0,
						"org.eclipse.xtext.common.Terminals.STRING");
				}
			)
		)
	)
;

// Entry rule entryRuleDb_type
entryRuleDb_type returns [EObject current=null]:
	{ newCompositeNode(grammarAccess.getDb_typeRule()); }
	iv_ruleDb_type=ruleDb_type
	{ $current=$iv_ruleDb_type.current; }
	EOF;

// Rule Db_type
ruleDb_type returns [EObject current=null]
@init {
	enterRule();
}
@after {
	leaveRule();
}:
	(
		(
			lv_name_0_0=RULE_ID
			{
				newLeafNode(lv_name_0_0, grammarAccess.getDb_typeAccess().getNameIDTerminalRuleCall_0());
			}
			{
				if ($current==null) {
					$current = createModelElement(grammarAccess.getDb_typeRule());
				}
				setWithLastConsumed(
					$current,
					"name",
					lv_name_0_0,
					"org.eclipse.xtext.common.Terminals.ID");
			}
		)
	)
;

// Entry rule entryRuleCreate_table
entryRuleCreate_table returns [EObject current=null]:
	{ newCompositeNode(grammarAccess.getCreate_tableRule()); }
	iv_ruleCreate_table=ruleCreate_table
	{ $current=$iv_ruleCreate_table.current; }
	EOF;

// Rule Create_table
ruleCreate_table returns [EObject current=null]
@init {
	enterRule();
}
@after {
	leaveRule();
}:
	(
		(
			(
				lv_name_0_0=RULE_ID
				{
					newLeafNode(lv_name_0_0, grammarAccess.getCreate_tableAccess().getNameIDTerminalRuleCall_0_0());
				}
				{
					if ($current==null) {
						$current = createModelElement(grammarAccess.getCreate_tableRule());
					}
					setWithLastConsumed(
						$current,
						"name",
						lv_name_0_0,
						"org.eclipse.xtext.common.Terminals.ID");
				}
			)
		)
		otherlv_1='.CREATE_TABLE'
		{
			newLeafNode(otherlv_1, grammarAccess.getCreate_tableAccess().getCREATE_TABLEKeyword_1());
		}
		otherlv_2='('
		{
			newLeafNode(otherlv_2, grammarAccess.getCreate_tableAccess().getLeftParenthesisKeyword_2());
		}
		(
			(
				{
					newCompositeNode(grammarAccess.getCreate_tableAccess().getColumnsColumn_elemParserRuleCall_3_0());
				}
				lv_columns_3_0=ruleColumn_elem
				{
					if ($current==null) {
						$current = createModelElementForParent(grammarAccess.getCreate_tableRule());
					}
					add(
						$current,
						"columns",
						lv_columns_3_0,
						"org.xtext.example.etlcl.EtlCl.Column_elem");
					afterParserOrEnumRuleCall();
				}
			)
		)
		(
			otherlv_4=','
			{
				newLeafNode(otherlv_4, grammarAccess.getCreate_tableAccess().getCommaKeyword_4_0());
			}
			(
				(
					{
						newCompositeNode(grammarAccess.getCreate_tableAccess().getColumnsColumn_elemParserRuleCall_4_1_0());
					}
					lv_columns_5_0=ruleColumn_elem
					{
						if ($current==null) {
							$current = createModelElementForParent(grammarAccess.getCreate_tableRule());
						}
						add(
							$current,
							"columns",
							lv_columns_5_0,
							"org.xtext.example.etlcl.EtlCl.Column_elem");
						afterParserOrEnumRuleCall();
					}
				)
			)
		)*
		otherlv_6=');'
		{
			newLeafNode(otherlv_6, grammarAccess.getCreate_tableAccess().getRightParenthesisSemicolonKeyword_5());
		}
	)
;

// Entry rule entryRuleTruncate_statement
entryRuleTruncate_statement returns [EObject current=null]:
	{ newCompositeNode(grammarAccess.getTruncate_statementRule()); }
	iv_ruleTruncate_statement=ruleTruncate_statement
	{ $current=$iv_ruleTruncate_statement.current; }
	EOF;

// Rule Truncate_statement
ruleTruncate_statement returns [EObject current=null]
@init {
	enterRule();
}
@after {
	leaveRule();
}:
	(
		(
			(
				{
					if ($current==null) {
						$current = createModelElement(grammarAccess.getTruncate_statementRule());
					}
				}
				otherlv_0=RULE_ID
				{
					newLeafNode(otherlv_0, grammarAccess.getTruncate_statementAccess().getTableCreate_tableCrossReference_0_0());
				}
			)
		)
		(
			(
				lv_trun_1_0='.TRUNCATE'
				{
					newLeafNode(lv_trun_1_0, grammarAccess.getTruncate_statementAccess().getTrunTRUNCATEKeyword_1_0());
				}
				{
					if ($current==null) {
						$current = createModelElement(grammarAccess.getTruncate_statementRule());
					}
					setWithLastConsumed($current, "trun", true, ".TRUNCATE");
				}
			)
		)
		otherlv_2=';'
		{
			newLeafNode(otherlv_2, grammarAccess.getTruncate_statementAccess().getSemicolonKeyword_2());
		}
	)
;

// Entry rule entryRuleCursor
entryRuleCursor returns [EObject current=null]:
	{ newCompositeNode(grammarAccess.getCursorRule()); }
	iv_ruleCursor=ruleCursor
	{ $current=$iv_ruleCursor.current; }
	EOF;

// Rule Cursor
ruleCursor returns [EObject current=null]
@init {
	enterRule();
}
@after {
	leaveRule();
}:
	(
		(
			(
				{
					if ($current==null) {
						$current = createModelElement(grammarAccess.getCursorRule());
					}
				}
				otherlv_0=RULE_ID
				{
					newLeafNode(otherlv_0, grammarAccess.getCursorAccess().getTableCreate_tableCrossReference_0_0());
				}
			)
		)
		(
			(
				lv_cur_1_0='.CURSOR'
				{
					newLeafNode(lv_cur_1_0, grammarAccess.getCursorAccess().getCurCURSORKeyword_1_0());
				}
				{
					if ($current==null) {
						$current = createModelElement(grammarAccess.getCursorRule());
					}
					setWithLastConsumed($current, "cur", true, ".CURSOR");
				}
			)
		)
		otherlv_2=';'
		{
			newLeafNode(otherlv_2, grammarAccess.getCursorAccess().getSemicolonKeyword_2());
		}
	)
;

// Entry rule entryRuleSCD4
entryRuleSCD4 returns [EObject current=null]:
	{ newCompositeNode(grammarAccess.getSCD4Rule()); }
	iv_ruleSCD4=ruleSCD4
	{ $current=$iv_ruleSCD4.current; }
	EOF;

// Rule SCD4
ruleSCD4 returns [EObject current=null]
@init {
	enterRule();
}
@after {
	leaveRule();
}:
	(
		(
			(
				{
					if ($current==null) {
						$current = createModelElement(grammarAccess.getSCD4Rule());
					}
				}
				otherlv_0=RULE_ID
				{
					newLeafNode(otherlv_0, grammarAccess.getSCD4Access().getTableCreate_tableCrossReference_0_0());
				}
			)
		)
		(
			(
				lv_scd4_1_0='.SCD4'
				{
					newLeafNode(lv_scd4_1_0, grammarAccess.getSCD4Access().getScd4SCD4Keyword_1_0());
				}
				{
					if ($current==null) {
						$current = createModelElement(grammarAccess.getSCD4Rule());
					}
					setWithLastConsumed($current, "scd4", true, ".SCD4");
				}
			)
		)
		otherlv_2=';'
		{
			newLeafNode(otherlv_2, grammarAccess.getSCD4Access().getSemicolonKeyword_2());
		}
	)
;

// Entry rule entryRuleSCD2
entryRuleSCD2 returns [EObject current=null]:
	{ newCompositeNode(grammarAccess.getSCD2Rule()); }
	iv_ruleSCD2=ruleSCD2
	{ $current=$iv_ruleSCD2.current; }
	EOF;

// Rule SCD2
ruleSCD2 returns [EObject current=null]
@init {
	enterRule();
}
@after {
	leaveRule();
}:
	(
		(
			(
				{
					if ($current==null) {
						$current = createModelElement(grammarAccess.getSCD2Rule());
					}
				}
				otherlv_0=RULE_ID
				{
					newLeafNode(otherlv_0, grammarAccess.getSCD2Access().getTableCreate_tableCrossReference_0_0());
				}
			)
		)
		(
			(
				lv_scd2_1_0='.SCD2'
				{
					newLeafNode(lv_scd2_1_0, grammarAccess.getSCD2Access().getScd2SCD2Keyword_1_0());
				}
				{
					if ($current==null) {
						$current = createModelElement(grammarAccess.getSCD2Rule());
					}
					setWithLastConsumed($current, "scd2", true, ".SCD2");
				}
			)
		)
		otherlv_2=';'
		{
			newLeafNode(otherlv_2, grammarAccess.getSCD2Access().getSemicolonKeyword_2());
		}
	)
;

// Entry rule entryRuleUnion
entryRuleUnion returns [EObject current=null]:
	{ newCompositeNode(grammarAccess.getUnionRule()); }
	iv_ruleUnion=ruleUnion
	{ $current=$iv_ruleUnion.current; }
	EOF;

// Rule Union
ruleUnion returns [EObject current=null]
@init {
	enterRule();
}
@after {
	leaveRule();
}:
	(
		(
			(
				{
					if ($current==null) {
						$current = createModelElement(grammarAccess.getUnionRule());
					}
				}
				otherlv_0=RULE_ID
				{
					newLeafNode(otherlv_0, grammarAccess.getUnionAccess().getSelect1Select_statementCrossReference_0_0());
				}
			)
		)
		(
			(
				lv_union_1_0='.UNION.'
				{
					newLeafNode(lv_union_1_0, grammarAccess.getUnionAccess().getUnionUNIONKeyword_1_0());
				}
				{
					if ($current==null) {
						$current = createModelElement(grammarAccess.getUnionRule());
					}
					setWithLastConsumed($current, "union", true, ".UNION.");
				}
			)
		)
		(
			(
				{
					if ($current==null) {
						$current = createModelElement(grammarAccess.getUnionRule());
					}
				}
				otherlv_2=RULE_ID
				{
					newLeafNode(otherlv_2, grammarAccess.getUnionAccess().getSelect2Select_statementCrossReference_2_0());
				}
			)
		)
		otherlv_3=';'
		{
			newLeafNode(otherlv_3, grammarAccess.getUnionAccess().getSemicolonKeyword_3());
		}
	)
;

// Entry rule entryRuleSort
entryRuleSort returns [EObject current=null]:
	{ newCompositeNode(grammarAccess.getSortRule()); }
	iv_ruleSort=ruleSort
	{ $current=$iv_ruleSort.current; }
	EOF;

// Rule Sort
ruleSort returns [EObject current=null]
@init {
	enterRule();
}
@after {
	leaveRule();
}:
	(
		(
			(
				{
					if ($current==null) {
						$current = createModelElement(grammarAccess.getSortRule());
					}
				}
				otherlv_0=RULE_ID
				{
					newLeafNode(otherlv_0, grammarAccess.getSortAccess().getTableCreate_tableCrossReference_0_0());
				}
			)
		)
		(
			(
				lv_sort_1_0='.SORT'
				{
					newLeafNode(lv_sort_1_0, grammarAccess.getSortAccess().getSortSORTKeyword_1_0());
				}
				{
					if ($current==null) {
						$current = createModelElement(grammarAccess.getSortRule());
					}
					setWithLastConsumed($current, "sort", true, ".SORT");
				}
			)
		)
		otherlv_2=';'
		{
			newLeafNode(otherlv_2, grammarAccess.getSortAccess().getSemicolonKeyword_2());
		}
	)
;

// Entry rule entryRuleFlow
entryRuleFlow returns [EObject current=null]:
	{ newCompositeNode(grammarAccess.getFlowRule()); }
	iv_ruleFlow=ruleFlow
	{ $current=$iv_ruleFlow.current; }
	EOF;

// Rule Flow
ruleFlow returns [EObject current=null]
@init {
	enterRule();
}
@after {
	leaveRule();
}:
	(
		(
			(
				{
					if ($current==null) {
						$current = createModelElement(grammarAccess.getFlowRule());
					}
				}
				otherlv_0=RULE_ID
				{
					newLeafNode(otherlv_0, grammarAccess.getFlowAccess().getTable1Create_tableCrossReference_0_0());
				}
			)
		)
		(
			(
				lv_flow_1_0='.FLOW.'
				{
					newLeafNode(lv_flow_1_0, grammarAccess.getFlowAccess().getFlowFLOWKeyword_1_0());
				}
				{
					if ($current==null) {
						$current = createModelElement(grammarAccess.getFlowRule());
					}
					setWithLastConsumed($current, "flow", true, ".FLOW.");
				}
			)
		)
		(
			(
				{
					if ($current==null) {
						$current = createModelElement(grammarAccess.getFlowRule());
					}
				}
				otherlv_2=RULE_ID
				{
					newLeafNode(otherlv_2, grammarAccess.getFlowAccess().getTable2Create_tableCrossReference_2_0());
				}
			)
		)
		otherlv_3=';'
		{
			newLeafNode(otherlv_3, grammarAccess.getFlowAccess().getSemicolonKeyword_3());
		}
	)
;

// Entry rule entryRuleDelete_statement
entryRuleDelete_statement returns [EObject current=null]:
	{ newCompositeNode(grammarAccess.getDelete_statementRule()); }
	iv_ruleDelete_statement=ruleDelete_statement
	{ $current=$iv_ruleDelete_statement.current; }
	EOF;

// Rule Delete_statement
ruleDelete_statement returns [EObject current=null]
@init {
	enterRule();
}
@after {
	leaveRule();
}:
	(
		(
			(
				{
					if ($current==null) {
						$current = createModelElement(grammarAccess.getDelete_statementRule());
					}
				}
				otherlv_0=RULE_ID
				{
					newLeafNode(otherlv_0, grammarAccess.getDelete_statementAccess().getSrcCreate_tableCrossReference_0_0());
				}
			)
		)
		otherlv_1='.DELETE'
		{
			newLeafNode(otherlv_1, grammarAccess.getDelete_statementAccess().getDELETEKeyword_1());
		}
		(
			(
				(
					lv_where_2_0='WHERE'
					{
						newLeafNode(lv_where_2_0, grammarAccess.getDelete_statementAccess().getWhereWHEREKeyword_2_0_0());
					}
					{
						if ($current==null) {
							$current = createModelElement(grammarAccess.getDelete_statementRule());
						}
						setWithLastConsumed($current, "where", true, "WHERE");
					}
				)
			)
			(
				(
					{
						newCompositeNode(grammarAccess.getDelete_statementAccess().getCondSearch_conditionParserRuleCall_2_1_0());
					}
					lv_cond_3_0=ruleSearch_condition
					{
						if ($current==null) {
							$current = createModelElementForParent(grammarAccess.getDelete_statementRule());
						}
						set(
							$current,
							"cond",
							lv_cond_3_0,
							"org.xtext.example.etlcl.EtlCl.Search_condition");
						afterParserOrEnumRuleCall();
					}
				)
			)
		)?
		otherlv_4=';'
		{
			newLeafNode(otherlv_4, grammarAccess.getDelete_statementAccess().getSemicolonKeyword_3());
		}
	)
;

// Entry rule entryRuleUpdate_statement
entryRuleUpdate_statement returns [EObject current=null]:
	{ newCompositeNode(grammarAccess.getUpdate_statementRule()); }
	iv_ruleUpdate_statement=ruleUpdate_statement
	{ $current=$iv_ruleUpdate_statement.current; }
	EOF;

// Rule Update_statement
ruleUpdate_statement returns [EObject current=null]
@init {
	enterRule();
}
@after {
	leaveRule();
}:
	(
		(
			(
				{
					if ($current==null) {
						$current = createModelElement(grammarAccess.getUpdate_statementRule());
					}
				}
				otherlv_0=RULE_ID
				{
					newLeafNode(otherlv_0, grammarAccess.getUpdate_statementAccess().getTableCreate_tableCrossReference_0_0());
				}
			)
		)
		otherlv_1='.UPDATE'
		{
			newLeafNode(otherlv_1, grammarAccess.getUpdate_statementAccess().getUPDATEKeyword_1());
		}
		otherlv_2='SET'
		{
			newLeafNode(otherlv_2, grammarAccess.getUpdate_statementAccess().getSETKeyword_2());
		}
		(
			(
				{
					newCompositeNode(grammarAccess.getUpdate_statementAccess().getUpdateUpdate_elemParserRuleCall_3_0());
				}
				lv_update_3_0=ruleUpdate_elem
				{
					if ($current==null) {
						$current = createModelElementForParent(grammarAccess.getUpdate_statementRule());
					}
					add(
						$current,
						"update",
						lv_update_3_0,
						"org.xtext.example.etlcl.EtlCl.Update_elem");
					afterParserOrEnumRuleCall();
				}
			)
		)
		(
			otherlv_4=','
			{
				newLeafNode(otherlv_4, grammarAccess.getUpdate_statementAccess().getCommaKeyword_4_0());
			}
			(
				(
					{
						newCompositeNode(grammarAccess.getUpdate_statementAccess().getUpdateUpdate_elemParserRuleCall_4_1_0());
					}
					lv_update_5_0=ruleUpdate_elem
					{
						if ($current==null) {
							$current = createModelElementForParent(grammarAccess.getUpdate_statementRule());
						}
						add(
							$current,
							"update",
							lv_update_5_0,
							"org.xtext.example.etlcl.EtlCl.Update_elem");
						afterParserOrEnumRuleCall();
					}
				)
			)
		)*
		(
			(
				(
					lv_where_6_0='WHERE'
					{
						newLeafNode(lv_where_6_0, grammarAccess.getUpdate_statementAccess().getWhereWHEREKeyword_5_0_0());
					}
					{
						if ($current==null) {
							$current = createModelElement(grammarAccess.getUpdate_statementRule());
						}
						setWithLastConsumed($current, "where", true, "WHERE");
					}
				)
			)
			(
				(
					{
						newCompositeNode(grammarAccess.getUpdate_statementAccess().getCondSearch_conditionParserRuleCall_5_1_0());
					}
					lv_cond_7_0=ruleSearch_condition
					{
						if ($current==null) {
							$current = createModelElementForParent(grammarAccess.getUpdate_statementRule());
						}
						set(
							$current,
							"cond",
							lv_cond_7_0,
							"org.xtext.example.etlcl.EtlCl.Search_condition");
						afterParserOrEnumRuleCall();
					}
				)
			)
		)?
		otherlv_8=';'
		{
			newLeafNode(otherlv_8, grammarAccess.getUpdate_statementAccess().getSemicolonKeyword_6());
		}
	)
;

// Entry rule entryRuleUpdate_elem
entryRuleUpdate_elem returns [EObject current=null]:
	{ newCompositeNode(grammarAccess.getUpdate_elemRule()); }
	iv_ruleUpdate_elem=ruleUpdate_elem
	{ $current=$iv_ruleUpdate_elem.current; }
	EOF;

// Rule Update_elem
ruleUpdate_elem returns [EObject current=null]
@init {
	enterRule();
}
@after {
	leaveRule();
}:
	(
		(
			(
				{
					if ($current==null) {
						$current = createModelElement(grammarAccess.getUpdate_elemRule());
					}
				}
				otherlv_0=RULE_ID
				{
					newLeafNode(otherlv_0, grammarAccess.getUpdate_elemAccess().getColumnColumn_elemCrossReference_0_0());
				}
			)
		)
		otherlv_1='='
		{
			newLeafNode(otherlv_1, grammarAccess.getUpdate_elemAccess().getEqualsSignKeyword_1());
		}
		(
			(
				{
					newCompositeNode(grammarAccess.getUpdate_elemAccess().getEExpressionParserRuleCall_2_0());
				}
				lv_e_2_0=ruleExpression
				{
					if ($current==null) {
						$current = createModelElementForParent(grammarAccess.getUpdate_elemRule());
					}
					set(
						$current,
						"e",
						lv_e_2_0,
						"org.xtext.example.etlcl.EtlCl.Expression");
					afterParserOrEnumRuleCall();
				}
			)
		)
	)
;

// Entry rule entryRuleInsert_statement
entryRuleInsert_statement returns [EObject current=null]:
	{ newCompositeNode(grammarAccess.getInsert_statementRule()); }
	iv_ruleInsert_statement=ruleInsert_statement
	{ $current=$iv_ruleInsert_statement.current; }
	EOF;

// Rule Insert_statement
ruleInsert_statement returns [EObject current=null]
@init {
	enterRule();
}
@after {
	leaveRule();
}:
	(
		(
			(
				{
					if ($current==null) {
						$current = createModelElement(grammarAccess.getInsert_statementRule());
					}
				}
				otherlv_0=RULE_ID
				{
					newLeafNode(otherlv_0, grammarAccess.getInsert_statementAccess().getTableCreate_tableCrossReference_0_0());
				}
			)
		)
		otherlv_1='.INSERT'
		{
			newLeafNode(otherlv_1, grammarAccess.getInsert_statementAccess().getINSERTKeyword_1());
		}
		otherlv_2='VALUES'
		{
			newLeafNode(otherlv_2, grammarAccess.getInsert_statementAccess().getVALUESKeyword_2());
		}
		otherlv_3='('
		{
			newLeafNode(otherlv_3, grammarAccess.getInsert_statementAccess().getLeftParenthesisKeyword_3());
		}
		(
			(
				{
					newCompositeNode(grammarAccess.getInsert_statementAccess().getAnyAnythingParserRuleCall_4_0());
				}
				lv_any_4_0=ruleAnything
				{
					if ($current==null) {
						$current = createModelElementForParent(grammarAccess.getInsert_statementRule());
					}
					add(
						$current,
						"any",
						lv_any_4_0,
						"org.xtext.example.etlcl.EtlCl.Anything");
					afterParserOrEnumRuleCall();
				}
			)
		)
		(
			otherlv_5=','
			{
				newLeafNode(otherlv_5, grammarAccess.getInsert_statementAccess().getCommaKeyword_5_0());
			}
			(
				(
					{
						newCompositeNode(grammarAccess.getInsert_statementAccess().getAnyAnythingParserRuleCall_5_1_0());
					}
					lv_any_6_0=ruleAnything
					{
						if ($current==null) {
							$current = createModelElementForParent(grammarAccess.getInsert_statementRule());
						}
						add(
							$current,
							"any",
							lv_any_6_0,
							"org.xtext.example.etlcl.EtlCl.Anything");
						afterParserOrEnumRuleCall();
					}
				)
			)
		)*
		otherlv_7=');'
		{
			newLeafNode(otherlv_7, grammarAccess.getInsert_statementAccess().getRightParenthesisSemicolonKeyword_6());
		}
	)
;

// Entry rule entryRuleAnything
entryRuleAnything returns [EObject current=null]:
	{ newCompositeNode(grammarAccess.getAnythingRule()); }
	iv_ruleAnything=ruleAnything
	{ $current=$iv_ruleAnything.current; }
	EOF;

// Rule Anything
ruleAnything returns [EObject current=null]
@init {
	enterRule();
}
@after {
	leaveRule();
}:
	(
		(
			(
				lv_intiger_0_0=RULE_INT
				{
					newLeafNode(lv_intiger_0_0, grammarAccess.getAnythingAccess().getIntigerINTTerminalRuleCall_0_0());
				}
				{
					if ($current==null) {
						$current = createModelElement(grammarAccess.getAnythingRule());
					}
					setWithLastConsumed(
						$current,
						"intiger",
						true,
						"org.eclipse.xtext.common.Terminals.INT");
				}
			)
		)
		    |
		(
			(
				lv_string_1_0=RULE_STRING
				{
					newLeafNode(lv_string_1_0, grammarAccess.getAnythingAccess().getStringSTRINGTerminalRuleCall_1_0());
				}
				{
					if ($current==null) {
						$current = createModelElement(grammarAccess.getAnythingRule());
					}
					setWithLastConsumed(
						$current,
						"string",
						true,
						"org.eclipse.xtext.common.Terminals.STRING");
				}
			)
		)
	)
;

// Entry rule entryRuleColumn_elem
entryRuleColumn_elem returns [EObject current=null]:
	{ newCompositeNode(grammarAccess.getColumn_elemRule()); }
	iv_ruleColumn_elem=ruleColumn_elem
	{ $current=$iv_ruleColumn_elem.current; }
	EOF;

// Rule Column_elem
ruleColumn_elem returns [EObject current=null]
@init {
	enterRule();
}
@after {
	leaveRule();
}:
	(
		(
			(
				{
					newCompositeNode(grammarAccess.getColumn_elemAccess().getNameFQNParserRuleCall_0_0());
				}
				lv_name_0_0=ruleFQN
				{
					if ($current==null) {
						$current = createModelElementForParent(grammarAccess.getColumn_elemRule());
					}
					set(
						$current,
						"name",
						lv_name_0_0,
						"org.xtext.example.etlcl.EtlCl.FQN");
					afterParserOrEnumRuleCall();
				}
			)
		)
		(
			(
				{
					newCompositeNode(grammarAccess.getColumn_elemAccess().getData_typeData_typeParserRuleCall_1_0());
				}
				lv_data_type_1_0=ruleData_type
				{
					if ($current==null) {
						$current = createModelElementForParent(grammarAccess.getColumn_elemRule());
					}
					set(
						$current,
						"data_type",
						lv_data_type_1_0,
						"org.xtext.example.etlcl.EtlCl.Data_type");
					afterParserOrEnumRuleCall();
				}
			)
		)
	)
;

// Entry rule entryRuleData_type
entryRuleData_type returns [String current=null]:
	{ newCompositeNode(grammarAccess.getData_typeRule()); }
	iv_ruleData_type=ruleData_type
	{ $current=$iv_ruleData_type.current.getText(); }
	EOF;

// Rule Data_type
ruleData_type returns [AntlrDatatypeRuleToken current=new AntlrDatatypeRuleToken()]
@init {
	enterRule();
}
@after {
	leaveRule();
}:
	(
		kw='INTEGER'
		{
			$current.merge(kw);
			newLeafNode(kw, grammarAccess.getData_typeAccess().getINTEGERKeyword_0());
		}
		    |
		kw='DATETIME'
		{
			$current.merge(kw);
			newLeafNode(kw, grammarAccess.getData_typeAccess().getDATETIMEKeyword_1());
		}
		    |
		(
			kw='VARCHAR'
			{
				$current.merge(kw);
				newLeafNode(kw, grammarAccess.getData_typeAccess().getVARCHARKeyword_2_0());
			}
			(
				kw='('
				{
					$current.merge(kw);
					newLeafNode(kw, grammarAccess.getData_typeAccess().getLeftParenthesisKeyword_2_1_0());
				}
				this_INT_4=RULE_INT
				{
					$current.merge(this_INT_4);
				}
				{
					newLeafNode(this_INT_4, grammarAccess.getData_typeAccess().getINTTerminalRuleCall_2_1_1());
				}
				kw=')'
				{
					$current.merge(kw);
					newLeafNode(kw, grammarAccess.getData_typeAccess().getRightParenthesisKeyword_2_1_2());
				}
			)
		)
		    |
		(
			kw='DECIMAL'
			{
				$current.merge(kw);
				newLeafNode(kw, grammarAccess.getData_typeAccess().getDECIMALKeyword_3_0());
			}
			(
				kw='('
				{
					$current.merge(kw);
					newLeafNode(kw, grammarAccess.getData_typeAccess().getLeftParenthesisKeyword_3_1_0());
				}
				this_INT_8=RULE_INT
				{
					$current.merge(this_INT_8);
				}
				{
					newLeafNode(this_INT_8, grammarAccess.getData_typeAccess().getINTTerminalRuleCall_3_1_1());
				}
				kw=','
				{
					$current.merge(kw);
					newLeafNode(kw, grammarAccess.getData_typeAccess().getCommaKeyword_3_1_2());
				}
				this_INT_10=RULE_INT
				{
					$current.merge(this_INT_10);
				}
				{
					newLeafNode(this_INT_10, grammarAccess.getData_typeAccess().getINTTerminalRuleCall_3_1_3());
				}
				kw=')'
				{
					$current.merge(kw);
					newLeafNode(kw, grammarAccess.getData_typeAccess().getRightParenthesisKeyword_3_1_4());
				}
			)
		)
	)
;

// Entry rule entryRuleSelect_statement
entryRuleSelect_statement returns [EObject current=null]:
	{ newCompositeNode(grammarAccess.getSelect_statementRule()); }
	iv_ruleSelect_statement=ruleSelect_statement
	{ $current=$iv_ruleSelect_statement.current; }
	EOF;

// Rule Select_statement
ruleSelect_statement returns [EObject current=null]
@init {
	enterRule();
}
@after {
	leaveRule();
}:
	(
		(
			(
				lv_name_0_0=RULE_ID
				{
					newLeafNode(lv_name_0_0, grammarAccess.getSelect_statementAccess().getNameIDTerminalRuleCall_0_0());
				}
				{
					if ($current==null) {
						$current = createModelElement(grammarAccess.getSelect_statementRule());
					}
					setWithLastConsumed(
						$current,
						"name",
						lv_name_0_0,
						"org.eclipse.xtext.common.Terminals.ID");
				}
			)
		)
		otherlv_1='.CREATE_SELECT_STATEMENT'
		{
			newLeafNode(otherlv_1, grammarAccess.getSelect_statementAccess().getCREATE_SELECT_STATEMENTKeyword_1());
		}
		otherlv_2='('
		{
			newLeafNode(otherlv_2, grammarAccess.getSelect_statementAccess().getLeftParenthesisKeyword_2());
		}
		(
			(
				{
					newCompositeNode(grammarAccess.getSelect_statementAccess().getSelectSelect_stParserRuleCall_3_0());
				}
				lv_select_3_0=ruleSelect_st
				{
					if ($current==null) {
						$current = createModelElementForParent(grammarAccess.getSelect_statementRule());
					}
					set(
						$current,
						"select",
						lv_select_3_0,
						"org.xtext.example.etlcl.EtlCl.Select_st");
					afterParserOrEnumRuleCall();
				}
			)
		)
		otherlv_4=');'
		{
			newLeafNode(otherlv_4, grammarAccess.getSelect_statementAccess().getRightParenthesisSemicolonKeyword_4());
		}
	)
;

// Entry rule entryRuleSelect_st
entryRuleSelect_st returns [EObject current=null]:
	{ newCompositeNode(grammarAccess.getSelect_stRule()); }
	iv_ruleSelect_st=ruleSelect_st
	{ $current=$iv_ruleSelect_st.current; }
	EOF;

// Rule Select_st
ruleSelect_st returns [EObject current=null]
@init {
	enterRule();
}
@after {
	leaveRule();
}:
	(
		otherlv_0='SELECT'
		{
			newLeafNode(otherlv_0, grammarAccess.getSelect_stAccess().getSELECTKeyword_0());
		}
		(
			(
				lv_distinct_1_0='DISTINCT'
				{
					newLeafNode(lv_distinct_1_0, grammarAccess.getSelect_stAccess().getDistinctDISTINCTKeyword_1_0());
				}
				{
					if ($current==null) {
						$current = createModelElement(grammarAccess.getSelect_stRule());
					}
					setWithLastConsumed($current, "distinct", true, "DISTINCT");
				}
			)
		)?
		(
			(
				(
					lv_top_2_0='TOP'
					{
						newLeafNode(lv_top_2_0, grammarAccess.getSelect_stAccess().getTopTOPKeyword_2_0_0());
					}
					{
						if ($current==null) {
							$current = createModelElement(grammarAccess.getSelect_stRule());
						}
						setWithLastConsumed($current, "top", true, "TOP");
					}
				)
			)
			(
				(
					lv_num_3_0=RULE_INT
					{
						newLeafNode(lv_num_3_0, grammarAccess.getSelect_stAccess().getNumINTTerminalRuleCall_2_1_0());
					}
					{
						if ($current==null) {
							$current = createModelElement(grammarAccess.getSelect_stRule());
						}
						setWithLastConsumed(
							$current,
							"num",
							lv_num_3_0,
							"org.eclipse.xtext.common.Terminals.INT");
					}
				)
			)
		)?
		(
			(
				{
					newCompositeNode(grammarAccess.getSelect_stAccess().getSelectSelect_listParserRuleCall_3_0());
				}
				lv_select_4_0=ruleSelect_list
				{
					if ($current==null) {
						$current = createModelElementForParent(grammarAccess.getSelect_stRule());
					}
					add(
						$current,
						"select",
						lv_select_4_0,
						"org.xtext.example.etlcl.EtlCl.Select_list");
					afterParserOrEnumRuleCall();
				}
			)
		)
		(
			otherlv_5=','
			{
				newLeafNode(otherlv_5, grammarAccess.getSelect_stAccess().getCommaKeyword_4_0());
			}
			(
				(
					{
						newCompositeNode(grammarAccess.getSelect_stAccess().getSelectSelect_listParserRuleCall_4_1_0());
					}
					lv_select_6_0=ruleSelect_list
					{
						if ($current==null) {
							$current = createModelElementForParent(grammarAccess.getSelect_stRule());
						}
						add(
							$current,
							"select",
							lv_select_6_0,
							"org.xtext.example.etlcl.EtlCl.Select_list");
						afterParserOrEnumRuleCall();
					}
				)
			)
		)*
		otherlv_7='FROM'
		{
			newLeafNode(otherlv_7, grammarAccess.getSelect_stAccess().getFROMKeyword_5());
		}
		(
			(
				{
					newCompositeNode(grammarAccess.getSelect_stAccess().getSrcTable_sourcesParserRuleCall_6_0());
				}
				lv_src_8_0=ruleTable_sources
				{
					if ($current==null) {
						$current = createModelElementForParent(grammarAccess.getSelect_stRule());
					}
					set(
						$current,
						"src",
						lv_src_8_0,
						"org.xtext.example.etlcl.EtlCl.Table_sources");
					afterParserOrEnumRuleCall();
				}
			)
		)
		(
			(
				(
					lv_where_9_0='WHERE'
					{
						newLeafNode(lv_where_9_0, grammarAccess.getSelect_stAccess().getWhereWHEREKeyword_7_0_0());
					}
					{
						if ($current==null) {
							$current = createModelElement(grammarAccess.getSelect_stRule());
						}
						setWithLastConsumed($current, "where", true, "WHERE");
					}
				)
			)
			(
				(
					{
						newCompositeNode(grammarAccess.getSelect_stAccess().getScSearch_conditionParserRuleCall_7_1_0());
					}
					lv_sc_10_0=ruleSearch_condition
					{
						if ($current==null) {
							$current = createModelElementForParent(grammarAccess.getSelect_stRule());
						}
						set(
							$current,
							"sc",
							lv_sc_10_0,
							"org.xtext.example.etlcl.EtlCl.Search_condition");
						afterParserOrEnumRuleCall();
					}
				)
			)
		)?
		(
			(
				(
					lv_group_11_0='GROUP'
					{
						newLeafNode(lv_group_11_0, grammarAccess.getSelect_stAccess().getGroupGROUPKeyword_8_0_0());
					}
					{
						if ($current==null) {
							$current = createModelElement(grammarAccess.getSelect_stRule());
						}
						setWithLastConsumed($current, "group", true, "GROUP");
					}
				)
			)
			otherlv_12='BY'
			{
				newLeafNode(otherlv_12, grammarAccess.getSelect_stAccess().getBYKeyword_8_1());
			}
			(
				(
					{
						newCompositeNode(grammarAccess.getSelect_stAccess().getGbiExpressionParserRuleCall_8_2_0());
					}
					lv_gbi_13_0=ruleExpression
					{
						if ($current==null) {
							$current = createModelElementForParent(grammarAccess.getSelect_stRule());
						}
						add(
							$current,
							"gbi",
							lv_gbi_13_0,
							"org.xtext.example.etlcl.EtlCl.Expression");
						afterParserOrEnumRuleCall();
					}
				)
			)
			(
				otherlv_14=','
				{
					newLeafNode(otherlv_14, grammarAccess.getSelect_stAccess().getCommaKeyword_8_3_0());
				}
				(
					(
						{
							newCompositeNode(grammarAccess.getSelect_stAccess().getGbiExpressionParserRuleCall_8_3_1_0());
						}
						lv_gbi_15_0=ruleExpression
						{
							if ($current==null) {
								$current = createModelElementForParent(grammarAccess.getSelect_stRule());
							}
							add(
								$current,
								"gbi",
								lv_gbi_15_0,
								"org.xtext.example.etlcl.EtlCl.Expression");
							afterParserOrEnumRuleCall();
						}
					)
				)
			)*
		)?
		(
			(
				(
					lv_order_16_0='ORDER'
					{
						newLeafNode(lv_order_16_0, grammarAccess.getSelect_stAccess().getOrderORDERKeyword_9_0_0());
					}
					{
						if ($current==null) {
							$current = createModelElement(grammarAccess.getSelect_stRule());
						}
						setWithLastConsumed($current, "order", true, "ORDER");
					}
				)
			)
			otherlv_17='BY'
			{
				newLeafNode(otherlv_17, grammarAccess.getSelect_stAccess().getBYKeyword_9_1());
			}
			(
				(
					{
						newCompositeNode(grammarAccess.getSelect_stAccess().getObeOrder_by_expressionParserRuleCall_9_2_0());
					}
					lv_obe_18_0=ruleOrder_by_expression
					{
						if ($current==null) {
							$current = createModelElementForParent(grammarAccess.getSelect_stRule());
						}
						add(
							$current,
							"obe",
							lv_obe_18_0,
							"org.xtext.example.etlcl.EtlCl.Order_by_expression");
						afterParserOrEnumRuleCall();
					}
				)
			)
			(
				otherlv_19=','
				{
					newLeafNode(otherlv_19, grammarAccess.getSelect_stAccess().getCommaKeyword_9_3_0());
				}
				(
					(
						{
							newCompositeNode(grammarAccess.getSelect_stAccess().getObeOrder_by_expressionParserRuleCall_9_3_1_0());
						}
						lv_obe_20_0=ruleOrder_by_expression
						{
							if ($current==null) {
								$current = createModelElementForParent(grammarAccess.getSelect_stRule());
							}
							add(
								$current,
								"obe",
								lv_obe_20_0,
								"org.xtext.example.etlcl.EtlCl.Order_by_expression");
							afterParserOrEnumRuleCall();
						}
					)
				)
			)*
		)?
	)
;

// Entry rule entryRuleOrder_by_expression
entryRuleOrder_by_expression returns [EObject current=null]:
	{ newCompositeNode(grammarAccess.getOrder_by_expressionRule()); }
	iv_ruleOrder_by_expression=ruleOrder_by_expression
	{ $current=$iv_ruleOrder_by_expression.current; }
	EOF;

// Rule Order_by_expression
ruleOrder_by_expression returns [EObject current=null]
@init {
	enterRule();
}
@after {
	leaveRule();
}:
	(
		(
			(
				{
					newCompositeNode(grammarAccess.getOrder_by_expressionAccess().getExpExpressionParserRuleCall_0_0());
				}
				lv_exp_0_0=ruleExpression
				{
					if ($current==null) {
						$current = createModelElementForParent(grammarAccess.getOrder_by_expressionRule());
					}
					set(
						$current,
						"exp",
						lv_exp_0_0,
						"org.xtext.example.etlcl.EtlCl.Expression");
					afterParserOrEnumRuleCall();
				}
			)
		)
		(
			(
				(
					lv_asc_1_0='ASC'
					{
						newLeafNode(lv_asc_1_0, grammarAccess.getOrder_by_expressionAccess().getAscASCKeyword_1_0_0());
					}
					{
						if ($current==null) {
							$current = createModelElement(grammarAccess.getOrder_by_expressionRule());
						}
						setWithLastConsumed($current, "asc", true, "ASC");
					}
				)
			)
			    |
			(
				(
					lv_desc_2_0='DESC'
					{
						newLeafNode(lv_desc_2_0, grammarAccess.getOrder_by_expressionAccess().getDescDESCKeyword_1_1_0());
					}
					{
						if ($current==null) {
							$current = createModelElement(grammarAccess.getOrder_by_expressionRule());
						}
						setWithLastConsumed($current, "desc", true, "DESC");
					}
				)
			)
		)?
	)
;

// Entry rule entryRuleTable_sources
entryRuleTable_sources returns [EObject current=null]:
	{ newCompositeNode(grammarAccess.getTable_sourcesRule()); }
	iv_ruleTable_sources=ruleTable_sources
	{ $current=$iv_ruleTable_sources.current; }
	EOF;

// Rule Table_sources
ruleTable_sources returns [EObject current=null]
@init {
	enterRule();
}
@after {
	leaveRule();
}:
	(
		(
			(
				{
					newCompositeNode(grammarAccess.getTable_sourcesAccess().getTblTable_sourceParserRuleCall_0_0());
				}
				lv_tbl_0_0=ruleTable_source
				{
					if ($current==null) {
						$current = createModelElementForParent(grammarAccess.getTable_sourcesRule());
					}
					add(
						$current,
						"tbl",
						lv_tbl_0_0,
						"org.xtext.example.etlcl.EtlCl.Table_source");
					afterParserOrEnumRuleCall();
				}
			)
		)
		(
			otherlv_1=','
			{
				newLeafNode(otherlv_1, grammarAccess.getTable_sourcesAccess().getCommaKeyword_1_0());
			}
			(
				(
					{
						newCompositeNode(grammarAccess.getTable_sourcesAccess().getTblTable_sourceParserRuleCall_1_1_0());
					}
					lv_tbl_2_0=ruleTable_source
					{
						if ($current==null) {
							$current = createModelElementForParent(grammarAccess.getTable_sourcesRule());
						}
						add(
							$current,
							"tbl",
							lv_tbl_2_0,
							"org.xtext.example.etlcl.EtlCl.Table_source");
						afterParserOrEnumRuleCall();
					}
				)
			)
		)*
	)
;

// Entry rule entryRuleTable_source
entryRuleTable_source returns [EObject current=null]:
	{ newCompositeNode(grammarAccess.getTable_sourceRule()); }
	iv_ruleTable_source=ruleTable_source
	{ $current=$iv_ruleTable_source.current; }
	EOF;

// Rule Table_source
ruleTable_source returns [EObject current=null]
@init {
	enterRule();
}
@after {
	leaveRule();
}:
	(
		(
			(
				{
					newCompositeNode(grammarAccess.getTable_sourceAccess().getTsijTable_source_item_joinedParserRuleCall_0_0());
				}
				lv_tsij_0_0=ruleTable_source_item_joined
				{
					if ($current==null) {
						$current = createModelElementForParent(grammarAccess.getTable_sourceRule());
					}
					set(
						$current,
						"tsij",
						lv_tsij_0_0,
						"org.xtext.example.etlcl.EtlCl.Table_source_item_joined");
					afterParserOrEnumRuleCall();
				}
			)
		)
		    |
		(
			otherlv_1='('
			{
				newLeafNode(otherlv_1, grammarAccess.getTable_sourceAccess().getLeftParenthesisKeyword_1_0());
			}
			(
				(
					{
						newCompositeNode(grammarAccess.getTable_sourceAccess().getTsij2Table_source_item_joinedParserRuleCall_1_1_0());
					}
					lv_tsij2_2_0=ruleTable_source_item_joined
					{
						if ($current==null) {
							$current = createModelElementForParent(grammarAccess.getTable_sourceRule());
						}
						set(
							$current,
							"tsij2",
							lv_tsij2_2_0,
							"org.xtext.example.etlcl.EtlCl.Table_source_item_joined");
						afterParserOrEnumRuleCall();
					}
				)
			)
			otherlv_3=')'
			{
				newLeafNode(otherlv_3, grammarAccess.getTable_sourceAccess().getRightParenthesisKeyword_1_2());
			}
		)
	)
;

// Entry rule entryRuleTable_source_item_joined
entryRuleTable_source_item_joined returns [EObject current=null]:
	{ newCompositeNode(grammarAccess.getTable_source_item_joinedRule()); }
	iv_ruleTable_source_item_joined=ruleTable_source_item_joined
	{ $current=$iv_ruleTable_source_item_joined.current; }
	EOF;

// Rule Table_source_item_joined
ruleTable_source_item_joined returns [EObject current=null]
@init {
	enterRule();
}
@after {
	leaveRule();
}:
	(
		(
			(
				{
					if ($current==null) {
						$current = createModelElement(grammarAccess.getTable_source_item_joinedRule());
					}
				}
				otherlv_0=RULE_ID
				{
					newLeafNode(otherlv_0, grammarAccess.getTable_source_item_joinedAccess().getNameCreate_tableCrossReference_0_0());
				}
			)
		)
		(
			(
				{
					newCompositeNode(grammarAccess.getTable_source_item_joinedAccess().getJoinJoin_partParserRuleCall_1_0());
				}
				lv_join_1_0=ruleJoin_part
				{
					if ($current==null) {
						$current = createModelElementForParent(grammarAccess.getTable_source_item_joinedRule());
					}
					add(
						$current,
						"join",
						lv_join_1_0,
						"org.xtext.example.etlcl.EtlCl.Join_part");
					afterParserOrEnumRuleCall();
				}
			)
		)*
	)
;

// Entry rule entryRuleJoin_part
entryRuleJoin_part returns [EObject current=null]:
	{ newCompositeNode(grammarAccess.getJoin_partRule()); }
	iv_ruleJoin_part=ruleJoin_part
	{ $current=$iv_ruleJoin_part.current; }
	EOF;

// Rule Join_part
ruleJoin_part returns [EObject current=null]
@init {
	enterRule();
}
@after {
	leaveRule();
}:
	(
		(
			(
				(
					lv_inner_0_0='INNER'
					{
						newLeafNode(lv_inner_0_0, grammarAccess.getJoin_partAccess().getInnerINNERKeyword_0_0_0());
					}
					{
						if ($current==null) {
							$current = createModelElement(grammarAccess.getJoin_partRule());
						}
						setWithLastConsumed($current, "inner", true, "INNER");
					}
				)
			)?
			    |
			(
				(
					(
						(
							lv_left_1_0='LEFT'
							{
								newLeafNode(lv_left_1_0, grammarAccess.getJoin_partAccess().getLeftLEFTKeyword_0_1_0_0_0());
							}
							{
								if ($current==null) {
									$current = createModelElement(grammarAccess.getJoin_partRule());
								}
								setWithLastConsumed($current, "left", true, "LEFT");
							}
						)
					)
					    |
					(
						(
							lv_right_2_0='RIGHT'
							{
								newLeafNode(lv_right_2_0, grammarAccess.getJoin_partAccess().getRightRIGHTKeyword_0_1_0_1_0());
							}
							{
								if ($current==null) {
									$current = createModelElement(grammarAccess.getJoin_partRule());
								}
								setWithLastConsumed($current, "right", true, "RIGHT");
							}
						)
					)
					    |
					(
						(
							lv_full_3_0='FULL'
							{
								newLeafNode(lv_full_3_0, grammarAccess.getJoin_partAccess().getFullFULLKeyword_0_1_0_2_0());
							}
							{
								if ($current==null) {
									$current = createModelElement(grammarAccess.getJoin_partRule());
								}
								setWithLastConsumed($current, "full", true, "FULL");
							}
						)
					)
				)
				(
					(
						lv_outer_4_0='OUTER'
						{
							newLeafNode(lv_outer_4_0, grammarAccess.getJoin_partAccess().getOuterOUTERKeyword_0_1_1_0());
						}
						{
							if ($current==null) {
								$current = createModelElement(grammarAccess.getJoin_partRule());
							}
							setWithLastConsumed($current, "outer", true, "OUTER");
						}
					)
				)?
			)
		)
		otherlv_5='JOIN'
		{
			newLeafNode(otherlv_5, grammarAccess.getJoin_partAccess().getJOINKeyword_1());
		}
		(
			(
				{
					newCompositeNode(grammarAccess.getJoin_partAccess().getSrcTable_sourceParserRuleCall_2_0());
				}
				lv_src_6_0=ruleTable_source
				{
					if ($current==null) {
						$current = createModelElementForParent(grammarAccess.getJoin_partRule());
					}
					set(
						$current,
						"src",
						lv_src_6_0,
						"org.xtext.example.etlcl.EtlCl.Table_source");
					afterParserOrEnumRuleCall();
				}
			)
		)
		otherlv_7='ON'
		{
			newLeafNode(otherlv_7, grammarAccess.getJoin_partAccess().getONKeyword_3());
		}
		(
			(
				{
					newCompositeNode(grammarAccess.getJoin_partAccess().getSearchSearch_conditionParserRuleCall_4_0());
				}
				lv_search_8_0=ruleSearch_condition
				{
					if ($current==null) {
						$current = createModelElementForParent(grammarAccess.getJoin_partRule());
					}
					set(
						$current,
						"search",
						lv_search_8_0,
						"org.xtext.example.etlcl.EtlCl.Search_condition");
					afterParserOrEnumRuleCall();
				}
			)
		)
	)
;

// Entry rule entryRuleSearch_condition
entryRuleSearch_condition returns [EObject current=null]:
	{ newCompositeNode(grammarAccess.getSearch_conditionRule()); }
	iv_ruleSearch_condition=ruleSearch_condition
	{ $current=$iv_ruleSearch_condition.current; }
	EOF;

// Rule Search_condition
ruleSearch_condition returns [EObject current=null]
@init {
	enterRule();
}
@after {
	leaveRule();
}:
	(
		(
			(
				{
					newCompositeNode(grammarAccess.getSearch_conditionAccess().getS1Search_condition_andParserRuleCall_0_0());
				}
				lv_s1_0_0=ruleSearch_condition_and
				{
					if ($current==null) {
						$current = createModelElementForParent(grammarAccess.getSearch_conditionRule());
					}
					add(
						$current,
						"s1",
						lv_s1_0_0,
						"org.xtext.example.etlcl.EtlCl.Search_condition_and");
					afterParserOrEnumRuleCall();
				}
			)
		)
		(
			otherlv_1='OR'
			{
				newLeafNode(otherlv_1, grammarAccess.getSearch_conditionAccess().getORKeyword_1_0());
			}
			(
				(
					{
						newCompositeNode(grammarAccess.getSearch_conditionAccess().getS1Search_condition_andParserRuleCall_1_1_0());
					}
					lv_s1_2_0=ruleSearch_condition_and
					{
						if ($current==null) {
							$current = createModelElementForParent(grammarAccess.getSearch_conditionRule());
						}
						add(
							$current,
							"s1",
							lv_s1_2_0,
							"org.xtext.example.etlcl.EtlCl.Search_condition_and");
						afterParserOrEnumRuleCall();
					}
				)
			)
		)*
	)
;

// Entry rule entryRuleSearch_condition_and
entryRuleSearch_condition_and returns [EObject current=null]:
	{ newCompositeNode(grammarAccess.getSearch_condition_andRule()); }
	iv_ruleSearch_condition_and=ruleSearch_condition_and
	{ $current=$iv_ruleSearch_condition_and.current; }
	EOF;

// Rule Search_condition_and
ruleSearch_condition_and returns [EObject current=null]
@init {
	enterRule();
}
@after {
	leaveRule();
}:
	(
		(
			(
				{
					newCompositeNode(grammarAccess.getSearch_condition_andAccess().getS2Search_condition_notParserRuleCall_0_0());
				}
				lv_s2_0_0=ruleSearch_condition_not
				{
					if ($current==null) {
						$current = createModelElementForParent(grammarAccess.getSearch_condition_andRule());
					}
					add(
						$current,
						"s2",
						lv_s2_0_0,
						"org.xtext.example.etlcl.EtlCl.Search_condition_not");
					afterParserOrEnumRuleCall();
				}
			)
		)
		(
			otherlv_1='AND'
			{
				newLeafNode(otherlv_1, grammarAccess.getSearch_condition_andAccess().getANDKeyword_1_0());
			}
			(
				(
					{
						newCompositeNode(grammarAccess.getSearch_condition_andAccess().getS2Search_condition_notParserRuleCall_1_1_0());
					}
					lv_s2_2_0=ruleSearch_condition_not
					{
						if ($current==null) {
							$current = createModelElementForParent(grammarAccess.getSearch_condition_andRule());
						}
						add(
							$current,
							"s2",
							lv_s2_2_0,
							"org.xtext.example.etlcl.EtlCl.Search_condition_not");
						afterParserOrEnumRuleCall();
					}
				)
			)
		)*
	)
;

// Entry rule entryRuleSearch_condition_not
entryRuleSearch_condition_not returns [EObject current=null]:
	{ newCompositeNode(grammarAccess.getSearch_condition_notRule()); }
	iv_ruleSearch_condition_not=ruleSearch_condition_not
	{ $current=$iv_ruleSearch_condition_not.current; }
	EOF;

// Rule Search_condition_not
ruleSearch_condition_not returns [EObject current=null]
@init {
	enterRule();
}
@after {
	leaveRule();
}:
	(
		(
			(
				lv_not_0_0='NOT'
				{
					newLeafNode(lv_not_0_0, grammarAccess.getSearch_condition_notAccess().getNotNOTKeyword_0_0());
				}
				{
					if ($current==null) {
						$current = createModelElement(grammarAccess.getSearch_condition_notRule());
					}
					setWithLastConsumed($current, "not", lv_not_0_0, "NOT");
				}
			)
		)?
		(
			(
				{
					newCompositeNode(grammarAccess.getSearch_condition_notAccess().getPredPredicateParserRuleCall_1_0());
				}
				lv_pred_1_0=rulePredicate
				{
					if ($current==null) {
						$current = createModelElementForParent(grammarAccess.getSearch_condition_notRule());
					}
					set(
						$current,
						"pred",
						lv_pred_1_0,
						"org.xtext.example.etlcl.EtlCl.Predicate");
					afterParserOrEnumRuleCall();
				}
			)
		)
	)
;

// Entry rule entryRulePredicate
entryRulePredicate returns [EObject current=null]:
	{ newCompositeNode(grammarAccess.getPredicateRule()); }
	iv_rulePredicate=rulePredicate
	{ $current=$iv_rulePredicate.current; }
	EOF;

// Rule Predicate
rulePredicate returns [EObject current=null]
@init {
	enterRule();
}
@after {
	leaveRule();
}:
	(
		(
			(
				(
					lv_exist_0_0='EXISTS'
					{
						newLeafNode(lv_exist_0_0, grammarAccess.getPredicateAccess().getExistEXISTSKeyword_0_0_0());
					}
					{
						if ($current==null) {
							$current = createModelElement(grammarAccess.getPredicateRule());
						}
						setWithLastConsumed($current, "exist", true, "EXISTS");
					}
				)
			)
			otherlv_1='('
			{
				newLeafNode(otherlv_1, grammarAccess.getPredicateAccess().getLeftParenthesisKeyword_0_1());
			}
			(
				(
					{
						newCompositeNode(grammarAccess.getPredicateAccess().getSubSubqueryParserRuleCall_0_2_0());
					}
					lv_sub_2_0=ruleSubquery
					{
						if ($current==null) {
							$current = createModelElementForParent(grammarAccess.getPredicateRule());
						}
						set(
							$current,
							"sub",
							lv_sub_2_0,
							"org.xtext.example.etlcl.EtlCl.Subquery");
						afterParserOrEnumRuleCall();
					}
				)
			)
			otherlv_3=')'
			{
				newLeafNode(otherlv_3, grammarAccess.getPredicateAccess().getRightParenthesisKeyword_0_3());
			}
		)
		    |
		(
			(
				(
					lv_left_bra_4_0='('
					{
						newLeafNode(lv_left_bra_4_0, grammarAccess.getPredicateAccess().getLeft_braLeftParenthesisKeyword_1_0_0());
					}
					{
						if ($current==null) {
							$current = createModelElement(grammarAccess.getPredicateRule());
						}
						setWithLastConsumed($current, "left_bra", true, "(");
					}
				)
			)
			(
				(
					{
						newCompositeNode(grammarAccess.getPredicateAccess().getSearchSearch_conditionParserRuleCall_1_1_0());
					}
					lv_search_5_0=ruleSearch_condition
					{
						if ($current==null) {
							$current = createModelElementForParent(grammarAccess.getPredicateRule());
						}
						add(
							$current,
							"search",
							lv_search_5_0,
							"org.xtext.example.etlcl.EtlCl.Search_condition");
						afterParserOrEnumRuleCall();
					}
				)
			)
			otherlv_6=')'
			{
				newLeafNode(otherlv_6, grammarAccess.getPredicateAccess().getRightParenthesisKeyword_1_2());
			}
		)
		    |
		(
			(
				(
					{
						newCompositeNode(grammarAccess.getPredicateAccess().getEExpressionParserRuleCall_2_0_0());
					}
					lv_e_7_0=ruleExpression
					{
						if ($current==null) {
							$current = createModelElementForParent(grammarAccess.getPredicateRule());
						}
						set(
							$current,
							"e",
							lv_e_7_0,
							"org.xtext.example.etlcl.EtlCl.Expression");
						afterParserOrEnumRuleCall();
					}
				)
			)
			(
				(
					{
						newCompositeNode(grammarAccess.getPredicateAccess().getCC_operatorParserRuleCall_2_1_0());
					}
					lv_c_8_0=ruleC_operator
					{
						if ($current==null) {
							$current = createModelElementForParent(grammarAccess.getPredicateRule());
						}
						set(
							$current,
							"c",
							lv_c_8_0,
							"org.xtext.example.etlcl.EtlCl.C_operator");
						afterParserOrEnumRuleCall();
					}
				)
			)
			(
				(
					{
						newCompositeNode(grammarAccess.getPredicateAccess().getE2ExpressionParserRuleCall_2_2_0());
					}
					lv_e2_9_0=ruleExpression
					{
						if ($current==null) {
							$current = createModelElementForParent(grammarAccess.getPredicateRule());
						}
						set(
							$current,
							"e2",
							lv_e2_9_0,
							"org.xtext.example.etlcl.EtlCl.Expression");
						afterParserOrEnumRuleCall();
					}
				)
			)
		)
	)
;

// Entry rule entryRuleExpression
entryRuleExpression returns [EObject current=null]:
	{ newCompositeNode(grammarAccess.getExpressionRule()); }
	iv_ruleExpression=ruleExpression
	{ $current=$iv_ruleExpression.current; }
	EOF;

// Rule Expression
ruleExpression returns [EObject current=null]
@init {
	enterRule();
}
@after {
	leaveRule();
}:
	(
		(
			(
				lv_nul_0_0='NULL'
				{
					newLeafNode(lv_nul_0_0, grammarAccess.getExpressionAccess().getNulNULLKeyword_0_0());
				}
				{
					if ($current==null) {
						$current = createModelElement(grammarAccess.getExpressionRule());
					}
					setWithLastConsumed($current, "nul", true, "NULL");
				}
			)
		)
		    |
		(
			(
				{
					if ($current==null) {
						$current = createModelElement(grammarAccess.getExpressionRule());
					}
				}
				{
					newCompositeNode(grammarAccess.getExpressionAccess().getColumnColumn_elemCrossReference_1_0());
				}
				ruleFQN
				{
					afterParserOrEnumRuleCall();
				}
			)
		)
	)
;

// Entry rule entryRuleSubquery
entryRuleSubquery returns [EObject current=null]:
	{ newCompositeNode(grammarAccess.getSubqueryRule()); }
	iv_ruleSubquery=ruleSubquery
	{ $current=$iv_ruleSubquery.current; }
	EOF;

// Rule Subquery
ruleSubquery returns [EObject current=null]
@init {
	enterRule();
}
@after {
	leaveRule();
}:
	(
		(
			(
				{
					newCompositeNode(grammarAccess.getSubqueryAccess().getSelectSelect_statementParserRuleCall_0_0());
				}
				lv_select_0_0=ruleSelect_statement
				{
					if ($current==null) {
						$current = createModelElementForParent(grammarAccess.getSubqueryRule());
					}
					set(
						$current,
						"select",
						lv_select_0_0,
						"org.xtext.example.etlcl.EtlCl.Select_statement");
					afterParserOrEnumRuleCall();
				}
			)
		)
		    |
		(
			(
				{
					if ($current==null) {
						$current = createModelElement(grammarAccess.getSubqueryRule());
					}
				}
				otherlv_1=RULE_ID
				{
					newLeafNode(otherlv_1, grammarAccess.getSubqueryAccess().getSelect2Select_statementCrossReference_1_0());
				}
			)
		)
	)
;

// Entry rule entryRuleC_operator
entryRuleC_operator returns [EObject current=null]:
	{ newCompositeNode(grammarAccess.getC_operatorRule()); }
	iv_ruleC_operator=ruleC_operator
	{ $current=$iv_ruleC_operator.current; }
	EOF;

// Rule C_operator
ruleC_operator returns [EObject current=null]
@init {
	enterRule();
}
@after {
	leaveRule();
}:
	(
		(
			(
				lv_eq_0_0='='
				{
					newLeafNode(lv_eq_0_0, grammarAccess.getC_operatorAccess().getEqEqualsSignKeyword_0_0());
				}
				{
					if ($current==null) {
						$current = createModelElement(grammarAccess.getC_operatorRule());
					}
					setWithLastConsumed($current, "eq", true, "=");
				}
			)
		)
		    |
		(
			(
				lv_g_1_0='>'
				{
					newLeafNode(lv_g_1_0, grammarAccess.getC_operatorAccess().getGGreaterThanSignKeyword_1_0());
				}
				{
					if ($current==null) {
						$current = createModelElement(grammarAccess.getC_operatorRule());
					}
					setWithLastConsumed($current, "g", true, ">");
				}
			)
		)
		    |
		(
			(
				lv_l_2_0='<'
				{
					newLeafNode(lv_l_2_0, grammarAccess.getC_operatorAccess().getLLessThanSignKeyword_2_0());
				}
				{
					if ($current==null) {
						$current = createModelElement(grammarAccess.getC_operatorRule());
					}
					setWithLastConsumed($current, "l", true, "<");
				}
			)
		)
		    |
		(
			(
				(
					lv_leq_3_0='<'
					{
						newLeafNode(lv_leq_3_0, grammarAccess.getC_operatorAccess().getLeqLessThanSignKeyword_3_0_0());
					}
					{
						if ($current==null) {
							$current = createModelElement(grammarAccess.getC_operatorRule());
						}
						setWithLastConsumed($current, "leq", true, "<");
					}
				)
			)
			otherlv_4='='
			{
				newLeafNode(otherlv_4, grammarAccess.getC_operatorAccess().getEqualsSignKeyword_3_1());
			}
		)
		    |
		(
			(
				(
					lv_geq_5_0='>'
					{
						newLeafNode(lv_geq_5_0, grammarAccess.getC_operatorAccess().getGeqGreaterThanSignKeyword_4_0_0());
					}
					{
						if ($current==null) {
							$current = createModelElement(grammarAccess.getC_operatorRule());
						}
						setWithLastConsumed($current, "geq", true, ">");
					}
				)
			)
			otherlv_6='='
			{
				newLeafNode(otherlv_6, grammarAccess.getC_operatorAccess().getEqualsSignKeyword_4_1());
			}
		)
		    |
		(
			(
				(
					lv_dif_7_0='<'
					{
						newLeafNode(lv_dif_7_0, grammarAccess.getC_operatorAccess().getDifLessThanSignKeyword_5_0_0());
					}
					{
						if ($current==null) {
							$current = createModelElement(grammarAccess.getC_operatorRule());
						}
						setWithLastConsumed($current, "dif", true, "<");
					}
				)
			)
			otherlv_8='>'
			{
				newLeafNode(otherlv_8, grammarAccess.getC_operatorAccess().getGreaterThanSignKeyword_5_1());
			}
		)
	)
;

// Entry rule entryRuleSelect_list
entryRuleSelect_list returns [EObject current=null]:
	{ newCompositeNode(grammarAccess.getSelect_listRule()); }
	iv_ruleSelect_list=ruleSelect_list
	{ $current=$iv_ruleSelect_list.current; }
	EOF;

// Rule Select_list
ruleSelect_list returns [EObject current=null]
@init {
	enterRule();
}
@after {
	leaveRule();
}:
	(
		(
			(
				lv_star_0_0='*'
				{
					newLeafNode(lv_star_0_0, grammarAccess.getSelect_listAccess().getStarAsteriskKeyword_0_0());
				}
				{
					if ($current==null) {
						$current = createModelElement(grammarAccess.getSelect_listRule());
					}
					setWithLastConsumed($current, "star", true, "*");
				}
			)
		)
		    |
		(
			(
				{
					if ($current==null) {
						$current = createModelElement(grammarAccess.getSelect_listRule());
					}
				}
				{
					newCompositeNode(grammarAccess.getSelect_listAccess().getColumnColumn_elemCrossReference_1_0());
				}
				ruleFQN
				{
					afterParserOrEnumRuleCall();
				}
			)
		)
	)
;

// Entry rule entryRuleCreate_agent_parameter
entryRuleCreate_agent_parameter returns [EObject current=null]:
	{ newCompositeNode(grammarAccess.getCreate_agent_parameterRule()); }
	iv_ruleCreate_agent_parameter=ruleCreate_agent_parameter
	{ $current=$iv_ruleCreate_agent_parameter.current; }
	EOF;

// Rule Create_agent_parameter
ruleCreate_agent_parameter returns [EObject current=null]
@init {
	enterRule();
}
@after {
	leaveRule();
}:
	(
		(
			(
				lv_name_0_0=RULE_ID
				{
					newLeafNode(lv_name_0_0, grammarAccess.getCreate_agent_parameterAccess().getNameIDTerminalRuleCall_0_0());
				}
				{
					if ($current==null) {
						$current = createModelElement(grammarAccess.getCreate_agent_parameterRule());
					}
					setWithLastConsumed(
						$current,
						"name",
						lv_name_0_0,
						"org.eclipse.xtext.common.Terminals.ID");
				}
			)
		)
		otherlv_1='.CREATE_AGENT_PARAMETER'
		{
			newLeafNode(otherlv_1, grammarAccess.getCreate_agent_parameterAccess().getCREATE_AGENT_PARAMETERKeyword_1());
		}
		otherlv_2='('
		{
			newLeafNode(otherlv_2, grammarAccess.getCreate_agent_parameterAccess().getLeftParenthesisKeyword_2());
		}
		(
			otherlv_3='AGENT_NAME:'
			{
				newLeafNode(otherlv_3, grammarAccess.getCreate_agent_parameterAccess().getAGENT_NAMEKeyword_3_0());
			}
			(
				(
					{
						if ($current==null) {
							$current = createModelElement(grammarAccess.getCreate_agent_parameterRule());
						}
					}
					otherlv_4=RULE_ID
					{
						newLeafNode(otherlv_4, grammarAccess.getCreate_agent_parameterAccess().getAnameCreate_agentCrossReference_3_1_0());
					}
				)
			)
		)
		otherlv_5=','
		{
			newLeafNode(otherlv_5, grammarAccess.getCreate_agent_parameterAccess().getCommaKeyword_4());
		}
		(
			otherlv_6='DESCRIPTION'
			{
				newLeafNode(otherlv_6, grammarAccess.getCreate_agent_parameterAccess().getDESCRIPTIONKeyword_5_0());
			}
			(
				(
					lv_desc_7_0=RULE_STRING
					{
						newLeafNode(lv_desc_7_0, grammarAccess.getCreate_agent_parameterAccess().getDescSTRINGTerminalRuleCall_5_1_0());
					}
					{
						if ($current==null) {
							$current = createModelElement(grammarAccess.getCreate_agent_parameterRule());
						}
						setWithLastConsumed(
							$current,
							"desc",
							lv_desc_7_0,
							"org.eclipse.xtext.common.Terminals.STRING");
					}
				)
			)
		)
		otherlv_8=','
		{
			newLeafNode(otherlv_8, grammarAccess.getCreate_agent_parameterAccess().getCommaKeyword_6());
		}
		(
			otherlv_9='AGENT_PARAMETER_VALUE'
			{
				newLeafNode(otherlv_9, grammarAccess.getCreate_agent_parameterAccess().getAGENT_PARAMETER_VALUEKeyword_7_0());
			}
			(
				(
					lv_value_10_0=RULE_STRING
					{
						newLeafNode(lv_value_10_0, grammarAccess.getCreate_agent_parameterAccess().getValueSTRINGTerminalRuleCall_7_1_0());
					}
					{
						if ($current==null) {
							$current = createModelElement(grammarAccess.getCreate_agent_parameterRule());
						}
						setWithLastConsumed(
							$current,
							"value",
							lv_value_10_0,
							"org.eclipse.xtext.common.Terminals.STRING");
					}
				)
			)
		)
		otherlv_11=','
		{
			newLeafNode(otherlv_11, grammarAccess.getCreate_agent_parameterAccess().getCommaKeyword_8());
		}
		(
			otherlv_12='DEFAULT_VALUE:'
			{
				newLeafNode(otherlv_12, grammarAccess.getCreate_agent_parameterAccess().getDEFAULT_VALUEKeyword_9_0());
			}
			(
				(
					lv_dvalue_13_0=RULE_STRING
					{
						newLeafNode(lv_dvalue_13_0, grammarAccess.getCreate_agent_parameterAccess().getDvalueSTRINGTerminalRuleCall_9_1_0());
					}
					{
						if ($current==null) {
							$current = createModelElement(grammarAccess.getCreate_agent_parameterRule());
						}
						setWithLastConsumed(
							$current,
							"dvalue",
							lv_dvalue_13_0,
							"org.eclipse.xtext.common.Terminals.STRING");
					}
				)
			)
		)?
		otherlv_14=');'
		{
			newLeafNode(otherlv_14, grammarAccess.getCreate_agent_parameterAccess().getRightParenthesisSemicolonKeyword_10());
		}
	)
;

// Entry rule entryRuleUpdate_agent_parameter
entryRuleUpdate_agent_parameter returns [EObject current=null]:
	{ newCompositeNode(grammarAccess.getUpdate_agent_parameterRule()); }
	iv_ruleUpdate_agent_parameter=ruleUpdate_agent_parameter
	{ $current=$iv_ruleUpdate_agent_parameter.current; }
	EOF;

// Rule Update_agent_parameter
ruleUpdate_agent_parameter returns [EObject current=null]
@init {
	enterRule();
}
@after {
	leaveRule();
}:
	(
		(
			(
				{
					if ($current==null) {
						$current = createModelElement(grammarAccess.getUpdate_agent_parameterRule());
					}
				}
				otherlv_0=RULE_ID
				{
					newLeafNode(otherlv_0, grammarAccess.getUpdate_agent_parameterAccess().getAgent_pCreate_agent_parameterCrossReference_0_0());
				}
			)
		)
		otherlv_1='.UPDATE_AGENT_PARAMETER'
		{
			newLeafNode(otherlv_1, grammarAccess.getUpdate_agent_parameterAccess().getUPDATE_AGENT_PARAMETERKeyword_1());
		}
		otherlv_2='('
		{
			newLeafNode(otherlv_2, grammarAccess.getUpdate_agent_parameterAccess().getLeftParenthesisKeyword_2());
		}
		(
			otherlv_3='AGENT_NAME:'
			{
				newLeafNode(otherlv_3, grammarAccess.getUpdate_agent_parameterAccess().getAGENT_NAMEKeyword_3_0());
			}
			(
				(
					{
						if ($current==null) {
							$current = createModelElement(grammarAccess.getUpdate_agent_parameterRule());
						}
					}
					otherlv_4=RULE_ID
					{
						newLeafNode(otherlv_4, grammarAccess.getUpdate_agent_parameterAccess().getAnameCreate_agentCrossReference_3_1_0());
					}
				)
			)
		)
		(
			otherlv_5=','
			{
				newLeafNode(otherlv_5, grammarAccess.getUpdate_agent_parameterAccess().getCommaKeyword_4_0());
			}
			otherlv_6='DESCRIPTION'
			{
				newLeafNode(otherlv_6, grammarAccess.getUpdate_agent_parameterAccess().getDESCRIPTIONKeyword_4_1());
			}
			(
				(
					lv_desc_7_0=RULE_STRING
					{
						newLeafNode(lv_desc_7_0, grammarAccess.getUpdate_agent_parameterAccess().getDescSTRINGTerminalRuleCall_4_2_0());
					}
					{
						if ($current==null) {
							$current = createModelElement(grammarAccess.getUpdate_agent_parameterRule());
						}
						setWithLastConsumed(
							$current,
							"desc",
							lv_desc_7_0,
							"org.eclipse.xtext.common.Terminals.STRING");
					}
				)
			)
		)?
		(
			otherlv_8=','
			{
				newLeafNode(otherlv_8, grammarAccess.getUpdate_agent_parameterAccess().getCommaKeyword_5_0());
			}
			otherlv_9='AGENT_PARAMETER_VALUE'
			{
				newLeafNode(otherlv_9, grammarAccess.getUpdate_agent_parameterAccess().getAGENT_PARAMETER_VALUEKeyword_5_1());
			}
			(
				(
					lv_value_10_0=RULE_STRING
					{
						newLeafNode(lv_value_10_0, grammarAccess.getUpdate_agent_parameterAccess().getValueSTRINGTerminalRuleCall_5_2_0());
					}
					{
						if ($current==null) {
							$current = createModelElement(grammarAccess.getUpdate_agent_parameterRule());
						}
						setWithLastConsumed(
							$current,
							"value",
							lv_value_10_0,
							"org.eclipse.xtext.common.Terminals.STRING");
					}
				)
			)
		)?
		(
			otherlv_11=','
			{
				newLeafNode(otherlv_11, grammarAccess.getUpdate_agent_parameterAccess().getCommaKeyword_6_0());
			}
			otherlv_12='DEFAULT_VALUE:'
			{
				newLeafNode(otherlv_12, grammarAccess.getUpdate_agent_parameterAccess().getDEFAULT_VALUEKeyword_6_1());
			}
			(
				(
					lv_dvalue_13_0=RULE_STRING
					{
						newLeafNode(lv_dvalue_13_0, grammarAccess.getUpdate_agent_parameterAccess().getDvalueSTRINGTerminalRuleCall_6_2_0());
					}
					{
						if ($current==null) {
							$current = createModelElement(grammarAccess.getUpdate_agent_parameterRule());
						}
						setWithLastConsumed(
							$current,
							"dvalue",
							lv_dvalue_13_0,
							"org.eclipse.xtext.common.Terminals.STRING");
					}
				)
			)
		)?
		otherlv_14=');'
		{
			newLeafNode(otherlv_14, grammarAccess.getUpdate_agent_parameterAccess().getRightParenthesisSemicolonKeyword_7());
		}
	)
;

// Entry rule entryRuleDelete_agent_parameter
entryRuleDelete_agent_parameter returns [EObject current=null]:
	{ newCompositeNode(grammarAccess.getDelete_agent_parameterRule()); }
	iv_ruleDelete_agent_parameter=ruleDelete_agent_parameter
	{ $current=$iv_ruleDelete_agent_parameter.current; }
	EOF;

// Rule Delete_agent_parameter
ruleDelete_agent_parameter returns [EObject current=null]
@init {
	enterRule();
}
@after {
	leaveRule();
}:
	(
		(
			(
				{
					if ($current==null) {
						$current = createModelElement(grammarAccess.getDelete_agent_parameterRule());
					}
				}
				otherlv_0=RULE_ID
				{
					newLeafNode(otherlv_0, grammarAccess.getDelete_agent_parameterAccess().getAgent_pCreate_agent_parameterCrossReference_0_0());
				}
			)
		)
		otherlv_1='.DELETE();'
		{
			newLeafNode(otherlv_1, grammarAccess.getDelete_agent_parameterAccess().getDELETEKeyword_1());
		}
	)
;

// Entry rule entryRuleCreate_agent_type
entryRuleCreate_agent_type returns [EObject current=null]:
	{ newCompositeNode(grammarAccess.getCreate_agent_typeRule()); }
	iv_ruleCreate_agent_type=ruleCreate_agent_type
	{ $current=$iv_ruleCreate_agent_type.current; }
	EOF;

// Rule Create_agent_type
ruleCreate_agent_type returns [EObject current=null]
@init {
	enterRule();
}
@after {
	leaveRule();
}:
	(
		(
			(
				lv_name_0_0=RULE_ID
				{
					newLeafNode(lv_name_0_0, grammarAccess.getCreate_agent_typeAccess().getNameIDTerminalRuleCall_0_0());
				}
				{
					if ($current==null) {
						$current = createModelElement(grammarAccess.getCreate_agent_typeRule());
					}
					setWithLastConsumed(
						$current,
						"name",
						lv_name_0_0,
						"org.eclipse.xtext.common.Terminals.ID");
				}
			)
		)
		otherlv_1='.CREATE_AGENT_TYPE'
		{
			newLeafNode(otherlv_1, grammarAccess.getCreate_agent_typeAccess().getCREATE_AGENT_TYPEKeyword_1());
		}
		otherlv_2='('
		{
			newLeafNode(otherlv_2, grammarAccess.getCreate_agent_typeAccess().getLeftParenthesisKeyword_2());
		}
		(
			otherlv_3='DESCRIPTION:'
			{
				newLeafNode(otherlv_3, grammarAccess.getCreate_agent_typeAccess().getDESCRIPTIONKeyword_3_0());
			}
			(
				(
					lv_desc_4_0=RULE_STRING
					{
						newLeafNode(lv_desc_4_0, grammarAccess.getCreate_agent_typeAccess().getDescSTRINGTerminalRuleCall_3_1_0());
					}
					{
						if ($current==null) {
							$current = createModelElement(grammarAccess.getCreate_agent_typeRule());
						}
						setWithLastConsumed(
							$current,
							"desc",
							lv_desc_4_0,
							"org.eclipse.xtext.common.Terminals.STRING");
					}
				)
			)
		)
		otherlv_5=');'
		{
			newLeafNode(otherlv_5, grammarAccess.getCreate_agent_typeAccess().getRightParenthesisSemicolonKeyword_4());
		}
	)
;

// Entry rule entryRuleCreate_agent
entryRuleCreate_agent returns [EObject current=null]:
	{ newCompositeNode(grammarAccess.getCreate_agentRule()); }
	iv_ruleCreate_agent=ruleCreate_agent
	{ $current=$iv_ruleCreate_agent.current; }
	EOF;

// Rule Create_agent
ruleCreate_agent returns [EObject current=null]
@init {
	enterRule();
}
@after {
	leaveRule();
}:
	(
		(
			(
				lv_name_0_0=RULE_ID
				{
					newLeafNode(lv_name_0_0, grammarAccess.getCreate_agentAccess().getNameIDTerminalRuleCall_0_0());
				}
				{
					if ($current==null) {
						$current = createModelElement(grammarAccess.getCreate_agentRule());
					}
					setWithLastConsumed(
						$current,
						"name",
						lv_name_0_0,
						"org.eclipse.xtext.common.Terminals.ID");
				}
			)
		)
		otherlv_1='.CREATE_AGENT'
		{
			newLeafNode(otherlv_1, grammarAccess.getCreate_agentAccess().getCREATE_AGENTKeyword_1());
		}
		otherlv_2='('
		{
			newLeafNode(otherlv_2, grammarAccess.getCreate_agentAccess().getLeftParenthesisKeyword_2());
		}
		(
			otherlv_3='AGENT_TYPE_NAME:'
			{
				newLeafNode(otherlv_3, grammarAccess.getCreate_agentAccess().getAGENT_TYPE_NAMEKeyword_3_0());
			}
			(
				(
					{
						if ($current==null) {
							$current = createModelElement(grammarAccess.getCreate_agentRule());
						}
					}
					otherlv_4=RULE_ID
					{
						newLeafNode(otherlv_4, grammarAccess.getCreate_agentAccess().getTsidCreate_agent_typeCrossReference_3_1_0());
					}
				)
			)
		)
		otherlv_5=','
		{
			newLeafNode(otherlv_5, grammarAccess.getCreate_agentAccess().getCommaKeyword_4());
		}
		(
			otherlv_6='ENVIRONMENT_NAME:'
			{
				newLeafNode(otherlv_6, grammarAccess.getCreate_agentAccess().getENVIRONMENT_NAMEKeyword_5_0());
			}
			(
				(
					{
						if ($current==null) {
							$current = createModelElement(grammarAccess.getCreate_agentRule());
						}
					}
					otherlv_7=RULE_ID
					{
						newLeafNode(otherlv_7, grammarAccess.getCreate_agentAccess().getEsidCreate_environmentCrossReference_5_1_0());
					}
				)
			)
		)
		otherlv_8=');'
		{
			newLeafNode(otherlv_8, grammarAccess.getCreate_agentAccess().getRightParenthesisSemicolonKeyword_6());
		}
	)
;

RULE_ID : '^'? ('a'..'z'|'A'..'Z'|'_') ('a'..'z'|'A'..'Z'|'_'|'0'..'9')*;

RULE_INT : ('0'..'9')+;

RULE_STRING : ('"' ('\\' .|~(('\\'|'"')))* '"'|'\'' ('\\' .|~(('\\'|'\'')))* '\'');

RULE_ML_COMMENT : '/*' ( options {greedy=false;} : . )*'*/';

RULE_SL_COMMENT : '//' ~(('\n'|'\r'))* ('\r'? '\n')?;

RULE_WS : (' '|'\t'|'\r'|'\n')+;

RULE_ANY_OTHER : .;
