# Supplementary material for: A domain-specific language for managing ETL processes
Source: PeerJ Comput Sci. 2024 Jan 26;10:e1835. doi: 10.7717/peerj-cs.1835 (PMC10909202; doi:10.7717/peerj-cs.1835)
Supplement: Supplemental Information 1 — The source code archive contains all the necessary files to implement the language, including (i) the EtlCl.ecore file containing the ETLCL language’s Ecore metamodel; (ii) the EtlCl.xtext file containing the specification of the language’s concrete syntax; (iii) the EtlClGenerator.xtend file containing the specification of the M2T transformations; (iv) the src-gen folder containing the classes implementing the language’s lexical and syntax analyzers; and (v) the xtend-gen folder containing the classes implementing the M2T transformations. [file peerj-cs-10-1835-s001.zip › ETLCL_SRC_CODE/src-gen/etlcl/parser/antlr/internal/InternalEtlCl.tokens]

'('=12
')'=103
');'=26
'*'=129
','=14
'.'=79
'.CREATE_AGENT'=137
'.CREATE_AGENT_PARAMETER'=130
'.CREATE_AGENT_TYPE'=136
'.CREATE_CONFIGURATION'=11
'.CREATE_CONTEXT'=61
'.CREATE_DOMAIN'=28
'.CREATE_ENVIRONMENT'=32
'.CREATE_GROUP'=38
'.CREATE_LOAD'=36
'.CREATE_SCHEDULER'=68
'.CREATE_SCHEDULER_TYPE'=65
'.CREATE_SELECT_STATEMENT'=105
'.CREATE_TABLE'=84
'.CREATE_TASK'=42
'.CREATE_USER'=54
'.CREATE_USER_GROUP'=50
'.CURSOR'=87
'.DELETE'=93
'.DELETE();'=135
'.DELETE_CONTEXT();'=64
'.DELETE_DOMAIN();'=31
'.DELETE_ENVIRONMENT();'=35
'.DELETE_GROUP();'=41
'.DELETE_SCHEDULER();'=72
'.DELETE_TASK'=48
'.DELETE_USER();'=60
'.DELETE_USER_GROUP();'=53
'.DEPENDS_ON_GROUP.'=73
'.DEPENDS_ON_TASK.'=74
'.FLOW.'=92
'.INSERT'=98
'.RUN_CONFIGURATION();'=27
'.RUN_GROUP();'=81
'.RUN_LOAD();'=82
'.RUN_TASK();'=80
'.SCD2'=89
'.SCD4'=88
'.SORT'=91
'.TRUNCATE'=85
'.UNION.'=90
'.UPDATE'=95
'.UPDATE_AGENT_PARAMETER'=134
'.UPDATE_CONTEXT'=63
'.UPDATE_DOMAIN('=30
'.UPDATE_ENVIRONMENT'=34
'.UPDATE_GROUP'=40
'.UPDATE_SCHEDULER'=71
'.UPDATE_TAKS'=47
'.UPDATE_USER'=59
'.UPDATE_USER_GROUP'=52
':'=83
';'=86
'<'=128
'='=97
'>'=127
'ACTIVE_F:'=58
'AGENT_NAME:'=45
'AGENT_PARAMETER_VALUE'=132
'AGENT_TYPE_NAME:'=138
'AND'=123
'ASC'=113
'BY'=111
'CONTEXT_NAME:'=69
'DATETIME'=101
'DATE_TIME:'=70
'DECIMAL'=104
'DEFAULT_VALUE:'=133
'DESC'=114
'DESCRIPTION'=131
'DESCRIPTION:'=51
'DISTINCT'=107
'DOMAIN_DESCRIPTION:'=29
'DWH_DB:'=19
'DWH_DB_ADDRESS:'=21
'DWH_DB_AUTH:'=23
'DWH_DB_OS:'=22
'DWH_DB_V:'=20
'ENVIRONMENT:'=24
'ENVIRONMENT_DESC:'=25
'ENVIRONMENT_DESCRIPTION:'=33
'ENVIRONMENT_NAME:'=62
'ERROR'=77
'ETL_AUTHETIFICATION:'=18
'ETL_SERVER_ADDRESS:'=16
'ETL_SERVER_OS:'=17
'ETL_TOOL:'=13
'ETL_TOOL_V:'=15
'EXISTS'=125
'FINISH'=76
'FROM'=109
'FULL'=118
'FULL_NAME:'=57
'GROUP'=110
'GROUP_NAME:'=39
'INNER'=115
'INTEGER'=100
'JOIN'=120
'LEFT'=116
'LOAD_NAME:'=37
'LOG_DETAIL_F:'=67
'NONE'=78
'NOT'=124
'NULL'=126
'ON'=121
'OR'=122
'ORDER'=112
'OUTER'=119
'PARAMETERS:'=46
'PASSWORD:'=56
'REFRESH_TIME_IN_SEC:'=66
'REORDER_DEPENDENCY:'=49
'RIGHT'=117
'SELECT'=106
'SET'=96
'SUCCESS'=75
'TASK_NAME:'=44
'TASK_UNIQUE_ID:'=43
'TOP'=108
'USER_GROUP_NAME:'=55
'VALUES'=99
'VARCHAR'=102
'WHERE'=94
RULE_ANY_OTHER=10
RULE_ID=4
RULE_INT=6
RULE_ML_COMMENT=7
RULE_SL_COMMENT=8
RULE_STRING=5
RULE_WS=9
T__100=100
T__101=101
T__102=102
T__103=103
T__104=104
T__105=105
T__106=106
T__107=107
T__108=108
T__109=109
T__110=110
T__111=111
T__112=112
T__113=113
T__114=114
T__115=115
T__116=116
T__117=117
T__118=118
T__119=119
T__11=11
T__120=120
T__121=121
T__122=122
T__123=123
T__124=124
T__125=125
T__126=126
T__127=127
T__128=128
T__129=129
T__12=12
T__130=130
T__131=131
T__132=132
T__133=133
T__134=134
T__135=135
T__136=136
T__137=137
T__138=138
T__13=13
T__14=14
T__15=15
T__16=16
T__17=17
T__18=18
T__19=19
T__20=20
T__21=21
T__22=22
T__23=23
T__24=24
T__25=25
T__26=26
T__27=27
T__28=28
T__29=29
T__30=30
T__31=31
T__32=32
T__33=33
T__34=34
T__35=35
T__36=36
T__37=37
T__38=38
T__39=39
T__40=40
T__41=41
T__42=42
T__43=43
T__44=44
T__45=45
T__46=46
T__47=47
T__48=48
T__49=49
T__50=50
T__51=51
T__52=52
T__53=53
T__54=54
T__55=55
T__56=56
T__57=57
T__58=58
T__59=59
T__60=60
T__61=61
T__62=62
T__63=63
T__64=64
T__65=65
T__66=66
T__67=67
T__68=68
T__69=69
T__70=70
T__71=71
T__72=72
T__73=73
T__74=74
T__75=75
T__76=76
T__77=77
T__78=78
T__79=79
T__80=80
T__81=81
T__82=82
T__83=83
T__84=84
T__85=85
T__86=86
T__87=87
T__88=88
T__89=89
T__90=90
T__91=91
T__92=92
T__93=93
T__94=94
T__95=95
T__96=96
T__97=97
T__98=98
T__99=99
