# Supplementary material for: A domain-specific language for managing ETL processes
Source: PeerJ Comput Sci. 2024 Jan 26;10:e1835. doi: 10.7717/peerj-cs.1835 (PMC10909202; doi:10.7717/peerj-cs.1835)
Supplement: Supplemental Information 1 — The source code archive contains all the necessary files to implement the language, including (i) the EtlCl.ecore file containing the ETLCL language’s Ecore metamodel; (ii) the EtlCl.xtext file containing the specification of the language’s concrete syntax; (iii) the EtlClGenerator.xtend file containing the specification of the M2T transformations; (iv) the src-gen folder containing the classes implementing the language’s lexical and syntax analyzers; and (v) the xtend-gen folder containing the classes implementing the M2T transformations. [file peerj-cs-10-1835-s001.zip › ETLCL_SRC_CODE/src-gen/etlcl/parser/antlr/internal/InternalEtlClLexer.java]

package org.xtext.example.etlcl.parser.antlr.internal;

// Hack: Use our own Lexer superclass by means of import. 
// Currently there is no other way to specify the superclass for the lexer.
import org.eclipse.xtext.parser.antlr.Lexer;


import org.antlr.runtime.*;
import java.util.Stack;
import java.util.List;
import java.util.ArrayList;

@SuppressWarnings("all")
public class InternalEtlClLexer extends Lexer {
    public static final int T__50=50;
    public static final int T__59=59;
    public static final int T__55=55;
    public static final int T__56=56;
    public static final int T__57=57;
    public static final int T__58=58;
    public static final int T__51=51;
    public static final int T__137=137;
    public static final int T__52=52;
    public static final int T__136=136;
    public static final int T__53=53;
    public static final int T__54=54;
    public static final int T__138=138;
    public static final int T__133=133;
    public static final int T__132=132;
    public static final int T__60=60;
    public static final int T__135=135;
    public static final int T__61=61;
    public static final int T__134=134;
    public static final int RULE_ID=4;
    public static final int T__131=131;
    public static final int T__130=130;
    public static final int RULE_INT=6;
    public static final int T__66=66;
    public static final int RULE_ML_COMMENT=7;
    public static final int T__67=67;
    public static final int T__129=129;
    public static final int T__68=68;
    public static final int T__69=69;
    public static final int T__62=62;
    public static final int T__126=126;
    public static final int T__63=63;
    public static final int T__125=125;
    public static final int T__64=64;
    public static final int T__128=128;
    public static final int T__65=65;
    public static final int T__127=127;
    public static final int T__37=37;
    public static final int T__38=38;
    public static final int T__39=39;
    public static final int T__33=33;
    public static final int T__34=34;
    public static final int T__35=35;
    public static final int T__36=36;
    public static final int T__30=30;
    public static final int T__31=31;
    public static final int T__32=32;
    public static final int T__48=48;
    public static final int T__49=49;
    public static final int T__44=44;
    public static final int T__45=45;
    public static final int T__46=46;
    public static final int T__47=47;
    public static final int T__40=40;
    public static final int T__41=41;
    public static final int T__42=42;
    public static final int T__43=43;
    public static final int T__91=91;
    public static final int T__100=100;
    public static final int T__92=92;
    public static final int T__93=93;
    public static final int T__102=102;
    public static final int T__94=94;
    public static final int T__101=101;
    public static final int T__90=90;
    public static final int T__19=19;
    public static final int T__15=15;
    public static final int T__16=16;
    public static final int T__17=17;
    public static final int T__18=18;
    public static final int T__11=11;
    public static final int T__99=99;
    public static final int T__12=12;
    public static final int T__13=13;
    public static final int T__14=14;
    public static final int T__95=95;
    public static final int T__96=96;
    public static final int T__97=97;
    public static final int T__98=98;
    public static final int T__26=26;
    public static final int T__27=27;
    public static final int T__28=28;
    public static final int T__29=29;
    public static final int T__22=22;
    public static final int T__23=23;
    public static final int T__24=24;
    public static final int T__25=25;
    public static final int T__20=20;
    public static final int T__21=21;
    public static final int T__122=122;
    public static final int T__70=70;
    public static final int T__121=121;
    public static final int T__71=71;
    public static final int T__124=124;
    public static final int T__72=72;
    public static final int T__123=123;
    public static final int T__120=120;
    public static final int RULE_STRING=5;
    public static final int RULE_SL_COMMENT=8;
    public static final int T__77=77;
    public static final int T__119=119;
    public static final int T__78=78;
    public static final int T__118=118;
    public static final int T__79=79;
    public static final int T__73=73;
    public static final int T__115=115;
    public static final int EOF=-1;
    public static final int T__74=74;
    public static final int T__114=114;
    public static final int T__75=75;
    public static final int T__117=117;
    public static final int T__76=76;
    public static final int T__116=116;
    public static final int T__80=80;
    public static final int T__111=111;
    public static final int T__81=81;
    public static final int T__110=110;
    public static final int T__82=82;
    public static final int T__113=113;
    public static final int T__83=83;
    public static final int T__112=112;
    public static final int RULE_WS=9;
    public static final int RULE_ANY_OTHER=10;
    public static final int T__88=88;
    public static final int T__108=108;
    public static final int T__89=89;
    public static final int T__107=107;
    public static final int T__109=109;
    public static final int T__84=84;
    public static final int T__104=104;
    public static final int T__85=85;
    public static final int T__103=103;
    public static final int T__86=86;
    public static final int T__106=106;
    public static final int T__87=87;
    public static final int T__105=105;

    // delegates
    // delegators

    public InternalEtlClLexer() {;} 
    public InternalEtlClLexer(CharStream input) {
        this(input, new RecognizerSharedState());
    }
    public InternalEtlClLexer(CharStream input, RecognizerSharedState state) {
        super(input,state);

    }
    public String getGrammarFileName() { return "InternalEtlCl.g"; }

    // $ANTLR start "T__11"
    public final void mT__11() throws RecognitionException {
        try {
            int _type = T__11;
            int _channel = DEFAULT_TOKEN_CHANNEL;
            // InternalEtlCl.g:11:7: ( '.CREATE_CONFIGURATION' )
            // InternalEtlCl.g:11:9: '.CREATE_CONFIGURATION'
            {
            match(".CREATE_CONFIGURATION"); 


            }

            state.type = _type;
            state.channel = _channel;
        }
        finally {
        }
    }
    // $ANTLR end "T__11"

    // $ANTLR start "T__12"
    public final void mT__12() throws RecognitionException {
        try {
            int _type = T__12;
            int _channel = DEFAULT_TOKEN_CHANNEL;
            // InternalEtlCl.g:12:7: ( '(' )
            // InternalEtlCl.g:12:9: '('
            {
            match('('); 

            }

            state.type = _type;
            state.channel = _channel;
        }
        finally {
        }
    }
    // $ANTLR end "T__12"

    // $ANTLR start "T__13"
    public final void mT__13() throws RecognitionException {
        try {
            int _type = T__13;
            int _channel = DEFAULT_TOKEN_CHANNEL;
            // InternalEtlCl.g:13:7: ( 'ETL_TOOL:' )
            // InternalEtlCl.g:13:9: 'ETL_TOOL:'
            {
            match("ETL_TOOL:"); 


            }

            state.type = _type;
            state.channel = _channel;
        }
        finally {
        }
    }
    // $ANTLR end "T__13"

    // $ANTLR start "T__14"
    public final void mT__14() throws RecognitionException {
        try {
            int _type = T__14;
            int _channel = DEFAULT_TOKEN_CHANNEL;
            // InternalEtlCl.g:14:7: ( ',' )
            // InternalEtlCl.g:14:9: ','
            {
            match(','); 

            }

            state.type = _type;
            state.channel = _channel;
        }
        finally {
        }
    }
    // $ANTLR end "T__14"

    // $ANTLR start "T__15"
    public final void mT__15() throws RecognitionException {
        try {
            int _type = T__15;
            int _channel = DEFAULT_TOKEN_CHANNEL;
            // InternalEtlCl.g:15:7: ( 'ETL_TOOL_V:' )
            // InternalEtlCl.g:15:9: 'ETL_TOOL_V:'
            {
            match("ETL_TOOL_V:"); 


            }

            state.type = _type;
            state.channel = _channel;
        }
        finally {
        }
    }
    // $ANTLR end "T__15"

    // $ANTLR start "T__16"
    public final void mT__16() throws RecognitionException {
        try {
            int _type = T__16;
            int _channel = DEFAULT_TOKEN_CHANNEL;
            // InternalEtlCl.g:16:7: ( 'ETL_SERVER_ADDRESS:' )
            // InternalEtlCl.g:16:9: 'ETL_SERVER_ADDRESS:'
            {
            match("ETL_SERVER_ADDRESS:"); 


            }

            state.type = _type;
            state.channel = _channel;
        }
        finally {
        }
    }
    // $ANTLR end "T__16"

    // $ANTLR start "T__17"
    public final void mT__17() throws RecognitionException {
        try {
            int _type = T__17;
            int _channel = DEFAULT_TOKEN_CHANNEL;
            // InternalEtlCl.g:17:7: ( 'ETL_SERVER_OS:' )
            // InternalEtlCl.g:17:9: 'ETL_SERVER_OS:'
            {
            match("ETL_SERVER_OS:"); 


            }

            state.type = _type;
            state.channel = _channel;
        }
        finally {
        }
    }
    // $ANTLR end "T__17"

    // $ANTLR start "T__18"
    public final void mT__18() throws RecognitionException {
        try {
            int _type = T__18;
            int _channel = DEFAULT_TOKEN_CHANNEL;
            // InternalEtlCl.g:18:7: ( 'ETL_AUTHETIFICATION:' )
            // InternalEtlCl.g:18:9: 'ETL_AUTHETIFICATION:'
            {
            match("ETL_AUTHETIFICATION:"); 


            }

            state.type = _type;
            state.channel = _channel;
        }
        finally {
        }
    }
    // $ANTLR end "T__18"

    // $ANTLR start "T__19"
    public final void mT__19() throws RecognitionException {
        try {
            int _type = T__19;
            int _channel = DEFAULT_TOKEN_CHANNEL;
            // InternalEtlCl.g:19:7: ( 'DWH_DB:' )
            // InternalEtlCl.g:19:9: 'DWH_DB:'
            {
            match("DWH_DB:"); 


            }

            state.type = _type;
            state.channel = _channel;
        }
        finally {
        }
    }
    // $ANTLR end "T__19"

    // $ANTLR start "T__20"
    public final void mT__20() throws RecognitionException {
        try {
            int _type = T__20;
            int _channel = DEFAULT_TOKEN_CHANNEL;
            // InternalEtlCl.g:20:7: ( 'DWH_DB_V:' )
            // InternalEtlCl.g:20:9: 'DWH_DB_V:'
            {
            match("DWH_DB_V:"); 


            }

            state.type = _type;
            state.channel = _channel;
        }
        finally {
        }
    }
    // $ANTLR end "T__20"

    // $ANTLR start "T__21"
    public final void mT__21() throws RecognitionException {
        try {
            int _type = T__21;
            int _channel = DEFAULT_TOKEN_CHANNEL;
            // InternalEtlCl.g:21:7: ( 'DWH_DB_ADDRESS:' )
            // InternalEtlCl.g:21:9: 'DWH_DB_ADDRESS:'
            {
            match("DWH_DB_ADDRESS:"); 


            }

            state.type = _type;
            state.channel = _channel;
        }
        finally {
        }
    }
    // $ANTLR end "T__21"

    // $ANTLR start "T__22"
    public final void mT__22() throws RecognitionException {
        try {
            int _type = T__22;
            int _channel = DEFAULT_TOKEN_CHANNEL;
            // InternalEtlCl.g:22:7: ( 'DWH_DB_OS:' )
            // InternalEtlCl.g:22:9: 'DWH_DB_OS:'
            {
            match("DWH_DB_OS:"); 


            }

            state.type = _type;
            state.channel = _channel;
        }
        finally {
        }
    }
    // $ANTLR end "T__22"

    // $ANTLR start "T__23"
    public final void mT__23() throws RecognitionException {
        try {
            int _type = T__23;
            int _channel = DEFAULT_TOKEN_CHANNEL;
            // InternalEtlCl.g:23:7: ( 'DWH_DB_AUTH:' )
            // InternalEtlCl.g:23:9: 'DWH_DB_AUTH:'
            {
            match("DWH_DB_AUTH:"); 


            }

            state.type = _type;
            state.channel = _channel;
        }
        finally {
        }
    }
    // $ANTLR end "T__23"

    // $ANTLR start "T__24"
    public final void mT__24() throws RecognitionException {
        try {
            int _type = T__24;
            int _channel = DEFAULT_TOKEN_CHANNEL;
            // InternalEtlCl.g:24:7: ( 'ENVIRONMENT:' )
            // InternalEtlCl.g:24:9: 'ENVIRONMENT:'
            {
            match("ENVIRONMENT:"); 


            }

            state.type = _type;
            state.channel = _channel;
        }
        finally {
        }
    }
    // $ANTLR end "T__24"

    // $ANTLR start "T__25"
    public final void mT__25() throws RecognitionException {
        try {
            int _type = T__25;
            int _channel = DEFAULT_TOKEN_CHANNEL;
            // InternalEtlCl.g:25:7: ( 'ENVIRONMENT_DESC:' )
            // InternalEtlCl.g:25:9: 'ENVIRONMENT_DESC:'
            {
            match("ENVIRONMENT_DESC:"); 


            }

            state.type = _type;
            state.channel = _channel;
        }
        finally {
        }
    }
    // $ANTLR end "T__25"

    // $ANTLR start "T__26"
    public final void mT__26() throws RecognitionException {
        try {
            int _type = T__26;
            int _channel = DEFAULT_TOKEN_CHANNEL;
            // InternalEtlCl.g:26:7: ( ');' )
            // InternalEtlCl.g:26:9: ');'
            {
            match(");"); 


            }

            state.type = _type;
            state.channel = _channel;
        }
        finally {
        }
    }
    // $ANTLR end "T__26"

    // $ANTLR start "T__27"
    public final void mT__27() throws RecognitionException {
        try {
            int _type = T__27;
            int _channel = DEFAULT_TOKEN_CHANNEL;
            // InternalEtlCl.g:27:7: ( '.RUN_CONFIGURATION();' )
            // InternalEtlCl.g:27:9: '.RUN_CONFIGURATION();'
            {
            match(".RUN_CONFIGURATION();"); 


            }

            state.type = _type;
            state.channel = _channel;
        }
        finally {
        }
    }
    // $ANTLR end "T__27"

    // $ANTLR start "T__28"
    public final void mT__28() throws RecognitionException {
        try {
            int _type = T__28;
            int _channel = DEFAULT_TOKEN_CHANNEL;
            // InternalEtlCl.g:28:7: ( '.CREATE_DOMAIN' )
            // InternalEtlCl.g:28:9: '.CREATE_DOMAIN'
            {
            match(".CREATE_DOMAIN"); 


            }

            state.type = _type;
            state.channel = _channel;
        }
        finally {
        }
    }
    // $ANTLR end "T__28"

    // $ANTLR start "T__29"
    public final void mT__29() throws RecognitionException {
        try {
            int _type = T__29;
            int _channel = DEFAULT_TOKEN_CHANNEL;
            // InternalEtlCl.g:29:7: ( 'DOMAIN_DESCRIPTION:' )
            // InternalEtlCl.g:29:9: 'DOMAIN_DESCRIPTION:'
            {
            match("DOMAIN_DESCRIPTION:"); 


            }

            state.type = _type;
            state.channel = _channel;
        }
        finally {
        }
    }
    // $ANTLR end "T__29"

    // $ANTLR start "T__30"
    public final void mT__30() throws RecognitionException {
        try {
            int _type = T__30;
            int _channel = DEFAULT_TOKEN_CHANNEL;
            // InternalEtlCl.g:30:7: ( '.UPDATE_DOMAIN(' )
            // InternalEtlCl.g:30:9: '.UPDATE_DOMAIN('
            {
            match(".UPDATE_DOMAIN("); 


            }

            state.type = _type;
            state.channel = _channel;
        }
        finally {
        }
    }
    // $ANTLR end "T__30"

    // $ANTLR start "T__31"
    public final void mT__31() throws RecognitionException {
        try {
            int _type = T__31;
            int _channel = DEFAULT_TOKEN_CHANNEL;
            // InternalEtlCl.g:31:7: ( '.DELETE_DOMAIN();' )
            // InternalEtlCl.g:31:9: '.DELETE_DOMAIN();'
            {
            match(".DELETE_DOMAIN();"); 


            }

            state.type = _type;
            state.channel = _channel;
        }
        finally {
        }
    }
    // $ANTLR end "T__31"

    // $ANTLR start "T__32"
    public final void mT__32() throws RecognitionException {
        try {
            int _type = T__32;
            int _channel = DEFAULT_TOKEN_CHANNEL;
            // InternalEtlCl.g:32:7: ( '.CREATE_ENVIRONMENT' )
            // InternalEtlCl.g:32:9: '.CREATE_ENVIRONMENT'
            {
            match(".CREATE_ENVIRONMENT"); 


            }

            state.type = _type;
            state.channel = _channel;
        }
        finally {
        }
    }
    // $ANTLR end "T__32"

    // $ANTLR start "T__33"
    public final void mT__33() throws RecognitionException {
        try {
            int _type = T__33;
            int _channel = DEFAULT_TOKEN_CHANNEL;
            // InternalEtlCl.g:33:7: ( 'ENVIRONMENT_DESCRIPTION:' )
            // InternalEtlCl.g:33:9: 'ENVIRONMENT_DESCRIPTION:'
            {
            match("ENVIRONMENT_DESCRIPTION:"); 


            }

            state.type = _type;
            state.channel = _channel;
        }
        finally {
        }
    }
    // $ANTLR end "T__33"

    // $ANTLR start "T__34"
    public final void mT__34() throws RecognitionException {
        try {
            int _type = T__34;
            int _channel = DEFAULT_TOKEN_CHANNEL;
            // InternalEtlCl.g:34:7: ( '.UPDATE_ENVIRONMENT' )
            // InternalEtlCl.g:34:9: '.UPDATE_ENVIRONMENT'
            {
            match(".UPDATE_ENVIRONMENT"); 


            }

            state.type = _type;
            state.channel = _channel;
        }
        finally {
        }
    }
    // $ANTLR end "T__34"

    // $ANTLR start "T__35"
    public final void mT__35() throws RecognitionException {
        try {
            int _type = T__35;
            int _channel = DEFAULT_TOKEN_CHANNEL;
            // InternalEtlCl.g:35:7: ( '.DELETE_ENVIRONMENT();' )
            // InternalEtlCl.g:35:9: '.DELETE_ENVIRONMENT();'
            {
            match(".DELETE_ENVIRONMENT();"); 


            }

            state.type = _type;
            state.channel = _channel;
        }
        finally {
        }
    }
    // $ANTLR end "T__35"

    // $ANTLR start "T__36"
    public final void mT__36() throws RecognitionException {
        try {
            int _type = T__36;
            int _channel = DEFAULT_TOKEN_CHANNEL;
            // InternalEtlCl.g:36:7: ( '.CREATE_LOAD' )
            // InternalEtlCl.g:36:9: '.CREATE_LOAD'
            {
            match(".CREATE_LOAD"); 


            }

            state.type = _type;
            state.channel = _channel;
        }
        finally {
        }
    }
    // $ANTLR end "T__36"

    // $ANTLR start "T__37"
    public final void mT__37() throws RecognitionException {
        try {
            int _type = T__37;
            int _channel = DEFAULT_TOKEN_CHANNEL;
            // InternalEtlCl.g:37:7: ( 'LOAD_NAME:' )
            // InternalEtlCl.g:37:9: 'LOAD_NAME:'
            {
            match("LOAD_NAME:"); 


            }

            state.type = _type;
            state.channel = _channel;
        }
        finally {
        }
    }
    // $ANTLR end "T__37"

    // $ANTLR start "T__38"
    public final void mT__38() throws RecognitionException {
        try {
            int _type = T__38;
            int _channel = DEFAULT_TOKEN_CHANNEL;
            // InternalEtlCl.g:38:7: ( '.CREATE_GROUP' )
            // InternalEtlCl.g:38:9: '.CREATE_GROUP'
            {
            match(".CREATE_GROUP"); 


            }

            state.type = _type;
            state.channel = _channel;
        }
        finally {
        }
    }
    // $ANTLR end "T__38"

    // $ANTLR start "T__39"
    public final void mT__39() throws RecognitionException {
        try {
            int _type = T__39;
            int _channel = DEFAULT_TOKEN_CHANNEL;
            // InternalEtlCl.g:39:7: ( 'GROUP_NAME:' )
            // InternalEtlCl.g:39:9: 'GROUP_NAME:'
            {
            match("GROUP_NAME:"); 


            }

            state.type = _type;
            state.channel = _channel;
        }
        finally {
        }
    }
    // $ANTLR end "T__39"

    // $ANTLR start "T__40"
    public final void mT__40() throws RecognitionException {
        try {
            int _type = T__40;
            int _channel = DEFAULT_TOKEN_CHANNEL;
            // InternalEtlCl.g:40:7: ( '.UPDATE_GROUP' )
            // InternalEtlCl.g:40:9: '.UPDATE_GROUP'
            {
            match(".UPDATE_GROUP"); 


            }

            state.type = _type;
            state.channel = _channel;
        }
        finally {
        }
    }
    // $ANTLR end "T__40"

    // $ANTLR start "T__41"
    public final void mT__41() throws RecognitionException {
        try {
            int _type = T__41;
            int _channel = DEFAULT_TOKEN_CHANNEL;
            // InternalEtlCl.g:41:7: ( '.DELETE_GROUP();' )
            // InternalEtlCl.g:41:9: '.DELETE_GROUP();'
            {
            match(".DELETE_GROUP();"); 


            }

            state.type = _type;
            state.channel = _channel;
        }
        finally {
        }
    }
    // $ANTLR end "T__41"

    // $ANTLR start "T__42"
    public final void mT__42() throws RecognitionException {
        try {
            int _type = T__42;
            int _channel = DEFAULT_TOKEN_CHANNEL;
            // InternalEtlCl.g:42:7: ( '.CREATE_TASK' )
            // InternalEtlCl.g:42:9: '.CREATE_TASK'
            {
            match(".CREATE_TASK"); 


            }

            state.type = _type;
            state.channel = _channel;
        }
        finally {
        }
    }
    // $ANTLR end "T__42"

    // $ANTLR start "T__43"
    public final void mT__43() throws RecognitionException {
        try {
            int _type = T__43;
            int _channel = DEFAULT_TOKEN_CHANNEL;
            // InternalEtlCl.g:43:7: ( 'TASK_UNIQUE_ID:' )
            // InternalEtlCl.g:43:9: 'TASK_UNIQUE_ID:'
            {
            match("TASK_UNIQUE_ID:"); 


            }

            state.type = _type;
            state.channel = _channel;
        }
        finally {
        }
    }
    // $ANTLR end "T__43"

    // $ANTLR start "T__44"
    public final void mT__44() throws RecognitionException {
        try {
            int _type = T__44;
            int _channel = DEFAULT_TOKEN_CHANNEL;
            // InternalEtlCl.g:44:7: ( 'TASK_NAME:' )
            // InternalEtlCl.g:44:9: 'TASK_NAME:'
            {
            match("TASK_NAME:"); 


            }

            state.type = _type;
            state.channel = _channel;
        }
        finally {
        }
    }
    // $ANTLR end "T__44"

    // $ANTLR start "T__45"
    public final void mT__45() throws RecognitionException {
        try {
            int _type = T__45;
            int _channel = DEFAULT_TOKEN_CHANNEL;
            // InternalEtlCl.g:45:7: ( 'AGENT_NAME:' )
            // InternalEtlCl.g:45:9: 'AGENT_NAME:'
            {
            match("AGENT_NAME:"); 


            }

            state.type = _type;
            state.channel = _channel;
        }
        finally {
        }
    }
    // $ANTLR end "T__45"

    // $ANTLR start "T__46"
    public final void mT__46() throws RecognitionException {
        try {
            int _type = T__46;
            int _channel = DEFAULT_TOKEN_CHANNEL;
            // InternalEtlCl.g:46:7: ( 'PARAMETERS:' )
            // InternalEtlCl.g:46:9: 'PARAMETERS:'
            {
            match("PARAMETERS:"); 


            }

            state.type = _type;
            state.channel = _channel;
        }
        finally {
        }
    }
    // $ANTLR end "T__46"

    // $ANTLR start "T__47"
    public final void mT__47() throws RecognitionException {
        try {
            int _type = T__47;
            int _channel = DEFAULT_TOKEN_CHANNEL;
            // InternalEtlCl.g:47:7: ( '.UPDATE_TAKS' )
            // InternalEtlCl.g:47:9: '.UPDATE_TAKS'
            {
            match(".UPDATE_TAKS"); 


            }

            state.type = _type;
            state.channel = _channel;
        }
        finally {
        }
    }
    // $ANTLR end "T__47"

    // $ANTLR start "T__48"
    public final void mT__48() throws RecognitionException {
        try {
            int _type = T__48;
            int _channel = DEFAULT_TOKEN_CHANNEL;
            // InternalEtlCl.g:48:7: ( '.DELETE_TASK' )
            // InternalEtlCl.g:48:9: '.DELETE_TASK'
            {
            match(".DELETE_TASK"); 


            }

            state.type = _type;
            state.channel = _channel;
        }
        finally {
        }
    }
    // $ANTLR end "T__48"

    // $ANTLR start "T__49"
    public final void mT__49() throws RecognitionException {
        try {
            int _type = T__49;
            int _channel = DEFAULT_TOKEN_CHANNEL;
            // InternalEtlCl.g:49:7: ( 'REORDER_DEPENDENCY:' )
            // InternalEtlCl.g:49:9: 'REORDER_DEPENDENCY:'
            {
            match("REORDER_DEPENDENCY:"); 


            }

            state.type = _type;
            state.channel = _channel;
        }
        finally {
        }
    }
    // $ANTLR end "T__49"

    // $ANTLR start "T__50"
    public final void mT__50() throws RecognitionException {
        try {
            int _type = T__50;
            int _channel = DEFAULT_TOKEN_CHANNEL;
            // InternalEtlCl.g:50:7: ( '.CREATE_USER_GROUP' )
            // InternalEtlCl.g:50:9: '.CREATE_USER_GROUP'
            {
            match(".CREATE_USER_GROUP"); 


            }

            state.type = _type;
            state.channel = _channel;
        }
        finally {
        }
    }
    // $ANTLR end "T__50"

    // $ANTLR start "T__51"
    public final void mT__51() throws RecognitionException {
        try {
            int _type = T__51;
            int _channel = DEFAULT_TOKEN_CHANNEL;
            // InternalEtlCl.g:51:7: ( 'DESCRIPTION:' )
            // InternalEtlCl.g:51:9: 'DESCRIPTION:'
            {
            match("DESCRIPTION:"); 


            }

            state.type = _type;
            state.channel = _channel;
        }
        finally {
        }
    }
    // $ANTLR end "T__51"

    // $ANTLR start "T__52"
    public final void mT__52() throws RecognitionException {
        try {
            int _type = T__52;
            int _channel = DEFAULT_TOKEN_CHANNEL;
            // InternalEtlCl.g:52:7: ( '.UPDATE_USER_GROUP' )
            // InternalEtlCl.g:52:9: '.UPDATE_USER_GROUP'
            {
            match(".UPDATE_USER_GROUP"); 


            }

            state.type = _type;
            state.channel = _channel;
        }
        finally {
        }
    }
    // $ANTLR end "T__52"

    // $ANTLR start "T__53"
    public final void mT__53() throws RecognitionException {
        try {
            int _type = T__53;
            int _channel = DEFAULT_TOKEN_CHANNEL;
            // InternalEtlCl.g:53:7: ( '.DELETE_USER_GROUP();' )
            // InternalEtlCl.g:53:9: '.DELETE_USER_GROUP();'
            {
            match(".DELETE_USER_GROUP();"); 


            }

            state.type = _type;
            state.channel = _channel;
        }
        finally {
        }
    }
    // $ANTLR end "T__53"

    // $ANTLR start "T__54"
    public final void mT__54() throws RecognitionException {
        try {
            int _type = T__54;
            int _channel = DEFAULT_TOKEN_CHANNEL;
            // InternalEtlCl.g:54:7: ( '.CREATE_USER' )
            // InternalEtlCl.g:54:9: '.CREATE_USER'
            {
            match(".CREATE_USER"); 


            }

            state.type = _type;
            state.channel = _channel;
        }
        finally {
        }
    }
    // $ANTLR end "T__54"

    // $ANTLR start "T__55"
    public final void mT__55() throws RecognitionException {
        try {
            int _type = T__55;
            int _channel = DEFAULT_TOKEN_CHANNEL;
            // InternalEtlCl.g:55:7: ( 'USER_GROUP_NAME:' )
            // InternalEtlCl.g:55:9: 'USER_GROUP_NAME:'
            {
            match("USER_GROUP_NAME:"); 


            }

            state.type = _type;
            state.channel = _channel;
        }
        finally {
        }
    }
    // $ANTLR end "T__55"

    // $ANTLR start "T__56"
    public final void mT__56() throws RecognitionException {
        try {
            int _type = T__56;
            int _channel = DEFAULT_TOKEN_CHANNEL;
            // InternalEtlCl.g:56:7: ( 'PASSWORD:' )
            // InternalEtlCl.g:56:9: 'PASSWORD:'
            {
            match("PASSWORD:"); 


            }

            state.type = _type;
            state.channel = _channel;
        }
        finally {
        }
    }
    // $ANTLR end "T__56"

    // $ANTLR start "T__57"
    public final void mT__57() throws RecognitionException {
        try {
            int _type = T__57;
            int _channel = DEFAULT_TOKEN_CHANNEL;
            // InternalEtlCl.g:57:7: ( 'FULL_NAME:' )
            // InternalEtlCl.g:57:9: 'FULL_NAME:'
            {
            match("FULL_NAME:"); 


            }

            state.type = _type;
            state.channel = _channel;
        }
        finally {
        }
    }
    // $ANTLR end "T__57"

    // $ANTLR start "T__58"
    public final void mT__58() throws RecognitionException {
        try {
            int _type = T__58;
            int _channel = DEFAULT_TOKEN_CHANNEL;
            // InternalEtlCl.g:58:7: ( 'ACTIVE_F:' )
            // InternalEtlCl.g:58:9: 'ACTIVE_F:'
            {
            match("ACTIVE_F:"); 


            }

            state.type = _type;
            state.channel = _channel;
        }
        finally {
        }
    }
    // $ANTLR end "T__58"

    // $ANTLR start "T__59"
    public final void mT__59() throws RecognitionException {
        try {
            int _type = T__59;
            int _channel = DEFAULT_TOKEN_CHANNEL;
            // InternalEtlCl.g:59:7: ( '.UPDATE_USER' )
            // InternalEtlCl.g:59:9: '.UPDATE_USER'
            {
            match(".UPDATE_USER"); 


            }

            state.type = _type;
            state.channel = _channel;
        }
        finally {
        }
    }
    // $ANTLR end "T__59"

    // $ANTLR start "T__60"
    public final void mT__60() throws RecognitionException {
        try {
            int _type = T__60;
            int _channel = DEFAULT_TOKEN_CHANNEL;
            // InternalEtlCl.g:60:7: ( '.DELETE_USER();' )
            // InternalEtlCl.g:60:9: '.DELETE_USER();'
            {
            match(".DELETE_USER();"); 


            }

            state.type = _type;
            state.channel = _channel;
        }
        finally {
        }
    }
    // $ANTLR end "T__60"

    // $ANTLR start "T__61"
    public final void mT__61() throws RecognitionException {
        try {
            int _type = T__61;
            int _channel = DEFAULT_TOKEN_CHANNEL;
            // InternalEtlCl.g:61:7: ( '.CREATE_CONTEXT' )
            // InternalEtlCl.g:61:9: '.CREATE_CONTEXT'
            {
            match(".CREATE_CONTEXT"); 


            }

            state.type = _type;
            state.channel = _channel;
        }
        finally {
        }
    }
    // $ANTLR end "T__61"

    // $ANTLR start "T__62"
    public final void mT__62() throws RecognitionException {
        try {
            int _type = T__62;
            int _channel = DEFAULT_TOKEN_CHANNEL;
            // InternalEtlCl.g:62:7: ( 'ENVIRONMENT_NAME:' )
            // InternalEtlCl.g:62:9: 'ENVIRONMENT_NAME:'
            {
            match("ENVIRONMENT_NAME:"); 


            }

            state.type = _type;
            state.channel = _channel;
        }
        finally {
        }
    }
    // $ANTLR end "T__62"

    // $ANTLR start "T__63"
    public final void mT__63() throws RecognitionException {
        try {
            int _type = T__63;
            int _channel = DEFAULT_TOKEN_CHANNEL;
            // InternalEtlCl.g:63:7: ( '.UPDATE_CONTEXT' )
            // InternalEtlCl.g:63:9: '.UPDATE_CONTEXT'
            {
            match(".UPDATE_CONTEXT"); 


            }

            state.type = _type;
            state.channel = _channel;
        }
        finally {
        }
    }
    // $ANTLR end "T__63"

    // $ANTLR start "T__64"
    public final void mT__64() throws RecognitionException {
        try {
            int _type = T__64;
            int _channel = DEFAULT_TOKEN_CHANNEL;
            // InternalEtlCl.g:64:7: ( '.DELETE_CONTEXT();' )
            // InternalEtlCl.g:64:9: '.DELETE_CONTEXT();'
            {
            match(".DELETE_CONTEXT();"); 


            }

            state.type = _type;
            state.channel = _channel;
        }
        finally {
        }
    }
    // $ANTLR end "T__64"

    // $ANTLR start "T__65"
    public final void mT__65() throws RecognitionException {
        try {
            int _type = T__65;
            int _channel = DEFAULT_TOKEN_CHANNEL;
            // InternalEtlCl.g:65:7: ( '.CREATE_SCHEDULER_TYPE' )
            // InternalEtlCl.g:65:9: '.CREATE_SCHEDULER_TYPE'
            {
            match(".CREATE_SCHEDULER_TYPE"); 


            }

            state.type = _type;
            state.channel = _channel;
        }
        finally {
        }
    }
    // $ANTLR end "T__65"

    // $ANTLR start "T__66"
    public final void mT__66() throws RecognitionException {
        try {
            int _type = T__66;
            int _channel = DEFAULT_TOKEN_CHANNEL;
            // InternalEtlCl.g:66:7: ( 'REFRESH_TIME_IN_SEC:' )
            // InternalEtlCl.g:66:9: 'REFRESH_TIME_IN_SEC:'
            {
            match("REFRESH_TIME_IN_SEC:"); 


            }

            state.type = _type;
            state.channel = _channel;
        }
        finally {
        }
    }
    // $ANTLR end "T__66"

    // $ANTLR start "T__67"
    public final void mT__67() throws RecognitionException {
        try {
            int _type = T__67;
            int _channel = DEFAULT_TOKEN_CHANNEL;
            // InternalEtlCl.g:67:7: ( 'LOG_DETAIL_F:' )
            // InternalEtlCl.g:67:9: 'LOG_DETAIL_F:'
            {
            match("LOG_DETAIL_F:"); 


            }

            state.type = _type;
            state.channel = _channel;
        }
        finally {
        }
    }
    // $ANTLR end "T__67"

    // $ANTLR start "T__68"
    public final void mT__68() throws RecognitionException {
        try {
            int _type = T__68;
            int _channel = DEFAULT_TOKEN_CHANNEL;
            // InternalEtlCl.g:68:7: ( '.CREATE_SCHEDULER' )
            // InternalEtlCl.g:68:9: '.CREATE_SCHEDULER'
            {
            match(".CREATE_SCHEDULER"); 


            }

            state.type = _type;
            state.channel = _channel;
        }
        finally {
        }
    }
    // $ANTLR end "T__68"

    // $ANTLR start "T__69"
    public final void mT__69() throws RecognitionException {
        try {
            int _type = T__69;
            int _channel = DEFAULT_TOKEN_CHANNEL;
            // InternalEtlCl.g:69:7: ( 'CONTEXT_NAME:' )
            // InternalEtlCl.g:69:9: 'CONTEXT_NAME:'
            {
            match("CONTEXT_NAME:"); 


            }

            state.type = _type;
            state.channel = _channel;
        }
        finally {
        }
    }
    // $ANTLR end "T__69"

    // $ANTLR start "T__70"
    public final void mT__70() throws RecognitionException {
        try {
            int _type = T__70;
            int _channel = DEFAULT_TOKEN_CHANNEL;
            // InternalEtlCl.g:70:7: ( 'DATE_TIME:' )
            // InternalEtlCl.g:70:9: 'DATE_TIME:'
            {
            match("DATE_TIME:"); 


            }

            state.type = _type;
            state.channel = _channel;
        }
        finally {
        }
    }
    // $ANTLR end "T__70"

    // $ANTLR start "T__71"
    public final void mT__71() throws RecognitionException {
        try {
            int _type = T__71;
            int _channel = DEFAULT_TOKEN_CHANNEL;
            // InternalEtlCl.g:71:7: ( '.UPDATE_SCHEDULER' )
            // InternalEtlCl.g:71:9: '.UPDATE_SCHEDULER'
            {
            match(".UPDATE_SCHEDULER"); 


            }

            state.type = _type;
            state.channel = _channel;
        }
        finally {
        }
    }
    // $ANTLR end "T__71"

    // $ANTLR start "T__72"
    public final void mT__72() throws RecognitionException {
        try {
            int _type = T__72;
            int _channel = DEFAULT_TOKEN_CHANNEL;
            // InternalEtlCl.g:72:7: ( '.DELETE_SCHEDULER();' )
            // InternalEtlCl.g:72:9: '.DELETE_SCHEDULER();'
            {
            match(".DELETE_SCHEDULER();"); 


            }

            state.type = _type;
            state.channel = _channel;
        }
        finally {
        }
    }
    // $ANTLR end "T__72"

    // $ANTLR start "T__73"
    public final void mT__73() throws RecognitionException {
        try {
            int _type = T__73;
            int _channel = DEFAULT_TOKEN_CHANNEL;
            // InternalEtlCl.g:73:7: ( '.DEPENDS_ON_GROUP.' )
            // InternalEtlCl.g:73:9: '.DEPENDS_ON_GROUP.'
            {
            match(".DEPENDS_ON_GROUP."); 


            }

            state.type = _type;
            state.channel = _channel;
        }
        finally {
        }
    }
    // $ANTLR end "T__73"

    // $ANTLR start "T__74"
    public final void mT__74() throws RecognitionException {
        try {
            int _type = T__74;
            int _channel = DEFAULT_TOKEN_CHANNEL;
            // InternalEtlCl.g:74:7: ( '.DEPENDS_ON_TASK.' )
            // InternalEtlCl.g:74:9: '.DEPENDS_ON_TASK.'
            {
            match(".DEPENDS_ON_TASK."); 


            }

            state.type = _type;
            state.channel = _channel;
        }
        finally {
        }
    }
    // $ANTLR end "T__74"

    // $ANTLR start "T__75"
    public final void mT__75() throws RecognitionException {
        try {
            int _type = T__75;
            int _channel = DEFAULT_TOKEN_CHANNEL;
            // InternalEtlCl.g:75:7: ( 'SUCCESS' )
            // InternalEtlCl.g:75:9: 'SUCCESS'
            {
            match("SUCCESS"); 


            }

            state.type = _type;
            state.channel = _channel;
        }
        finally {
        }
    }
    // $ANTLR end "T__75"

    // $ANTLR start "T__76"
    public final void mT__76() throws RecognitionException {
        try {
            int _type = T__76;
            int _channel = DEFAULT_TOKEN_CHANNEL;
            // InternalEtlCl.g:76:7: ( 'FINISH' )
            // InternalEtlCl.g:76:9: 'FINISH'
            {
            match("FINISH"); 


            }

            state.type = _type;
            state.channel = _channel;
        }
        finally {
        }
    }
    // $ANTLR end "T__76"

    // $ANTLR start "T__77"
    public final void mT__77() throws RecognitionException {
        try {
            int _type = T__77;
            int _channel = DEFAULT_TOKEN_CHANNEL;
            // InternalEtlCl.g:77:7: ( 'ERROR' )
            // InternalEtlCl.g:77:9: 'ERROR'
            {
            match("ERROR"); 


            }

            state.type = _type;
            state.channel = _channel;
        }
        finally {
        }
    }
    // $ANTLR end "T__77"

    // $ANTLR start "T__78"
    public final void mT__78() throws RecognitionException {
        try {
            int _type = T__78;
            int _channel = DEFAULT_TOKEN_CHANNEL;
            // InternalEtlCl.g:78:7: ( 'NONE' )
            // InternalEtlCl.g:78:9: 'NONE'
            {
            match("NONE"); 


            }

            state.type = _type;
            state.channel = _channel;
        }
        finally {
        }
    }
    // $ANTLR end "T__78"

    // $ANTLR start "T__79"
    public final void mT__79() throws RecognitionException {
        try {
            int _type = T__79;
            int _channel = DEFAULT_TOKEN_CHANNEL;
            // InternalEtlCl.g:79:7: ( '.' )
            // InternalEtlCl.g:79:9: '.'
            {
            match('.'); 

            }

            state.type = _type;
            state.channel = _channel;
        }
        finally {
        }
    }
    // $ANTLR end "T__79"

    // $ANTLR start "T__80"
    public final void mT__80() throws RecognitionException {
        try {
            int _type = T__80;
            int _channel = DEFAULT_TOKEN_CHANNEL;
            // InternalEtlCl.g:80:7: ( '.RUN_TASK();' )
            // InternalEtlCl.g:80:9: '.RUN_TASK();'
            {
            match(".RUN_TASK();"); 


            }

            state.type = _type;
            state.channel = _channel;
        }
        finally {
        }
    }
    // $ANTLR end "T__80"

    // $ANTLR start "T__81"
    public final void mT__81() throws RecognitionException {
        try {
            int _type = T__81;
            int _channel = DEFAULT_TOKEN_CHANNEL;
            // InternalEtlCl.g:81:7: ( '.RUN_GROUP();' )
            // InternalEtlCl.g:81:9: '.RUN_GROUP();'
            {
            match(".RUN_GROUP();"); 


            }

            state.type = _type;
            state.channel = _channel;
        }
        finally {
        }
    }
    // $ANTLR end "T__81"

    // $ANTLR start "T__82"
    public final void mT__82() throws RecognitionException {
        try {
            int _type = T__82;
            int _channel = DEFAULT_TOKEN_CHANNEL;
            // InternalEtlCl.g:82:7: ( '.RUN_LOAD();' )
            // InternalEtlCl.g:82:9: '.RUN_LOAD();'
            {
            match(".RUN_LOAD();"); 


            }

            state.type = _type;
            state.channel = _channel;
        }
        finally {
        }
    }
    // $ANTLR end "T__82"

    // $ANTLR start "T__83"
    public final void mT__83() throws RecognitionException {
        try {
            int _type = T__83;
            int _channel = DEFAULT_TOKEN_CHANNEL;
            // InternalEtlCl.g:83:7: ( ':' )
            // InternalEtlCl.g:83:9: ':'
            {
            match(':'); 

            }

            state.type = _type;
            state.channel = _channel;
        }
        finally {
        }
    }
    // $ANTLR end "T__83"

    // $ANTLR start "T__84"
    public final void mT__84() throws RecognitionException {
        try {
            int _type = T__84;
            int _channel = DEFAULT_TOKEN_CHANNEL;
            // InternalEtlCl.g:84:7: ( '.CREATE_TABLE' )
            // InternalEtlCl.g:84:9: '.CREATE_TABLE'
            {
            match(".CREATE_TABLE"); 


            }

            state.type = _type;
            state.channel = _channel;
        }
        finally {
        }
    }
    // $ANTLR end "T__84"

    // $ANTLR start "T__85"
    public final void mT__85() throws RecognitionException {
        try {
            int _type = T__85;
            int _channel = DEFAULT_TOKEN_CHANNEL;
            // InternalEtlCl.g:85:7: ( '.TRUNCATE' )
            // InternalEtlCl.g:85:9: '.TRUNCATE'
            {
            match(".TRUNCATE"); 


            }

            state.type = _type;
            state.channel = _channel;
        }
        finally {
        }
    }
    // $ANTLR end "T__85"

    // $ANTLR start "T__86"
    public final void mT__86() throws RecognitionException {
        try {
            int _type = T__86;
            int _channel = DEFAULT_TOKEN_CHANNEL;
            // InternalEtlCl.g:86:7: ( ';' )
            // InternalEtlCl.g:86:9: ';'
            {
            match(';'); 

            }

            state.type = _type;
            state.channel = _channel;
        }
        finally {
        }
    }
    // $ANTLR end "T__86"

    // $ANTLR start "T__87"
    public final void mT__87() throws RecognitionException {
        try {
            int _type = T__87;
            int _channel = DEFAULT_TOKEN_CHANNEL;
            // InternalEtlCl.g:87:7: ( '.CURSOR' )
            // InternalEtlCl.g:87:9: '.CURSOR'
            {
            match(".CURSOR"); 


            }

            state.type = _type;
            state.channel = _channel;
        }
        finally {
        }
    }
    // $ANTLR end "T__87"

    // $ANTLR start "T__88"
    public final void mT__88() throws RecognitionException {
        try {
            int _type = T__88;
            int _channel = DEFAULT_TOKEN_CHANNEL;
            // InternalEtlCl.g:88:7: ( '.SCD4' )
            // InternalEtlCl.g:88:9: '.SCD4'
            {
            match(".SCD4"); 


            }

            state.type = _type;
            state.channel = _channel;
        }
        finally {
        }
    }
    // $ANTLR end "T__88"

    // $ANTLR start "T__89"
    public final void mT__89() throws RecognitionException {
        try {
            int _type = T__89;
            int _channel = DEFAULT_TOKEN_CHANNEL;
            // InternalEtlCl.g:89:7: ( '.SCD2' )
            // InternalEtlCl.g:89:9: '.SCD2'
            {
            match(".SCD2"); 


            }

            state.type = _type;
            state.channel = _channel;
        }
        finally {
        }
    }
    // $ANTLR end "T__89"

    // $ANTLR start "T__90"
    public final void mT__90() throws RecognitionException {
        try {
            int _type = T__90;
            int _channel = DEFAULT_TOKEN_CHANNEL;
            // InternalEtlCl.g:90:7: ( '.UNION.' )
            // InternalEtlCl.g:90:9: '.UNION.'
            {
            match(".UNION."); 


            }

            state.type = _type;
            state.channel = _channel;
        }
        finally {
        }
    }
    // $ANTLR end "T__90"

    // $ANTLR start "T__91"
    public final void mT__91() throws RecognitionException {
        try {
            int _type = T__91;
            int _channel = DEFAULT_TOKEN_CHANNEL;
            // InternalEtlCl.g:91:7: ( '.SORT' )
            // InternalEtlCl.g:91:9: '.SORT'
            {
            match(".SORT"); 


            }

            state.type = _type;
            state.channel = _channel;
        }
        finally {
        }
    }
    // $ANTLR end "T__91"

    // $ANTLR start "T__92"
    public final void mT__92() throws RecognitionException {
        try {
            int _type = T__92;
            int _channel = DEFAULT_TOKEN_CHANNEL;
            // InternalEtlCl.g:92:7: ( '.FLOW.' )
            // InternalEtlCl.g:92:9: '.FLOW.'
            {
            match(".FLOW."); 


            }

            state.type = _type;
            state.channel = _channel;
        }
        finally {
        }
    }
    // $ANTLR end "T__92"

    // $ANTLR start "T__93"
    public final void mT__93() throws RecognitionException {
        try {
            int _type = T__93;
            int _channel = DEFAULT_TOKEN_CHANNEL;
            // InternalEtlCl.g:93:7: ( '.DELETE' )
            // InternalEtlCl.g:93:9: '.DELETE'
            {
            match(".DELETE"); 


            }

            state.type = _type;
            state.channel = _channel;
        }
        finally {
        }
    }
    // $ANTLR end "T__93"

    // $ANTLR start "T__94"
    public final void mT__94() throws RecognitionException {
        try {
            int _type = T__94;
            int _channel = DEFAULT_TOKEN_CHANNEL;
            // InternalEtlCl.g:94:7: ( 'WHERE' )
            // InternalEtlCl.g:94:9: 'WHERE'
            {
            match("WHERE"); 


            }

            state.type = _type;
            state.channel = _channel;
        }
        finally {
        }
    }
    // $ANTLR end "T__94"

    // $ANTLR start "T__95"
    public final void mT__95() throws RecognitionException {
        try {
            int _type = T__95;
            int _channel = DEFAULT_TOKEN_CHANNEL;
            // InternalEtlCl.g:95:7: ( '.UPDATE' )
            // InternalEtlCl.g:95:9: '.UPDATE'
            {
            match(".UPDATE"); 


            }

            state.type = _type;
            state.channel = _channel;
        }
        finally {
        }
    }
    // $ANTLR end "T__95"

    // $ANTLR start "T__96"
    public final void mT__96() throws RecognitionException {
        try {
            int _type = T__96;
            int _channel = DEFAULT_TOKEN_CHANNEL;
            // InternalEtlCl.g:96:7: ( 'SET' )
            // InternalEtlCl.g:96:9: 'SET'
            {
            match("SET"); 


            }

            state.type = _type;
            state.channel = _channel;
        }
        finally {
        }
    }
    // $ANTLR end "T__96"

    // $ANTLR start "T__97"
    public final void mT__97() throws RecognitionException {
        try {
            int _type = T__97;
            int _channel = DEFAULT_TOKEN_CHANNEL;
            // InternalEtlCl.g:97:7: ( '=' )
            // InternalEtlCl.g:97:9: '='
            {
            match('='); 

            }

            state.type = _type;
            state.channel = _channel;
        }
        finally {
        }
    }
    // $ANTLR end "T__97"

    // $ANTLR start "T__98"
    public final void mT__98() throws RecognitionException {
        try {
            int _type = T__98;
            int _channel = DEFAULT_TOKEN_CHANNEL;
            // InternalEtlCl.g:98:7: ( '.INSERT' )
            // InternalEtlCl.g:98:9: '.INSERT'
            {
            match(".INSERT"); 


            }

            state.type = _type;
            state.channel = _channel;
        }
        finally {
        }
    }
    // $ANTLR end "T__98"

    // $ANTLR start "T__99"
    public final void mT__99() throws RecognitionException {
        try {
            int _type = T__99;
            int _channel = DEFAULT_TOKEN_CHANNEL;
            // InternalEtlCl.g:99:7: ( 'VALUES' )
            // InternalEtlCl.g:99:9: 'VALUES'
            {
            match("VALUES"); 


            }

            state.type = _type;
            state.channel = _channel;
        }
        finally {
        }
    }
    // $ANTLR end "T__99"

    // $ANTLR start "T__100"
    public final void mT__100() throws RecognitionException {
        try {
            int _type = T__100;
            int _channel = DEFAULT_TOKEN_CHANNEL;
            // InternalEtlCl.g:100:8: ( 'INTEGER' )
            // InternalEtlCl.g:100:10: 'INTEGER'
            {
            match("INTEGER"); 


            }

            state.type = _type;
            state.channel = _channel;
        }
        finally {
        }
    }
    // $ANTLR end "T__100"

    // $ANTLR start "T__101"
    public final void mT__101() throws RecognitionException {
        try {
            int _type = T__101;
            int _channel = DEFAULT_TOKEN_CHANNEL;
            // InternalEtlCl.g:101:8: ( 'DATETIME' )
            // InternalEtlCl.g:101:10: 'DATETIME'
            {
            match("DATETIME"); 


            }

            state.type = _type;
            state.channel = _channel;
        }
        finally {
        }
    }
    // $ANTLR end "T__101"

    // $ANTLR start "T__102"
    public final void mT__102() throws RecognitionException {
        try {
            int _type = T__102;
            int _channel = DEFAULT_TOKEN_CHANNEL;
            // InternalEtlCl.g:102:8: ( 'VARCHAR' )
            // InternalEtlCl.g:102:10: 'VARCHAR'
            {
            match("VARCHAR"); 


            }

            state.type = _type;
            state.channel = _channel;
        }
        finally {
        }
    }
    // $ANTLR end "T__102"

    // $ANTLR start "T__103"
    public final void mT__103() throws RecognitionException {
        try {
            int _type = T__103;
            int _channel = DEFAULT_TOKEN_CHANNEL;
            // InternalEtlCl.g:103:8: ( ')' )
            // InternalEtlCl.g:103:10: ')'
            {
            match(')'); 

            }

            state.type = _type;
            state.channel = _channel;
        }
        finally {
        }
    }
    // $ANTLR end "T__103"

    // $ANTLR start "T__104"
    public final void mT__104() throws RecognitionException {
        try {
            int _type = T__104;
            int _channel = DEFAULT_TOKEN_CHANNEL;
            // InternalEtlCl.g:104:8: ( 'DECIMAL' )
            // InternalEtlCl.g:104:10: 'DECIMAL'
            {
            match("DECIMAL"); 


            }

            state.type = _type;
            state.channel = _channel;
        }
        finally {
        }
    }
    // $ANTLR end "T__104"

    // $ANTLR start "T__105"
    public final void mT__105() throws RecognitionException {
        try {
            int _type = T__105;
            int _channel = DEFAULT_TOKEN_CHANNEL;
            // InternalEtlCl.g:105:8: ( '.CREATE_SELECT_STATEMENT' )
            // InternalEtlCl.g:105:10: '.CREATE_SELECT_STATEMENT'
            {
            match(".CREATE_SELECT_STATEMENT"); 


            }

            state.type = _type;
            state.channel = _channel;
        }
        finally {
        }
    }
    // $ANTLR end "T__105"

    // $ANTLR start "T__106"
    public final void mT__106() throws RecognitionException {
        try {
            int _type = T__106;
            int _channel = DEFAULT_TOKEN_CHANNEL;
            // InternalEtlCl.g:106:8: ( 'SELECT' )
            // InternalEtlCl.g:106:10: 'SELECT'
            {
            match("SELECT"); 


            }

            state.type = _type;
            state.channel = _channel;
        }
        finally {
        }
    }
    // $ANTLR end "T__106"

    // $ANTLR start "T__107"
    public final void mT__107() throws RecognitionException {
        try {
            int _type = T__107;
            int _channel = DEFAULT_TOKEN_CHANNEL;
            // InternalEtlCl.g:107:8: ( 'DISTINCT' )
            // InternalEtlCl.g:107:10: 'DISTINCT'
            {
            match("DISTINCT"); 


            }

            state.type = _type;
            state.channel = _channel;
        }
        finally {
        }
    }
    // $ANTLR end "T__107"

    // $ANTLR start "T__108"
    public final void mT__108() throws RecognitionException {
        try {
            int _type = T__108;
            int _channel = DEFAULT_TOKEN_CHANNEL;
            // InternalEtlCl.g:108:8: ( 'TOP' )
            // InternalEtlCl.g:108:10: 'TOP'
            {
            match("TOP"); 


            }

            state.type = _type;
            state.channel = _channel;
        }
        finally {
        }
    }
    // $ANTLR end "T__108"

    // $ANTLR start "T__109"
    public final void mT__109() throws RecognitionException {
        try {
            int _type = T__109;
            int _channel = DEFAULT_TOKEN_CHANNEL;
            // InternalEtlCl.g:109:8: ( 'FROM' )
            // InternalEtlCl.g:109:10: 'FROM'
            {
            match("FROM"); 


            }

            state.type = _type;
            state.channel = _channel;
        }
        finally {
        }
    }
    // $ANTLR end "T__109"

    // $ANTLR start "T__110"
    public final void mT__110() throws RecognitionException {
        try {
            int _type = T__110;
            int _channel = DEFAULT_TOKEN_CHANNEL;
            // InternalEtlCl.g:110:8: ( 'GROUP' )
            // InternalEtlCl.g:110:10: 'GROUP'
            {
            match("GROUP"); 


            }

            state.type = _type;
            state.channel = _channel;
        }
        finally {
        }
    }
    // $ANTLR end "T__110"

    // $ANTLR start "T__111"
    public final void mT__111() throws RecognitionException {
        try {
            int _type = T__111;
            int _channel = DEFAULT_TOKEN_CHANNEL;
            // InternalEtlCl.g:111:8: ( 'BY' )
            // InternalEtlCl.g:111:10: 'BY'
            {
            match("BY"); 


            }

            state.type = _type;
            state.channel = _channel;
        }
        finally {
        }
    }
    // $ANTLR end "T__111"

    // $ANTLR start "T__112"
    public final void mT__112() throws RecognitionException {
        try {
            int _type = T__112;
            int _channel = DEFAULT_TOKEN_CHANNEL;
            // InternalEtlCl.g:112:8: ( 'ORDER' )
            // InternalEtlCl.g:112:10: 'ORDER'
            {
            match("ORDER"); 


            }

            state.type = _type;
            state.channel = _channel;
        }
        finally {
        }
    }
    // $ANTLR end "T__112"

    // $ANTLR start "T__113"
    public final void mT__113() throws RecognitionException {
        try {
            int _type = T__113;
            int _channel = DEFAULT_TOKEN_CHANNEL;
            // InternalEtlCl.g:113:8: ( 'ASC' )
            // InternalEtlCl.g:113:10: 'ASC'
            {
            match("ASC"); 


            }

            state.type = _type;
            state.channel = _channel;
        }
        finally {
        }
    }
    // $ANTLR end "T__113"

    // $ANTLR start "T__114"
    public final void mT__114() throws RecognitionException {
        try {
            int _type = T__114;
            int _channel = DEFAULT_TOKEN_CHANNEL;
            // InternalEtlCl.g:114:8: ( 'DESC' )
            // InternalEtlCl.g:114:10: 'DESC'
            {
            match("DESC"); 


            }

            state.type = _type;
            state.channel = _channel;
        }
        finally {
        }
    }
    // $ANTLR end "T__114"

    // $ANTLR start "T__115"
    public final void mT__115() throws RecognitionException {
        try {
            int _type = T__115;
            int _channel = DEFAULT_TOKEN_CHANNEL;
            // InternalEtlCl.g:115:8: ( 'INNER' )
            // InternalEtlCl.g:115:10: 'INNER'
            {
            match("INNER"); 


            }

            state.type = _type;
            state.channel = _channel;
        }
        finally {
        }
    }
    // $ANTLR end "T__115"

    // $ANTLR start "T__116"
    public final void mT__116() throws RecognitionException {
        try {
            int _type = T__116;
            int _channel = DEFAULT_TOKEN_CHANNEL;
            // InternalEtlCl.g:116:8: ( 'LEFT' )
            // InternalEtlCl.g:116:10: 'LEFT'
            {
            match("LEFT"); 


            }

            state.type = _type;
            state.channel = _channel;
        }
        finally {
        }
    }
    // $ANTLR end "T__116"

    // $ANTLR start "T__117"
    public final void mT__117() throws RecognitionException {
        try {
            int _type = T__117;
            int _channel = DEFAULT_TOKEN_CHANNEL;
            // InternalEtlCl.g:117:8: ( 'RIGHT' )
            // InternalEtlCl.g:117:10: 'RIGHT'
            {
            match("RIGHT"); 


            }

            state.type = _type;
            state.channel = _channel;
        }
        finally {
        }
    }
    // $ANTLR end "T__117"

    // $ANTLR start "T__118"
    public final void mT__118() throws RecognitionException {
        try {
            int _type = T__118;
            int _channel = DEFAULT_TOKEN_CHANNEL;
            // InternalEtlCl.g:118:8: ( 'FULL' )
            // InternalEtlCl.g:118:10: 'FULL'
            {
            match("FULL"); 


            }

            state.type = _type;
            state.channel = _channel;
        }
        finally {
        }
    }
    // $ANTLR end "T__118"

    // $ANTLR start "T__119"
    public final void mT__119() throws RecognitionException {
        try {
            int _type = T__119;
            int _channel = DEFAULT_TOKEN_CHANNEL;
            // InternalEtlCl.g:119:8: ( 'OUTER' )
            // InternalEtlCl.g:119:10: 'OUTER'
            {
            match("OUTER"); 


            }

            state.type = _type;
            state.channel = _channel;
        }
        finally {
        }
    }
    // $ANTLR end "T__119"

    // $ANTLR start "T__120"
    public final void mT__120() throws RecognitionException {
        try {
            int _type = T__120;
            int _channel = DEFAULT_TOKEN_CHANNEL;
            // InternalEtlCl.g:120:8: ( 'JOIN' )
            // InternalEtlCl.g:120:10: 'JOIN'
            {
            match("JOIN"); 


            }

            state.type = _type;
            state.channel = _channel;
        }
        finally {
        }
    }
    // $ANTLR end "T__120"

    // $ANTLR start "T__121"
    public final void mT__121() throws RecognitionException {
        try {
            int _type = T__121;
            int _channel = DEFAULT_TOKEN_CHANNEL;
            // InternalEtlCl.g:121:8: ( 'ON' )
            // InternalEtlCl.g:121:10: 'ON'
            {
            match("ON"); 


            }

            state.type = _type;
            state.channel = _channel;
        }
        finally {
        }
    }
    // $ANTLR end "T__121"

    // $ANTLR start "T__122"
    public final void mT__122() throws RecognitionException {
        try {
            int _type = T__122;
            int _channel = DEFAULT_TOKEN_CHANNEL;
            // InternalEtlCl.g:122:8: ( 'OR' )
            // InternalEtlCl.g:122:10: 'OR'
            {
            match("OR"); 


            }

            state.type = _type;
            state.channel = _channel;
        }
        finally {
        }
    }
    // $ANTLR end "T__122"

    // $ANTLR start "T__123"
    public final void mT__123() throws RecognitionException {
        try {
            int _type = T__123;
            int _channel = DEFAULT_TOKEN_CHANNEL;
            // InternalEtlCl.g:123:8: ( 'AND' )
            // InternalEtlCl.g:123:10: 'AND'
            {
            match("AND"); 


            }

            state.type = _type;
            state.channel = _channel;
        }
        finally {
        }
    }
    // $ANTLR end "T__123"

    // $ANTLR start "T__124"
    public final void mT__124() throws RecognitionException {
        try {
            int _type = T__124;
            int _channel = DEFAULT_TOKEN_CHANNEL;
            // InternalEtlCl.g:124:8: ( 'NOT' )
            // InternalEtlCl.g:124:10: 'NOT'
            {
            match("NOT"); 


            }

            state.type = _type;
            state.channel = _channel;
        }
        finally {
        }
    }
    // $ANTLR end "T__124"

    // $ANTLR start "T__125"
    public final void mT__125() throws RecognitionException {
        try {
            int _type = T__125;
            int _channel = DEFAULT_TOKEN_CHANNEL;
            // InternalEtlCl.g:125:8: ( 'EXISTS' )
            // InternalEtlCl.g:125:10: 'EXISTS'
            {
            match("EXISTS"); 


            }

            state.type = _type;
            state.channel = _channel;
        }
        finally {
        }
    }
    // $ANTLR end "T__125"

    // $ANTLR start "T__126"
    public final void mT__126() throws RecognitionException {
        try {
            int _type = T__126;
            int _channel = DEFAULT_TOKEN_CHANNEL;
            // InternalEtlCl.g:126:8: ( 'NULL' )
            // InternalEtlCl.g:126:10: 'NULL'
            {
            match("NULL"); 


            }

            state.type = _type;
            state.channel = _channel;
        }
        finally {
        }
    }
    // $ANTLR end "T__126"

    // $ANTLR start "T__127"
    public final void mT__127() throws RecognitionException {
        try {
            int _type = T__127;
            int _channel = DEFAULT_TOKEN_CHANNEL;
            // InternalEtlCl.g:127:8: ( '>' )
            // InternalEtlCl.g:127:10: '>'
            {
            match('>'); 

            }

            state.type = _type;
            state.channel = _channel;
        }
        finally {
        }
    }
    // $ANTLR end "T__127"

    // $ANTLR start "T__128"
    public final void mT__128() throws RecognitionException {
        try {
            int _type = T__128;
            int _channel = DEFAULT_TOKEN_CHANNEL;
            // InternalEtlCl.g:128:8: ( '<' )
            // InternalEtlCl.g:128:10: '<'
            {
            match('<'); 

            }

            state.type = _type;
            state.channel = _channel;
        }
        finally {
        }
    }
    // $ANTLR end "T__128"

    // $ANTLR start "T__129"
    public final void mT__129() throws RecognitionException {
        try {
            int _type = T__129;
            int _channel = DEFAULT_TOKEN_CHANNEL;
            // InternalEtlCl.g:129:8: ( '*' )
            // InternalEtlCl.g:129:10: '*'
            {
            match('*'); 

            }

            state.type = _type;
            state.channel = _channel;
        }
        finally {
        }
    }
    // $ANTLR end "T__129"

    // $ANTLR start "T__130"
    public final void mT__130() throws RecognitionException {
        try {
            int _type = T__130;
            int _channel = DEFAULT_TOKEN_CHANNEL;
            // InternalEtlCl.g:130:8: ( '.CREATE_AGENT_PARAMETER' )
            // InternalEtlCl.g:130:10: '.CREATE_AGENT_PARAMETER'
            {
            match(".CREATE_AGENT_PARAMETER"); 


            }

            state.type = _type;
            state.channel = _channel;
        }
        finally {
        }
    }
    // $ANTLR end "T__130"

    // $ANTLR start "T__131"
    public final void mT__131() throws RecognitionException {
        try {
            int _type = T__131;
            int _channel = DEFAULT_TOKEN_CHANNEL;
            // InternalEtlCl.g:131:8: ( 'DESCRIPTION' )
            // InternalEtlCl.g:131:10: 'DESCRIPTION'
            {
            match("DESCRIPTION"); 


            }

            state.type = _type;
            state.channel = _channel;
        }
        finally {
        }
    }
    // $ANTLR end "T__131"

    // $ANTLR start "T__132"
    public final void mT__132() throws RecognitionException {
        try {
            int _type = T__132;
            int _channel = DEFAULT_TOKEN_CHANNEL;
            // InternalEtlCl.g:132:8: ( 'AGENT_PARAMETER_VALUE' )
            // InternalEtlCl.g:132:10: 'AGENT_PARAMETER_VALUE'
            {
            match("AGENT_PARAMETER_VALUE"); 


            }

            state.type = _type;
            state.channel = _channel;
        }
        finally {
        }
    }
    // $ANTLR end "T__132"

    // $ANTLR start "T__133"
    public final void mT__133() throws RecognitionException {
        try {
            int _type = T__133;
            int _channel = DEFAULT_TOKEN_CHANNEL;
            // InternalEtlCl.g:133:8: ( 'DEFAULT_VALUE:' )
            // InternalEtlCl.g:133:10: 'DEFAULT_VALUE:'
            {
            match("DEFAULT_VALUE:"); 


            }

            state.type = _type;
            state.channel = _channel;
        }
        finally {
        }
    }
    // $ANTLR end "T__133"

    // $ANTLR start "T__134"
    public final void mT__134() throws RecognitionException {
        try {
            int _type = T__134;
            int _channel = DEFAULT_TOKEN_CHANNEL;
            // InternalEtlCl.g:134:8: ( '.UPDATE_AGENT_PARAMETER' )
            // InternalEtlCl.g:134:10: '.UPDATE_AGENT_PARAMETER'
            {
            match(".UPDATE_AGENT_PARAMETER"); 


            }

            state.type = _type;
            state.channel = _channel;
        }
        finally {
        }
    }
    // $ANTLR end "T__134"

    // $ANTLR start "T__135"
    public final void mT__135() throws RecognitionException {
        try {
            int _type = T__135;
            int _channel = DEFAULT_TOKEN_CHANNEL;
            // InternalEtlCl.g:135:8: ( '.DELETE();' )
            // InternalEtlCl.g:135:10: '.DELETE();'
            {
            match(".DELETE();"); 


            }

            state.type = _type;
            state.channel = _channel;
        }
        finally {
        }
    }
    // $ANTLR end "T__135"

    // $ANTLR start "T__136"
    public final void mT__136() throws RecognitionException {
        try {
            int _type = T__136;
            int _channel = DEFAULT_TOKEN_CHANNEL;
            // InternalEtlCl.g:136:8: ( '.CREATE_AGENT_TYPE' )
            // InternalEtlCl.g:136:10: '.CREATE_AGENT_TYPE'
            {
            match(".CREATE_AGENT_TYPE"); 


            }

            state.type = _type;
            state.channel = _channel;
        }
        finally {
        }
    }
    // $ANTLR end "T__136"

    // $ANTLR start "T__137"
    public final void mT__137() throws RecognitionException {
        try {
            int _type = T__137;
            int _channel = DEFAULT_TOKEN_CHANNEL;
            // InternalEtlCl.g:137:8: ( '.CREATE_AGENT' )
            // InternalEtlCl.g:137:10: '.CREATE_AGENT'
            {
            match(".CREATE_AGENT"); 


            }

            state.type = _type;
            state.channel = _channel;
        }
        finally {
        }
    }
    // $ANTLR end "T__137"

    // $ANTLR start "T__138"
    public final void mT__138() throws RecognitionException {
        try {
            int _type = T__138;
            int _channel = DEFAULT_TOKEN_CHANNEL;
            // InternalEtlCl.g:138:8: ( 'AGENT_TYPE_NAME:' )
            // InternalEtlCl.g:138:10: 'AGENT_TYPE_NAME:'
            {
            match("AGENT_TYPE_NAME:"); 


            }

            state.type = _type;
            state.channel = _channel;
        }
        finally {
        }
    }
    // $ANTLR end "T__138"

    // $ANTLR start "RULE_ID"
    public final void mRULE_ID() throws RecognitionException {
        try {
            int _type = RULE_ID;
            int _channel = DEFAULT_TOKEN_CHANNEL;
            // InternalEtlCl.g:6624:9: ( ( '^' )? ( 'a' .. 'z' | 'A' .. 'Z' | '_' ) ( 'a' .. 'z' | 'A' .. 'Z' | '_' | '0' .. '9' )* )
            // InternalEtlCl.g:6624:11: ( '^' )? ( 'a' .. 'z' | 'A' .. 'Z' | '_' ) ( 'a' .. 'z' | 'A' .. 'Z' | '_' | '0' .. '9' )*
            {
            // InternalEtlCl.g:6624:11: ( '^' )?
            int alt1=2;
            int LA1_0 = input.LA(1);

            if ( (LA1_0=='^') ) {
                alt1=1;
            }
            switch (alt1) {
                case 1 :
                    // InternalEtlCl.g:6624:11: '^'
                    {
                    match('^'); 

                    }
                    break;

            }

            if ( (input.LA(1)>='A' && input.LA(1)<='Z')||input.LA(1)=='_'||(input.LA(1)>='a' && input.LA(1)<='z') ) {
                input.consume();

            }
            else {
                MismatchedSetException mse = new MismatchedSetException(null,input);
                recover(mse);
                throw mse;}

            // InternalEtlCl.g:6624:40: ( 'a' .. 'z' | 'A' .. 'Z' | '_' | '0' .. '9' )*
            loop2:
            do {
                int alt2=2;
                int LA2_0 = input.LA(1);

                if ( ((LA2_0>='0' && LA2_0<='9')||(LA2_0>='A' && LA2_0<='Z')||LA2_0=='_'||(LA2_0>='a' && LA2_0<='z')) ) {
                    alt2=1;
                }


                switch (alt2) {
            	case 1 :
            	    // InternalEtlCl.g:
            	    {
            	    if ( (input.LA(1)>='0' && input.LA(1)<='9')||(input.LA(1)>='A' && input.LA(1)<='Z')||input.LA(1)=='_'||(input.LA(1)>='a' && input.LA(1)<='z') ) {
            	        input.consume();

            	    }
            	    else {
            	        MismatchedSetException mse = new MismatchedSetException(null,input);
            	        recover(mse);
            	        throw mse;}


            	    }
            	    break;

            	default :
            	    break loop2;
                }
            } while (true);


            }

            state.type = _type;
            state.channel = _channel;
        }
        finally {
        }
    }
    // $ANTLR end "RULE_ID"

    // $ANTLR start "RULE_INT"
    public final void mRULE_INT() throws RecognitionException {
        try {
            int _type = RULE_INT;
            int _channel = DEFAULT_TOKEN_CHANNEL;
            // InternalEtlCl.g:6626:10: ( ( '0' .. '9' )+ )
            // InternalEtlCl.g:6626:12: ( '0' .. '9' )+
            {
            // InternalEtlCl.g:6626:12: ( '0' .. '9' )+
            int cnt3=0;
            loop3:
            do {
                int alt3=2;
                int LA3_0 = input.LA(1);

                if ( ((LA3_0>='0' && LA3_0<='9')) ) {
                    alt3=1;
                }


                switch (alt3) {
            	case 1 :
            	    // InternalEtlCl.g:6626:13: '0' .. '9'
            	    {
            	    matchRange('0','9'); 

            	    }
            	    break;

            	default :
            	    if ( cnt3 >= 1 ) break loop3;
                        EarlyExitException eee =
                            new EarlyExitException(3, input);
                        throw eee;
                }
                cnt3++;
            } while (true);


            }

            state.type = _type;
            state.channel = _channel;
        }
        finally {
        }
    }
    // $ANTLR end "RULE_INT"

    // $ANTLR start "RULE_STRING"
    public final void mRULE_STRING() throws RecognitionException {
        try {
            int _type = RULE_STRING;
            int _channel = DEFAULT_TOKEN_CHANNEL;
            // InternalEtlCl.g:6628:13: ( ( '\"' ( '\\\\' . | ~ ( ( '\\\\' | '\"' ) ) )* '\"' | '\\'' ( '\\\\' . | ~ ( ( '\\\\' | '\\'' ) ) )* '\\'' ) )
            // InternalEtlCl.g:6628:15: ( '\"' ( '\\\\' . | ~ ( ( '\\\\' | '\"' ) ) )* '\"' | '\\'' ( '\\\\' . | ~ ( ( '\\\\' | '\\'' ) ) )* '\\'' )
            {
            // InternalEtlCl.g:6628:15: ( '\"' ( '\\\\' . | ~ ( ( '\\\\' | '\"' ) ) )* '\"' | '\\'' ( '\\\\' . | ~ ( ( '\\\\' | '\\'' ) ) )* '\\'' )
            int alt6=2;
            int LA6_0 = input.LA(1);

            if ( (LA6_0=='\"') ) {
                alt6=1;
            }
            else if ( (LA6_0=='\'') ) {
                alt6=2;
            }
            else {
                NoViableAltException nvae =
                    new NoViableAltException("", 6, 0, input);

                throw nvae;
            }
            switch (alt6) {
                case 1 :
                    // InternalEtlCl.g:6628:16: '\"' ( '\\\\' . | ~ ( ( '\\\\' | '\"' ) ) )* '\"'
                    {
                    match('\"'); 
                    // InternalEtlCl.g:6628:20: ( '\\\\' . | ~ ( ( '\\\\' | '\"' ) ) )*
                    loop4:
                    do {
                        int alt4=3;
                        int LA4_0 = input.LA(1);

                        if ( (LA4_0=='\\') ) {
                            alt4=1;
                        }
                        else if ( ((LA4_0>='\u0000' && LA4_0<='!')||(LA4_0>='#' && LA4_0<='[')||(LA4_0>=']' && LA4_0<='\uFFFF')) ) {
                            alt4=2;
                        }


                        switch (alt4) {
                    	case 1 :
                    	    // InternalEtlCl.g:6628:21: '\\\\' .
                    	    {
                    	    match('\\'); 
                    	    matchAny(); 

                    	    }
                    	    break;
                    	case 2 :
                    	    // InternalEtlCl.g:6628:28: ~ ( ( '\\\\' | '\"' ) )
                    	    {
                    	    if ( (input.LA(1)>='\u0000' && input.LA(1)<='!')||(input.LA(1)>='#' && input.LA(1)<='[')||(input.LA(1)>=']' && input.LA(1)<='\uFFFF') ) {
                    	        input.consume();

                    	    }
                    	    else {
                    	        MismatchedSetException mse = new MismatchedSetException(null,input);
                    	        recover(mse);
                    	        throw mse;}


                    	    }
                    	    break;

                    	default :
                    	    break loop4;
                        }
                    } while (true);

                    match('\"'); 

                    }
                    break;
                case 2 :
                    // InternalEtlCl.g:6628:48: '\\'' ( '\\\\' . | ~ ( ( '\\\\' | '\\'' ) ) )* '\\''
                    {
                    match('\''); 
                    // InternalEtlCl.g:6628:53: ( '\\\\' . | ~ ( ( '\\\\' | '\\'' ) ) )*
                    loop5:
                    do {
                        int alt5=3;
                        int LA5_0 = input.LA(1);

                        if ( (LA5_0=='\\') ) {
                            alt5=1;
                        }
                        else if ( ((LA5_0>='\u0000' && LA5_0<='&')||(LA5_0>='(' && LA5_0<='[')||(LA5_0>=']' && LA5_0<='\uFFFF')) ) {
                            alt5=2;
                        }


                        switch (alt5) {
                    	case 1 :
                    	    // InternalEtlCl.g:6628:54: '\\\\' .
                    	    {
                    	    match('\\'); 
                    	    matchAny(); 

                    	    }
                    	    break;
                    	case 2 :
                    	    // InternalEtlCl.g:6628:61: ~ ( ( '\\\\' | '\\'' ) )
                    	    {
                    	    if ( (input.LA(1)>='\u0000' && input.LA(1)<='&')||(input.LA(1)>='(' && input.LA(1)<='[')||(input.LA(1)>=']' && input.LA(1)<='\uFFFF') ) {
                    	        input.consume();

                    	    }
                    	    else {
                    	        MismatchedSetException mse = new MismatchedSetException(null,input);
                    	        recover(mse);
                    	        throw mse;}


                    	    }
                    	    break;

                    	default :
                    	    break loop5;
                        }
                    } while (true);

                    match('\''); 

                    }
                    break;

            }


            }

            state.type = _type;
            state.channel = _channel;
        }
        finally {
        }
    }
    // $ANTLR end "RULE_STRING"

    // $ANTLR start "RULE_ML_COMMENT"
    public final void mRULE_ML_COMMENT() throws RecognitionException {
        try {
            int _type = RULE_ML_COMMENT;
            int _channel = DEFAULT_TOKEN_CHANNEL;
            // InternalEtlCl.g:6630:17: ( '/*' ( options {greedy=false; } : . )* '*/' )
            // InternalEtlCl.g:6630:19: '/*' ( options {greedy=false; } : . )* '*/'
            {
            match("/*"); 

            // InternalEtlCl.g:6630:24: ( options {greedy=false; } : . )*
            loop7:
            do {
                int alt7=2;
                int LA7_0 = input.LA(1);

                if ( (LA7_0=='*') ) {
                    int LA7_1 = input.LA(2);

                    if ( (LA7_1=='/') ) {
                        alt7=2;
                    }
                    else if ( ((LA7_1>='\u0000' && LA7_1<='.')||(LA7_1>='0' && LA7_1<='\uFFFF')) ) {
                        alt7=1;
                    }


                }
                else if ( ((LA7_0>='\u0000' && LA7_0<=')')||(LA7_0>='+' && LA7_0<='\uFFFF')) ) {
                    alt7=1;
                }


                switch (alt7) {
            	case 1 :
            	    // InternalEtlCl.g:6630:52: .
            	    {
            	    matchAny(); 

            	    }
            	    break;

            	default :
            	    break loop7;
                }
            } while (true);

            match("*/"); 


            }

            state.type = _type;
            state.channel = _channel;
        }
        finally {
        }
    }
    // $ANTLR end "RULE_ML_COMMENT"

    // $ANTLR start "RULE_SL_COMMENT"
    public final void mRULE_SL_COMMENT() throws RecognitionException {
        try {
            int _type = RULE_SL_COMMENT;
            int _channel = DEFAULT_TOKEN_CHANNEL;
            // InternalEtlCl.g:6632:17: ( '//' (~ ( ( '\\n' | '\\r' ) ) )* ( ( '\\r' )? '\\n' )? )
            // InternalEtlCl.g:6632:19: '//' (~ ( ( '\\n' | '\\r' ) ) )* ( ( '\\r' )? '\\n' )?
            {
            match("//"); 

            // InternalEtlCl.g:6632:24: (~ ( ( '\\n' | '\\r' ) ) )*
            loop8:
            do {
                int alt8=2;
                int LA8_0 = input.LA(1);

                if ( ((LA8_0>='\u0000' && LA8_0<='\t')||(LA8_0>='\u000B' && LA8_0<='\f')||(LA8_0>='\u000E' && LA8_0<='\uFFFF')) ) {
                    alt8=1;
                }


                switch (alt8) {
            	case 1 :
            	    // InternalEtlCl.g:6632:24: ~ ( ( '\\n' | '\\r' ) )
            	    {
            	    if ( (input.LA(1)>='\u0000' && input.LA(1)<='\t')||(input.LA(1)>='\u000B' && input.LA(1)<='\f')||(input.LA(1)>='\u000E' && input.LA(1)<='\uFFFF') ) {
            	        input.consume();

            	    }
            	    else {
            	        MismatchedSetException mse = new MismatchedSetException(null,input);
            	        recover(mse);
            	        throw mse;}


            	    }
            	    break;

            	default :
            	    break loop8;
                }
            } while (true);

            // InternalEtlCl.g:6632:40: ( ( '\\r' )? '\\n' )?
            int alt10=2;
            int LA10_0 = input.LA(1);

            if ( (LA10_0=='\n'||LA10_0=='\r') ) {
                alt10=1;
            }
            switch (alt10) {
                case 1 :
                    // InternalEtlCl.g:6632:41: ( '\\r' )? '\\n'
                    {
                    // InternalEtlCl.g:6632:41: ( '\\r' )?
                    int alt9=2;
                    int LA9_0 = input.LA(1);

                    if ( (LA9_0=='\r') ) {
                        alt9=1;
                    }
                    switch (alt9) {
                        case 1 :
                            // InternalEtlCl.g:6632:41: '\\r'
                            {
                            match('\r'); 

                            }
                            break;

                    }

                    match('\n'); 

                    }
                    break;

            }


            }

            state.type = _type;
            state.channel = _channel;
        }
        finally {
        }
    }
    // $ANTLR end "RULE_SL_COMMENT"

    // $ANTLR start "RULE_WS"
    public final void mRULE_WS() throws RecognitionException {
        try {
            int _type = RULE_WS;
            int _channel = DEFAULT_TOKEN_CHANNEL;
            // InternalEtlCl.g:6634:9: ( ( ' ' | '\\t' | '\\r' | '\\n' )+ )
            // InternalEtlCl.g:6634:11: ( ' ' | '\\t' | '\\r' | '\\n' )+
            {
            // InternalEtlCl.g:6634:11: ( ' ' | '\\t' | '\\r' | '\\n' )+
            int cnt11=0;
            loop11:
            do {
                int alt11=2;
                int LA11_0 = input.LA(1);

                if ( ((LA11_0>='\t' && LA11_0<='\n')||LA11_0=='\r'||LA11_0==' ') ) {
                    alt11=1;
                }


                switch (alt11) {
            	case 1 :
            	    // InternalEtlCl.g:
            	    {
            	    if ( (input.LA(1)>='\t' && input.LA(1)<='\n')||input.LA(1)=='\r'||input.LA(1)==' ' ) {
            	        input.consume();

            	    }
            	    else {
            	        MismatchedSetException mse = new MismatchedSetException(null,input);
            	        recover(mse);
            	        throw mse;}


            	    }
            	    break;

            	default :
            	    if ( cnt11 >= 1 ) break loop11;
                        EarlyExitException eee =
                            new EarlyExitException(11, input);
                        throw eee;
                }
                cnt11++;
            } while (true);


            }

            state.type = _type;
            state.channel = _channel;
        }
        finally {
        }
    }
    // $ANTLR end "RULE_WS"

    // $ANTLR start "RULE_ANY_OTHER"
    public final void mRULE_ANY_OTHER() throws RecognitionException {
        try {
            int _type = RULE_ANY_OTHER;
            int _channel = DEFAULT_TOKEN_CHANNEL;
            // InternalEtlCl.g:6636:16: ( . )
            // InternalEtlCl.g:6636:18: .
            {
            matchAny(); 

            }

            state.type = _type;
            state.channel = _channel;
        }
        finally {
        }
    }
    // $ANTLR end "RULE_ANY_OTHER"

    public void mTokens() throws RecognitionException {
        // InternalEtlCl.g:1:8: ( T__11 | T__12 | T__13 | T__14 | T__15 | T__16 | T__17 | T__18 | T__19 | T__20 | T__21 | T__22 | T__23 | T__24 | T__25 | T__26 | T__27 | T__28 | T__29 | T__30 | T__31 | T__32 | T__33 | T__34 | T__35 | T__36 | T__37 | T__38 | T__39 | T__40 | T__41 | T__42 | T__43 | T__44 | T__45 | T__46 | T__47 | T__48 | T__49 | T__50 | T__51 | T__52 | T__53 | T__54 | T__55 | T__56 | T__57 | T__58 | T__59 | T__60 | T__61 | T__62 | T__63 | T__64 | T__65 | T__66 | T__67 | T__68 | T__69 | T__70 | T__71 | T__72 | T__73 | T__74 | T__75 | T__76 | T__77 | T__78 | T__79 | T__80 | T__81 | T__82 | T__83 | T__84 | T__85 | T__86 | T__87 | T__88 | T__89 | T__90 | T__91 | T__92 | T__93 | T__94 | T__95 | T__96 | T__97 | T__98 | T__99 | T__100 | T__101 | T__102 | T__103 | T__104 | T__105 | T__106 | T__107 | T__108 | T__109 | T__110 | T__111 | T__112 | T__113 | T__114 | T__115 | T__116 | T__117 | T__118 | T__119 | T__120 | T__121 | T__122 | T__123 | T__124 | T__125 | T__126 | T__127 | T__128 | T__129 | T__130 | T__131 | T__132 | T__133 | T__134 | T__135 | T__136 | T__137 | T__138 | RULE_ID | RULE_INT | RULE_STRING | RULE_ML_COMMENT | RULE_SL_COMMENT | RULE_WS | RULE_ANY_OTHER )
        int alt12=135;
        alt12 = dfa12.predict(input);
        switch (alt12) {
            case 1 :
                // InternalEtlCl.g:1:10: T__11
                {
                mT__11(); 

                }
                break;
            case 2 :
                // InternalEtlCl.g:1:16: T__12
                {
                mT__12(); 

                }
                break;
            case 3 :
                // InternalEtlCl.g:1:22: T__13
                {
                mT__13(); 

                }
                break;
            case 4 :
                // InternalEtlCl.g:1:28: T__14
                {
                mT__14(); 

                }
                break;
            case 5 :
                // InternalEtlCl.g:1:34: T__15
                {
                mT__15(); 

                }
                break;
            case 6 :
                // InternalEtlCl.g:1:40: T__16
                {
                mT__16(); 

                }
                break;
            case 7 :
                // InternalEtlCl.g:1:46: T__17
                {
                mT__17(); 

                }
                break;
            case 8 :
                // InternalEtlCl.g:1:52: T__18
                {
                mT__18(); 

                }
                break;
            case 9 :
                // InternalEtlCl.g:1:58: T__19
                {
                mT__19(); 

                }
                break;
            case 10 :
                // InternalEtlCl.g:1:64: T__20
                {
                mT__20(); 

                }
                break;
            case 11 :
                // InternalEtlCl.g:1:70: T__21
                {
                mT__21(); 

                }
                break;
            case 12 :
                // InternalEtlCl.g:1:76: T__22
                {
                mT__22(); 

                }
                break;
            case 13 :
                // InternalEtlCl.g:1:82: T__23
                {
                mT__23(); 

                }
                break;
            case 14 :
                // InternalEtlCl.g:1:88: T__24
                {
                mT__24(); 

                }
                break;
            case 15 :
                // InternalEtlCl.g:1:94: T__25
                {
                mT__25(); 

                }
                break;
            case 16 :
                // InternalEtlCl.g:1:100: T__26
                {
                mT__26(); 

                }
                break;
            case 17 :
                // InternalEtlCl.g:1:106: T__27
                {
                mT__27(); 

                }
                break;
            case 18 :
                // InternalEtlCl.g:1:112: T__28
                {
                mT__28(); 

                }
                break;
            case 19 :
                // InternalEtlCl.g:1:118: T__29
                {
                mT__29(); 

                }
                break;
            case 20 :
                // InternalEtlCl.g:1:124: T__30
                {
                mT__30(); 

                }
                break;
            case 21 :
                // InternalEtlCl.g:1:130: T__31
                {
                mT__31(); 

                }
                break;
            case 22 :
                // InternalEtlCl.g:1:136: T__32
                {
                mT__32(); 

                }
                break;
            case 23 :
                // InternalEtlCl.g:1:142: T__33
                {
                mT__33(); 

                }
                break;
            case 24 :
                // InternalEtlCl.g:1:148: T__34
                {
                mT__34(); 

                }
                break;
            case 25 :
                // InternalEtlCl.g:1:154: T__35
                {
                mT__35(); 

                }
                break;
            case 26 :
                // InternalEtlCl.g:1:160: T__36
                {
                mT__36(); 

                }
                break;
            case 27 :
                // InternalEtlCl.g:1:166: T__37
                {
                mT__37(); 

                }
                break;
            case 28 :
                // InternalEtlCl.g:1:172: T__38
                {
                mT__38(); 

                }
                break;
            case 29 :
                // InternalEtlCl.g:1:178: T__39
                {
                mT__39(); 

                }
                break;
            case 30 :
                // InternalEtlCl.g:1:184: T__40
                {
                mT__40(); 

                }
                break;
            case 31 :
                // InternalEtlCl.g:1:190: T__41
                {
                mT__41(); 

                }
                break;
            case 32 :
                // InternalEtlCl.g:1:196: T__42
                {
                mT__42(); 

                }
                break;
            case 33 :
                // InternalEtlCl.g:1:202: T__43
                {
                mT__43(); 

                }
                break;
            case 34 :
                // InternalEtlCl.g:1:208: T__44
                {
                mT__44(); 

                }
                break;
            case 35 :
                // InternalEtlCl.g:1:214: T__45
                {
                mT__45(); 

                }
                break;
            case 36 :
                // InternalEtlCl.g:1:220: T__46
                {
                mT__46(); 

                }
                break;
            case 37 :
                // InternalEtlCl.g:1:226: T__47
                {
                mT__47(); 

                }
                break;
            case 38 :
                // InternalEtlCl.g:1:232: T__48
                {
                mT__48(); 

                }
                break;
            case 39 :
                // InternalEtlCl.g:1:238: T__49
                {
                mT__49(); 

                }
                break;
            case 40 :
                // InternalEtlCl.g:1:244: T__50
                {
                mT__50(); 

                }
                break;
            case 41 :
                // InternalEtlCl.g:1:250: T__51
                {
                mT__51(); 

                }
                break;
            case 42 :
                // InternalEtlCl.g:1:256: T__52
                {
                mT__52(); 

                }
                break;
            case 43 :
                // InternalEtlCl.g:1:262: T__53
                {
                mT__53(); 

                }
                break;
            case 44 :
                // InternalEtlCl.g:1:268: T__54
                {
                mT__54(); 

                }
                break;
            case 45 :
                // InternalEtlCl.g:1:274: T__55
                {
                mT__55(); 

                }
                break;
            case 46 :
                // InternalEtlCl.g:1:280: T__56
                {
                mT__56(); 

                }
                break;
            case 47 :
                // InternalEtlCl.g:1:286: T__57
                {
                mT__57(); 

                }
                break;
            case 48 :
                // InternalEtlCl.g:1:292: T__58
                {
                mT__58(); 

                }
                break;
            case 49 :
                // InternalEtlCl.g:1:298: T__59
                {
                mT__59(); 

                }
                break;
            case 50 :
                // InternalEtlCl.g:1:304: T__60
                {
                mT__60(); 

                }
                break;
            case 51 :
                // InternalEtlCl.g:1:310: T__61
                {
                mT__61(); 

                }
                break;
            case 52 :
                // InternalEtlCl.g:1:316: T__62
                {
                mT__62(); 

                }
                break;
            case 53 :
                // InternalEtlCl.g:1:322: T__63
                {
                mT__63(); 

                }
                break;
            case 54 :
                // InternalEtlCl.g:1:328: T__64
                {
                mT__64(); 

                }
                break;
            case 55 :
                // InternalEtlCl.g:1:334: T__65
                {
                mT__65(); 

                }
                break;
            case 56 :
                // InternalEtlCl.g:1:340: T__66
                {
                mT__66(); 

                }
                break;
            case 57 :
                // InternalEtlCl.g:1:346: T__67
                {
                mT__67(); 

                }
                break;
            case 58 :
                // InternalEtlCl.g:1:352: T__68
                {
                mT__68(); 

                }
                break;
            case 59 :
                // InternalEtlCl.g:1:358: T__69
                {
                mT__69(); 

                }
                break;
            case 60 :
                // InternalEtlCl.g:1:364: T__70
                {
                mT__70(); 

                }
                break;
            case 61 :
                // InternalEtlCl.g:1:370: T__71
                {
                mT__71(); 

                }
                break;
            case 62 :
                // InternalEtlCl.g:1:376: T__72
                {
                mT__72(); 

                }
                break;
            case 63 :
                // InternalEtlCl.g:1:382: T__73
                {
                mT__73(); 

                }
                break;
            case 64 :
                // InternalEtlCl.g:1:388: T__74
                {
                mT__74(); 

                }
                break;
            case 65 :
                // InternalEtlCl.g:1:394: T__75
                {
                mT__75(); 

                }
                break;
            case 66 :
                // InternalEtlCl.g:1:400: T__76
                {
                mT__76(); 

                }
                break;
            case 67 :
                // InternalEtlCl.g:1:406: T__77
                {
                mT__77(); 

                }
                break;
            case 68 :
                // InternalEtlCl.g:1:412: T__78
                {
                mT__78(); 

                }
                break;
            case 69 :
                // InternalEtlCl.g:1:418: T__79
                {
                mT__79(); 

                }
                break;
            case 70 :
                // InternalEtlCl.g:1:424: T__80
                {
                mT__80(); 

                }
                break;
            case 71 :
                // InternalEtlCl.g:1:430: T__81
                {
                mT__81(); 

                }
                break;
            case 72 :
                // InternalEtlCl.g:1:436: T__82
                {
                mT__82(); 

                }
                break;
            case 73 :
                // InternalEtlCl.g:1:442: T__83
                {
                mT__83(); 

                }
                break;
            case 74 :
                // InternalEtlCl.g:1:448: T__84
                {
                mT__84(); 

                }
                break;
            case 75 :
                // InternalEtlCl.g:1:454: T__85
                {
                mT__85(); 

                }
                break;
            case 76 :
                // InternalEtlCl.g:1:460: T__86
                {
                mT__86(); 

                }
                break;
            case 77 :
                // InternalEtlCl.g:1:466: T__87
                {
                mT__87(); 

                }
                break;
            case 78 :
                // InternalEtlCl.g:1:472: T__88
                {
                mT__88(); 

                }
                break;
            case 79 :
                // InternalEtlCl.g:1:478: T__89
                {
                mT__89(); 

                }
                break;
            case 80 :
                // InternalEtlCl.g:1:484: T__90
                {
                mT__90(); 

                }
                break;
            case 81 :
                // InternalEtlCl.g:1:490: T__91
                {
                mT__91(); 

                }
                break;
            case 82 :
                // InternalEtlCl.g:1:496: T__92
                {
                mT__92(); 

                }
                break;
            case 83 :
                // InternalEtlCl.g:1:502: T__93
                {
                mT__93(); 

                }
                break;
            case 84 :
                // InternalEtlCl.g:1:508: T__94
                {
                mT__94(); 

                }
                break;
            case 85 :
                // InternalEtlCl.g:1:514: T__95
                {
                mT__95(); 

                }
                break;
            case 86 :
                // InternalEtlCl.g:1:520: T__96
                {
                mT__96(); 

                }
                break;
            case 87 :
                // InternalEtlCl.g:1:526: T__97
                {
                mT__97(); 

                }
                break;
            case 88 :
                // InternalEtlCl.g:1:532: T__98
                {
                mT__98(); 

                }
                break;
            case 89 :
                // InternalEtlCl.g:1:538: T__99
                {
                mT__99(); 

                }
                break;
            case 90 :
                // InternalEtlCl.g:1:544: T__100
                {
                mT__100(); 

                }
                break;
            case 91 :
                // InternalEtlCl.g:1:551: T__101
                {
                mT__101(); 

                }
                break;
            case 92 :
                // InternalEtlCl.g:1:558: T__102
                {
                mT__102(); 

                }
                break;
            case 93 :
                // InternalEtlCl.g:1:565: T__103
                {
                mT__103(); 

                }
                break;
            case 94 :
                // InternalEtlCl.g:1:572: T__104
                {
                mT__104(); 

                }
                break;
            case 95 :
                // InternalEtlCl.g:1:579: T__105
                {
                mT__105(); 

                }
                break;
            case 96 :
                // InternalEtlCl.g:1:586: T__106
                {
                mT__106(); 

                }
                break;
            case 97 :
                // InternalEtlCl.g:1:593: T__107
                {
                mT__107(); 

                }
                break;
            case 98 :
                // InternalEtlCl.g:1:600: T__108
                {
                mT__108(); 

                }
                break;
            case 99 :
                // InternalEtlCl.g:1:607: T__109
                {
                mT__109(); 

                }
                break;
            case 100 :
                // InternalEtlCl.g:1:614: T__110
                {
                mT__110(); 

                }
                break;
            case 101 :
                // InternalEtlCl.g:1:621: T__111
                {
                mT__111(); 

                }
                break;
            case 102 :
                // InternalEtlCl.g:1:628: T__112
                {
                mT__112(); 

                }
                break;
            case 103 :
                // InternalEtlCl.g:1:635: T__113
                {
                mT__113(); 

                }
                break;
            case 104 :
                // InternalEtlCl.g:1:642: T__114
                {
                mT__114(); 

                }
                break;
            case 105 :
                // InternalEtlCl.g:1:649: T__115
                {
                mT__115(); 

                }
                break;
            case 106 :
                // InternalEtlCl.g:1:656: T__116
                {
                mT__116(); 

                }
                break;
            case 107 :
                // InternalEtlCl.g:1:663: T__117
                {
                mT__117(); 

                }
                break;
            case 108 :
                // InternalEtlCl.g:1:670: T__118
                {
                mT__118(); 

                }
                break;
            case 109 :
                // InternalEtlCl.g:1:677: T__119
                {
                mT__119(); 

                }
                break;
            case 110 :
                // InternalEtlCl.g:1:684: T__120
                {
                mT__120(); 

                }
                break;
            case 111 :
                // InternalEtlCl.g:1:691: T__121
                {
                mT__121(); 

                }
                break;
            case 112 :
                // InternalEtlCl.g:1:698: T__122
                {
                mT__122(); 

                }
                break;
            case 113 :
                // InternalEtlCl.g:1:705: T__123
                {
                mT__123(); 

                }
                break;
            case 114 :
                // InternalEtlCl.g:1:712: T__124
                {
                mT__124(); 

                }
                break;
            case 115 :
                // InternalEtlCl.g:1:719: T__125
                {
                mT__125(); 

                }
                break;
            case 116 :
                // InternalEtlCl.g:1:726: T__126
                {
                mT__126(); 

                }
                break;
            case 117 :
                // InternalEtlCl.g:1:733: T__127
                {
                mT__127(); 

                }
                break;
            case 118 :
                // InternalEtlCl.g:1:740: T__128
                {
                mT__128(); 

                }
                break;
            case 119 :
                // InternalEtlCl.g:1:747: T__129
                {
                mT__129(); 

                }
                break;
            case 120 :
                // InternalEtlCl.g:1:754: T__130
                {
                mT__130(); 

                }
                break;
            case 121 :
                // InternalEtlCl.g:1:761: T__131
                {
                mT__131(); 

                }
                break;
            case 122 :
                // InternalEtlCl.g:1:768: T__132
                {
                mT__132(); 

                }
                break;
            case 123 :
                // InternalEtlCl.g:1:775: T__133
                {
                mT__133(); 

                }
                break;
            case 124 :
                // InternalEtlCl.g:1:782: T__134
                {
                mT__134(); 

                }
                break;
            case 125 :
                // InternalEtlCl.g:1:789: T__135
                {
                mT__135(); 

                }
                break;
            case 126 :
                // InternalEtlCl.g:1:796: T__136
                {
                mT__136(); 

                }
                break;
            case 127 :
                // InternalEtlCl.g:1:803: T__137
                {
                mT__137(); 

                }
                break;
            case 128 :
                // InternalEtlCl.g:1:810: T__138
                {
                mT__138(); 

                }
                break;
            case 129 :
                // InternalEtlCl.g:1:817: RULE_ID
                {
                mRULE_ID(); 

                }
                break;
            case 130 :
                // InternalEtlCl.g:1:825: RULE_INT
                {
                mRULE_INT(); 

                }
                break;
            case 131 :
                // InternalEtlCl.g:1:834: RULE_STRING
                {
                mRULE_STRING(); 

                }
                break;
            case 132 :
                // InternalEtlCl.g:1:846: RULE_ML_COMMENT
                {
                mRULE_ML_COMMENT(); 

                }
                break;
            case 133 :
                // InternalEtlCl.g:1:862: RULE_SL_COMMENT
                {
                mRULE_SL_COMMENT(); 

                }
                break;
            case 134 :
                // InternalEtlCl.g:1:878: RULE_WS
                {
                mRULE_WS(); 

                }
                break;
            case 135 :
                // InternalEtlCl.g:1:886: RULE_ANY_OTHER
                {
                mRULE_ANY_OTHER(); 

                }
                break;

        }

    }


    protected DFA12 dfa12 = new DFA12(this);
    static final String DFA12_eotS =
        "\1\uffff\1\56\1\uffff\1\64\1\uffff\1\64\1\74\13\64\2\uffff\1\64\1\uffff\5\64\3\uffff\1\45\2\uffff\3\45\14\uffff\4\64\2\uffff\5\64\2\uffff\25\64\2\uffff\1\64\1\uffff\2\64\1\u0097\1\u0099\1\64\1\u009b\1\64\20\uffff\20\64\1\u00b3\2\64\1\u00b6\1\u00b7\13\64\1\u00c3\2\64\1\u00c6\6\64\1\uffff\1\64\1\uffff\1\64\1\uffff\1\64\6\uffff\6\64\1\u00e0\6\64\1\u00e8\2\64\1\uffff\2\64\2\uffff\6\64\1\u00f4\1\64\1\u00f6\2\64\1\uffff\1\64\1\u00fa\1\uffff\1\u00fb\7\64\1\u0103\7\uffff\4\64\1\u0110\4\64\1\uffff\7\64\1\uffff\1\u011d\7\64\1\u0126\2\64\1\uffff\1\64\1\uffff\3\64\2\uffff\1\u012d\3\64\1\u0131\1\u0132\1\u0133\11\uffff\4\64\1\uffff\1\u013c\13\64\1\uffff\10\64\1\uffff\2\64\1\u0155\2\64\1\u0158\1\uffff\1\u0159\2\64\4\uffff\1\u015e\1\u0161\1\uffff\4\64\2\uffff\3\64\1\u016c\23\64\1\uffff\1\64\1\u0181\2\uffff\1\u0182\1\u0183\7\uffff\11\64\1\uffff\2\64\1\u01aa\1\u01ab\20\64\35\uffff\4\64\1\uffff\7\64\2\uffff\10\64\1\uffff\1\64\1\uffff\5\64\11\uffff\6\64\1\uffff\3\64\2\uffff\3\64\1\uffff\7\64\1\uffff\1\64\12\uffff\6\64\1\u020c\2\64\1\uffff\1\64\1\uffff\2\64\1\uffff\4\64\2\uffff\1\u0217\2\uffff\1\u021b\2\uffff\3\64\1\uffff\2\64\1\uffff\1\64\2\uffff\11\64\3\uffff\1\u0232\6\uffff\10\64\1\uffff\6\64\4\uffff\1\64\1\uffff\5\64\1\uffff\6\64\3\uffff\4\64\1\uffff\1\64\1\uffff\5\64\1\uffff\6\64\1\uffff\2\64\1\uffff\1\u0266\2\64\1\uffff\1\64\1\uffff\4\64\2\uffff\7\64\1\uffff\2\64\1\uffff\1\64\1\uffff\1\64\1\uffff\2\64\1\uffff\1\64\1\u027c\1\64\1\uffff\1\64\1\uffff";
    static final String DFA12_eofS =
        "\u027f\uffff";
    static final String DFA12_minS =
        "\1\0\1\103\1\uffff\1\116\1\uffff\1\101\1\73\1\105\1\122\1\101\1\103\1\101\1\105\1\123\1\111\1\117\1\105\1\117\2\uffff\1\110\1\uffff\1\101\1\116\1\131\1\116\1\117\3\uffff\1\101\2\uffff\2\0\1\52\2\uffff\1\122\1\125\1\116\1\105\1\uffff\1\103\4\uffff\1\114\1\126\1\122\1\111\2\uffff\1\110\1\115\1\103\1\124\1\123\2\uffff\1\101\1\106\1\117\1\123\1\120\1\105\1\124\1\103\1\104\1\122\1\106\1\107\1\105\1\114\1\116\1\117\1\116\1\103\1\114\1\116\1\114\2\uffff\1\105\1\uffff\1\114\1\116\2\60\1\124\1\60\1\111\10\uffff\1\105\1\uffff\1\116\1\104\1\uffff\1\114\1\104\1\uffff\1\137\1\111\1\117\1\123\1\137\1\101\1\103\1\111\1\101\1\105\1\124\1\104\1\137\1\124\1\125\1\113\1\60\1\116\1\111\2\60\1\101\1\123\2\122\1\110\1\122\1\114\1\111\1\115\1\124\1\103\1\60\2\105\1\60\1\114\1\122\1\125\1\103\2\105\1\uffff\1\105\1\uffff\1\105\1\uffff\1\116\1\101\1\137\1\101\2\105\1\62\1\101\2\122\1\124\1\104\1\111\1\60\1\115\1\125\1\124\1\111\1\137\1\104\1\60\1\120\1\137\1\uffff\1\124\1\126\2\uffff\1\115\1\127\1\104\1\105\1\124\1\137\1\60\1\123\1\60\2\105\1\uffff\1\103\1\60\1\uffff\1\60\2\105\1\110\1\107\3\122\1\60\1\124\1\103\2\124\1\116\2\uffff\1\117\1\105\1\125\1\117\1\60\1\123\1\102\1\116\1\111\1\uffff\1\101\1\114\1\124\1\111\2\116\1\105\1\uffff\1\60\1\116\1\137\2\105\1\117\1\105\1\123\1\60\1\107\1\116\1\uffff\1\110\1\uffff\1\130\1\123\1\124\2\uffff\1\60\1\123\1\101\1\105\3\60\1\uffff\1\105\4\uffff\2\105\1\104\1\117\1\122\1\124\1\116\1\uffff\1\60\1\72\1\137\1\120\1\114\1\124\1\111\1\115\1\103\1\101\1\124\1\116\1\uffff\1\116\1\101\1\116\1\137\1\124\2\122\1\110\1\uffff\1\122\1\101\1\60\1\124\1\123\1\60\1\uffff\1\60\2\122\3\uffff\2\137\1\50\1\123\1\114\1\126\1\110\1\115\2\uffff\1\101\1\104\1\124\1\60\1\137\1\115\1\105\1\124\1\115\2\101\1\111\1\115\2\101\1\131\1\106\1\105\1\104\2\137\1\117\1\115\1\uffff\1\137\1\60\2\uffff\2\60\2\101\1\uffff\1\103\2\uffff\1\137\1\72\3\105\1\72\1\104\1\123\1\105\1\111\1\uffff\1\126\1\105\2\60\1\105\1\111\1\115\1\121\1\105\1\115\1\122\1\120\1\72\1\122\1\72\1\104\1\124\1\125\1\105\1\116\3\uffff\1\117\4\uffff\1\101\1\123\1\103\1\107\4\uffff\1\123\7\uffff\1\123\2\uffff\1\117\1\uffff\1\126\1\122\1\124\1\116\1\uffff\1\104\1\124\1\72\1\123\1\117\1\101\1\72\2\uffff\1\72\1\114\1\105\1\125\1\72\1\105\1\101\1\105\1\uffff\1\123\1\uffff\1\105\1\111\1\120\1\72\1\101\1\116\1\102\1\105\1\110\1\uffff\3\105\1\116\1\72\1\137\1\111\1\124\1\122\1\110\1\uffff\1\103\1\116\1\114\2\uffff\1\137\1\72\1\105\1\uffff\1\72\1\115\1\137\1\72\1\120\1\115\1\137\1\uffff\1\115\1\106\2\uffff\1\122\1\105\1\116\2\122\1\137\1\uffff\1\101\1\106\1\72\1\105\1\72\1\122\1\60\1\125\1\106\1\uffff\1\137\1\uffff\1\105\1\116\1\uffff\2\105\1\116\1\105\2\uffff\1\137\1\104\1\124\1\137\1\50\1\107\1\104\1\123\1\111\1\uffff\1\104\1\123\1\uffff\1\111\2\uffff\1\105\1\72\1\111\1\124\1\101\1\116\1\137\1\101\1\72\2\uffff\1\125\1\137\6\uffff\1\104\1\72\1\103\1\105\1\101\1\123\1\120\1\72\1\uffff\1\104\1\105\1\115\1\104\1\111\1\115\1\uffff\1\114\1\120\1\uffff\1\122\1\uffff\1\101\1\123\1\115\1\72\1\124\1\uffff\1\72\1\122\2\105\1\116\2\105\2\uffff\1\105\1\124\1\103\1\105\1\uffff\1\111\1\uffff\1\137\1\72\1\116\1\137\1\72\1\122\1\123\1\111\2\72\1\117\1\126\1\uffff\1\103\1\123\1\uffff\1\137\1\123\1\117\1\uffff\1\111\1\uffff\1\116\1\101\1\131\1\105\2\uffff\1\72\1\116\1\120\1\72\1\114\1\72\1\103\1\uffff\1\72\1\124\1\uffff\1\125\1\uffff\1\72\1\uffff\1\111\1\105\1\uffff\1\117\1\60\1\116\1\uffff\1\72\1\uffff";
    static final String DFA12_maxS =
        "\1\uffff\1\125\1\uffff\1\130\1\uffff\1\127\1\73\1\117\1\122\1\117\1\123\1\101\1\111\1\123\1\125\1\117\2\125\2\uffff\1\110\1\uffff\1\101\1\116\1\131\1\125\1\117\3\uffff\1\172\2\uffff\2\uffff\1\57\2\uffff\2\125\1\120\1\105\1\uffff\1\117\4\uffff\1\114\1\126\1\122\1\111\2\uffff\1\110\1\115\1\123\1\124\1\123\2\uffff\1\107\1\106\1\117\1\123\1\120\1\105\1\124\1\103\1\104\1\123\1\117\1\107\1\105\1\114\1\116\1\117\1\116\1\103\2\124\1\114\2\uffff\1\105\1\uffff\1\122\1\124\2\172\1\124\1\172\1\111\10\uffff\1\105\1\uffff\1\116\1\104\1\uffff\1\120\1\104\1\uffff\1\137\1\111\1\117\1\123\1\137\1\101\1\103\1\111\1\101\1\105\1\124\1\104\1\137\1\124\1\125\1\113\1\172\1\116\1\111\2\172\1\101\1\123\2\122\1\110\1\122\1\114\1\111\1\115\1\124\1\103\1\172\2\105\1\172\1\114\1\122\1\125\1\103\2\105\1\uffff\1\105\1\uffff\1\105\1\uffff\1\116\1\101\1\137\1\101\2\105\1\64\1\124\2\122\1\124\1\104\1\111\1\172\1\115\1\125\1\137\1\111\1\137\1\104\1\172\1\120\1\137\1\uffff\1\124\1\126\2\uffff\1\115\1\127\1\104\1\105\1\124\1\137\1\172\1\123\1\172\2\105\1\uffff\1\103\1\172\1\uffff\1\172\2\105\1\110\1\107\3\122\1\172\4\124\1\116\2\uffff\1\117\1\105\1\125\1\117\1\172\1\123\1\102\1\116\1\111\1\uffff\1\101\1\114\1\124\1\111\2\116\1\105\1\uffff\1\172\1\125\1\137\2\105\1\117\1\105\1\123\1\172\1\107\1\116\1\uffff\1\110\1\uffff\1\130\1\123\1\124\2\uffff\1\172\1\123\1\101\1\105\3\172\1\uffff\1\105\4\uffff\2\105\1\104\1\117\1\122\1\124\1\116\1\uffff\1\172\2\137\1\120\1\114\1\124\1\111\1\115\1\103\1\101\1\124\1\116\1\uffff\1\116\1\101\1\124\1\137\1\124\2\122\1\110\1\uffff\1\122\1\101\1\172\1\124\1\123\1\172\1\uffff\1\172\2\122\3\uffff\3\137\1\123\1\114\1\126\1\110\1\115\2\uffff\1\126\1\104\1\124\1\172\1\137\1\115\1\105\1\124\1\115\2\101\1\111\1\115\2\101\1\131\1\106\1\105\1\104\2\137\1\117\1\115\1\uffff\1\137\1\172\2\uffff\2\172\2\125\1\uffff\1\125\2\uffff\2\137\3\105\1\72\1\125\1\123\1\105\1\111\1\uffff\1\126\1\105\2\172\1\105\1\111\1\115\1\121\1\105\1\115\1\122\1\120\1\72\1\122\1\72\1\104\1\124\1\125\1\105\1\116\3\uffff\1\117\4\uffff\1\101\1\123\1\105\1\107\4\uffff\1\123\7\uffff\1\123\2\uffff\1\117\1\uffff\1\126\1\122\1\124\1\116\1\uffff\1\104\1\124\1\72\1\123\1\117\1\101\1\72\2\uffff\1\72\1\114\1\105\1\125\1\72\1\105\1\101\1\105\1\uffff\1\123\1\uffff\1\105\1\111\1\120\1\72\1\101\1\116\1\123\1\105\1\110\1\uffff\3\105\1\116\1\72\1\137\1\111\1\124\1\122\1\110\1\uffff\1\103\1\116\1\114\2\uffff\1\137\1\72\1\105\1\uffff\1\72\1\115\1\137\1\72\1\120\1\115\1\137\1\uffff\1\115\1\124\2\uffff\1\122\1\105\1\116\2\122\1\137\1\uffff\1\117\1\106\1\137\1\105\1\72\1\122\1\172\1\125\1\106\1\uffff\1\137\1\uffff\1\105\1\116\1\uffff\2\105\1\116\1\105\2\uffff\1\137\1\104\1\124\2\137\1\124\1\104\1\123\1\111\1\uffff\1\116\1\123\1\uffff\1\111\2\uffff\1\105\1\72\1\111\1\124\1\101\1\116\1\137\1\101\1\72\2\uffff\1\125\1\137\6\uffff\1\104\1\72\1\103\1\105\1\101\1\123\1\120\1\72\1\uffff\1\104\1\105\1\115\1\104\1\111\1\115\1\uffff\1\114\1\124\1\uffff\1\122\1\uffff\1\101\1\123\1\115\1\72\1\124\1\uffff\1\72\1\122\2\105\1\116\2\105\2\uffff\1\105\1\124\1\103\1\105\1\uffff\1\111\1\uffff\1\137\1\72\1\116\1\137\1\72\1\122\1\123\1\111\1\122\1\72\1\117\1\126\1\uffff\1\103\1\123\1\uffff\1\137\1\123\1\117\1\uffff\1\111\1\uffff\1\116\1\101\1\131\1\105\2\uffff\1\72\1\116\1\120\1\72\1\114\1\72\1\103\1\uffff\1\72\1\124\1\uffff\1\125\1\uffff\1\72\1\uffff\1\111\1\105\1\uffff\1\117\1\172\1\116\1\uffff\1\72\1\uffff";
    static final String DFA12_acceptS =
        "\2\uffff\1\2\1\uffff\1\4\15\uffff\1\111\1\114\1\uffff\1\127\5\uffff\1\165\1\166\1\167\1\uffff\1\u0081\1\u0082\3\uffff\1\u0086\1\u0087\4\uffff\1\113\1\uffff\1\122\1\130\1\105\1\2\4\uffff\1\u0081\1\4\5\uffff\1\20\1\135\25\uffff\1\111\1\114\1\uffff\1\127\7\uffff\1\165\1\166\1\167\1\u0082\1\u0083\1\u0084\1\u0085\1\u0086\1\uffff\1\115\2\uffff\1\120\2\uffff\1\121\52\uffff\1\145\1\uffff\1\160\1\uffff\1\157\27\uffff\1\142\2\uffff\1\147\1\161\13\uffff\1\126\2\uffff\1\162\16\uffff\1\116\1\117\11\uffff\1\150\7\uffff\1\152\13\uffff\1\154\1\uffff\1\143\3\uffff\1\104\1\164\7\uffff\1\156\1\uffff\1\21\1\106\1\107\1\110\7\uffff\1\103\14\uffff\1\144\10\uffff\1\153\6\uffff\1\124\3\uffff\1\151\1\146\1\155\10\uffff\1\163\1\11\27\uffff\1\102\2\uffff\1\140\1\131\4\uffff\1\125\1\uffff\1\175\1\123\12\uffff\1\136\24\uffff\1\101\1\134\1\132\1\uffff\1\22\1\26\1\32\1\34\4\uffff\1\24\1\30\1\36\1\45\1\uffff\1\65\1\75\1\174\1\25\1\31\1\37\1\46\1\uffff\1\66\1\76\1\uffff\1\3\4\uffff\1\12\7\uffff\1\133\1\141\10\uffff\1\60\1\uffff\1\56\11\uffff\1\137\12\uffff\1\14\3\uffff\1\74\1\33\3\uffff\1\42\7\uffff\1\57\2\uffff\1\40\1\112\6\uffff\1\5\11\uffff\1\35\1\uffff\1\43\2\uffff\1\44\4\uffff\1\1\1\63\11\uffff\1\16\2\uffff\1\15\1\uffff\1\51\1\171\11\uffff\1\50\1\54\2\uffff\1\52\1\61\1\53\1\62\1\77\1\100\10\uffff\1\71\6\uffff\1\73\2\uffff\1\177\1\uffff\1\7\5\uffff\1\173\7\uffff\1\170\1\176\4\uffff\1\13\1\uffff\1\41\14\uffff\1\u0080\2\uffff\1\55\3\uffff\1\17\1\uffff\1\64\4\uffff\1\67\1\72\7\uffff\1\6\2\uffff\1\23\1\uffff\1\47\1\uffff\1\10\2\uffff\1\70\3\uffff\1\172\1\uffff\1\27";
    static final String DFA12_specialS =
        "\1\0\40\uffff\1\1\1\2\u025c\uffff}>";
    static final String[] DFA12_transitionS = {
            "\11\45\2\44\2\45\1\44\22\45\1\44\1\45\1\41\4\45\1\42\1\2\1\6\1\35\1\45\1\4\1\45\1\1\1\43\12\40\1\22\1\23\1\34\1\25\1\33\2\45\1\12\1\30\1\17\1\5\1\3\1\16\1\10\1\37\1\27\1\32\1\37\1\7\1\37\1\21\1\31\1\13\1\37\1\14\1\20\1\11\1\15\1\26\1\24\3\37\3\45\1\36\1\37\1\45\32\37\uff85\45",
            "\1\46\1\51\1\uffff\1\54\2\uffff\1\55\10\uffff\1\47\1\53\1\52\1\50",
            "",
            "\1\61\3\uffff\1\62\1\uffff\1\60\3\uffff\1\63",
            "",
            "\1\71\3\uffff\1\70\3\uffff\1\72\5\uffff\1\67\7\uffff\1\66",
            "\1\73",
            "\1\76\11\uffff\1\75",
            "\1\77",
            "\1\100\15\uffff\1\101",
            "\1\103\3\uffff\1\102\6\uffff\1\105\4\uffff\1\104",
            "\1\106",
            "\1\107\3\uffff\1\110",
            "\1\111",
            "\1\113\10\uffff\1\114\2\uffff\1\112",
            "\1\115",
            "\1\117\17\uffff\1\116",
            "\1\120\5\uffff\1\121",
            "",
            "",
            "\1\124",
            "",
            "\1\126",
            "\1\127",
            "\1\130",
            "\1\133\3\uffff\1\131\2\uffff\1\132",
            "\1\134",
            "",
            "",
            "",
            "\32\64\4\uffff\1\64\1\uffff\32\64",
            "",
            "",
            "\0\141",
            "\0\141",
            "\1\142\4\uffff\1\143",
            "",
            "",
            "\1\145\2\uffff\1\146",
            "\1\147",
            "\1\151\1\uffff\1\150",
            "\1\152",
            "",
            "\1\153\13\uffff\1\154",
            "",
            "",
            "",
            "",
            "\1\155",
            "\1\156",
            "\1\157",
            "\1\160",
            "",
            "",
            "\1\161",
            "\1\162",
            "\1\164\2\uffff\1\165\14\uffff\1\163",
            "\1\166",
            "\1\167",
            "",
            "",
            "\1\170\5\uffff\1\171",
            "\1\172",
            "\1\173",
            "\1\174",
            "\1\175",
            "\1\176",
            "\1\177",
            "\1\u0080",
            "\1\u0081",
            "\1\u0082\1\u0083",
            "\1\u0085\10\uffff\1\u0084",
            "\1\u0086",
            "\1\u0087",
            "\1\u0088",
            "\1\u0089",
            "\1\u008a",
            "\1\u008b",
            "\1\u008c",
            "\1\u008e\7\uffff\1\u008d",
            "\1\u008f\5\uffff\1\u0090",
            "\1\u0091",
            "",
            "",
            "\1\u0092",
            "",
            "\1\u0093\5\uffff\1\u0094",
            "\1\u0096\5\uffff\1\u0095",
            "\12\64\7\uffff\32\64\4\uffff\1\64\1\uffff\32\64",
            "\12\64\7\uffff\3\64\1\u0098\26\64\4\uffff\1\64\1\uffff\32\64",
            "\1\u009a",
            "\12\64\7\uffff\32\64\4\uffff\1\64\1\uffff\32\64",
            "\1\u009c",
            "",
            "",
            "",
            "",
            "",
            "",
            "",
            "",
            "\1\u009d",
            "",
            "\1\u009e",
            "\1\u009f",
            "",
            "\1\u00a0\3\uffff\1\u00a1",
            "\1\u00a2",
            "",
            "\1\u00a3",
            "\1\u00a4",
            "\1\u00a5",
            "\1\u00a6",
            "\1\u00a7",
            "\1\u00a8",
            "\1\u00a9",
            "\1\u00aa",
            "\1\u00ab",
            "\1\u00ac",
            "\1\u00ad",
            "\1\u00ae",
            "\1\u00af",
            "\1\u00b0",
            "\1\u00b1",
            "\1\u00b2",
            "\12\64\7\uffff\32\64\4\uffff\1\64\1\uffff\32\64",
            "\1\u00b4",
            "\1\u00b5",
            "\12\64\7\uffff\32\64\4\uffff\1\64\1\uffff\32\64",
            "\12\64\7\uffff\32\64\4\uffff\1\64\1\uffff\32\64",
            "\1\u00b8",
            "\1\u00b9",
            "\1\u00ba",
            "\1\u00bb",
            "\1\u00bc",
            "\1\u00bd",
            "\1\u00be",
            "\1\u00bf",
            "\1\u00c0",
            "\1\u00c1",
            "\1\u00c2",
            "\12\64\7\uffff\32\64\4\uffff\1\64\1\uffff\32\64",
            "\1\u00c4",
            "\1\u00c5",
            "\12\64\7\uffff\32\64\4\uffff\1\64\1\uffff\32\64",
            "\1\u00c7",
            "\1\u00c8",
            "\1\u00c9",
            "\1\u00ca",
            "\1\u00cb",
            "\1\u00cc",
            "",
            "\1\u00cd",
            "",
            "\1\u00ce",
            "",
            "\1\u00cf",
            "\1\u00d0",
            "\1\u00d1",
            "\1\u00d2",
            "\1\u00d3",
            "\1\u00d4",
            "\1\u00d6\1\uffff\1\u00d5",
            "\1\u00d9\21\uffff\1\u00d8\1\u00d7",
            "\1\u00da",
            "\1\u00db",
            "\1\u00dc",
            "\1\u00dd",
            "\1\u00de",
            "\12\64\7\uffff\21\64\1\u00df\10\64\4\uffff\1\64\1\uffff\32\64",
            "\1\u00e1",
            "\1\u00e2",
            "\1\u00e4\12\uffff\1\u00e3",
            "\1\u00e5",
            "\1\u00e6",
            "\1\u00e7",
            "\12\64\7\uffff\32\64\4\uffff\1\64\1\uffff\32\64",
            "\1\u00e9",
            "\1\u00ea",
            "",
            "\1\u00eb",
            "\1\u00ec",
            "",
            "",
            "\1\u00ed",
            "\1\u00ee",
            "\1\u00ef",
            "\1\u00f0",
            "\1\u00f1",
            "\1\u00f2",
            "\12\64\7\uffff\32\64\4\uffff\1\u00f3\1\uffff\32\64",
            "\1\u00f5",
            "\12\64\7\uffff\32\64\4\uffff\1\64\1\uffff\32\64",
            "\1\u00f7",
            "\1\u00f8",
            "",
            "\1\u00f9",
            "\12\64\7\uffff\32\64\4\uffff\1\64\1\uffff\32\64",
            "",
            "\12\64\7\uffff\32\64\4\uffff\1\64\1\uffff\32\64",
            "\1\u00fc",
            "\1\u00fd",
            "\1\u00fe",
            "\1\u00ff",
            "\1\u0100",
            "\1\u0101",
            "\1\u0102",
            "\12\64\7\uffff\32\64\4\uffff\1\64\1\uffff\32\64",
            "\1\u0104",
            "\1\u0105\3\uffff\1\u0107\4\uffff\1\u0108\7\uffff\1\u0106",
            "\1\u0109",
            "\1\u010a",
            "\1\u010b",
            "",
            "",
            "\1\u010c",
            "\1\u010d",
            "\1\u010e",
            "\1\u010f",
            "\12\64\7\uffff\32\64\4\uffff\1\64\1\uffff\32\64",
            "\1\u0111",
            "\1\u0112",
            "\1\u0113",
            "\1\u0114",
            "",
            "\1\u0115",
            "\1\u0116",
            "\1\u0117",
            "\1\u0118",
            "\1\u0119",
            "\1\u011a",
            "\1\u011b",
            "",
            "\12\64\7\uffff\32\64\4\uffff\1\u011c\1\uffff\32\64",
            "\1\u011f\6\uffff\1\u011e",
            "\1\u0120",
            "\1\u0121",
            "\1\u0122",
            "\1\u0123",
            "\1\u0124",
            "\1\u0125",
            "\12\64\7\uffff\32\64\4\uffff\1\64\1\uffff\32\64",
            "\1\u0127",
            "\1\u0128",
            "",
            "\1\u0129",
            "",
            "\1\u012a",
            "\1\u012b",
            "\1\u012c",
            "",
            "",
            "\12\64\7\uffff\32\64\4\uffff\1\64\1\uffff\32\64",
            "\1\u012e",
            "\1\u012f",
            "\1\u0130",
            "\12\64\7\uffff\32\64\4\uffff\1\64\1\uffff\32\64",
            "\12\64\7\uffff\32\64\4\uffff\1\64\1\uffff\32\64",
            "\12\64\7\uffff\32\64\4\uffff\1\64\1\uffff\32\64",
            "",
            "\1\u0134",
            "",
            "",
            "",
            "",
            "\1\u0135",
            "\1\u0136",
            "\1\u0137",
            "\1\u0138",
            "\1\u0139",
            "\1\u013a",
            "\1\u013b",
            "",
            "\12\64\7\uffff\32\64\4\uffff\1\64\1\uffff\32\64",
            "\1\u013d\44\uffff\1\u013e",
            "\1\u013f",
            "\1\u0140",
            "\1\u0141",
            "\1\u0142",
            "\1\u0143",
            "\1\u0144",
            "\1\u0145",
            "\1\u0146",
            "\1\u0147",
            "\1\u0148",
            "",
            "\1\u0149",
            "\1\u014a",
            "\1\u014b\1\uffff\1\u014c\3\uffff\1\u014d",
            "\1\u014e",
            "\1\u014f",
            "\1\u0150",
            "\1\u0151",
            "\1\u0152",
            "",
            "\1\u0153",
            "\1\u0154",
            "\12\64\7\uffff\32\64\4\uffff\1\64\1\uffff\32\64",
            "\1\u0156",
            "\1\u0157",
            "\12\64\7\uffff\32\64\4\uffff\1\64\1\uffff\32\64",
            "",
            "\12\64\7\uffff\32\64\4\uffff\1\64\1\uffff\32\64",
            "\1\u015a",
            "\1\u015b",
            "",
            "",
            "",
            "\1\u015c",
            "\1\u015d",
            "\1\u0160\66\uffff\1\u015f",
            "\1\u0162",
            "\1\u0163",
            "\1\u0164",
            "\1\u0165",
            "\1\u0166",
            "",
            "",
            "\1\u0168\15\uffff\1\u0169\6\uffff\1\u0167",
            "\1\u016a",
            "\1\u016b",
            "\12\64\7\uffff\32\64\4\uffff\1\64\1\uffff\32\64",
            "\1\u016d",
            "\1\u016e",
            "\1\u016f",
            "\1\u0170",
            "\1\u0171",
            "\1\u0172",
            "\1\u0173",
            "\1\u0174",
            "\1\u0175",
            "\1\u0176",
            "\1\u0177",
            "\1\u0178",
            "\1\u0179",
            "\1\u017a",
            "\1\u017b",
            "\1\u017c",
            "\1\u017d",
            "\1\u017e",
            "\1\u017f",
            "",
            "\1\u0180",
            "\12\64\7\uffff\32\64\4\uffff\1\64\1\uffff\32\64",
            "",
            "",
            "\12\64\7\uffff\32\64\4\uffff\1\64\1\uffff\32\64",
            "\12\64\7\uffff\32\64\4\uffff\1\64\1\uffff\32\64",
            "\1\u018c\1\uffff\1\u0184\1\u0185\1\u0186\1\uffff\1\u0188\4\uffff\1\u0187\6\uffff\1\u018b\1\u0189\1\u018a",
            "\1\u0194\1\uffff\1\u0192\1\u018d\1\u018e\1\uffff\1\u018f\13\uffff\1\u0193\1\u0190\1\u0191",
            "",
            "\1\u019a\1\u0195\1\u0196\1\uffff\1\u0197\13\uffff\1\u019b\1\u0198\1\u0199",
            "",
            "",
            "\1\u019c",
            "\1\u019d\44\uffff\1\u019e",
            "\1\u019f",
            "\1\u01a0",
            "\1\u01a1",
            "\1\u01a2",
            "\1\u01a3\20\uffff\1\u01a4",
            "\1\u01a5",
            "\1\u01a6",
            "\1\u01a7",
            "",
            "\1\u01a8",
            "\1\u01a9",
            "\12\64\7\uffff\32\64\4\uffff\1\64\1\uffff\32\64",
            "\12\64\7\uffff\32\64\4\uffff\1\64\1\uffff\32\64",
            "\1\u01ac",
            "\1\u01ad",
            "\1\u01ae",
            "\1\u01af",
            "\1\u01b0",
            "\1\u01b1",
            "\1\u01b2",
            "\1\u01b3",
            "\1\u01b4",
            "\1\u01b5",
            "\1\u01b6",
            "\1\u01b7",
            "\1\u01b8",
            "\1\u01b9",
            "\1\u01ba",
            "\1\u01bb",
            "",
            "",
            "",
            "\1\u01bc",
            "",
            "",
            "",
            "",
            "\1\u01bd",
            "\1\u01be",
            "\1\u01bf\1\uffff\1\u01c0",
            "\1\u01c1",
            "",
            "",
            "",
            "",
            "\1\u01c2",
            "",
            "",
            "",
            "",
            "",
            "",
            "",
            "\1\u01c3",
            "",
            "",
            "\1\u01c4",
            "",
            "\1\u01c5",
            "\1\u01c6",
            "\1\u01c7",
            "\1\u01c8",
            "",
            "\1\u01c9",
            "\1\u01ca",
            "\1\u01cb",
            "\1\u01cc",
            "\1\u01cd",
            "\1\u01ce",
            "\1\u01cf",
            "",
            "",
            "\1\u01d0",
            "\1\u01d1",
            "\1\u01d2",
            "\1\u01d3",
            "\1\u01d4",
            "\1\u01d5",
            "\1\u01d6",
            "\1\u01d7",
            "",
            "\1\u01d8",
            "",
            "\1\u01d9",
            "\1\u01da",
            "\1\u01db",
            "\1\u01dc",
            "\1\u01dd",
            "\1\u01de",
            "\1\u01e0\20\uffff\1\u01df",
            "\1\u01e1",
            "\1\u01e2",
            "",
            "\1\u01e3",
            "\1\u01e4",
            "\1\u01e5",
            "\1\u01e6",
            "\1\u01e7",
            "\1\u01e8",
            "\1\u01e9",
            "\1\u01ea",
            "\1\u01eb",
            "\1\u01ec",
            "",
            "\1\u01ed",
            "\1\u01ee",
            "\1\u01ef",
            "",
            "",
            "\1\u01f0",
            "\1\u01f1",
            "\1\u01f2",
            "",
            "\1\u01f3",
            "\1\u01f4",
            "\1\u01f5",
            "\1\u01f6",
            "\1\u01f7",
            "\1\u01f8",
            "\1\u01f9",
            "",
            "\1\u01fa",
            "\1\u01fb\15\uffff\1\u01fc",
            "",
            "",
            "\1\u01fd",
            "\1\u01fe",
            "\1\u01ff",
            "\1\u0200",
            "\1\u0201",
            "\1\u0202",
            "",
            "\1\u0203\15\uffff\1\u0204",
            "\1\u0205",
            "\1\u0206\44\uffff\1\u0207",
            "\1\u0208",
            "\1\u0209",
            "\1\u020a",
            "\12\64\1\u020b\6\uffff\32\64\4\uffff\1\64\1\uffff\32\64",
            "\1\u020d",
            "\1\u020e",
            "",
            "\1\u020f",
            "",
            "\1\u0210",
            "\1\u0211",
            "",
            "\1\u0212",
            "\1\u0213",
            "\1\u0214",
            "\1\u0215",
            "",
            "",
            "\1\u0216",
            "\1\u0218",
            "\1\u0219",
            "\1\u021a",
            "\1\u021d\66\uffff\1\u021c",
            "\1\u021e\14\uffff\1\u021f",
            "\1\u0220",
            "\1\u0221",
            "\1\u0222",
            "",
            "\1\u0223\11\uffff\1\u0224",
            "\1\u0225",
            "",
            "\1\u0226",
            "",
            "",
            "\1\u0227",
            "\1\u0228",
            "\1\u0229",
            "\1\u022a",
            "\1\u022b",
            "\1\u022c",
            "\1\u022d",
            "\1\u022e",
            "\1\u022f",
            "",
            "",
            "\1\u0230",
            "\1\u0231",
            "",
            "",
            "",
            "",
            "",
            "",
            "\1\u0233",
            "\1\u0234",
            "\1\u0235",
            "\1\u0236",
            "\1\u0237",
            "\1\u0238",
            "\1\u0239",
            "\1\u023a",
            "",
            "\1\u023b",
            "\1\u023c",
            "\1\u023d",
            "\1\u023e",
            "\1\u023f",
            "\1\u0240",
            "",
            "\1\u0241",
            "\1\u0242\3\uffff\1\u0243",
            "",
            "\1\u0244",
            "",
            "\1\u0245",
            "\1\u0246",
            "\1\u0247",
            "\1\u0248",
            "\1\u0249",
            "",
            "\1\u024a",
            "\1\u024b",
            "\1\u024c",
            "\1\u024d",
            "\1\u024e",
            "\1\u024f",
            "\1\u0250",
            "",
            "",
            "\1\u0251",
            "\1\u0252",
            "\1\u0253",
            "\1\u0254",
            "",
            "\1\u0255",
            "",
            "\1\u0256",
            "\1\u0257",
            "\1\u0258",
            "\1\u0259",
            "\1\u025a",
            "\1\u025b",
            "\1\u025c",
            "\1\u025d",
            "\1\u025e\27\uffff\1\u025f",
            "\1\u0260",
            "\1\u0261",
            "\1\u0262",
            "",
            "\1\u0263",
            "\1\u0264",
            "",
            "\1\u0265",
            "\1\u0267",
            "\1\u0268",
            "",
            "\1\u0269",
            "",
            "\1\u026a",
            "\1\u026b",
            "\1\u026c",
            "\1\u026d",
            "",
            "",
            "\1\u026e",
            "\1\u026f",
            "\1\u0270",
            "\1\u0271",
            "\1\u0272",
            "\1\u0273",
            "\1\u0274",
            "",
            "\1\u0275",
            "\1\u0276",
            "",
            "\1\u0277",
            "",
            "\1\u0278",
            "",
            "\1\u0279",
            "\1\u027a",
            "",
            "\1\u027b",
            "\12\64\7\uffff\32\64\4\uffff\1\64\1\uffff\32\64",
            "\1\u027d",
            "",
            "\1\u027e",
            ""
    };

    static final short[] DFA12_eot = DFA.unpackEncodedString(DFA12_eotS);
    static final short[] DFA12_eof = DFA.unpackEncodedString(DFA12_eofS);
    static final char[] DFA12_min = DFA.unpackEncodedStringToUnsignedChars(DFA12_minS);
    static final char[] DFA12_max = DFA.unpackEncodedStringToUnsignedChars(DFA12_maxS);
    static final short[] DFA12_accept = DFA.unpackEncodedString(DFA12_acceptS);
    static final short[] DFA12_special = DFA.unpackEncodedString(DFA12_specialS);
    static final short[][] DFA12_transition;

    static {
        int numStates = DFA12_transitionS.length;
        DFA12_transition = new short[numStates][];
        for (int i=0; i<numStates; i++) {
            DFA12_transition[i] = DFA.unpackEncodedString(DFA12_transitionS[i]);
        }
    }

    class DFA12 extends DFA {

        public DFA12(BaseRecognizer recognizer) {
            this.recognizer = recognizer;
            this.decisionNumber = 12;
            this.eot = DFA12_eot;
            this.eof = DFA12_eof;
            this.min = DFA12_min;
            this.max = DFA12_max;
            this.accept = DFA12_accept;
            this.special = DFA12_special;
            this.transition = DFA12_transition;
        }
        public String getDescription() {
            return "1:1: Tokens : ( T__11 | T__12 | T__13 | T__14 | T__15 | T__16 | T__17 | T__18 | T__19 | T__20 | T__21 | T__22 | T__23 | T__24 | T__25 | T__26 | T__27 | T__28 | T__29 | T__30 | T__31 | T__32 | T__33 | T__34 | T__35 | T__36 | T__37 | T__38 | T__39 | T__40 | T__41 | T__42 | T__43 | T__44 | T__45 | T__46 | T__47 | T__48 | T__49 | T__50 | T__51 | T__52 | T__53 | T__54 | T__55 | T__56 | T__57 | T__58 | T__59 | T__60 | T__61 | T__62 | T__63 | T__64 | T__65 | T__66 | T__67 | T__68 | T__69 | T__70 | T__71 | T__72 | T__73 | T__74 | T__75 | T__76 | T__77 | T__78 | T__79 | T__80 | T__81 | T__82 | T__83 | T__84 | T__85 | T__86 | T__87 | T__88 | T__89 | T__90 | T__91 | T__92 | T__93 | T__94 | T__95 | T__96 | T__97 | T__98 | T__99 | T__100 | T__101 | T__102 | T__103 | T__104 | T__105 | T__106 | T__107 | T__108 | T__109 | T__110 | T__111 | T__112 | T__113 | T__114 | T__115 | T__116 | T__117 | T__118 | T__119 | T__120 | T__121 | T__122 | T__123 | T__124 | T__125 | T__126 | T__127 | T__128 | T__129 | T__130 | T__131 | T__132 | T__133 | T__134 | T__135 | T__136 | T__137 | T__138 | RULE_ID | RULE_INT | RULE_STRING | RULE_ML_COMMENT | RULE_SL_COMMENT | RULE_WS | RULE_ANY_OTHER );";
        }
        public int specialStateTransition(int s, IntStream _input) throws NoViableAltException {
            IntStream input = _input;
        	int _s = s;
            switch ( s ) {
                    case 0 : 
                        int LA12_0 = input.LA(1);

                        s = -1;
                        if ( (LA12_0=='.') ) {s = 1;}

                        else if ( (LA12_0=='(') ) {s = 2;}

                        else if ( (LA12_0=='E') ) {s = 3;}

                        else if ( (LA12_0==',') ) {s = 4;}

                        else if ( (LA12_0=='D') ) {s = 5;}

                        else if ( (LA12_0==')') ) {s = 6;}

                        else if ( (LA12_0=='L') ) {s = 7;}

                        else if ( (LA12_0=='G') ) {s = 8;}

                        else if ( (LA12_0=='T') ) {s = 9;}

                        else if ( (LA12_0=='A') ) {s = 10;}

                        else if ( (LA12_0=='P') ) {s = 11;}

                        else if ( (LA12_0=='R') ) {s = 12;}

                        else if ( (LA12_0=='U') ) {s = 13;}

                        else if ( (LA12_0=='F') ) {s = 14;}

                        else if ( (LA12_0=='C') ) {s = 15;}

                        else if ( (LA12_0=='S') ) {s = 16;}

                        else if ( (LA12_0=='N') ) {s = 17;}

                        else if ( (LA12_0==':') ) {s = 18;}

                        else if ( (LA12_0==';') ) {s = 19;}

                        else if ( (LA12_0=='W') ) {s = 20;}

                        else if ( (LA12_0=='=') ) {s = 21;}

                        else if ( (LA12_0=='V') ) {s = 22;}

                        else if ( (LA12_0=='I') ) {s = 23;}

                        else if ( (LA12_0=='B') ) {s = 24;}

                        else if ( (LA12_0=='O') ) {s = 25;}

                        else if ( (LA12_0=='J') ) {s = 26;}

                        else if ( (LA12_0=='>') ) {s = 27;}

                        else if ( (LA12_0=='<') ) {s = 28;}

                        else if ( (LA12_0=='*') ) {s = 29;}

                        else if ( (LA12_0=='^') ) {s = 30;}

                        else if ( (LA12_0=='H'||LA12_0=='K'||LA12_0=='M'||LA12_0=='Q'||(LA12_0>='X' && LA12_0<='Z')||LA12_0=='_'||(LA12_0>='a' && LA12_0<='z')) ) {s = 31;}

                        else if ( ((LA12_0>='0' && LA12_0<='9')) ) {s = 32;}

                        else if ( (LA12_0=='\"') ) {s = 33;}

                        else if ( (LA12_0=='\'') ) {s = 34;}

                        else if ( (LA12_0=='/') ) {s = 35;}

                        else if ( ((LA12_0>='\t' && LA12_0<='\n')||LA12_0=='\r'||LA12_0==' ') ) {s = 36;}

                        else if ( ((LA12_0>='\u0000' && LA12_0<='\b')||(LA12_0>='\u000B' && LA12_0<='\f')||(LA12_0>='\u000E' && LA12_0<='\u001F')||LA12_0=='!'||(LA12_0>='#' && LA12_0<='&')||LA12_0=='+'||LA12_0=='-'||(LA12_0>='?' && LA12_0<='@')||(LA12_0>='[' && LA12_0<=']')||LA12_0=='`'||(LA12_0>='{' && LA12_0<='\uFFFF')) ) {s = 37;}

                        if ( s>=0 ) return s;
                        break;
                    case 1 : 
                        int LA12_33 = input.LA(1);

                        s = -1;
                        if ( ((LA12_33>='\u0000' && LA12_33<='\uFFFF')) ) {s = 97;}

                        else s = 37;

                        if ( s>=0 ) return s;
                        break;
                    case 2 : 
                        int LA12_34 = input.LA(1);

                        s = -1;
                        if ( ((LA12_34>='\u0000' && LA12_34<='\uFFFF')) ) {s = 97;}

                        else s = 37;

                        if ( s>=0 ) return s;
                        break;
            }
            NoViableAltException nvae =
                new NoViableAltException(getDescription(), 12, _s, input);
            error(nvae);
            throw nvae;
        }
    }
 

}
