# Supplementary material for: A domain-specific language for managing ETL processes
Source: PeerJ Comput Sci. 2024 Jan 26;10:e1835. doi: 10.7717/peerj-cs.1835 (PMC10909202; doi:10.7717/peerj-cs.1835)
Supplement: Supplemental Information 1 — The source code archive contains all the necessary files to implement the language, including (i) the EtlCl.ecore file containing the ETLCL language’s Ecore metamodel; (ii) the EtlCl.xtext file containing the specification of the language’s concrete syntax; (iii) the EtlClGenerator.xtend file containing the specification of the M2T transformations; (iv) the src-gen folder containing the classes implementing the language’s lexical and syntax analyzers; and (v) the xtend-gen folder containing the classes implementing the M2T transformations. [file peerj-cs-10-1835-s001.zip › ETLCL_SRC_CODE/src-gen/etlcl/parser/antlr/internal/InternalEtlClParser.java]

package org.xtext.example.etlcl.parser.antlr.internal;

import org.eclipse.xtext.*;
import org.eclipse.xtext.parser.*;
import org.eclipse.xtext.parser.impl.*;
import org.eclipse.emf.ecore.util.EcoreUtil;
import org.eclipse.emf.ecore.EObject;
import org.eclipse.xtext.parser.antlr.AbstractInternalAntlrParser;
import org.eclipse.xtext.parser.antlr.XtextTokenStream;
import org.eclipse.xtext.parser.antlr.XtextTokenStream.HiddenTokens;
import org.eclipse.xtext.parser.antlr.AntlrDatatypeRuleToken;
import org.xtext.example.etlcl.services.EtlClGrammarAccess;


import org.antlr.runtime.*;
import java.util.Stack;
import java.util.List;
import java.util.ArrayList;

@SuppressWarnings("all")
public class InternalEtlClParser extends AbstractInternalAntlrParser {
    public static final String[] tokenNames = new String[] {
        "<invalid>", "<EOR>", "<DOWN>", "<UP>", "RULE_ID", "RULE_STRING", "RULE_INT", "RULE_ML_COMMENT", "RULE_SL_COMMENT", "RULE_WS", "RULE_ANY_OTHER", "'.CREATE_CONFIGURATION'", "'('", "'ETL_TOOL:'", "','", "'ETL_TOOL_V:'", "'ETL_SERVER_ADDRESS:'", "'ETL_SERVER_OS:'", "'ETL_AUTHETIFICATION:'", "'DWH_DB:'", "'DWH_DB_V:'", "'DWH_DB_ADDRESS:'", "'DWH_DB_OS:'", "'DWH_DB_AUTH:'", "'ENVIRONMENT:'", "'ENVIRONMENT_DESC:'", "');'", "'.RUN_CONFIGURATION();'", "'.CREATE_DOMAIN'", "'DOMAIN_DESCRIPTION:'", "'.UPDATE_DOMAIN('", "'.DELETE_DOMAIN();'", "'.CREATE_ENVIRONMENT'", "'ENVIRONMENT_DESCRIPTION:'", "'.UPDATE_ENVIRONMENT'", "'.DELETE_ENVIRONMENT();'", "'.CREATE_LOAD'", "'LOAD_NAME:'", "'.CREATE_GROUP'", "'GROUP_NAME:'", "'.UPDATE_GROUP'", "'.DELETE_GROUP();'", "'.CREATE_TASK'", "'TASK_UNIQUE_ID:'", "'TASK_NAME:'", "'AGENT_NAME:'", "'PARAMETERS:'", "'.UPDATE_TAKS'", "'.DELETE_TASK'", "'REORDER_DEPENDENCY:'", "'.CREATE_USER_GROUP'", "'DESCRIPTION:'", "'.UPDATE_USER_GROUP'", "'.DELETE_USER_GROUP();'", "'.CREATE_USER'", "'USER_GROUP_NAME:'", "'PASSWORD:'", "'FULL_NAME:'", "'ACTIVE_F:'", "'.UPDATE_USER'", "'.DELETE_USER();'", "'.CREATE_CONTEXT'", "'ENVIRONMENT_NAME:'", "'.UPDATE_CONTEXT'", "'.DELETE_CONTEXT();'", "'.CREATE_SCHEDULER_TYPE'", "'REFRESH_TIME_IN_SEC:'", "'LOG_DETAIL_F:'", "'.CREATE_SCHEDULER'", "'CONTEXT_NAME:'", "'DATE_TIME:'", "'.UPDATE_SCHEDULER'", "'.DELETE_SCHEDULER();'", "'.DEPENDS_ON_GROUP.'", "'.DEPENDS_ON_TASK.'", "'SUCCESS'", "'FINISH'", "'ERROR'", "'NONE'", "'.'", "'.RUN_TASK();'", "'.RUN_GROUP();'", "'.RUN_LOAD();'", "':'", "'.CREATE_TABLE'", "'.TRUNCATE'", "';'", "'.CURSOR'", "'.SCD4'", "'.SCD2'", "'.UNION.'", "'.SORT'", "'.FLOW.'", "'.DELETE'", "'WHERE'", "'.UPDATE'", "'SET'", "'='", "'.INSERT'", "'VALUES'", "'INTEGER'", "'DATETIME'", "'VARCHAR'", "')'", "'DECIMAL'", "'.CREATE_SELECT_STATEMENT'", "'SELECT'", "'DISTINCT'", "'TOP'", "'FROM'", "'GROUP'", "'BY'", "'ORDER'", "'ASC'", "'DESC'", "'INNER'", "'LEFT'", "'RIGHT'", "'FULL'", "'OUTER'", "'JOIN'", "'ON'", "'OR'", "'AND'", "'NOT'", "'EXISTS'", "'NULL'", "'>'", "'<'", "'*'", "'.CREATE_AGENT_PARAMETER'", "'DESCRIPTION'", "'AGENT_PARAMETER_VALUE'", "'DEFAULT_VALUE:'", "'.UPDATE_AGENT_PARAMETER'", "'.DELETE();'", "'.CREATE_AGENT_TYPE'", "'.CREATE_AGENT'", "'AGENT_TYPE_NAME:'"
    };
    public static final int T__50=50;
    public static final int T__59=59;
    public static final int T__55=55;
    public static final int T__56=56;
    public static final int T__57=57;
    public static final int T__58=58;
    public static final int T__51=51;
    public static final int T__137=137;
    public static final int T__52=52;
    public static final int T__136=136;
    public static final int T__53=53;
    public static final int T__54=54;
    public static final int T__138=138;
    public static final int T__133=133;
    public static final int T__132=132;
    public static final int T__60=60;
    public static final int T__135=135;
    public static final int T__61=61;
    public static final int T__134=134;
    public static final int RULE_ID=4;
    public static final int T__131=131;
    public static final int T__130=130;
    public static final int RULE_INT=6;
    public static final int T__66=66;
    public static final int RULE_ML_COMMENT=7;
    public static final int T__67=67;
    public static final int T__129=129;
    public static final int T__68=68;
    public static final int T__69=69;
    public static final int T__62=62;
    public static final int T__126=126;
    public static final int T__63=63;
    public static final int T__125=125;
    public static final int T__64=64;
    public static final int T__128=128;
    public static final int T__65=65;
    public static final int T__127=127;
    public static final int T__37=37;
    public static final int T__38=38;
    public static final int T__39=39;
    public static final int T__33=33;
    public static final int T__34=34;
    public static final int T__35=35;
    public static final int T__36=36;
    public static final int T__30=30;
    public static final int T__31=31;
    public static final int T__32=32;
    public static final int T__48=48;
    public static final int T__49=49;
    public static final int T__44=44;
    public static final int T__45=45;
    public static final int T__46=46;
    public static final int T__47=47;
    public static final int T__40=40;
    public static final int T__41=41;
    public static final int T__42=42;
    public static final int T__43=43;
    public static final int T__91=91;
    public static final int T__100=100;
    public static final int T__92=92;
    public static final int T__93=93;
    public static final int T__102=102;
    public static final int T__94=94;
    public static final int T__101=101;
    public static final int T__90=90;
    public static final int T__19=19;
    public static final int T__15=15;
    public static final int T__16=16;
    public static final int T__17=17;
    public static final int T__18=18;
    public static final int T__11=11;
    public static final int T__99=99;
    public static final int T__12=12;
    public static final int T__13=13;
    public static final int T__14=14;
    public static final int T__95=95;
    public static final int T__96=96;
    public static final int T__97=97;
    public static final int T__98=98;
    public static final int T__26=26;
    public static final int T__27=27;
    public static final int T__28=28;
    public static final int T__29=29;
    public static final int T__22=22;
    public static final int T__23=23;
    public static final int T__24=24;
    public static final int T__25=25;
    public static final int T__20=20;
    public static final int T__21=21;
    public static final int T__122=122;
    public static final int T__70=70;
    public static final int T__121=121;
    public static final int T__71=71;
    public static final int T__124=124;
    public static final int T__72=72;
    public static final int T__123=123;
    public static final int T__120=120;
    public static final int RULE_STRING=5;
    public static final int RULE_SL_COMMENT=8;
    public static final int T__77=77;
    public static final int T__119=119;
    public static final int T__78=78;
    public static final int T__118=118;
    public static final int T__79=79;
    public static final int T__73=73;
    public static final int T__115=115;
    public static final int EOF=-1;
    public static final int T__74=74;
    public static final int T__114=114;
    public static final int T__75=75;
    public static final int T__117=117;
    public static final int T__76=76;
    public static final int T__116=116;
    public static final int T__80=80;
    public static final int T__111=111;
    public static final int T__81=81;
    public static final int T__110=110;
    public static final int T__82=82;
    public static final int T__113=113;
    public static final int T__83=83;
    public static final int T__112=112;
    public static final int RULE_WS=9;
    public static final int RULE_ANY_OTHER=10;
    public static final int T__88=88;
    public static final int T__108=108;
    public static final int T__89=89;
    public static final int T__107=107;
    public static final int T__109=109;
    public static final int T__84=84;
    public static final int T__104=104;
    public static final int T__85=85;
    public static final int T__103=103;
    public static final int T__86=86;
    public static final int T__106=106;
    public static final int T__87=87;
    public static final int T__105=105;

    // delegates
    // delegators


        public InternalEtlClParser(TokenStream input) {
            this(input, new RecognizerSharedState());
        }
        public InternalEtlClParser(TokenStream input, RecognizerSharedState state) {
            super(input, state);
             
        }
        

    public String[] getTokenNames() { return InternalEtlClParser.tokenNames; }
    public String getGrammarFileName() { return "InternalEtlCl.g"; }


     	private EtlClGrammarAccess grammarAccess;

        public InternalEtlClParser(TokenStream input, EtlClGrammarAccess grammarAccess) {
            this(input);
            this.grammarAccess = grammarAccess;
            registerRules(grammarAccess.getGrammar());
        }

        @Override
        protected String getFirstRuleName() {
        	return "Model";
       	}

       	@Override
       	protected EtlClGrammarAccess getGrammarAccess() {
       		return grammarAccess;
       	}


    // $ANTLR start "entryRuleModel"
    // InternalEtlCl.g:64:1: entryRuleModel returns [EObject current=null] : iv_ruleModel= ruleModel EOF ;
    public final EObject entryRuleModel() throws RecognitionException {
        EObject current = null;

        EObject iv_ruleModel = null;


        try {
            // InternalEtlCl.g:64:46: (iv_ruleModel= ruleModel EOF )
            // InternalEtlCl.g:65:2: iv_ruleModel= ruleModel EOF
            {
             newCompositeNode(grammarAccess.getModelRule()); 
            pushFollow(FOLLOW_1);
            iv_ruleModel=ruleModel();

            state._fsp--;

             current =iv_ruleModel; 
            match(input,EOF,FOLLOW_2); 

            }

        }

            catch (RecognitionException re) {
                recover(input,re);
                appendSkippedTokens();
            }
        finally {
        }
        return current;
    }
    // $ANTLR end "entryRuleModel"


    // $ANTLR start "ruleModel"
    // InternalEtlCl.g:71:1: ruleModel returns [EObject current=null] : ( (lv_Elements_0_0= ruleClauses ) )* ;
    public final EObject ruleModel() throws RecognitionException {
        EObject current = null;

        EObject lv_Elements_0_0 = null;


        	enterRule();

        try {
            // InternalEtlCl.g:77:2: ( ( (lv_Elements_0_0= ruleClauses ) )* )
            // InternalEtlCl.g:78:2: ( (lv_Elements_0_0= ruleClauses ) )*
            {
            // InternalEtlCl.g:78:2: ( (lv_Elements_0_0= ruleClauses ) )*
            loop1:
            do {
                int alt1=2;
                int LA1_0 = input.LA(1);

                if ( (LA1_0==RULE_ID) ) {
                    alt1=1;
                }


                switch (alt1) {
            	case 1 :
            	    // InternalEtlCl.g:79:3: (lv_Elements_0_0= ruleClauses )
            	    {
            	    // InternalEtlCl.g:79:3: (lv_Elements_0_0= ruleClauses )
            	    // InternalEtlCl.g:80:4: lv_Elements_0_0= ruleClauses
            	    {

            	    				newCompositeNode(grammarAccess.getModelAccess().getElementsClausesParserRuleCall_0());
            	    			
            	    pushFollow(FOLLOW_3);
            	    lv_Elements_0_0=ruleClauses();

            	    state._fsp--;


            	    				if (current==null) {
            	    					current = createModelElementForParent(grammarAccess.getModelRule());
            	    				}
            	    				add(
            	    					current,
            	    					"Elements",
            	    					lv_Elements_0_0,
            	    					"org.xtext.example.etlcl.EtlCl.Clauses");
            	    				afterParserOrEnumRuleCall();
            	    			

            	    }


            	    }
            	    break;

            	default :
            	    break loop1;
                }
            } while (true);


            }


            	leaveRule();

        }

            catch (RecognitionException re) {
                recover(input,re);
                appendSkippedTokens();
            }
        finally {
        }
        return current;
    }
    // $ANTLR end "ruleModel"


    // $ANTLR start "entryRuleClauses"
    // InternalEtlCl.g:100:1: entryRuleClauses returns [EObject current=null] : iv_ruleClauses= ruleClauses EOF ;
    public final EObject entryRuleClauses() throws RecognitionException {
        EObject current = null;

        EObject iv_ruleClauses = null;


        try {
            // InternalEtlCl.g:100:48: (iv_ruleClauses= ruleClauses EOF )
            // InternalEtlCl.g:101:2: iv_ruleClauses= ruleClauses EOF
            {
             newCompositeNode(grammarAccess.getClausesRule()); 
            pushFollow(FOLLOW_1);
            iv_ruleClauses=ruleClauses();

            state._fsp--;

             current =iv_ruleClauses; 
            match(input,EOF,FOLLOW_2); 

            }

        }

            catch (RecognitionException re) {
                recover(input,re);
                appendSkippedTokens();
            }
        finally {
        }
        return current;
    }
    // $ANTLR end "entryRuleClauses"


    // $ANTLR start "ruleClauses"
    // InternalEtlCl.g:107:1: ruleClauses returns [EObject current=null] : (this_Create_table_0= ruleCreate_table | this_Select_statement_1= ruleSelect_statement | this_Insert_statement_2= ruleInsert_statement | this_Update_statement_3= ruleUpdate_statement | this_Delete_statement_4= ruleDelete_statement | this_Truncate_statement_5= ruleTruncate_statement | this_Cursor_6= ruleCursor | this_Flow_7= ruleFlow | this_Sort_8= ruleSort | this_Union_9= ruleUnion | this_SCD2_10= ruleSCD2 | this_SCD4_11= ruleSCD4 | this_Configuration_12= ruleConfiguration | this_Run_configuration_13= ruleRun_configuration | this_Run_task_14= ruleRun_task | this_Run_group_15= ruleRun_group | this_Run_load_16= ruleRun_load | this_Create_task_17= ruleCreate_task | this_Update_task_18= ruleUpdate_task | this_Delete_task_19= ruleDelete_task | this_Db_type_20= ruleDb_type | this_Create_group_21= ruleCreate_group | this_Update_group_22= ruleUpdate_group | this_Delete_group_23= ruleDelete_group | this_Create_user_group_24= ruleCreate_user_group | this_Update_user_group_25= ruleUpdate_user_group | this_Delete_user_group_26= ruleDelete_user_group | this_Create_user_27= ruleCreate_user | this_Update_user_28= ruleUpdate_user | this_Delete_user_29= ruleDelete_user | this_Create_context_30= ruleCreate_context | this_Update_context_31= ruleUpdate_context | this_Delete_context_32= ruleDelete_context | this_Create_environment_33= ruleCreate_environment | this_Update_environment_34= ruleUpdate_environment | this_Delete_environment_35= ruleDelete_environment | this_Create_load_36= ruleCreate_load | this_Create_scheduler_37= ruleCreate_scheduler | this_Update_scheduler_38= ruleUpdate_scheduler | this_Delete_scheduler_39= ruleDelete_scheduler | this_Create_agent_parameter_40= ruleCreate_agent_parameter | this_Update_agent_parameter_41= ruleUpdate_agent_parameter | this_Delete_agent_parameter_42= ruleDelete_agent_parameter | this_Create_agent_43= ruleCreate_agent | this_Create_domain_44= ruleCreate_domain | this_Update_domain_45= ruleUpdate_domain | this_Delete_domain_46= ruleDelete_domain | this_Create_task_dependency_47= ruleCreate_task_dependency | this_Create_group_dependency_48= ruleCreate_group_dependency | this_Create_agent_type_49= ruleCreate_agent_type | this_Create_scheduler_type_50= ruleCreate_scheduler_type ) ;
    public final EObject ruleClauses() throws RecognitionException {
        EObject current = null;

        EObject this_Create_table_0 = null;

        EObject this_Select_statement_1 = null;

        EObject this_Insert_statement_2 = null;

        EObject this_Update_statement_3 = null;

        EObject this_Delete_statement_4 = null;

        EObject this_Truncate_statement_5 = null;

        EObject this_Cursor_6 = null;

        EObject this_Flow_7 = null;

        EObject this_Sort_8 = null;

        EObject this_Union_9 = null;

        EObject this_SCD2_10 = null;

        EObject this_SCD4_11 = null;

        EObject this_Configuration_12 = null;

        EObject this_Run_configuration_13 = null;

        EObject this_Run_task_14 = null;

        EObject this_Run_group_15 = null;

        EObject this_Run_load_16 = null;

        EObject this_Create_task_17 = null;

        EObject this_Update_task_18 = null;

        EObject this_Delete_task_19 = null;

        EObject this_Db_type_20 = null;

        EObject this_Create_group_21 = null;

        EObject this_Update_group_22 = null;

        EObject this_Delete_group_23 = null;

        EObject this_Create_user_group_24 = null;

        EObject this_Update_user_group_25 = null;

        EObject this_Delete_user_group_26 = null;

        EObject this_Create_user_27 = null;

        EObject this_Update_user_28 = null;

        EObject this_Delete_user_29 = null;

        EObject this_Create_context_30 = null;

        EObject this_Update_context_31 = null;

        EObject this_Delete_context_32 = null;

        EObject this_Create_environment_33 = null;

        EObject this_Update_environment_34 = null;

        EObject this_Delete_environment_35 = null;

        EObject this_Create_load_36 = null;

        EObject this_Create_scheduler_37 = null;

        EObject this_Update_scheduler_38 = null;

        EObject this_Delete_scheduler_39 = null;

        EObject this_Create_agent_parameter_40 = null;

        EObject this_Update_agent_parameter_41 = null;

        EObject this_Delete_agent_parameter_42 = null;

        EObject this_Create_agent_43 = null;

        EObject this_Create_domain_44 = null;

        EObject this_Update_domain_45 = null;

        EObject this_Delete_domain_46 = null;

        EObject this_Create_task_dependency_47 = null;

        EObject this_Create_group_dependency_48 = null;

        EObject this_Create_agent_type_49 = null;

        EObject this_Create_scheduler_type_50 = null;


        	enterRule();

        try {
            // InternalEtlCl.g:113:2: ( (this_Create_table_0= ruleCreate_table | this_Select_statement_1= ruleSelect_statement | this_Insert_statement_2= ruleInsert_statement | this_Update_statement_3= ruleUpdate_statement | this_Delete_statement_4= ruleDelete_statement | this_Truncate_statement_5= ruleTruncate_statement | this_Cursor_6= ruleCursor | this_Flow_7= ruleFlow | this_Sort_8= ruleSort | this_Union_9= ruleUnion | this_SCD2_10= ruleSCD2 | this_SCD4_11= ruleSCD4 | this_Configuration_12= ruleConfiguration | this_Run_configuration_13= ruleRun_configuration | this_Run_task_14= ruleRun_task | this_Run_group_15= ruleRun_group | this_Run_load_16= ruleRun_load | this_Create_task_17= ruleCreate_task | this_Update_task_18= ruleUpdate_task | this_Delete_task_19= ruleDelete_task | this_Db_type_20= ruleDb_type | this_Create_group_21= ruleCreate_group | this_Update_group_22= ruleUpdate_group | this_Delete_group_23= ruleDelete_group | this_Create_user_group_24= ruleCreate_user_group | this_Update_user_group_25= ruleUpdate_user_group | this_Delete_user_group_26= ruleDelete_user_group | this_Create_user_27= ruleCreate_user | this_Update_user_28= ruleUpdate_user | this_Delete_user_29= ruleDelete_user | this_Create_context_30= ruleCreate_context | this_Update_context_31= ruleUpdate_context | this_Delete_context_32= ruleDelete_context | this_Create_environment_33= ruleCreate_environment | this_Update_environment_34= ruleUpdate_environment | this_Delete_environment_35= ruleDelete_environment | this_Create_load_36= ruleCreate_load | this_Create_scheduler_37= ruleCreate_scheduler | this_Update_scheduler_38= ruleUpdate_scheduler | this_Delete_scheduler_39= ruleDelete_scheduler | this_Create_agent_parameter_40= ruleCreate_agent_parameter | this_Update_agent_parameter_41= ruleUpdate_agent_parameter | this_Delete_agent_parameter_42= ruleDelete_agent_parameter | this_Create_agent_43= ruleCreate_agent | this_Create_domain_44= ruleCreate_domain | this_Update_domain_45= ruleUpdate_domain | this_Delete_domain_46= ruleDelete_domain | this_Create_task_dependency_47= ruleCreate_task_dependency | this_Create_group_dependency_48= ruleCreate_group_dependency | this_Create_agent_type_49= ruleCreate_agent_type | this_Create_scheduler_type_50= ruleCreate_scheduler_type ) )
            // InternalEtlCl.g:114:2: (this_Create_table_0= ruleCreate_table | this_Select_statement_1= ruleSelect_statement | this_Insert_statement_2= ruleInsert_statement | this_Update_statement_3= ruleUpdate_statement | this_Delete_statement_4= ruleDelete_statement | this_Truncate_statement_5= ruleTruncate_statement | this_Cursor_6= ruleCursor | this_Flow_7= ruleFlow | this_Sort_8= ruleSort | this_Union_9= ruleUnion | this_SCD2_10= ruleSCD2 | this_SCD4_11= ruleSCD4 | this_Configuration_12= ruleConfiguration | this_Run_configuration_13= ruleRun_configuration | this_Run_task_14= ruleRun_task | this_Run_group_15= ruleRun_group | this_Run_load_16= ruleRun_load | this_Create_task_17= ruleCreate_task | this_Update_task_18= ruleUpdate_task | this_Delete_task_19= ruleDelete_task | this_Db_type_20= ruleDb_type | this_Create_group_21= ruleCreate_group | this_Update_group_22= ruleUpdate_group | this_Delete_group_23= ruleDelete_group | this_Create_user_group_24= ruleCreate_user_group | this_Update_user_group_25= ruleUpdate_user_group | this_Delete_user_group_26= ruleDelete_user_group | this_Create_user_27= ruleCreate_user | this_Update_user_28= ruleUpdate_user | this_Delete_user_29= ruleDelete_user | this_Create_context_30= ruleCreate_context | this_Update_context_31= ruleUpdate_context | this_Delete_context_32= ruleDelete_context | this_Create_environment_33= ruleCreate_environment | this_Update_environment_34= ruleUpdate_environment | this_Delete_environment_35= ruleDelete_environment | this_Create_load_36= ruleCreate_load | this_Create_scheduler_37= ruleCreate_scheduler | this_Update_scheduler_38= ruleUpdate_scheduler | this_Delete_scheduler_39= ruleDelete_scheduler | this_Create_agent_parameter_40= ruleCreate_agent_parameter | this_Update_agent_parameter_41= ruleUpdate_agent_parameter | this_Delete_agent_parameter_42= ruleDelete_agent_parameter | this_Create_agent_43= ruleCreate_agent | this_Create_domain_44= ruleCreate_domain | this_Update_domain_45= ruleUpdate_domain | this_Delete_domain_46= ruleDelete_domain | this_Create_task_dependency_47= ruleCreate_task_dependency | this_Create_group_dependency_48= ruleCreate_group_dependency | this_Create_agent_type_49= ruleCreate_agent_type | this_Create_scheduler_type_50= ruleCreate_scheduler_type )
            {
            // InternalEtlCl.g:114:2: (this_Create_table_0= ruleCreate_table | this_Select_statement_1= ruleSelect_statement | this_Insert_statement_2= ruleInsert_statement | this_Update_statement_3= ruleUpdate_statement | this_Delete_statement_4= ruleDelete_statement | this_Truncate_statement_5= ruleTruncate_statement | this_Cursor_6= ruleCursor | this_Flow_7= ruleFlow | this_Sort_8= ruleSort | this_Union_9= ruleUnion | this_SCD2_10= ruleSCD2 | this_SCD4_11= ruleSCD4 | this_Configuration_12= ruleConfiguration | this_Run_configuration_13= ruleRun_configuration | this_Run_task_14= ruleRun_task | this_Run_group_15= ruleRun_group | this_Run_load_16= ruleRun_load | this_Create_task_17= ruleCreate_task | this_Update_task_18= ruleUpdate_task | this_Delete_task_19= ruleDelete_task | this_Db_type_20= ruleDb_type | this_Create_group_21= ruleCreate_group | this_Update_group_22= ruleUpdate_group | this_Delete_group_23= ruleDelete_group | this_Create_user_group_24= ruleCreate_user_group | this_Update_user_group_25= ruleUpdate_user_group | this_Delete_user_group_26= ruleDelete_user_group | this_Create_user_27= ruleCreate_user | this_Update_user_28= ruleUpdate_user | this_Delete_user_29= ruleDelete_user | this_Create_context_30= ruleCreate_context | this_Update_context_31= ruleUpdate_context | this_Delete_context_32= ruleDelete_context | this_Create_environment_33= ruleCreate_environment | this_Update_environment_34= ruleUpdate_environment | this_Delete_environment_35= ruleDelete_environment | this_Create_load_36= ruleCreate_load | this_Create_scheduler_37= ruleCreate_scheduler | this_Update_scheduler_38= ruleUpdate_scheduler | this_Delete_scheduler_39= ruleDelete_scheduler | this_Create_agent_parameter_40= ruleCreate_agent_parameter | this_Update_agent_parameter_41= ruleUpdate_agent_parameter | this_Delete_agent_parameter_42= ruleDelete_agent_parameter | this_Create_agent_43= ruleCreate_agent | this_Create_domain_44= ruleCreate_domain | this_Update_domain_45= ruleUpdate_domain | this_Delete_domain_46= ruleDelete_domain | this_Create_task_dependency_47= ruleCreate_task_dependency | this_Create_group_dependency_48= ruleCreate_group_dependency | this_Create_agent_type_49= ruleCreate_agent_type | this_Create_scheduler_type_50= ruleCreate_scheduler_type )
            int alt2=51;
            alt2 = dfa2.predict(input);
            switch (alt2) {
                case 1 :
                    // InternalEtlCl.g:115:3: this_Create_table_0= ruleCreate_table
                    {

                    			newCompositeNode(grammarAccess.getClausesAccess().getCreate_tableParserRuleCall_0());
                    		
                    pushFollow(FOLLOW_2);
                    this_Create_table_0=ruleCreate_table();

                    state._fsp--;


                    			current = this_Create_table_0;
                    			afterParserOrEnumRuleCall();
                    		

                    }
                    break;
                case 2 :
                    // InternalEtlCl.g:124:3: this_Select_statement_1= ruleSelect_statement
                    {

                    			newCompositeNode(grammarAccess.getClausesAccess().getSelect_statementParserRuleCall_1());
                    		
                    pushFollow(FOLLOW_2);
                    this_Select_statement_1=ruleSelect_statement();

                    state._fsp--;


                    			current = this_Select_statement_1;
                    			afterParserOrEnumRuleCall();
                    		

                    }
                    break;
                case 3 :
                    // InternalEtlCl.g:133:3: this_Insert_statement_2= ruleInsert_statement
                    {

                    			newCompositeNode(grammarAccess.getClausesAccess().getInsert_statementParserRuleCall_2());
                    		
                    pushFollow(FOLLOW_2);
                    this_Insert_statement_2=ruleInsert_statement();

                    state._fsp--;


                    			current = this_Insert_statement_2;
                    			afterParserOrEnumRuleCall();
                    		

                    }
                    break;
                case 4 :
                    // InternalEtlCl.g:142:3: this_Update_statement_3= ruleUpdate_statement
                    {

                    			newCompositeNode(grammarAccess.getClausesAccess().getUpdate_statementParserRuleCall_3());
                    		
                    pushFollow(FOLLOW_2);
                    this_Update_statement_3=ruleUpdate_statement();

                    state._fsp--;


                    			current = this_Update_statement_3;
                    			afterParserOrEnumRuleCall();
                    		

                    }
                    break;
                case 5 :
                    // InternalEtlCl.g:151:3: this_Delete_statement_4= ruleDelete_statement
                    {

                    			newCompositeNode(grammarAccess.getClausesAccess().getDelete_statementParserRuleCall_4());
                    		
                    pushFollow(FOLLOW_2);
                    this_Delete_statement_4=ruleDelete_statement();

                    state._fsp--;


                    			current = this_Delete_statement_4;
                    			afterParserOrEnumRuleCall();
                    		

                    }
                    break;
                case 6 :
                    // InternalEtlCl.g:160:3: this_Truncate_statement_5= ruleTruncate_statement
                    {

                    			newCompositeNode(grammarAccess.getClausesAccess().getTruncate_statementParserRuleCall_5());
                    		
                    pushFollow(FOLLOW_2);
                    this_Truncate_statement_5=ruleTruncate_statement();

                    state._fsp--;


                    			current = this_Truncate_statement_5;
                    			afterParserOrEnumRuleCall();
                    		

                    }
                    break;
                case 7 :
                    // InternalEtlCl.g:169:3: this_Cursor_6= ruleCursor
                    {

                    			newCompositeNode(grammarAccess.getClausesAccess().getCursorParserRuleCall_6());
                    		
                    pushFollow(FOLLOW_2);
                    this_Cursor_6=ruleCursor();

                    state._fsp--;


                    			current = this_Cursor_6;
                    			afterParserOrEnumRuleCall();
                    		

                    }
                    break;
                case 8 :
                    // InternalEtlCl.g:178:3: this_Flow_7= ruleFlow
                    {

                    			newCompositeNode(grammarAccess.getClausesAccess().getFlowParserRuleCall_7());
                    		
                    pushFollow(FOLLOW_2);
                    this_Flow_7=ruleFlow();

                    state._fsp--;


                    			current = this_Flow_7;
                    			afterParserOrEnumRuleCall();
                    		

                    }
                    break;
                case 9 :
                    // InternalEtlCl.g:187:3: this_Sort_8= ruleSort
                    {

                    			newCompositeNode(grammarAccess.getClausesAccess().getSortParserRuleCall_8());
                    		
                    pushFollow(FOLLOW_2);
                    this_Sort_8=ruleSort();

                    state._fsp--;


                    			current = this_Sort_8;
                    			afterParserOrEnumRuleCall();
                    		

                    }
                    break;
                case 10 :
                    // InternalEtlCl.g:196:3: this_Union_9= ruleUnion
                    {

                    			newCompositeNode(grammarAccess.getClausesAccess().getUnionParserRuleCall_9());
                    		
                    pushFollow(FOLLOW_2);
                    this_Union_9=ruleUnion();

                    state._fsp--;


                    			current = this_Union_9;
                    			afterParserOrEnumRuleCall();
                    		

                    }
                    break;
                case 11 :
                    // InternalEtlCl.g:205:3: this_SCD2_10= ruleSCD2
                    {

                    			newCompositeNode(grammarAccess.getClausesAccess().getSCD2ParserRuleCall_10());
                    		
                    pushFollow(FOLLOW_2);
                    this_SCD2_10=ruleSCD2();

                    state._fsp--;


                    			current = this_SCD2_10;
                    			afterParserOrEnumRuleCall();
                    		

                    }
                    break;
                case 12 :
                    // InternalEtlCl.g:214:3: this_SCD4_11= ruleSCD4
                    {

                    			newCompositeNode(grammarAccess.getClausesAccess().getSCD4ParserRuleCall_11());
                    		
                    pushFollow(FOLLOW_2);
                    this_SCD4_11=ruleSCD4();

                    state._fsp--;


                    			current = this_SCD4_11;
                    			afterParserOrEnumRuleCall();
                    		

                    }
                    break;
                case 13 :
                    // InternalEtlCl.g:223:3: this_Configuration_12= ruleConfiguration
                    {

                    			newCompositeNode(grammarAccess.getClausesAccess().getConfigurationParserRuleCall_12());
                    		
                    pushFollow(FOLLOW_2);
                    this_Configuration_12=ruleConfiguration();

                    state._fsp--;


                    			current = this_Configuration_12;
                    			afterParserOrEnumRuleCall();
                    		

                    }
                    break;
                case 14 :
                    // InternalEtlCl.g:232:3: this_Run_configuration_13= ruleRun_configuration
                    {

                    			newCompositeNode(grammarAccess.getClausesAccess().getRun_configurationParserRuleCall_13());
                    		
                    pushFollow(FOLLOW_2);
                    this_Run_configuration_13=ruleRun_configuration();

                    state._fsp--;


                    			current = this_Run_configuration_13;
                    			afterParserOrEnumRuleCall();
                    		

                    }
                    break;
                case 15 :
                    // InternalEtlCl.g:241:3: this_Run_task_14= ruleRun_task
                    {

                    			newCompositeNode(grammarAccess.getClausesAccess().getRun_taskParserRuleCall_14());
                    		
                    pushFollow(FOLLOW_2);
                    this_Run_task_14=ruleRun_task();

                    state._fsp--;


                    			current = this_Run_task_14;
                    			afterParserOrEnumRuleCall();
                    		

                    }
                    break;
                case 16 :
                    // InternalEtlCl.g:250:3: this_Run_group_15= ruleRun_group
                    {

                    			newCompositeNode(grammarAccess.getClausesAccess().getRun_groupParserRuleCall_15());
                    		
                    pushFollow(FOLLOW_2);
                    this_Run_group_15=ruleRun_group();

                    state._fsp--;


                    			current = this_Run_group_15;
                    			afterParserOrEnumRuleCall();
                    		

                    }
                    break;
                case 17 :
                    // InternalEtlCl.g:259:3: this_Run_load_16= ruleRun_load
                    {

                    			newCompositeNode(grammarAccess.getClausesAccess().getRun_loadParserRuleCall_16());
                    		
                    pushFollow(FOLLOW_2);
                    this_Run_load_16=ruleRun_load();

                    state._fsp--;


                    			current = this_Run_load_16;
                    			afterParserOrEnumRuleCall();
                    		

                    }
                    break;
                case 18 :
                    // InternalEtlCl.g:268:3: this_Create_task_17= ruleCreate_task
                    {

                    			newCompositeNode(grammarAccess.getClausesAccess().getCreate_taskParserRuleCall_17());
                    		
                    pushFollow(FOLLOW_2);
                    this_Create_task_17=ruleCreate_task();

                    state._fsp--;


                    			current = this_Create_task_17;
                    			afterParserOrEnumRuleCall();
                    		

                    }
                    break;
                case 19 :
                    // InternalEtlCl.g:277:3: this_Update_task_18= ruleUpdate_task
                    {

                    			newCompositeNode(grammarAccess.getClausesAccess().getUpdate_taskParserRuleCall_18());
                    		
                    pushFollow(FOLLOW_2);
                    this_Update_task_18=ruleUpdate_task();

                    state._fsp--;


                    			current = this_Update_task_18;
                    			afterParserOrEnumRuleCall();
                    		

                    }
                    break;
                case 20 :
                    // InternalEtlCl.g:286:3: this_Delete_task_19= ruleDelete_task
                    {

                    			newCompositeNode(grammarAccess.getClausesAccess().getDelete_taskParserRuleCall_19());
                    		
                    pushFollow(FOLLOW_2);
                    this_Delete_task_19=ruleDelete_task();

                    state._fsp--;


                    			current = this_Delete_task_19;
                    			afterParserOrEnumRuleCall();
                    		

                    }
                    break;
                case 21 :
                    // InternalEtlCl.g:295:3: this_Db_type_20= ruleDb_type
                    {

                    			newCompositeNode(grammarAccess.getClausesAccess().getDb_typeParserRuleCall_20());
                    		
                    pushFollow(FOLLOW_2);
                    this_Db_type_20=ruleDb_type();

                    state._fsp--;


                    			current = this_Db_type_20;
                    			afterParserOrEnumRuleCall();
                    		

                    }
                    break;
                case 22 :
                    // InternalEtlCl.g:304:3: this_Create_group_21= ruleCreate_group
                    {

                    			newCompositeNode(grammarAccess.getClausesAccess().getCreate_groupParserRuleCall_21());
                    		
                    pushFollow(FOLLOW_2);
                    this_Create_group_21=ruleCreate_group();

                    state._fsp--;


                    			current = this_Create_group_21;
                    			afterParserOrEnumRuleCall();
                    		

                    }
                    break;
                case 23 :
                    // InternalEtlCl.g:313:3: this_Update_group_22= ruleUpdate_group
                    {

                    			newCompositeNode(grammarAccess.getClausesAccess().getUpdate_groupParserRuleCall_22());
                    		
                    pushFollow(FOLLOW_2);
                    this_Update_group_22=ruleUpdate_group();

                    state._fsp--;


                    			current = this_Update_group_22;
                    			afterParserOrEnumRuleCall();
                    		

                    }
                    break;
                case 24 :
                    // InternalEtlCl.g:322:3: this_Delete_group_23= ruleDelete_group
                    {

                    			newCompositeNode(grammarAccess.getClausesAccess().getDelete_groupParserRuleCall_23());
                    		
                    pushFollow(FOLLOW_2);
                    this_Delete_group_23=ruleDelete_group();

                    state._fsp--;


                    			current = this_Delete_group_23;
                    			afterParserOrEnumRuleCall();
                    		

                    }
                    break;
                case 25 :
                    // InternalEtlCl.g:331:3: this_Create_user_group_24= ruleCreate_user_group
                    {

                    			newCompositeNode(grammarAccess.getClausesAccess().getCreate_user_groupParserRuleCall_24());
                    		
                    pushFollow(FOLLOW_2);
                    this_Create_user_group_24=ruleCreate_user_group();

                    state._fsp--;


                    			current = this_Create_user_group_24;
                    			afterParserOrEnumRuleCall();
                    		

                    }
                    break;
                case 26 :
                    // InternalEtlCl.g:340:3: this_Update_user_group_25= ruleUpdate_user_group
                    {

                    			newCompositeNode(grammarAccess.getClausesAccess().getUpdate_user_groupParserRuleCall_25());
                    		
                    pushFollow(FOLLOW_2);
                    this_Update_user_group_25=ruleUpdate_user_group();

                    state._fsp--;


                    			current = this_Update_user_group_25;
                    			afterParserOrEnumRuleCall();
                    		

                    }
                    break;
                case 27 :
                    // InternalEtlCl.g:349:3: this_Delete_user_group_26= ruleDelete_user_group
                    {

                    			newCompositeNode(grammarAccess.getClausesAccess().getDelete_user_groupParserRuleCall_26());
                    		
                    pushFollow(FOLLOW_2);
                    this_Delete_user_group_26=ruleDelete_user_group();

                    state._fsp--;


                    			current = this_Delete_user_group_26;
                    			afterParserOrEnumRuleCall();
                    		

                    }
                    break;
                case 28 :
                    // InternalEtlCl.g:358:3: this_Create_user_27= ruleCreate_user
                    {

                    			newCompositeNode(grammarAccess.getClausesAccess().getCreate_userParserRuleCall_27());
                    		
                    pushFollow(FOLLOW_2);
                    this_Create_user_27=ruleCreate_user();

                    state._fsp--;


                    			current = this_Create_user_27;
                    			afterParserOrEnumRuleCall();
                    		

                    }
                    break;
                case 29 :
                    // InternalEtlCl.g:367:3: this_Update_user_28= ruleUpdate_user
                    {

                    			newCompositeNode(grammarAccess.getClausesAccess().getUpdate_userParserRuleCall_28());
                    		
                    pushFollow(FOLLOW_2);
                    this_Update_user_28=ruleUpdate_user();

                    state._fsp--;


                    			current = this_Update_user_28;
                    			afterParserOrEnumRuleCall();
                    		

                    }
                    break;
                case 30 :
                    // InternalEtlCl.g:376:3: this_Delete_user_29= ruleDelete_user
                    {

                    			newCompositeNode(grammarAccess.getClausesAccess().getDelete_userParserRuleCall_29());
                    		
                    pushFollow(FOLLOW_2);
                    this_Delete_user_29=ruleDelete_user();

                    state._fsp--;


                    			current = this_Delete_user_29;
                    			afterParserOrEnumRuleCall();
                    		

                    }
                    break;
                case 31 :
                    // InternalEtlCl.g:385:3: this_Create_context_30= ruleCreate_context
                    {

                    			newCompositeNode(grammarAccess.getClausesAccess().getCreate_contextParserRuleCall_30());
                    		
                    pushFollow(FOLLOW_2);
                    this_Create_context_30=ruleCreate_context();

                    state._fsp--;


                    			current = this_Create_context_30;
                    			afterParserOrEnumRuleCall();
                    		

                    }
                    break;
                case 32 :
                    // InternalEtlCl.g:394:3: this_Update_context_31= ruleUpdate_context
                    {

                    			newCompositeNode(grammarAccess.getClausesAccess().getUpdate_contextParserRuleCall_31());
                    		
                    pushFollow(FOLLOW_2);
                    this_Update_context_31=ruleUpdate_context();

                    state._fsp--;


                    			current = this_Update_context_31;
                    			afterParserOrEnumRuleCall();
                    		

                    }
                    break;
                case 33 :
                    // InternalEtlCl.g:403:3: this_Delete_context_32= ruleDelete_context
                    {

                    			newCompositeNode(grammarAccess.getClausesAccess().getDelete_contextParserRuleCall_32());
                    		
                    pushFollow(FOLLOW_2);
                    this_Delete_context_32=ruleDelete_context();

                    state._fsp--;


                    			current = this_Delete_context_32;
                    			afterParserOrEnumRuleCall();
                    		

                    }
                    break;
                case 34 :
                    // InternalEtlCl.g:412:3: this_Create_environment_33= ruleCreate_environment
                    {

                    			newCompositeNode(grammarAccess.getClausesAccess().getCreate_environmentParserRuleCall_33());
                    		
                    pushFollow(FOLLOW_2);
                    this_Create_environment_33=ruleCreate_environment();

                    state._fsp--;


                    			current = this_Create_environment_33;
                    			afterParserOrEnumRuleCall();
                    		

                    }
                    break;
                case 35 :
                    // InternalEtlCl.g:421:3: this_Update_environment_34= ruleUpdate_environment
                    {

                    			newCompositeNode(grammarAccess.getClausesAccess().getUpdate_environmentParserRuleCall_34());
                    		
                    pushFollow(FOLLOW_2);
                    this_Update_environment_34=ruleUpdate_environment();

                    state._fsp--;


                    			current = this_Update_environment_34;
                    			afterParserOrEnumRuleCall();
                    		

                    }
                    break;
                case 36 :
                    // InternalEtlCl.g:430:3: this_Delete_environment_35= ruleDelete_environment
                    {

                    			newCompositeNode(grammarAccess.getClausesAccess().getDelete_environmentParserRuleCall_35());
                    		
                    pushFollow(FOLLOW_2);
                    this_Delete_environment_35=ruleDelete_environment();

                    state._fsp--;


                    			current = this_Delete_environment_35;
                    			afterParserOrEnumRuleCall();
                    		

                    }
                    break;
                case 37 :
                    // InternalEtlCl.g:439:3: this_Create_load_36= ruleCreate_load
                    {

                    			newCompositeNode(grammarAccess.getClausesAccess().getCreate_loadParserRuleCall_36());
                    		
                    pushFollow(FOLLOW_2);
                    this_Create_load_36=ruleCreate_load();

                    state._fsp--;


                    			current = this_Create_load_36;
                    			afterParserOrEnumRuleCall();
                    		

                    }
                    break;
                case 38 :
                    // InternalEtlCl.g:448:3: this_Create_scheduler_37= ruleCreate_scheduler
                    {

                    			newCompositeNode(grammarAccess.getClausesAccess().getCreate_schedulerParserRuleCall_37());
                    		
                    pushFollow(FOLLOW_2);
                    this_Create_scheduler_37=ruleCreate_scheduler();

                    state._fsp--;


                    			current = this_Create_scheduler_37;
                    			afterParserOrEnumRuleCall();
                    		

                    }
                    break;
                case 39 :
                    // InternalEtlCl.g:457:3: this_Update_scheduler_38= ruleUpdate_scheduler
                    {

                    			newCompositeNode(grammarAccess.getClausesAccess().getUpdate_schedulerParserRuleCall_38());
                    		
                    pushFollow(FOLLOW_2);
                    this_Update_scheduler_38=ruleUpdate_scheduler();

                    state._fsp--;


                    			current = this_Update_scheduler_38;
                    			afterParserOrEnumRuleCall();
                    		

                    }
                    break;
                case 40 :
                    // InternalEtlCl.g:466:3: this_Delete_scheduler_39= ruleDelete_scheduler
                    {

                    			newCompositeNode(grammarAccess.getClausesAccess().getDelete_schedulerParserRuleCall_39());
                    		
                    pushFollow(FOLLOW_2);
                    this_Delete_scheduler_39=ruleDelete_scheduler();

                    state._fsp--;


                    			current = this_Delete_scheduler_39;
                    			afterParserOrEnumRuleCall();
                    		

                    }
                    break;
                case 41 :
                    // InternalEtlCl.g:475:3: this_Create_agent_parameter_40= ruleCreate_agent_parameter
                    {

                    			newCompositeNode(grammarAccess.getClausesAccess().getCreate_agent_parameterParserRuleCall_40());
                    		
                    pushFollow(FOLLOW_2);
                    this_Create_agent_parameter_40=ruleCreate_agent_parameter();

                    state._fsp--;


                    			current = this_Create_agent_parameter_40;
                    			afterParserOrEnumRuleCall();
                    		

                    }
                    break;
                case 42 :
                    // InternalEtlCl.g:484:3: this_Update_agent_parameter_41= ruleUpdate_agent_parameter
                    {

                    			newCompositeNode(grammarAccess.getClausesAccess().getUpdate_agent_parameterParserRuleCall_41());
                    		
                    pushFollow(FOLLOW_2);
                    this_Update_agent_parameter_41=ruleUpdate_agent_parameter();

                    state._fsp--;


                    			current = this_Update_agent_parameter_41;
                    			afterParserOrEnumRuleCall();
                    		

                    }
                    break;
                case 43 :
                    // InternalEtlCl.g:493:3: this_Delete_agent_parameter_42= ruleDelete_agent_parameter
                    {

                    			newCompositeNode(grammarAccess.getClausesAccess().getDelete_agent_parameterParserRuleCall_42());
                    		
                    pushFollow(FOLLOW_2);
                    this_Delete_agent_parameter_42=ruleDelete_agent_parameter();

                    state._fsp--;


                    			current = this_Delete_agent_parameter_42;
                    			afterParserOrEnumRuleCall();
                    		

                    }
                    break;
                case 44 :
                    // InternalEtlCl.g:502:3: this_Create_agent_43= ruleCreate_agent
                    {

                    			newCompositeNode(grammarAccess.getClausesAccess().getCreate_agentParserRuleCall_43());
                    		
                    pushFollow(FOLLOW_2);
                    this_Create_agent_43=ruleCreate_agent();

                    state._fsp--;


                    			current = this_Create_agent_43;
                    			afterParserOrEnumRuleCall();
                    		

                    }
                    break;
                case 45 :
                    // InternalEtlCl.g:511:3: this_Create_domain_44= ruleCreate_domain
                    {

                    			newCompositeNode(grammarAccess.getClausesAccess().getCreate_domainParserRuleCall_44());
                    		
                    pushFollow(FOLLOW_2);
                    this_Create_domain_44=ruleCreate_domain();

                    state._fsp--;


                    			current = this_Create_domain_44;
                    			afterParserOrEnumRuleCall();
                    		

                    }
                    break;
                case 46 :
                    // InternalEtlCl.g:520:3: this_Update_domain_45= ruleUpdate_domain
                    {

                    			newCompositeNode(grammarAccess.getClausesAccess().getUpdate_domainParserRuleCall_45());
                    		
                    pushFollow(FOLLOW_2);
                    this_Update_domain_45=ruleUpdate_domain();

                    state._fsp--;


                    			current = this_Update_domain_45;
                    			afterParserOrEnumRuleCall();
                    		

                    }
                    break;
                case 47 :
                    // InternalEtlCl.g:529:3: this_Delete_domain_46= ruleDelete_domain
                    {

                    			newCompositeNode(grammarAccess.getClausesAccess().getDelete_domainParserRuleCall_46());
                    		
                    pushFollow(FOLLOW_2);
                    this_Delete_domain_46=ruleDelete_domain();

                    state._fsp--;


                    			current = this_Delete_domain_46;
                    			afterParserOrEnumRuleCall();
                    		

                    }
                    break;
                case 48 :
                    // InternalEtlCl.g:538:3: this_Create_task_dependency_47= ruleCreate_task_dependency
                    {

                    			newCompositeNode(grammarAccess.getClausesAccess().getCreate_task_dependencyParserRuleCall_47());
                    		
                    pushFollow(FOLLOW_2);
                    this_Create_task_dependency_47=ruleCreate_task_dependency();

                    state._fsp--;


                    			current = this_Create_task_dependency_47;
                    			afterParserOrEnumRuleCall();
                    		

                    }
                    break;
                case 49 :
                    // InternalEtlCl.g:547:3: this_Create_group_dependency_48= ruleCreate_group_dependency
                    {

                    			newCompositeNode(grammarAccess.getClausesAccess().getCreate_group_dependencyParserRuleCall_48());
                    		
                    pushFollow(FOLLOW_2);
                    this_Create_group_dependency_48=ruleCreate_group_dependency();

                    state._fsp--;


                    			current = this_Create_group_dependency_48;
                    			afterParserOrEnumRuleCall();
                    		

                    }
                    break;
                case 50 :
                    // InternalEtlCl.g:556:3: this_Create_agent_type_49= ruleCreate_agent_type
                    {

                    			newCompositeNode(grammarAccess.getClausesAccess().getCreate_agent_typeParserRuleCall_49());
                    		
                    pushFollow(FOLLOW_2);
                    this_Create_agent_type_49=ruleCreate_agent_type();

                    state._fsp--;


                    			current = this_Create_agent_type_49;
                    			afterParserOrEnumRuleCall();
                    		

                    }
                    break;
                case 51 :
                    // InternalEtlCl.g:565:3: this_Create_scheduler_type_50= ruleCreate_scheduler_type
                    {

                    			newCompositeNode(grammarAccess.getClausesAccess().getCreate_scheduler_typeParserRuleCall_50());
                    		
                    pushFollow(FOLLOW_2);
                    this_Create_scheduler_type_50=ruleCreate_scheduler_type();

                    state._fsp--;


                    			current = this_Create_scheduler_type_50;
                    			afterParserOrEnumRuleCall();
                    		

                    }
                    break;

            }


            }


            	leaveRule();

        }

            catch (RecognitionException re) {
                recover(input,re);
                appendSkippedTokens();
            }
        finally {
        }
        return current;
    }
    // $ANTLR end "ruleClauses"


    // $ANTLR start "entryRuleConfiguration"
    // InternalEtlCl.g:577:1: entryRuleConfiguration returns [EObject current=null] : iv_ruleConfiguration= ruleConfiguration EOF ;
    public final EObject entryRuleConfiguration() throws RecognitionException {
        EObject current = null;

        EObject iv_ruleConfiguration = null;


        try {
            // InternalEtlCl.g:577:54: (iv_ruleConfiguration= ruleConfiguration EOF )
            // InternalEtlCl.g:578:2: iv_ruleConfiguration= ruleConfiguration EOF
            {
             newCompositeNode(grammarAccess.getConfigurationRule()); 
            pushFollow(FOLLOW_1);
            iv_ruleConfiguration=ruleConfiguration();

            state._fsp--;

             current =iv_ruleConfiguration; 
            match(input,EOF,FOLLOW_2); 

            }

        }

            catch (RecognitionException re) {
                recover(input,re);
                appendSkippedTokens();
            }
        finally {
        }
        return current;
    }
    // $ANTLR end "entryRuleConfiguration"


    // $ANTLR start "ruleConfiguration"
    // InternalEtlCl.g:584:1: ruleConfiguration returns [EObject current=null] : ( ( (lv_name_0_0= RULE_ID ) ) otherlv_1= '.CREATE_CONFIGURATION' otherlv_2= '(' (otherlv_3= 'ETL_TOOL:' ( (lv_etl_tool_name_4_0= ruleEtl_tool_name ) ) ) otherlv_5= ',' (otherlv_6= 'ETL_TOOL_V:' ( (lv_etltv_7_0= RULE_STRING ) ) ) otherlv_8= ',' (otherlv_9= 'ETL_SERVER_ADDRESS:' ( (lv_etl_server_address_10_0= RULE_STRING ) ) ) otherlv_11= ',' (otherlv_12= 'ETL_SERVER_OS:' ( (lv_etl_server_os_13_0= ruleOs_name ) ) ) otherlv_14= ',' (otherlv_15= 'ETL_AUTHETIFICATION:' ( (lv_etl_auth_16_0= RULE_STRING ) ) ) otherlv_17= ',' (otherlv_18= 'DWH_DB:' ( (lv_dwh_db_19_0= ruleDb_type ) ) ) otherlv_20= ',' (otherlv_21= 'DWH_DB_V:' ( (lv_dwh_db_v_22_0= RULE_STRING ) ) ) otherlv_23= ',' (otherlv_24= 'DWH_DB_ADDRESS:' ( (lv_dwh_addrss_25_0= RULE_STRING ) ) ) otherlv_26= ',' (otherlv_27= 'DWH_DB_OS:' ( (lv_dwh_db_os_28_0= ruleOs_name ) ) ) otherlv_29= ',' (otherlv_30= 'DWH_DB_AUTH:' ( (lv_dwh_db_auth_31_0= RULE_STRING ) ) ) otherlv_32= ',' (otherlv_33= 'ENVIRONMENT:' ( (lv_env_34_0= ruleEvironment_name ) ) ) otherlv_35= ',' (otherlv_36= 'ENVIRONMENT_DESC:' ( (lv_env_desc_37_0= RULE_STRING ) ) ) otherlv_38= ');' ) ;
    public final EObject ruleConfiguration() throws RecognitionException {
        EObject current = null;

        Token lv_name_0_0=null;
        Token otherlv_1=null;
        Token otherlv_2=null;
        Token otherlv_3=null;
        Token otherlv_5=null;
        Token otherlv_6=null;
        Token lv_etltv_7_0=null;
        Token otherlv_8=null;
        Token otherlv_9=null;
        Token lv_etl_server_address_10_0=null;
        Token otherlv_11=null;
        Token otherlv_12=null;
        Token otherlv_14=null;
        Token otherlv_15=null;
        Token lv_etl_auth_16_0=null;
        Token otherlv_17=null;
        Token otherlv_18=null;
        Token otherlv_20=null;
        Token otherlv_21=null;
        Token lv_dwh_db_v_22_0=null;
        Token otherlv_23=null;
        Token otherlv_24=null;
        Token lv_dwh_addrss_25_0=null;
        Token otherlv_26=null;
        Token otherlv_27=null;
        Token otherlv_29=null;
        Token otherlv_30=null;
        Token lv_dwh_db_auth_31_0=null;
        Token otherlv_32=null;
        Token otherlv_33=null;
        Token otherlv_35=null;
        Token otherlv_36=null;
        Token lv_env_desc_37_0=null;
        Token otherlv_38=null;
        EObject lv_etl_tool_name_4_0 = null;

        EObject lv_etl_server_os_13_0 = null;

        EObject lv_dwh_db_19_0 = null;

        EObject lv_dwh_db_os_28_0 = null;

        EObject lv_env_34_0 = null;


        	enterRule();

        try {
            // InternalEtlCl.g:590:2: ( ( ( (lv_name_0_0= RULE_ID ) ) otherlv_1= '.CREATE_CONFIGURATION' otherlv_2= '(' (otherlv_3= 'ETL_TOOL:' ( (lv_etl_tool_name_4_0= ruleEtl_tool_name ) ) ) otherlv_5= ',' (otherlv_6= 'ETL_TOOL_V:' ( (lv_etltv_7_0= RULE_STRING ) ) ) otherlv_8= ',' (otherlv_9= 'ETL_SERVER_ADDRESS:' ( (lv_etl_server_address_10_0= RULE_STRING ) ) ) otherlv_11= ',' (otherlv_12= 'ETL_SERVER_OS:' ( (lv_etl_server_os_13_0= ruleOs_name ) ) ) otherlv_14= ',' (otherlv_15= 'ETL_AUTHETIFICATION:' ( (lv_etl_auth_16_0= RULE_STRING ) ) ) otherlv_17= ',' (otherlv_18= 'DWH_DB:' ( (lv_dwh_db_19_0= ruleDb_type ) ) ) otherlv_20= ',' (otherlv_21= 'DWH_DB_V:' ( (lv_dwh_db_v_22_0= RULE_STRING ) ) ) otherlv_23= ',' (otherlv_24= 'DWH_DB_ADDRESS:' ( (lv_dwh_addrss_25_0= RULE_STRING ) ) ) otherlv_26= ',' (otherlv_27= 'DWH_DB_OS:' ( (lv_dwh_db_os_28_0= ruleOs_name ) ) ) otherlv_29= ',' (otherlv_30= 'DWH_DB_AUTH:' ( (lv_dwh_db_auth_31_0= RULE_STRING ) ) ) otherlv_32= ',' (otherlv_33= 'ENVIRONMENT:' ( (lv_env_34_0= ruleEvironment_name ) ) ) otherlv_35= ',' (otherlv_36= 'ENVIRONMENT_DESC:' ( (lv_env_desc_37_0= RULE_STRING ) ) ) otherlv_38= ');' ) )
            // InternalEtlCl.g:591:2: ( ( (lv_name_0_0= RULE_ID ) ) otherlv_1= '.CREATE_CONFIGURATION' otherlv_2= '(' (otherlv_3= 'ETL_TOOL:' ( (lv_etl_tool_name_4_0= ruleEtl_tool_name ) ) ) otherlv_5= ',' (otherlv_6= 'ETL_TOOL_V:' ( (lv_etltv_7_0= RULE_STRING ) ) ) otherlv_8= ',' (otherlv_9= 'ETL_SERVER_ADDRESS:' ( (lv_etl_server_address_10_0= RULE_STRING ) ) ) otherlv_11= ',' (otherlv_12= 'ETL_SERVER_OS:' ( (lv_etl_server_os_13_0= ruleOs_name ) ) ) otherlv_14= ',' (otherlv_15= 'ETL_AUTHETIFICATION:' ( (lv_etl_auth_16_0= RULE_STRING ) ) ) otherlv_17= ',' (otherlv_18= 'DWH_DB:' ( (lv_dwh_db_19_0= ruleDb_type ) ) ) otherlv_20= ',' (otherlv_21= 'DWH_DB_V:' ( (lv_dwh_db_v_22_0= RULE_STRING ) ) ) otherlv_23= ',' (otherlv_24= 'DWH_DB_ADDRESS:' ( (lv_dwh_addrss_25_0= RULE_STRING ) ) ) otherlv_26= ',' (otherlv_27= 'DWH_DB_OS:' ( (lv_dwh_db_os_28_0= ruleOs_name ) ) ) otherlv_29= ',' (otherlv_30= 'DWH_DB_AUTH:' ( (lv_dwh_db_auth_31_0= RULE_STRING ) ) ) otherlv_32= ',' (otherlv_33= 'ENVIRONMENT:' ( (lv_env_34_0= ruleEvironment_name ) ) ) otherlv_35= ',' (otherlv_36= 'ENVIRONMENT_DESC:' ( (lv_env_desc_37_0= RULE_STRING ) ) ) otherlv_38= ');' )
            {
            // InternalEtlCl.g:591:2: ( ( (lv_name_0_0= RULE_ID ) ) otherlv_1= '.CREATE_CONFIGURATION' otherlv_2= '(' (otherlv_3= 'ETL_TOOL:' ( (lv_etl_tool_name_4_0= ruleEtl_tool_name ) ) ) otherlv_5= ',' (otherlv_6= 'ETL_TOOL_V:' ( (lv_etltv_7_0= RULE_STRING ) ) ) otherlv_8= ',' (otherlv_9= 'ETL_SERVER_ADDRESS:' ( (lv_etl_server_address_10_0= RULE_STRING ) ) ) otherlv_11= ',' (otherlv_12= 'ETL_SERVER_OS:' ( (lv_etl_server_os_13_0= ruleOs_name ) ) ) otherlv_14= ',' (otherlv_15= 'ETL_AUTHETIFICATION:' ( (lv_etl_auth_16_0= RULE_STRING ) ) ) otherlv_17= ',' (otherlv_18= 'DWH_DB:' ( (lv_dwh_db_19_0= ruleDb_type ) ) ) otherlv_20= ',' (otherlv_21= 'DWH_DB_V:' ( (lv_dwh_db_v_22_0= RULE_STRING ) ) ) otherlv_23= ',' (otherlv_24= 'DWH_DB_ADDRESS:' ( (lv_dwh_addrss_25_0= RULE_STRING ) ) ) otherlv_26= ',' (otherlv_27= 'DWH_DB_OS:' ( (lv_dwh_db_os_28_0= ruleOs_name ) ) ) otherlv_29= ',' (otherlv_30= 'DWH_DB_AUTH:' ( (lv_dwh_db_auth_31_0= RULE_STRING ) ) ) otherlv_32= ',' (otherlv_33= 'ENVIRONMENT:' ( (lv_env_34_0= ruleEvironment_name ) ) ) otherlv_35= ',' (otherlv_36= 'ENVIRONMENT_DESC:' ( (lv_env_desc_37_0= RULE_STRING ) ) ) otherlv_38= ');' )
            // InternalEtlCl.g:592:3: ( (lv_name_0_0= RULE_ID ) ) otherlv_1= '.CREATE_CONFIGURATION' otherlv_2= '(' (otherlv_3= 'ETL_TOOL:' ( (lv_etl_tool_name_4_0= ruleEtl_tool_name ) ) ) otherlv_5= ',' (otherlv_6= 'ETL_TOOL_V:' ( (lv_etltv_7_0= RULE_STRING ) ) ) otherlv_8= ',' (otherlv_9= 'ETL_SERVER_ADDRESS:' ( (lv_etl_server_address_10_0= RULE_STRING ) ) ) otherlv_11= ',' (otherlv_12= 'ETL_SERVER_OS:' ( (lv_etl_server_os_13_0= ruleOs_name ) ) ) otherlv_14= ',' (otherlv_15= 'ETL_AUTHETIFICATION:' ( (lv_etl_auth_16_0= RULE_STRING ) ) ) otherlv_17= ',' (otherlv_18= 'DWH_DB:' ( (lv_dwh_db_19_0= ruleDb_type ) ) ) otherlv_20= ',' (otherlv_21= 'DWH_DB_V:' ( (lv_dwh_db_v_22_0= RULE_STRING ) ) ) otherlv_23= ',' (otherlv_24= 'DWH_DB_ADDRESS:' ( (lv_dwh_addrss_25_0= RULE_STRING ) ) ) otherlv_26= ',' (otherlv_27= 'DWH_DB_OS:' ( (lv_dwh_db_os_28_0= ruleOs_name ) ) ) otherlv_29= ',' (otherlv_30= 'DWH_DB_AUTH:' ( (lv_dwh_db_auth_31_0= RULE_STRING ) ) ) otherlv_32= ',' (otherlv_33= 'ENVIRONMENT:' ( (lv_env_34_0= ruleEvironment_name ) ) ) otherlv_35= ',' (otherlv_36= 'ENVIRONMENT_DESC:' ( (lv_env_desc_37_0= RULE_STRING ) ) ) otherlv_38= ');'
            {
            // InternalEtlCl.g:592:3: ( (lv_name_0_0= RULE_ID ) )
            // InternalEtlCl.g:593:4: (lv_name_0_0= RULE_ID )
            {
            // InternalEtlCl.g:593:4: (lv_name_0_0= RULE_ID )
            // InternalEtlCl.g:594:5: lv_name_0_0= RULE_ID
            {
            lv_name_0_0=(Token)match(input,RULE_ID,FOLLOW_4); 

            					newLeafNode(lv_name_0_0, grammarAccess.getConfigurationAccess().getNameIDTerminalRuleCall_0_0());
            				

            					if (current==null) {
            						current = createModelElement(grammarAccess.getConfigurationRule());
            					}
            					setWithLastConsumed(
            						current,
            						"name",
            						lv_name_0_0,
            						"org.eclipse.xtext.common.Terminals.ID");
            				

            }


            }

            otherlv_1=(Token)match(input,11,FOLLOW_5); 

            			newLeafNode(otherlv_1, grammarAccess.getConfigurationAccess().getCREATE_CONFIGURATIONKeyword_1());
            		
            otherlv_2=(Token)match(input,12,FOLLOW_6); 

            			newLeafNode(otherlv_2, grammarAccess.getConfigurationAccess().getLeftParenthesisKeyword_2());
            		
            // InternalEtlCl.g:618:3: (otherlv_3= 'ETL_TOOL:' ( (lv_etl_tool_name_4_0= ruleEtl_tool_name ) ) )
            // InternalEtlCl.g:619:4: otherlv_3= 'ETL_TOOL:' ( (lv_etl_tool_name_4_0= ruleEtl_tool_name ) )
            {
            otherlv_3=(Token)match(input,13,FOLLOW_7); 

            				newLeafNode(otherlv_3, grammarAccess.getConfigurationAccess().getETL_TOOLKeyword_3_0());
            			
            // InternalEtlCl.g:623:4: ( (lv_etl_tool_name_4_0= ruleEtl_tool_name ) )
            // InternalEtlCl.g:624:5: (lv_etl_tool_name_4_0= ruleEtl_tool_name )
            {
            // InternalEtlCl.g:624:5: (lv_etl_tool_name_4_0= ruleEtl_tool_name )
            // InternalEtlCl.g:625:6: lv_etl_tool_name_4_0= ruleEtl_tool_name
            {

            						newCompositeNode(grammarAccess.getConfigurationAccess().getEtl_tool_nameEtl_tool_nameParserRuleCall_3_1_0());
            					
            pushFollow(FOLLOW_8);
            lv_etl_tool_name_4_0=ruleEtl_tool_name();

            state._fsp--;


            						if (current==null) {
            							current = createModelElementForParent(grammarAccess.getConfigurationRule());
            						}
            						set(
            							current,
            							"etl_tool_name",
            							lv_etl_tool_name_4_0,
            							"org.xtext.example.etlcl.EtlCl.Etl_tool_name");
            						afterParserOrEnumRuleCall();
            					

            }


            }


            }

            otherlv_5=(Token)match(input,14,FOLLOW_9); 

            			newLeafNode(otherlv_5, grammarAccess.getConfigurationAccess().getCommaKeyword_4());
            		
            // InternalEtlCl.g:647:3: (otherlv_6= 'ETL_TOOL_V:' ( (lv_etltv_7_0= RULE_STRING ) ) )
            // InternalEtlCl.g:648:4: otherlv_6= 'ETL_TOOL_V:' ( (lv_etltv_7_0= RULE_STRING ) )
            {
            otherlv_6=(Token)match(input,15,FOLLOW_10); 

            				newLeafNode(otherlv_6, grammarAccess.getConfigurationAccess().getETL_TOOL_VKeyword_5_0());
            			
            // InternalEtlCl.g:652:4: ( (lv_etltv_7_0= RULE_STRING ) )
            // InternalEtlCl.g:653:5: (lv_etltv_7_0= RULE_STRING )
            {
            // InternalEtlCl.g:653:5: (lv_etltv_7_0= RULE_STRING )
            // InternalEtlCl.g:654:6: lv_etltv_7_0= RULE_STRING
            {
            lv_etltv_7_0=(Token)match(input,RULE_STRING,FOLLOW_8); 

            						newLeafNode(lv_etltv_7_0, grammarAccess.getConfigurationAccess().getEtltvSTRINGTerminalRuleCall_5_1_0());
            					

            						if (current==null) {
            							current = createModelElement(grammarAccess.getConfigurationRule());
            						}
            						setWithLastConsumed(
            							current,
            							"etltv",
            							lv_etltv_7_0,
            							"org.eclipse.xtext.common.Terminals.STRING");
            					

            }


            }


            }

            otherlv_8=(Token)match(input,14,FOLLOW_11); 

            			newLeafNode(otherlv_8, grammarAccess.getConfigurationAccess().getCommaKeyword_6());
            		
            // InternalEtlCl.g:675:3: (otherlv_9= 'ETL_SERVER_ADDRESS:' ( (lv_etl_server_address_10_0= RULE_STRING ) ) )
            // InternalEtlCl.g:676:4: otherlv_9= 'ETL_SERVER_ADDRESS:' ( (lv_etl_server_address_10_0= RULE_STRING ) )
            {
            otherlv_9=(Token)match(input,16,FOLLOW_10); 

            				newLeafNode(otherlv_9, grammarAccess.getConfigurationAccess().getETL_SERVER_ADDRESSKeyword_7_0());
            			
            // InternalEtlCl.g:680:4: ( (lv_etl_server_address_10_0= RULE_STRING ) )
            // InternalEtlCl.g:681:5: (lv_etl_server_address_10_0= RULE_STRING )
            {
            // InternalEtlCl.g:681:5: (lv_etl_server_address_10_0= RULE_STRING )
            // InternalEtlCl.g:682:6: lv_etl_server_address_10_0= RULE_STRING
            {
            lv_etl_server_address_10_0=(Token)match(input,RULE_STRING,FOLLOW_8); 

            						newLeafNode(lv_etl_server_address_10_0, grammarAccess.getConfigurationAccess().getEtl_server_addressSTRINGTerminalRuleCall_7_1_0());
            					

            						if (current==null) {
            							current = createModelElement(grammarAccess.getConfigurationRule());
            						}
            						setWithLastConsumed(
            							current,
            							"etl_server_address",
            							lv_etl_server_address_10_0,
            							"org.eclipse.xtext.common.Terminals.STRING");
            					

            }


            }


            }

            otherlv_11=(Token)match(input,14,FOLLOW_12); 

            			newLeafNode(otherlv_11, grammarAccess.getConfigurationAccess().getCommaKeyword_8());
            		
            // InternalEtlCl.g:703:3: (otherlv_12= 'ETL_SERVER_OS:' ( (lv_etl_server_os_13_0= ruleOs_name ) ) )
            // InternalEtlCl.g:704:4: otherlv_12= 'ETL_SERVER_OS:' ( (lv_etl_server_os_13_0= ruleOs_name ) )
            {
            otherlv_12=(Token)match(input,17,FOLLOW_7); 

            				newLeafNode(otherlv_12, grammarAccess.getConfigurationAccess().getETL_SERVER_OSKeyword_9_0());
            			
            // InternalEtlCl.g:708:4: ( (lv_etl_server_os_13_0= ruleOs_name ) )
            // InternalEtlCl.g:709:5: (lv_etl_server_os_13_0= ruleOs_name )
            {
            // InternalEtlCl.g:709:5: (lv_etl_server_os_13_0= ruleOs_name )
            // InternalEtlCl.g:710:6: lv_etl_server_os_13_0= ruleOs_name
            {

            						newCompositeNode(grammarAccess.getConfigurationAccess().getEtl_server_osOs_nameParserRuleCall_9_1_0());
            					
            pushFollow(FOLLOW_8);
            lv_etl_server_os_13_0=ruleOs_name();

            state._fsp--;


            						if (current==null) {
            							current = createModelElementForParent(grammarAccess.getConfigurationRule());
            						}
            						set(
            							current,
            							"etl_server_os",
            							lv_etl_server_os_13_0,
            							"org.xtext.example.etlcl.EtlCl.Os_name");
            						afterParserOrEnumRuleCall();
            					

            }


            }


            }

            otherlv_14=(Token)match(input,14,FOLLOW_13); 

            			newLeafNode(otherlv_14, grammarAccess.getConfigurationAccess().getCommaKeyword_10());
            		
            // InternalEtlCl.g:732:3: (otherlv_15= 'ETL_AUTHETIFICATION:' ( (lv_etl_auth_16_0= RULE_STRING ) ) )
            // InternalEtlCl.g:733:4: otherlv_15= 'ETL_AUTHETIFICATION:' ( (lv_etl_auth_16_0= RULE_STRING ) )
            {
            otherlv_15=(Token)match(input,18,FOLLOW_10); 

            				newLeafNode(otherlv_15, grammarAccess.getConfigurationAccess().getETL_AUTHETIFICATIONKeyword_11_0());
            			
            // InternalEtlCl.g:737:4: ( (lv_etl_auth_16_0= RULE_STRING ) )
            // InternalEtlCl.g:738:5: (lv_etl_auth_16_0= RULE_STRING )
            {
            // InternalEtlCl.g:738:5: (lv_etl_auth_16_0= RULE_STRING )
            // InternalEtlCl.g:739:6: lv_etl_auth_16_0= RULE_STRING
            {
            lv_etl_auth_16_0=(Token)match(input,RULE_STRING,FOLLOW_8); 

            						newLeafNode(lv_etl_auth_16_0, grammarAccess.getConfigurationAccess().getEtl_authSTRINGTerminalRuleCall_11_1_0());
            					

            						if (current==null) {
            							current = createModelElement(grammarAccess.getConfigurationRule());
            						}
            						setWithLastConsumed(
            							current,
            							"etl_auth",
            							lv_etl_auth_16_0,
            							"org.eclipse.xtext.common.Terminals.STRING");
            					

            }


            }


            }

            otherlv_17=(Token)match(input,14,FOLLOW_14); 

            			newLeafNode(otherlv_17, grammarAccess.getConfigurationAccess().getCommaKeyword_12());
            		
            // InternalEtlCl.g:760:3: (otherlv_18= 'DWH_DB:' ( (lv_dwh_db_19_0= ruleDb_type ) ) )
            // InternalEtlCl.g:761:4: otherlv_18= 'DWH_DB:' ( (lv_dwh_db_19_0= ruleDb_type ) )
            {
            otherlv_18=(Token)match(input,19,FOLLOW_7); 

            				newLeafNode(otherlv_18, grammarAccess.getConfigurationAccess().getDWH_DBKeyword_13_0());
            			
            // InternalEtlCl.g:765:4: ( (lv_dwh_db_19_0= ruleDb_type ) )
            // InternalEtlCl.g:766:5: (lv_dwh_db_19_0= ruleDb_type )
            {
            // InternalEtlCl.g:766:5: (lv_dwh_db_19_0= ruleDb_type )
            // InternalEtlCl.g:767:6: lv_dwh_db_19_0= ruleDb_type
            {

            						newCompositeNode(grammarAccess.getConfigurationAccess().getDwh_dbDb_typeParserRuleCall_13_1_0());
            					
            pushFollow(FOLLOW_8);
            lv_dwh_db_19_0=ruleDb_type();

            state._fsp--;


            						if (current==null) {
            							current = createModelElementForParent(grammarAccess.getConfigurationRule());
            						}
            						set(
            							current,
            							"dwh_db",
            							lv_dwh_db_19_0,
            							"org.xtext.example.etlcl.EtlCl.Db_type");
            						afterParserOrEnumRuleCall();
            					

            }


            }


            }

            otherlv_20=(Token)match(input,14,FOLLOW_15); 

            			newLeafNode(otherlv_20, grammarAccess.getConfigurationAccess().getCommaKeyword_14());
            		
            // InternalEtlCl.g:789:3: (otherlv_21= 'DWH_DB_V:' ( (lv_dwh_db_v_22_0= RULE_STRING ) ) )
            // InternalEtlCl.g:790:4: otherlv_21= 'DWH_DB_V:' ( (lv_dwh_db_v_22_0= RULE_STRING ) )
            {
            otherlv_21=(Token)match(input,20,FOLLOW_10); 

            				newLeafNode(otherlv_21, grammarAccess.getConfigurationAccess().getDWH_DB_VKeyword_15_0());
            			
            // InternalEtlCl.g:794:4: ( (lv_dwh_db_v_22_0= RULE_STRING ) )
            // InternalEtlCl.g:795:5: (lv_dwh_db_v_22_0= RULE_STRING )
            {
            // InternalEtlCl.g:795:5: (lv_dwh_db_v_22_0= RULE_STRING )
            // InternalEtlCl.g:796:6: lv_dwh_db_v_22_0= RULE_STRING
            {
            lv_dwh_db_v_22_0=(Token)match(input,RULE_STRING,FOLLOW_8); 

            						newLeafNode(lv_dwh_db_v_22_0, grammarAccess.getConfigurationAccess().getDwh_db_vSTRINGTerminalRuleCall_15_1_0());
            					

            						if (current==null) {
            							current = createModelElement(grammarAccess.getConfigurationRule());
            						}
            						setWithLastConsumed(
            							current,
            							"dwh_db_v",
            							lv_dwh_db_v_22_0,
            							"org.eclipse.xtext.common.Terminals.STRING");
            					

            }


            }


            }

            otherlv_23=(Token)match(input,14,FOLLOW_16); 

            			newLeafNode(otherlv_23, grammarAccess.getConfigurationAccess().getCommaKeyword_16());
            		
            // InternalEtlCl.g:817:3: (otherlv_24= 'DWH_DB_ADDRESS:' ( (lv_dwh_addrss_25_0= RULE_STRING ) ) )
            // InternalEtlCl.g:818:4: otherlv_24= 'DWH_DB_ADDRESS:' ( (lv_dwh_addrss_25_0= RULE_STRING ) )
            {
            otherlv_24=(Token)match(input,21,FOLLOW_10); 

            				newLeafNode(otherlv_24, grammarAccess.getConfigurationAccess().getDWH_DB_ADDRESSKeyword_17_0());
            			
            // InternalEtlCl.g:822:4: ( (lv_dwh_addrss_25_0= RULE_STRING ) )
            // InternalEtlCl.g:823:5: (lv_dwh_addrss_25_0= RULE_STRING )
            {
            // InternalEtlCl.g:823:5: (lv_dwh_addrss_25_0= RULE_STRING )
            // InternalEtlCl.g:824:6: lv_dwh_addrss_25_0= RULE_STRING
            {
            lv_dwh_addrss_25_0=(Token)match(input,RULE_STRING,FOLLOW_8); 

            						newLeafNode(lv_dwh_addrss_25_0, grammarAccess.getConfigurationAccess().getDwh_addrssSTRINGTerminalRuleCall_17_1_0());
            					

            						if (current==null) {
            							current = createModelElement(grammarAccess.getConfigurationRule());
            						}
            						setWithLastConsumed(
            							current,
            							"dwh_addrss",
            							lv_dwh_addrss_25_0,
            							"org.eclipse.xtext.common.Terminals.STRING");
            					

            }


            }


            }

            otherlv_26=(Token)match(input,14,FOLLOW_17); 

            			newLeafNode(otherlv_26, grammarAccess.getConfigurationAccess().getCommaKeyword_18());
            		
            // InternalEtlCl.g:845:3: (otherlv_27= 'DWH_DB_OS:' ( (lv_dwh_db_os_28_0= ruleOs_name ) ) )
            // InternalEtlCl.g:846:4: otherlv_27= 'DWH_DB_OS:' ( (lv_dwh_db_os_28_0= ruleOs_name ) )
            {
            otherlv_27=(Token)match(input,22,FOLLOW_7); 

            				newLeafNode(otherlv_27, grammarAccess.getConfigurationAccess().getDWH_DB_OSKeyword_19_0());
            			
            // InternalEtlCl.g:850:4: ( (lv_dwh_db_os_28_0= ruleOs_name ) )
            // InternalEtlCl.g:851:5: (lv_dwh_db_os_28_0= ruleOs_name )
            {
            // InternalEtlCl.g:851:5: (lv_dwh_db_os_28_0= ruleOs_name )
            // InternalEtlCl.g:852:6: lv_dwh_db_os_28_0= ruleOs_name
            {

            						newCompositeNode(grammarAccess.getConfigurationAccess().getDwh_db_osOs_nameParserRuleCall_19_1_0());
            					
            pushFollow(FOLLOW_8);
            lv_dwh_db_os_28_0=ruleOs_name();

            state._fsp--;


            						if (current==null) {
            							current = createModelElementForParent(grammarAccess.getConfigurationRule());
            						}
            						set(
            							current,
            							"dwh_db_os",
            							lv_dwh_db_os_28_0,
            							"org.xtext.example.etlcl.EtlCl.Os_name");
            						afterParserOrEnumRuleCall();
            					

            }


            }


            }

            otherlv_29=(Token)match(input,14,FOLLOW_18); 

            			newLeafNode(otherlv_29, grammarAccess.getConfigurationAccess().getCommaKeyword_20());
            		
            // InternalEtlCl.g:874:3: (otherlv_30= 'DWH_DB_AUTH:' ( (lv_dwh_db_auth_31_0= RULE_STRING ) ) )
            // InternalEtlCl.g:875:4: otherlv_30= 'DWH_DB_AUTH:' ( (lv_dwh_db_auth_31_0= RULE_STRING ) )
            {
            otherlv_30=(Token)match(input,23,FOLLOW_10); 

            				newLeafNode(otherlv_30, grammarAccess.getConfigurationAccess().getDWH_DB_AUTHKeyword_21_0());
            			
            // InternalEtlCl.g:879:4: ( (lv_dwh_db_auth_31_0= RULE_STRING ) )
            // InternalEtlCl.g:880:5: (lv_dwh_db_auth_31_0= RULE_STRING )
            {
            // InternalEtlCl.g:880:5: (lv_dwh_db_auth_31_0= RULE_STRING )
            // InternalEtlCl.g:881:6: lv_dwh_db_auth_31_0= RULE_STRING
            {
            lv_dwh_db_auth_31_0=(Token)match(input,RULE_STRING,FOLLOW_8); 

            						newLeafNode(lv_dwh_db_auth_31_0, grammarAccess.getConfigurationAccess().getDwh_db_authSTRINGTerminalRuleCall_21_1_0());
            					

            						if (current==null) {
            							current = createModelElement(grammarAccess.getConfigurationRule());
            						}
            						setWithLastConsumed(
            							current,
            							"dwh_db_auth",
            							lv_dwh_db_auth_31_0,
            							"org.eclipse.xtext.common.Terminals.STRING");
            					

            }


            }


            }

            otherlv_32=(Token)match(input,14,FOLLOW_19); 

            			newLeafNode(otherlv_32, grammarAccess.getConfigurationAccess().getCommaKeyword_22());
            		
            // InternalEtlCl.g:902:3: (otherlv_33= 'ENVIRONMENT:' ( (lv_env_34_0= ruleEvironment_name ) ) )
            // InternalEtlCl.g:903:4: otherlv_33= 'ENVIRONMENT:' ( (lv_env_34_0= ruleEvironment_name ) )
            {
            otherlv_33=(Token)match(input,24,FOLLOW_10); 

            				newLeafNode(otherlv_33, grammarAccess.getConfigurationAccess().getENVIRONMENTKeyword_23_0());
            			
            // InternalEtlCl.g:907:4: ( (lv_env_34_0= ruleEvironment_name ) )
            // InternalEtlCl.g:908:5: (lv_env_34_0= ruleEvironment_name )
            {
            // InternalEtlCl.g:908:5: (lv_env_34_0= ruleEvironment_name )
            // InternalEtlCl.g:909:6: lv_env_34_0= ruleEvironment_name
            {

            						newCompositeNode(grammarAccess.getConfigurationAccess().getEnvEvironment_nameParserRuleCall_23_1_0());
            					
            pushFollow(FOLLOW_8);
            lv_env_34_0=ruleEvironment_name();

            state._fsp--;


            						if (current==null) {
            							current = createModelElementForParent(grammarAccess.getConfigurationRule());
            						}
            						set(
            							current,
            							"env",
            							lv_env_34_0,
            							"org.xtext.example.etlcl.EtlCl.Evironment_name");
            						afterParserOrEnumRuleCall();
            					

            }


            }


            }

            otherlv_35=(Token)match(input,14,FOLLOW_20); 

            			newLeafNode(otherlv_35, grammarAccess.getConfigurationAccess().getCommaKeyword_24());
            		
            // InternalEtlCl.g:931:3: (otherlv_36= 'ENVIRONMENT_DESC:' ( (lv_env_desc_37_0= RULE_STRING ) ) )
            // InternalEtlCl.g:932:4: otherlv_36= 'ENVIRONMENT_DESC:' ( (lv_env_desc_37_0= RULE_STRING ) )
            {
            otherlv_36=(Token)match(input,25,FOLLOW_10); 

            				newLeafNode(otherlv_36, grammarAccess.getConfigurationAccess().getENVIRONMENT_DESCKeyword_25_0());
            			
            // InternalEtlCl.g:936:4: ( (lv_env_desc_37_0= RULE_STRING ) )
            // InternalEtlCl.g:937:5: (lv_env_desc_37_0= RULE_STRING )
            {
            // InternalEtlCl.g:937:5: (lv_env_desc_37_0= RULE_STRING )
            // InternalEtlCl.g:938:6: lv_env_desc_37_0= RULE_STRING
            {
            lv_env_desc_37_0=(Token)match(input,RULE_STRING,FOLLOW_21); 

            						newLeafNode(lv_env_desc_37_0, grammarAccess.getConfigurationAccess().getEnv_descSTRINGTerminalRuleCall_25_1_0());
            					

            						if (current==null) {
            							current = createModelElement(grammarAccess.getConfigurationRule());
            						}
            						setWithLastConsumed(
            							current,
            							"env_desc",
            							lv_env_desc_37_0,
            							"org.eclipse.xtext.common.Terminals.STRING");
            					

            }


            }


            }

            otherlv_38=(Token)match(input,26,FOLLOW_2); 

            			newLeafNode(otherlv_38, grammarAccess.getConfigurationAccess().getRightParenthesisSemicolonKeyword_26());
            		

            }


            }


            	leaveRule();

        }

            catch (RecognitionException re) {
                recover(input,re);
                appendSkippedTokens();
            }
        finally {
        }
        return current;
    }
    // $ANTLR end "ruleConfiguration"


    // $ANTLR start "entryRuleRun_configuration"
    // InternalEtlCl.g:963:1: entryRuleRun_configuration returns [EObject current=null] : iv_ruleRun_configuration= ruleRun_configuration EOF ;
    public final EObject entryRuleRun_configuration() throws RecognitionException {
        EObject current = null;

        EObject iv_ruleRun_configuration = null;


        try {
            // InternalEtlCl.g:963:58: (iv_ruleRun_configuration= ruleRun_configuration EOF )
            // InternalEtlCl.g:964:2: iv_ruleRun_configuration= ruleRun_configuration EOF
            {
             newCompositeNode(grammarAccess.getRun_configurationRule()); 
            pushFollow(FOLLOW_1);
            iv_ruleRun_configuration=ruleRun_configuration();

            state._fsp--;

             current =iv_ruleRun_configuration; 
            match(input,EOF,FOLLOW_2); 

            }

        }

            catch (RecognitionException re) {
                recover(input,re);
                appendSkippedTokens();
            }
        finally {
        }
        return current;
    }
    // $ANTLR end "entryRuleRun_configuration"


    // $ANTLR start "ruleRun_configuration"
    // InternalEtlCl.g:970:1: ruleRun_configuration returns [EObject current=null] : ( ( (otherlv_0= RULE_ID ) ) ( (lv_config_1_0= '.RUN_CONFIGURATION();' ) ) ) ;
    public final EObject ruleRun_configuration() throws RecognitionException {
        EObject current = null;

        Token otherlv_0=null;
        Token lv_config_1_0=null;


        	enterRule();

        try {
            // InternalEtlCl.g:976:2: ( ( ( (otherlv_0= RULE_ID ) ) ( (lv_config_1_0= '.RUN_CONFIGURATION();' ) ) ) )
            // InternalEtlCl.g:977:2: ( ( (otherlv_0= RULE_ID ) ) ( (lv_config_1_0= '.RUN_CONFIGURATION();' ) ) )
            {
            // InternalEtlCl.g:977:2: ( ( (otherlv_0= RULE_ID ) ) ( (lv_config_1_0= '.RUN_CONFIGURATION();' ) ) )
            // InternalEtlCl.g:978:3: ( (otherlv_0= RULE_ID ) ) ( (lv_config_1_0= '.RUN_CONFIGURATION();' ) )
            {
            // InternalEtlCl.g:978:3: ( (otherlv_0= RULE_ID ) )
            // InternalEtlCl.g:979:4: (otherlv_0= RULE_ID )
            {
            // InternalEtlCl.g:979:4: (otherlv_0= RULE_ID )
            // InternalEtlCl.g:980:5: otherlv_0= RULE_ID
            {

            					if (current==null) {
            						current = createModelElement(grammarAccess.getRun_configurationRule());
            					}
            				
            otherlv_0=(Token)match(input,RULE_ID,FOLLOW_22); 

            					newLeafNode(otherlv_0, grammarAccess.getRun_configurationAccess().getConfigurationConfigurationCrossReference_0_0());
            				

            }


            }

            // InternalEtlCl.g:991:3: ( (lv_config_1_0= '.RUN_CONFIGURATION();' ) )
            // InternalEtlCl.g:992:4: (lv_config_1_0= '.RUN_CONFIGURATION();' )
            {
            // InternalEtlCl.g:992:4: (lv_config_1_0= '.RUN_CONFIGURATION();' )
            // InternalEtlCl.g:993:5: lv_config_1_0= '.RUN_CONFIGURATION();'
            {
            lv_config_1_0=(Token)match(input,27,FOLLOW_2); 

            					newLeafNode(lv_config_1_0, grammarAccess.getRun_configurationAccess().getConfigRUN_CONFIGURATIONKeyword_1_0());
            				

            					if (current==null) {
            						current = createModelElement(grammarAccess.getRun_configurationRule());
            					}
            					setWithLastConsumed(current, "config", true, ".RUN_CONFIGURATION();");
            				

            }


            }


            }


            }


            	leaveRule();

        }

            catch (RecognitionException re) {
                recover(input,re);
                appendSkippedTokens();
            }
        finally {
        }
        return current;
    }
    // $ANTLR end "ruleRun_configuration"


    // $ANTLR start "entryRuleEvironment_name"
    // InternalEtlCl.g:1009:1: entryRuleEvironment_name returns [EObject current=null] : iv_ruleEvironment_name= ruleEvironment_name EOF ;
    public final EObject entryRuleEvironment_name() throws RecognitionException {
        EObject current = null;

        EObject iv_ruleEvironment_name = null;


        try {
            // InternalEtlCl.g:1009:56: (iv_ruleEvironment_name= ruleEvironment_name EOF )
            // InternalEtlCl.g:1010:2: iv_ruleEvironment_name= ruleEvironment_name EOF
            {
             newCompositeNode(grammarAccess.getEvironment_nameRule()); 
            pushFollow(FOLLOW_1);
            iv_ruleEvironment_name=ruleEvironment_name();

            state._fsp--;

             current =iv_ruleEvironment_name; 
            match(input,EOF,FOLLOW_2); 

            }

        }

            catch (RecognitionException re) {
                recover(input,re);
                appendSkippedTokens();
            }
        finally {
        }
        return current;
    }
    // $ANTLR end "entryRuleEvironment_name"


    // $ANTLR start "ruleEvironment_name"
    // InternalEtlCl.g:1016:1: ruleEvironment_name returns [EObject current=null] : ( (lv_name_0_0= RULE_STRING ) ) ;
    public final EObject ruleEvironment_name() throws RecognitionException {
        EObject current = null;

        Token lv_name_0_0=null;


        	enterRule();

        try {
            // InternalEtlCl.g:1022:2: ( ( (lv_name_0_0= RULE_STRING ) ) )
            // InternalEtlCl.g:1023:2: ( (lv_name_0_0= RULE_STRING ) )
            {
            // InternalEtlCl.g:1023:2: ( (lv_name_0_0= RULE_STRING ) )
            // InternalEtlCl.g:1024:3: (lv_name_0_0= RULE_STRING )
            {
            // InternalEtlCl.g:1024:3: (lv_name_0_0= RULE_STRING )
            // InternalEtlCl.g:1025:4: lv_name_0_0= RULE_STRING
            {
            lv_name_0_0=(Token)match(input,RULE_STRING,FOLLOW_2); 

            				newLeafNode(lv_name_0_0, grammarAccess.getEvironment_nameAccess().getNameSTRINGTerminalRuleCall_0());
            			

            				if (current==null) {
            					current = createModelElement(grammarAccess.getEvironment_nameRule());
            				}
            				setWithLastConsumed(
            					current,
            					"name",
            					lv_name_0_0,
            					"org.eclipse.xtext.common.Terminals.STRING");
            			

            }


            }


            }


            	leaveRule();

        }

            catch (RecognitionException re) {
                recover(input,re);
                appendSkippedTokens();
            }
        finally {
        }
        return current;
    }
    // $ANTLR end "ruleEvironment_name"


    // $ANTLR start "entryRuleOs_name"
    // InternalEtlCl.g:1044:1: entryRuleOs_name returns [EObject current=null] : iv_ruleOs_name= ruleOs_name EOF ;
    public final EObject entryRuleOs_name() throws RecognitionException {
        EObject current = null;

        EObject iv_ruleOs_name = null;


        try {
            // InternalEtlCl.g:1044:48: (iv_ruleOs_name= ruleOs_name EOF )
            // InternalEtlCl.g:1045:2: iv_ruleOs_name= ruleOs_name EOF
            {
             newCompositeNode(grammarAccess.getOs_nameRule()); 
            pushFollow(FOLLOW_1);
            iv_ruleOs_name=ruleOs_name();

            state._fsp--;

             current =iv_ruleOs_name; 
            match(input,EOF,FOLLOW_2); 

            }

        }

            catch (RecognitionException re) {
                recover(input,re);
                appendSkippedTokens();
            }
        finally {
        }
        return current;
    }
    // $ANTLR end "entryRuleOs_name"


    // $ANTLR start "ruleOs_name"
    // InternalEtlCl.g:1051:1: ruleOs_name returns [EObject current=null] : ( (lv_name_0_0= RULE_ID ) ) ;
    public final EObject ruleOs_name() throws RecognitionException {
        EObject current = null;

        Token lv_name_0_0=null;


        	enterRule();

        try {
            // InternalEtlCl.g:1057:2: ( ( (lv_name_0_0= RULE_ID ) ) )
            // InternalEtlCl.g:1058:2: ( (lv_name_0_0= RULE_ID ) )
            {
            // InternalEtlCl.g:1058:2: ( (lv_name_0_0= RULE_ID ) )
            // InternalEtlCl.g:1059:3: (lv_name_0_0= RULE_ID )
            {
            // InternalEtlCl.g:1059:3: (lv_name_0_0= RULE_ID )
            // InternalEtlCl.g:1060:4: lv_name_0_0= RULE_ID
            {
            lv_name_0_0=(Token)match(input,RULE_ID,FOLLOW_2); 

            				newLeafNode(lv_name_0_0, grammarAccess.getOs_nameAccess().getNameIDTerminalRuleCall_0());
            			

            				if (current==null) {
            					current = createModelElement(grammarAccess.getOs_nameRule());
            				}
            				setWithLastConsumed(
            					current,
            					"name",
            					lv_name_0_0,
            					"org.eclipse.xtext.common.Terminals.ID");
            			

            }


            }


            }


            	leaveRule();

        }

            catch (RecognitionException re) {
                recover(input,re);
                appendSkippedTokens();
            }
        finally {
        }
        return current;
    }
    // $ANTLR end "ruleOs_name"


    // $ANTLR start "entryRuleCreate_domain"
    // InternalEtlCl.g:1079:1: entryRuleCreate_domain returns [EObject current=null] : iv_ruleCreate_domain= ruleCreate_domain EOF ;
    public final EObject entryRuleCreate_domain() throws RecognitionException {
        EObject current = null;

        EObject iv_ruleCreate_domain = null;


        try {
            // InternalEtlCl.g:1079:54: (iv_ruleCreate_domain= ruleCreate_domain EOF )
            // InternalEtlCl.g:1080:2: iv_ruleCreate_domain= ruleCreate_domain EOF
            {
             newCompositeNode(grammarAccess.getCreate_domainRule()); 
            pushFollow(FOLLOW_1);
            iv_ruleCreate_domain=ruleCreate_domain();

            state._fsp--;

             current =iv_ruleCreate_domain; 
            match(input,EOF,FOLLOW_2); 

            }

        }

            catch (RecognitionException re) {
                recover(input,re);
                appendSkippedTokens();
            }
        finally {
        }
        return current;
    }
    // $ANTLR end "entryRuleCreate_domain"


    // $ANTLR start "ruleCreate_domain"
    // InternalEtlCl.g:1086:1: ruleCreate_domain returns [EObject current=null] : ( ( (lv_name_0_0= RULE_ID ) ) otherlv_1= '.CREATE_DOMAIN' otherlv_2= '(' (otherlv_3= 'DOMAIN_DESCRIPTION:' ( (lv_desc_4_0= RULE_STRING ) ) )? otherlv_5= ');' ) ;
    public final EObject ruleCreate_domain() throws RecognitionException {
        EObject current = null;

        Token lv_name_0_0=null;
        Token otherlv_1=null;
        Token otherlv_2=null;
        Token otherlv_3=null;
        Token lv_desc_4_0=null;
        Token otherlv_5=null;


        	enterRule();

        try {
            // InternalEtlCl.g:1092:2: ( ( ( (lv_name_0_0= RULE_ID ) ) otherlv_1= '.CREATE_DOMAIN' otherlv_2= '(' (otherlv_3= 'DOMAIN_DESCRIPTION:' ( (lv_desc_4_0= RULE_STRING ) ) )? otherlv_5= ');' ) )
            // InternalEtlCl.g:1093:2: ( ( (lv_name_0_0= RULE_ID ) ) otherlv_1= '.CREATE_DOMAIN' otherlv_2= '(' (otherlv_3= 'DOMAIN_DESCRIPTION:' ( (lv_desc_4_0= RULE_STRING ) ) )? otherlv_5= ');' )
            {
            // InternalEtlCl.g:1093:2: ( ( (lv_name_0_0= RULE_ID ) ) otherlv_1= '.CREATE_DOMAIN' otherlv_2= '(' (otherlv_3= 'DOMAIN_DESCRIPTION:' ( (lv_desc_4_0= RULE_STRING ) ) )? otherlv_5= ');' )
            // InternalEtlCl.g:1094:3: ( (lv_name_0_0= RULE_ID ) ) otherlv_1= '.CREATE_DOMAIN' otherlv_2= '(' (otherlv_3= 'DOMAIN_DESCRIPTION:' ( (lv_desc_4_0= RULE_STRING ) ) )? otherlv_5= ');'
            {
            // InternalEtlCl.g:1094:3: ( (lv_name_0_0= RULE_ID ) )
            // InternalEtlCl.g:1095:4: (lv_name_0_0= RULE_ID )
            {
            // InternalEtlCl.g:1095:4: (lv_name_0_0= RULE_ID )
            // InternalEtlCl.g:1096:5: lv_name_0_0= RULE_ID
            {
            lv_name_0_0=(Token)match(input,RULE_ID,FOLLOW_23); 

            					newLeafNode(lv_name_0_0, grammarAccess.getCreate_domainAccess().getNameIDTerminalRuleCall_0_0());
            				

            					if (current==null) {
            						current = createModelElement(grammarAccess.getCreate_domainRule());
            					}
            					setWithLastConsumed(
            						current,
            						"name",
            						lv_name_0_0,
            						"org.eclipse.xtext.common.Terminals.ID");
            				

            }


            }

            otherlv_1=(Token)match(input,28,FOLLOW_5); 

            			newLeafNode(otherlv_1, grammarAccess.getCreate_domainAccess().getCREATE_DOMAINKeyword_1());
            		
            otherlv_2=(Token)match(input,12,FOLLOW_24); 

            			newLeafNode(otherlv_2, grammarAccess.getCreate_domainAccess().getLeftParenthesisKeyword_2());
            		
            // InternalEtlCl.g:1120:3: (otherlv_3= 'DOMAIN_DESCRIPTION:' ( (lv_desc_4_0= RULE_STRING ) ) )?
            int alt3=2;
            int LA3_0 = input.LA(1);

            if ( (LA3_0==29) ) {
                alt3=1;
            }
            switch (alt3) {
                case 1 :
                    // InternalEtlCl.g:1121:4: otherlv_3= 'DOMAIN_DESCRIPTION:' ( (lv_desc_4_0= RULE_STRING ) )
                    {
                    otherlv_3=(Token)match(input,29,FOLLOW_10); 

                    				newLeafNode(otherlv_3, grammarAccess.getCreate_domainAccess().getDOMAIN_DESCRIPTIONKeyword_3_0());
                    			
                    // InternalEtlCl.g:1125:4: ( (lv_desc_4_0= RULE_STRING ) )
                    // InternalEtlCl.g:1126:5: (lv_desc_4_0= RULE_STRING )
                    {
                    // InternalEtlCl.g:1126:5: (lv_desc_4_0= RULE_STRING )
                    // InternalEtlCl.g:1127:6: lv_desc_4_0= RULE_STRING
                    {
                    lv_desc_4_0=(Token)match(input,RULE_STRING,FOLLOW_21); 

                    						newLeafNode(lv_desc_4_0, grammarAccess.getCreate_domainAccess().getDescSTRINGTerminalRuleCall_3_1_0());
                    					

                    						if (current==null) {
                    							current = createModelElement(grammarAccess.getCreate_domainRule());
                    						}
                    						setWithLastConsumed(
                    							current,
                    							"desc",
                    							lv_desc_4_0,
                    							"org.eclipse.xtext.common.Terminals.STRING");
                    					

                    }


                    }


                    }
                    break;

            }

            otherlv_5=(Token)match(input,26,FOLLOW_2); 

            			newLeafNode(otherlv_5, grammarAccess.getCreate_domainAccess().getRightParenthesisSemicolonKeyword_4());
            		

            }


            }


            	leaveRule();

        }

            catch (RecognitionException re) {
                recover(input,re);
                appendSkippedTokens();
            }
        finally {
        }
        return current;
    }
    // $ANTLR end "ruleCreate_domain"


    // $ANTLR start "entryRuleUpdate_domain"
    // InternalEtlCl.g:1152:1: entryRuleUpdate_domain returns [EObject current=null] : iv_ruleUpdate_domain= ruleUpdate_domain EOF ;
    public final EObject entryRuleUpdate_domain() throws RecognitionException {
        EObject current = null;

        EObject iv_ruleUpdate_domain = null;


        try {
            // InternalEtlCl.g:1152:54: (iv_ruleUpdate_domain= ruleUpdate_domain EOF )
            // InternalEtlCl.g:1153:2: iv_ruleUpdate_domain= ruleUpdate_domain EOF
            {
             newCompositeNode(grammarAccess.getUpdate_domainRule()); 
            pushFollow(FOLLOW_1);
            iv_ruleUpdate_domain=ruleUpdate_domain();

            state._fsp--;

             current =iv_ruleUpdate_domain; 
            match(input,EOF,FOLLOW_2); 

            }

        }

            catch (RecognitionException re) {
                recover(input,re);
                appendSkippedTokens();
            }
        finally {
        }
        return current;
    }
    // $ANTLR end "entryRuleUpdate_domain"


    // $ANTLR start "ruleUpdate_domain"
    // InternalEtlCl.g:1159:1: ruleUpdate_domain returns [EObject current=null] : ( ( (otherlv_0= RULE_ID ) ) otherlv_1= '.UPDATE_DOMAIN(' (otherlv_2= 'DOMAIN_DESCRIPTION:' ( (lv_desc_3_0= RULE_STRING ) ) ) otherlv_4= ');' ) ;
    public final EObject ruleUpdate_domain() throws RecognitionException {
        EObject current = null;

        Token otherlv_0=null;
        Token otherlv_1=null;
        Token otherlv_2=null;
        Token lv_desc_3_0=null;
        Token otherlv_4=null;


        	enterRule();

        try {
            // InternalEtlCl.g:1165:2: ( ( ( (otherlv_0= RULE_ID ) ) otherlv_1= '.UPDATE_DOMAIN(' (otherlv_2= 'DOMAIN_DESCRIPTION:' ( (lv_desc_3_0= RULE_STRING ) ) ) otherlv_4= ');' ) )
            // InternalEtlCl.g:1166:2: ( ( (otherlv_0= RULE_ID ) ) otherlv_1= '.UPDATE_DOMAIN(' (otherlv_2= 'DOMAIN_DESCRIPTION:' ( (lv_desc_3_0= RULE_STRING ) ) ) otherlv_4= ');' )
            {
            // InternalEtlCl.g:1166:2: ( ( (otherlv_0= RULE_ID ) ) otherlv_1= '.UPDATE_DOMAIN(' (otherlv_2= 'DOMAIN_DESCRIPTION:' ( (lv_desc_3_0= RULE_STRING ) ) ) otherlv_4= ');' )
            // InternalEtlCl.g:1167:3: ( (otherlv_0= RULE_ID ) ) otherlv_1= '.UPDATE_DOMAIN(' (otherlv_2= 'DOMAIN_DESCRIPTION:' ( (lv_desc_3_0= RULE_STRING ) ) ) otherlv_4= ');'
            {
            // InternalEtlCl.g:1167:3: ( (otherlv_0= RULE_ID ) )
            // InternalEtlCl.g:1168:4: (otherlv_0= RULE_ID )
            {
            // InternalEtlCl.g:1168:4: (otherlv_0= RULE_ID )
            // InternalEtlCl.g:1169:5: otherlv_0= RULE_ID
            {

            					if (current==null) {
            						current = createModelElement(grammarAccess.getUpdate_domainRule());
            					}
            				
            otherlv_0=(Token)match(input,RULE_ID,FOLLOW_25); 

            					newLeafNode(otherlv_0, grammarAccess.getUpdate_domainAccess().getDomainCreate_domainCrossReference_0_0());
            				

            }


            }

            otherlv_1=(Token)match(input,30,FOLLOW_26); 

            			newLeafNode(otherlv_1, grammarAccess.getUpdate_domainAccess().getUPDATE_DOMAINKeyword_1());
            		
            // InternalEtlCl.g:1184:3: (otherlv_2= 'DOMAIN_DESCRIPTION:' ( (lv_desc_3_0= RULE_STRING ) ) )
            // InternalEtlCl.g:1185:4: otherlv_2= 'DOMAIN_DESCRIPTION:' ( (lv_desc_3_0= RULE_STRING ) )
            {
            otherlv_2=(Token)match(input,29,FOLLOW_10); 

            				newLeafNode(otherlv_2, grammarAccess.getUpdate_domainAccess().getDOMAIN_DESCRIPTIONKeyword_2_0());
            			
            // InternalEtlCl.g:1189:4: ( (lv_desc_3_0= RULE_STRING ) )
            // InternalEtlCl.g:1190:5: (lv_desc_3_0= RULE_STRING )
            {
            // InternalEtlCl.g:1190:5: (lv_desc_3_0= RULE_STRING )
            // InternalEtlCl.g:1191:6: lv_desc_3_0= RULE_STRING
            {
            lv_desc_3_0=(Token)match(input,RULE_STRING,FOLLOW_21); 

            						newLeafNode(lv_desc_3_0, grammarAccess.getUpdate_domainAccess().getDescSTRINGTerminalRuleCall_2_1_0());
            					

            						if (current==null) {
            							current = createModelElement(grammarAccess.getUpdate_domainRule());
            						}
            						setWithLastConsumed(
            							current,
            							"desc",
            							lv_desc_3_0,
            							"org.eclipse.xtext.common.Terminals.STRING");
            					

            }


            }


            }

            otherlv_4=(Token)match(input,26,FOLLOW_2); 

            			newLeafNode(otherlv_4, grammarAccess.getUpdate_domainAccess().getRightParenthesisSemicolonKeyword_3());
            		

            }


            }


            	leaveRule();

        }

            catch (RecognitionException re) {
                recover(input,re);
                appendSkippedTokens();
            }
        finally {
        }
        return current;
    }
    // $ANTLR end "ruleUpdate_domain"


    // $ANTLR start "entryRuleDelete_domain"
    // InternalEtlCl.g:1216:1: entryRuleDelete_domain returns [EObject current=null] : iv_ruleDelete_domain= ruleDelete_domain EOF ;
    public final EObject entryRuleDelete_domain() throws RecognitionException {
        EObject current = null;

        EObject iv_ruleDelete_domain = null;


        try {
            // InternalEtlCl.g:1216:54: (iv_ruleDelete_domain= ruleDelete_domain EOF )
            // InternalEtlCl.g:1217:2: iv_ruleDelete_domain= ruleDelete_domain EOF
            {
             newCompositeNode(grammarAccess.getDelete_domainRule()); 
            pushFollow(FOLLOW_1);
            iv_ruleDelete_domain=ruleDelete_domain();

            state._fsp--;

             current =iv_ruleDelete_domain; 
            match(input,EOF,FOLLOW_2); 

            }

        }

            catch (RecognitionException re) {
                recover(input,re);
                appendSkippedTokens();
            }
        finally {
        }
        return current;
    }
    // $ANTLR end "entryRuleDelete_domain"


    // $ANTLR start "ruleDelete_domain"
    // InternalEtlCl.g:1223:1: ruleDelete_domain returns [EObject current=null] : ( ( (otherlv_0= RULE_ID ) ) otherlv_1= '.DELETE_DOMAIN();' ) ;
    public final EObject ruleDelete_domain() throws RecognitionException {
        EObject current = null;

        Token otherlv_0=null;
        Token otherlv_1=null;


        	enterRule();

        try {
            // InternalEtlCl.g:1229:2: ( ( ( (otherlv_0= RULE_ID ) ) otherlv_1= '.DELETE_DOMAIN();' ) )
            // InternalEtlCl.g:1230:2: ( ( (otherlv_0= RULE_ID ) ) otherlv_1= '.DELETE_DOMAIN();' )
            {
            // InternalEtlCl.g:1230:2: ( ( (otherlv_0= RULE_ID ) ) otherlv_1= '.DELETE_DOMAIN();' )
            // InternalEtlCl.g:1231:3: ( (otherlv_0= RULE_ID ) ) otherlv_1= '.DELETE_DOMAIN();'
            {
            // InternalEtlCl.g:1231:3: ( (otherlv_0= RULE_ID ) )
            // InternalEtlCl.g:1232:4: (otherlv_0= RULE_ID )
            {
            // InternalEtlCl.g:1232:4: (otherlv_0= RULE_ID )
            // InternalEtlCl.g:1233:5: otherlv_0= RULE_ID
            {

            					if (current==null) {
            						current = createModelElement(grammarAccess.getDelete_domainRule());
            					}
            				
            otherlv_0=(Token)match(input,RULE_ID,FOLLOW_27); 

            					newLeafNode(otherlv_0, grammarAccess.getDelete_domainAccess().getDomainCreate_domainCrossReference_0_0());
            				

            }


            }

            otherlv_1=(Token)match(input,31,FOLLOW_2); 

            			newLeafNode(otherlv_1, grammarAccess.getDelete_domainAccess().getDELETE_DOMAINKeyword_1());
            		

            }


            }


            	leaveRule();

        }

            catch (RecognitionException re) {
                recover(input,re);
                appendSkippedTokens();
            }
        finally {
        }
        return current;
    }
    // $ANTLR end "ruleDelete_domain"


    // $ANTLR start "entryRuleCreate_environment"
    // InternalEtlCl.g:1252:1: entryRuleCreate_environment returns [EObject current=null] : iv_ruleCreate_environment= ruleCreate_environment EOF ;
    public final EObject entryRuleCreate_environment() throws RecognitionException {
        EObject current = null;

        EObject iv_ruleCreate_environment = null;


        try {
            // InternalEtlCl.g:1252:59: (iv_ruleCreate_environment= ruleCreate_environment EOF )
            // InternalEtlCl.g:1253:2: iv_ruleCreate_environment= ruleCreate_environment EOF
            {
             newCompositeNode(grammarAccess.getCreate_environmentRule()); 
            pushFollow(FOLLOW_1);
            iv_ruleCreate_environment=ruleCreate_environment();

            state._fsp--;

             current =iv_ruleCreate_environment; 
            match(input,EOF,FOLLOW_2); 

            }

        }

            catch (RecognitionException re) {
                recover(input,re);
                appendSkippedTokens();
            }
        finally {
        }
        return current;
    }
    // $ANTLR end "entryRuleCreate_environment"


    // $ANTLR start "ruleCreate_environment"
    // InternalEtlCl.g:1259:1: ruleCreate_environment returns [EObject current=null] : ( ( (lv_name_0_0= RULE_ID ) ) otherlv_1= '.CREATE_ENVIRONMENT' otherlv_2= '(' (otherlv_3= 'ENVIRONMENT_DESCRIPTION:' ( (lv_desc_4_0= RULE_STRING ) ) ) otherlv_5= ');' ) ;
    public final EObject ruleCreate_environment() throws RecognitionException {
        EObject current = null;

        Token lv_name_0_0=null;
        Token otherlv_1=null;
        Token otherlv_2=null;
        Token otherlv_3=null;
        Token lv_desc_4_0=null;
        Token otherlv_5=null;


        	enterRule();

        try {
            // InternalEtlCl.g:1265:2: ( ( ( (lv_name_0_0= RULE_ID ) ) otherlv_1= '.CREATE_ENVIRONMENT' otherlv_2= '(' (otherlv_3= 'ENVIRONMENT_DESCRIPTION:' ( (lv_desc_4_0= RULE_STRING ) ) ) otherlv_5= ');' ) )
            // InternalEtlCl.g:1266:2: ( ( (lv_name_0_0= RULE_ID ) ) otherlv_1= '.CREATE_ENVIRONMENT' otherlv_2= '(' (otherlv_3= 'ENVIRONMENT_DESCRIPTION:' ( (lv_desc_4_0= RULE_STRING ) ) ) otherlv_5= ');' )
            {
            // InternalEtlCl.g:1266:2: ( ( (lv_name_0_0= RULE_ID ) ) otherlv_1= '.CREATE_ENVIRONMENT' otherlv_2= '(' (otherlv_3= 'ENVIRONMENT_DESCRIPTION:' ( (lv_desc_4_0= RULE_STRING ) ) ) otherlv_5= ');' )
            // InternalEtlCl.g:1267:3: ( (lv_name_0_0= RULE_ID ) ) otherlv_1= '.CREATE_ENVIRONMENT' otherlv_2= '(' (otherlv_3= 'ENVIRONMENT_DESCRIPTION:' ( (lv_desc_4_0= RULE_STRING ) ) ) otherlv_5= ');'
            {
            // InternalEtlCl.g:1267:3: ( (lv_name_0_0= RULE_ID ) )
            // InternalEtlCl.g:1268:4: (lv_name_0_0= RULE_ID )
            {
            // InternalEtlCl.g:1268:4: (lv_name_0_0= RULE_ID )
            // InternalEtlCl.g:1269:5: lv_name_0_0= RULE_ID
            {
            lv_name_0_0=(Token)match(input,RULE_ID,FOLLOW_28); 

            					newLeafNode(lv_name_0_0, grammarAccess.getCreate_environmentAccess().getNameIDTerminalRuleCall_0_0());
            				

            					if (current==null) {
            						current = createModelElement(grammarAccess.getCreate_environmentRule());
            					}
            					setWithLastConsumed(
            						current,
            						"name",
            						lv_name_0_0,
            						"org.eclipse.xtext.common.Terminals.ID");
            				

            }


            }

            otherlv_1=(Token)match(input,32,FOLLOW_5); 

            			newLeafNode(otherlv_1, grammarAccess.getCreate_environmentAccess().getCREATE_ENVIRONMENTKeyword_1());
            		
            otherlv_2=(Token)match(input,12,FOLLOW_29); 

            			newLeafNode(otherlv_2, grammarAccess.getCreate_environmentAccess().getLeftParenthesisKeyword_2());
            		
            // InternalEtlCl.g:1293:3: (otherlv_3= 'ENVIRONMENT_DESCRIPTION:' ( (lv_desc_4_0= RULE_STRING ) ) )
            // InternalEtlCl.g:1294:4: otherlv_3= 'ENVIRONMENT_DESCRIPTION:' ( (lv_desc_4_0= RULE_STRING ) )
            {
            otherlv_3=(Token)match(input,33,FOLLOW_10); 

            				newLeafNode(otherlv_3, grammarAccess.getCreate_environmentAccess().getENVIRONMENT_DESCRIPTIONKeyword_3_0());
            			
            // InternalEtlCl.g:1298:4: ( (lv_desc_4_0= RULE_STRING ) )
            // InternalEtlCl.g:1299:5: (lv_desc_4_0= RULE_STRING )
            {
            // InternalEtlCl.g:1299:5: (lv_desc_4_0= RULE_STRING )
            // InternalEtlCl.g:1300:6: lv_desc_4_0= RULE_STRING
            {
            lv_desc_4_0=(Token)match(input,RULE_STRING,FOLLOW_21); 

            						newLeafNode(lv_desc_4_0, grammarAccess.getCreate_environmentAccess().getDescSTRINGTerminalRuleCall_3_1_0());
            					

            						if (current==null) {
            							current = createModelElement(grammarAccess.getCreate_environmentRule());
            						}
            						setWithLastConsumed(
            							current,
            							"desc",
            							lv_desc_4_0,
            							"org.eclipse.xtext.common.Terminals.STRING");
            					

            }


            }


            }

            otherlv_5=(Token)match(input,26,FOLLOW_2); 

            			newLeafNode(otherlv_5, grammarAccess.getCreate_environmentAccess().getRightParenthesisSemicolonKeyword_4());
            		

            }


            }


            	leaveRule();

        }

            catch (RecognitionException re) {
                recover(input,re);
                appendSkippedTokens();
            }
        finally {
        }
        return current;
    }
    // $ANTLR end "ruleCreate_environment"


    // $ANTLR start "entryRuleUpdate_environment"
    // InternalEtlCl.g:1325:1: entryRuleUpdate_environment returns [EObject current=null] : iv_ruleUpdate_environment= ruleUpdate_environment EOF ;
    public final EObject entryRuleUpdate_environment() throws RecognitionException {
        EObject current = null;

        EObject iv_ruleUpdate_environment = null;


        try {
            // InternalEtlCl.g:1325:59: (iv_ruleUpdate_environment= ruleUpdate_environment EOF )
            // InternalEtlCl.g:1326:2: iv_ruleUpdate_environment= ruleUpdate_environment EOF
            {
             newCompositeNode(grammarAccess.getUpdate_environmentRule()); 
            pushFollow(FOLLOW_1);
            iv_ruleUpdate_environment=ruleUpdate_environment();

            state._fsp--;

             current =iv_ruleUpdate_environment; 
            match(input,EOF,FOLLOW_2); 

            }

        }

            catch (RecognitionException re) {
                recover(input,re);
                appendSkippedTokens();
            }
        finally {
        }
        return current;
    }
    // $ANTLR end "entryRuleUpdate_environment"


    // $ANTLR start "ruleUpdate_environment"
    // InternalEtlCl.g:1332:1: ruleUpdate_environment returns [EObject current=null] : ( ( (otherlv_0= RULE_ID ) ) otherlv_1= '.UPDATE_ENVIRONMENT' otherlv_2= '(' (otherlv_3= 'ENVIRONMENT_DESCRIPTION:' ( (lv_desc_4_0= RULE_STRING ) ) ) otherlv_5= ');' ) ;
    public final EObject ruleUpdate_environment() throws RecognitionException {
        EObject current = null;

        Token otherlv_0=null;
        Token otherlv_1=null;
        Token otherlv_2=null;
        Token otherlv_3=null;
        Token lv_desc_4_0=null;
        Token otherlv_5=null;


        	enterRule();

        try {
            // InternalEtlCl.g:1338:2: ( ( ( (otherlv_0= RULE_ID ) ) otherlv_1= '.UPDATE_ENVIRONMENT' otherlv_2= '(' (otherlv_3= 'ENVIRONMENT_DESCRIPTION:' ( (lv_desc_4_0= RULE_STRING ) ) ) otherlv_5= ');' ) )
            // InternalEtlCl.g:1339:2: ( ( (otherlv_0= RULE_ID ) ) otherlv_1= '.UPDATE_ENVIRONMENT' otherlv_2= '(' (otherlv_3= 'ENVIRONMENT_DESCRIPTION:' ( (lv_desc_4_0= RULE_STRING ) ) ) otherlv_5= ');' )
            {
            // InternalEtlCl.g:1339:2: ( ( (otherlv_0= RULE_ID ) ) otherlv_1= '.UPDATE_ENVIRONMENT' otherlv_2= '(' (otherlv_3= 'ENVIRONMENT_DESCRIPTION:' ( (lv_desc_4_0= RULE_STRING ) ) ) otherlv_5= ');' )
            // InternalEtlCl.g:1340:3: ( (otherlv_0= RULE_ID ) ) otherlv_1= '.UPDATE_ENVIRONMENT' otherlv_2= '(' (otherlv_3= 'ENVIRONMENT_DESCRIPTION:' ( (lv_desc_4_0= RULE_STRING ) ) ) otherlv_5= ');'
            {
            // InternalEtlCl.g:1340:3: ( (otherlv_0= RULE_ID ) )
            // InternalEtlCl.g:1341:4: (otherlv_0= RULE_ID )
            {
            // InternalEtlCl.g:1341:4: (otherlv_0= RULE_ID )
            // InternalEtlCl.g:1342:5: otherlv_0= RULE_ID
            {

            					if (current==null) {
            						current = createModelElement(grammarAccess.getUpdate_environmentRule());
            					}
            				
            otherlv_0=(Token)match(input,RULE_ID,FOLLOW_30); 

            					newLeafNode(otherlv_0, grammarAccess.getUpdate_environmentAccess().getEnvCreate_environmentCrossReference_0_0());
            				

            }


            }

            otherlv_1=(Token)match(input,34,FOLLOW_5); 

            			newLeafNode(otherlv_1, grammarAccess.getUpdate_environmentAccess().getUPDATE_ENVIRONMENTKeyword_1());
            		
            otherlv_2=(Token)match(input,12,FOLLOW_29); 

            			newLeafNode(otherlv_2, grammarAccess.getUpdate_environmentAccess().getLeftParenthesisKeyword_2());
            		
            // InternalEtlCl.g:1361:3: (otherlv_3= 'ENVIRONMENT_DESCRIPTION:' ( (lv_desc_4_0= RULE_STRING ) ) )
            // InternalEtlCl.g:1362:4: otherlv_3= 'ENVIRONMENT_DESCRIPTION:' ( (lv_desc_4_0= RULE_STRING ) )
            {
            otherlv_3=(Token)match(input,33,FOLLOW_10); 

            				newLeafNode(otherlv_3, grammarAccess.getUpdate_environmentAccess().getENVIRONMENT_DESCRIPTIONKeyword_3_0());
            			
            // InternalEtlCl.g:1366:4: ( (lv_desc_4_0= RULE_STRING ) )
            // InternalEtlCl.g:1367:5: (lv_desc_4_0= RULE_STRING )
            {
            // InternalEtlCl.g:1367:5: (lv_desc_4_0= RULE_STRING )
            // InternalEtlCl.g:1368:6: lv_desc_4_0= RULE_STRING
            {
            lv_desc_4_0=(Token)match(input,RULE_STRING,FOLLOW_21); 

            						newLeafNode(lv_desc_4_0, grammarAccess.getUpdate_environmentAccess().getDescSTRINGTerminalRuleCall_3_1_0());
            					

            						if (current==null) {
            							current = createModelElement(grammarAccess.getUpdate_environmentRule());
            						}
            						setWithLastConsumed(
            							current,
            							"desc",
            							lv_desc_4_0,
            							"org.eclipse.xtext.common.Terminals.STRING");
            					

            }


            }


            }

            otherlv_5=(Token)match(input,26,FOLLOW_2); 

            			newLeafNode(otherlv_5, grammarAccess.getUpdate_environmentAccess().getRightParenthesisSemicolonKeyword_4());
            		

            }


            }


            	leaveRule();

        }

            catch (RecognitionException re) {
                recover(input,re);
                appendSkippedTokens();
            }
        finally {
        }
        return current;
    }
    // $ANTLR end "ruleUpdate_environment"


    // $ANTLR start "entryRuleDelete_environment"
    // InternalEtlCl.g:1393:1: entryRuleDelete_environment returns [EObject current=null] : iv_ruleDelete_environment= ruleDelete_environment EOF ;
    public final EObject entryRuleDelete_environment() throws RecognitionException {
        EObject current = null;

        EObject iv_ruleDelete_environment = null;


        try {
            // InternalEtlCl.g:1393:59: (iv_ruleDelete_environment= ruleDelete_environment EOF )
            // InternalEtlCl.g:1394:2: iv_ruleDelete_environment= ruleDelete_environment EOF
            {
             newCompositeNode(grammarAccess.getDelete_environmentRule()); 
            pushFollow(FOLLOW_1);
            iv_ruleDelete_environment=ruleDelete_environment();

            state._fsp--;

             current =iv_ruleDelete_environment; 
            match(input,EOF,FOLLOW_2); 

            }

        }

            catch (RecognitionException re) {
                recover(input,re);
                appendSkippedTokens();
            }
        finally {
        }
        return current;
    }
    // $ANTLR end "entryRuleDelete_environment"


    // $ANTLR start "ruleDelete_environment"
    // InternalEtlCl.g:1400:1: ruleDelete_environment returns [EObject current=null] : ( ( (otherlv_0= RULE_ID ) ) otherlv_1= '.DELETE_ENVIRONMENT();' ) ;
    public final EObject ruleDelete_environment() throws RecognitionException {
        EObject current = null;

        Token otherlv_0=null;
        Token otherlv_1=null;


        	enterRule();

        try {
            // InternalEtlCl.g:1406:2: ( ( ( (otherlv_0= RULE_ID ) ) otherlv_1= '.DELETE_ENVIRONMENT();' ) )
            // InternalEtlCl.g:1407:2: ( ( (otherlv_0= RULE_ID ) ) otherlv_1= '.DELETE_ENVIRONMENT();' )
            {
            // InternalEtlCl.g:1407:2: ( ( (otherlv_0= RULE_ID ) ) otherlv_1= '.DELETE_ENVIRONMENT();' )
            // InternalEtlCl.g:1408:3: ( (otherlv_0= RULE_ID ) ) otherlv_1= '.DELETE_ENVIRONMENT();'
            {
            // InternalEtlCl.g:1408:3: ( (otherlv_0= RULE_ID ) )
            // InternalEtlCl.g:1409:4: (otherlv_0= RULE_ID )
            {
            // InternalEtlCl.g:1409:4: (otherlv_0= RULE_ID )
            // InternalEtlCl.g:1410:5: otherlv_0= RULE_ID
            {

            					if (current==null) {
            						current = createModelElement(grammarAccess.getDelete_environmentRule());
            					}
            				
            otherlv_0=(Token)match(input,RULE_ID,FOLLOW_31); 

            					newLeafNode(otherlv_0, grammarAccess.getDelete_environmentAccess().getEnvCreate_environmentCrossReference_0_0());
            				

            }


            }

            otherlv_1=(Token)match(input,35,FOLLOW_2); 

            			newLeafNode(otherlv_1, grammarAccess.getDelete_environmentAccess().getDELETE_ENVIRONMENTKeyword_1());
            		

            }


            }


            	leaveRule();

        }

            catch (RecognitionException re) {
                recover(input,re);
                appendSkippedTokens();
            }
        finally {
        }
        return current;
    }
    // $ANTLR end "ruleDelete_environment"


    // $ANTLR start "entryRuleCreate_load"
    // InternalEtlCl.g:1429:1: entryRuleCreate_load returns [EObject current=null] : iv_ruleCreate_load= ruleCreate_load EOF ;
    public final EObject entryRuleCreate_load() throws RecognitionException {
        EObject current = null;

        EObject iv_ruleCreate_load = null;


        try {
            // InternalEtlCl.g:1429:52: (iv_ruleCreate_load= ruleCreate_load EOF )
            // InternalEtlCl.g:1430:2: iv_ruleCreate_load= ruleCreate_load EOF
            {
             newCompositeNode(grammarAccess.getCreate_loadRule()); 
            pushFollow(FOLLOW_1);
            iv_ruleCreate_load=ruleCreate_load();

            state._fsp--;

             current =iv_ruleCreate_load; 
            match(input,EOF,FOLLOW_2); 

            }

        }

            catch (RecognitionException re) {
                recover(input,re);
                appendSkippedTokens();
            }
        finally {
        }
        return current;
    }
    // $ANTLR end "entryRuleCreate_load"


    // $ANTLR start "ruleCreate_load"
    // InternalEtlCl.g:1436:1: ruleCreate_load returns [EObject current=null] : ( ( (otherlv_0= RULE_ID ) ) otherlv_1= '.CREATE_LOAD' otherlv_2= '(' (otherlv_3= 'LOAD_NAME:' ( (lv_name_4_0= RULE_ID ) ) ) otherlv_5= ');' ) ;
    public final EObject ruleCreate_load() throws RecognitionException {
        EObject current = null;

        Token otherlv_0=null;
        Token otherlv_1=null;
        Token otherlv_2=null;
        Token otherlv_3=null;
        Token lv_name_4_0=null;
        Token otherlv_5=null;


        	enterRule();

        try {
            // InternalEtlCl.g:1442:2: ( ( ( (otherlv_0= RULE_ID ) ) otherlv_1= '.CREATE_LOAD' otherlv_2= '(' (otherlv_3= 'LOAD_NAME:' ( (lv_name_4_0= RULE_ID ) ) ) otherlv_5= ');' ) )
            // InternalEtlCl.g:1443:2: ( ( (otherlv_0= RULE_ID ) ) otherlv_1= '.CREATE_LOAD' otherlv_2= '(' (otherlv_3= 'LOAD_NAME:' ( (lv_name_4_0= RULE_ID ) ) ) otherlv_5= ');' )
            {
            // InternalEtlCl.g:1443:2: ( ( (otherlv_0= RULE_ID ) ) otherlv_1= '.CREATE_LOAD' otherlv_2= '(' (otherlv_3= 'LOAD_NAME:' ( (lv_name_4_0= RULE_ID ) ) ) otherlv_5= ');' )
            // InternalEtlCl.g:1444:3: ( (otherlv_0= RULE_ID ) ) otherlv_1= '.CREATE_LOAD' otherlv_2= '(' (otherlv_3= 'LOAD_NAME:' ( (lv_name_4_0= RULE_ID ) ) ) otherlv_5= ');'
            {
            // InternalEtlCl.g:1444:3: ( (otherlv_0= RULE_ID ) )
            // InternalEtlCl.g:1445:4: (otherlv_0= RULE_ID )
            {
            // InternalEtlCl.g:1445:4: (otherlv_0= RULE_ID )
            // InternalEtlCl.g:1446:5: otherlv_0= RULE_ID
            {

            					if (current==null) {
            						current = createModelElement(grammarAccess.getCreate_loadRule());
            					}
            				
            otherlv_0=(Token)match(input,RULE_ID,FOLLOW_32); 

            					newLeafNode(otherlv_0, grammarAccess.getCreate_loadAccess().getEnvCreate_environmentCrossReference_0_0());
            				

            }


            }

            otherlv_1=(Token)match(input,36,FOLLOW_5); 

            			newLeafNode(otherlv_1, grammarAccess.getCreate_loadAccess().getCREATE_LOADKeyword_1());
            		
            otherlv_2=(Token)match(input,12,FOLLOW_33); 

            			newLeafNode(otherlv_2, grammarAccess.getCreate_loadAccess().getLeftParenthesisKeyword_2());
            		
            // InternalEtlCl.g:1465:3: (otherlv_3= 'LOAD_NAME:' ( (lv_name_4_0= RULE_ID ) ) )
            // InternalEtlCl.g:1466:4: otherlv_3= 'LOAD_NAME:' ( (lv_name_4_0= RULE_ID ) )
            {
            otherlv_3=(Token)match(input,37,FOLLOW_7); 

            				newLeafNode(otherlv_3, grammarAccess.getCreate_loadAccess().getLOAD_NAMEKeyword_3_0());
            			
            // InternalEtlCl.g:1470:4: ( (lv_name_4_0= RULE_ID ) )
            // InternalEtlCl.g:1471:5: (lv_name_4_0= RULE_ID )
            {
            // InternalEtlCl.g:1471:5: (lv_name_4_0= RULE_ID )
            // InternalEtlCl.g:1472:6: lv_name_4_0= RULE_ID
            {
            lv_name_4_0=(Token)match(input,RULE_ID,FOLLOW_21); 

            						newLeafNode(lv_name_4_0, grammarAccess.getCreate_loadAccess().getNameIDTerminalRuleCall_3_1_0());
            					

            						if (current==null) {
            							current = createModelElement(grammarAccess.getCreate_loadRule());
            						}
            						setWithLastConsumed(
            							current,
            							"name",
            							lv_name_4_0,
            							"org.eclipse.xtext.common.Terminals.ID");
            					

            }


            }


            }

            otherlv_5=(Token)match(input,26,FOLLOW_2); 

            			newLeafNode(otherlv_5, grammarAccess.getCreate_loadAccess().getRightParenthesisSemicolonKeyword_4());
            		

            }


            }


            	leaveRule();

        }

            catch (RecognitionException re) {
                recover(input,re);
                appendSkippedTokens();
            }
        finally {
        }
        return current;
    }
    // $ANTLR end "ruleCreate_load"


    // $ANTLR start "entryRuleCreate_group"
    // InternalEtlCl.g:1497:1: entryRuleCreate_group returns [EObject current=null] : iv_ruleCreate_group= ruleCreate_group EOF ;
    public final EObject entryRuleCreate_group() throws RecognitionException {
        EObject current = null;

        EObject iv_ruleCreate_group = null;


        try {
            // InternalEtlCl.g:1497:53: (iv_ruleCreate_group= ruleCreate_group EOF )
            // InternalEtlCl.g:1498:2: iv_ruleCreate_group= ruleCreate_group EOF
            {
             newCompositeNode(grammarAccess.getCreate_groupRule()); 
            pushFollow(FOLLOW_1);
            iv_ruleCreate_group=ruleCreate_group();

            state._fsp--;

             current =iv_ruleCreate_group; 
            match(input,EOF,FOLLOW_2); 

            }

        }

            catch (RecognitionException re) {
                recover(input,re);
                appendSkippedTokens();
            }
        finally {
        }
        return current;
    }
    // $ANTLR end "entryRuleCreate_group"


    // $ANTLR start "ruleCreate_group"
    // InternalEtlCl.g:1504:1: ruleCreate_group returns [EObject current=null] : ( ( (otherlv_0= RULE_ID ) ) otherlv_1= '.CREATE_GROUP' otherlv_2= '(' (otherlv_3= 'GROUP_NAME:' ( (lv_name_4_0= RULE_ID ) ) ) (otherlv_5= ',' ( (otherlv_6= RULE_ID ) ) )? otherlv_7= ');' ) ;
    public final EObject ruleCreate_group() throws RecognitionException {
        EObject current = null;

        Token otherlv_0=null;
        Token otherlv_1=null;
        Token otherlv_2=null;
        Token otherlv_3=null;
        Token lv_name_4_0=null;
        Token otherlv_5=null;
        Token otherlv_6=null;
        Token otherlv_7=null;


        	enterRule();

        try {
            // InternalEtlCl.g:1510:2: ( ( ( (otherlv_0= RULE_ID ) ) otherlv_1= '.CREATE_GROUP' otherlv_2= '(' (otherlv_3= 'GROUP_NAME:' ( (lv_name_4_0= RULE_ID ) ) ) (otherlv_5= ',' ( (otherlv_6= RULE_ID ) ) )? otherlv_7= ');' ) )
            // InternalEtlCl.g:1511:2: ( ( (otherlv_0= RULE_ID ) ) otherlv_1= '.CREATE_GROUP' otherlv_2= '(' (otherlv_3= 'GROUP_NAME:' ( (lv_name_4_0= RULE_ID ) ) ) (otherlv_5= ',' ( (otherlv_6= RULE_ID ) ) )? otherlv_7= ');' )
            {
            // InternalEtlCl.g:1511:2: ( ( (otherlv_0= RULE_ID ) ) otherlv_1= '.CREATE_GROUP' otherlv_2= '(' (otherlv_3= 'GROUP_NAME:' ( (lv_name_4_0= RULE_ID ) ) ) (otherlv_5= ',' ( (otherlv_6= RULE_ID ) ) )? otherlv_7= ');' )
            // InternalEtlCl.g:1512:3: ( (otherlv_0= RULE_ID ) ) otherlv_1= '.CREATE_GROUP' otherlv_2= '(' (otherlv_3= 'GROUP_NAME:' ( (lv_name_4_0= RULE_ID ) ) ) (otherlv_5= ',' ( (otherlv_6= RULE_ID ) ) )? otherlv_7= ');'
            {
            // InternalEtlCl.g:1512:3: ( (otherlv_0= RULE_ID ) )
            // InternalEtlCl.g:1513:4: (otherlv_0= RULE_ID )
            {
            // InternalEtlCl.g:1513:4: (otherlv_0= RULE_ID )
            // InternalEtlCl.g:1514:5: otherlv_0= RULE_ID
            {

            					if (current==null) {
            						current = createModelElement(grammarAccess.getCreate_groupRule());
            					}
            				
            otherlv_0=(Token)match(input,RULE_ID,FOLLOW_34); 

            					newLeafNode(otherlv_0, grammarAccess.getCreate_groupAccess().getLoadCreate_loadCrossReference_0_0());
            				

            }


            }

            otherlv_1=(Token)match(input,38,FOLLOW_5); 

            			newLeafNode(otherlv_1, grammarAccess.getCreate_groupAccess().getCREATE_GROUPKeyword_1());
            		
            otherlv_2=(Token)match(input,12,FOLLOW_35); 

            			newLeafNode(otherlv_2, grammarAccess.getCreate_groupAccess().getLeftParenthesisKeyword_2());
            		
            // InternalEtlCl.g:1533:3: (otherlv_3= 'GROUP_NAME:' ( (lv_name_4_0= RULE_ID ) ) )
            // InternalEtlCl.g:1534:4: otherlv_3= 'GROUP_NAME:' ( (lv_name_4_0= RULE_ID ) )
            {
            otherlv_3=(Token)match(input,39,FOLLOW_7); 

            				newLeafNode(otherlv_3, grammarAccess.getCreate_groupAccess().getGROUP_NAMEKeyword_3_0());
            			
            // InternalEtlCl.g:1538:4: ( (lv_name_4_0= RULE_ID ) )
            // InternalEtlCl.g:1539:5: (lv_name_4_0= RULE_ID )
            {
            // InternalEtlCl.g:1539:5: (lv_name_4_0= RULE_ID )
            // InternalEtlCl.g:1540:6: lv_name_4_0= RULE_ID
            {
            lv_name_4_0=(Token)match(input,RULE_ID,FOLLOW_36); 

            						newLeafNode(lv_name_4_0, grammarAccess.getCreate_groupAccess().getNameIDTerminalRuleCall_3_1_0());
            					

            						if (current==null) {
            							current = createModelElement(grammarAccess.getCreate_groupRule());
            						}
            						setWithLastConsumed(
            							current,
            							"name",
            							lv_name_4_0,
            							"org.eclipse.xtext.common.Terminals.ID");
            					

            }


            }


            }

            // InternalEtlCl.g:1557:3: (otherlv_5= ',' ( (otherlv_6= RULE_ID ) ) )?
            int alt4=2;
            int LA4_0 = input.LA(1);

            if ( (LA4_0==14) ) {
                alt4=1;
            }
            switch (alt4) {
                case 1 :
                    // InternalEtlCl.g:1558:4: otherlv_5= ',' ( (otherlv_6= RULE_ID ) )
                    {
                    otherlv_5=(Token)match(input,14,FOLLOW_7); 

                    				newLeafNode(otherlv_5, grammarAccess.getCreate_groupAccess().getCommaKeyword_4_0());
                    			
                    // InternalEtlCl.g:1562:4: ( (otherlv_6= RULE_ID ) )
                    // InternalEtlCl.g:1563:5: (otherlv_6= RULE_ID )
                    {
                    // InternalEtlCl.g:1563:5: (otherlv_6= RULE_ID )
                    // InternalEtlCl.g:1564:6: otherlv_6= RULE_ID
                    {

                    						if (current==null) {
                    							current = createModelElement(grammarAccess.getCreate_groupRule());
                    						}
                    					
                    otherlv_6=(Token)match(input,RULE_ID,FOLLOW_21); 

                    						newLeafNode(otherlv_6, grammarAccess.getCreate_groupAccess().getDomainCreate_domainCrossReference_4_1_0());
                    					

                    }


                    }


                    }
                    break;

            }

            otherlv_7=(Token)match(input,26,FOLLOW_2); 

            			newLeafNode(otherlv_7, grammarAccess.getCreate_groupAccess().getRightParenthesisSemicolonKeyword_5());
            		

            }


            }


            	leaveRule();

        }

            catch (RecognitionException re) {
                recover(input,re);
                appendSkippedTokens();
            }
        finally {
        }
        return current;
    }
    // $ANTLR end "ruleCreate_group"


    // $ANTLR start "entryRuleUpdate_group"
    // InternalEtlCl.g:1584:1: entryRuleUpdate_group returns [EObject current=null] : iv_ruleUpdate_group= ruleUpdate_group EOF ;
    public final EObject entryRuleUpdate_group() throws RecognitionException {
        EObject current = null;

        EObject iv_ruleUpdate_group = null;


        try {
            // InternalEtlCl.g:1584:53: (iv_ruleUpdate_group= ruleUpdate_group EOF )
            // InternalEtlCl.g:1585:2: iv_ruleUpdate_group= ruleUpdate_group EOF
            {
             newCompositeNode(grammarAccess.getUpdate_groupRule()); 
            pushFollow(FOLLOW_1);
            iv_ruleUpdate_group=ruleUpdate_group();

            state._fsp--;

             current =iv_ruleUpdate_group; 
            match(input,EOF,FOLLOW_2); 

            }

        }

            catch (RecognitionException re) {
                recover(input,re);
                appendSkippedTokens();
            }
        finally {
        }
        return current;
    }
    // $ANTLR end "entryRuleUpdate_group"


    // $ANTLR start "ruleUpdate_group"
    // InternalEtlCl.g:1591:1: ruleUpdate_group returns [EObject current=null] : ( ( (otherlv_0= RULE_ID ) ) otherlv_1= '.UPDATE_GROUP' otherlv_2= '(' (otherlv_3= 'GROUP_NAME:' ( (lv_name_4_0= RULE_ID ) ) ) (otherlv_5= ',' ( (otherlv_6= RULE_ID ) ) )? otherlv_7= ');' ) ;
    public final EObject ruleUpdate_group() throws RecognitionException {
        EObject current = null;

        Token otherlv_0=null;
        Token otherlv_1=null;
        Token otherlv_2=null;
        Token otherlv_3=null;
        Token lv_name_4_0=null;
        Token otherlv_5=null;
        Token otherlv_6=null;
        Token otherlv_7=null;


        	enterRule();

        try {
            // InternalEtlCl.g:1597:2: ( ( ( (otherlv_0= RULE_ID ) ) otherlv_1= '.UPDATE_GROUP' otherlv_2= '(' (otherlv_3= 'GROUP_NAME:' ( (lv_name_4_0= RULE_ID ) ) ) (otherlv_5= ',' ( (otherlv_6= RULE_ID ) ) )? otherlv_7= ');' ) )
            // InternalEtlCl.g:1598:2: ( ( (otherlv_0= RULE_ID ) ) otherlv_1= '.UPDATE_GROUP' otherlv_2= '(' (otherlv_3= 'GROUP_NAME:' ( (lv_name_4_0= RULE_ID ) ) ) (otherlv_5= ',' ( (otherlv_6= RULE_ID ) ) )? otherlv_7= ');' )
            {
            // InternalEtlCl.g:1598:2: ( ( (otherlv_0= RULE_ID ) ) otherlv_1= '.UPDATE_GROUP' otherlv_2= '(' (otherlv_3= 'GROUP_NAME:' ( (lv_name_4_0= RULE_ID ) ) ) (otherlv_5= ',' ( (otherlv_6= RULE_ID ) ) )? otherlv_7= ');' )
            // InternalEtlCl.g:1599:3: ( (otherlv_0= RULE_ID ) ) otherlv_1= '.UPDATE_GROUP' otherlv_2= '(' (otherlv_3= 'GROUP_NAME:' ( (lv_name_4_0= RULE_ID ) ) ) (otherlv_5= ',' ( (otherlv_6= RULE_ID ) ) )? otherlv_7= ');'
            {
            // InternalEtlCl.g:1599:3: ( (otherlv_0= RULE_ID ) )
            // InternalEtlCl.g:1600:4: (otherlv_0= RULE_ID )
            {
            // InternalEtlCl.g:1600:4: (otherlv_0= RULE_ID )
            // InternalEtlCl.g:1601:5: otherlv_0= RULE_ID
            {

            					if (current==null) {
            						current = createModelElement(grammarAccess.getUpdate_groupRule());
            					}
            				
            otherlv_0=(Token)match(input,RULE_ID,FOLLOW_37); 

            					newLeafNode(otherlv_0, grammarAccess.getUpdate_groupAccess().getGroupCreate_groupCrossReference_0_0());
            				

            }


            }

            otherlv_1=(Token)match(input,40,FOLLOW_5); 

            			newLeafNode(otherlv_1, grammarAccess.getUpdate_groupAccess().getUPDATE_GROUPKeyword_1());
            		
            otherlv_2=(Token)match(input,12,FOLLOW_35); 

            			newLeafNode(otherlv_2, grammarAccess.getUpdate_groupAccess().getLeftParenthesisKeyword_2());
            		
            // InternalEtlCl.g:1620:3: (otherlv_3= 'GROUP_NAME:' ( (lv_name_4_0= RULE_ID ) ) )
            // InternalEtlCl.g:1621:4: otherlv_3= 'GROUP_NAME:' ( (lv_name_4_0= RULE_ID ) )
            {
            otherlv_3=(Token)match(input,39,FOLLOW_7); 

            				newLeafNode(otherlv_3, grammarAccess.getUpdate_groupAccess().getGROUP_NAMEKeyword_3_0());
            			
            // InternalEtlCl.g:1625:4: ( (lv_name_4_0= RULE_ID ) )
            // InternalEtlCl.g:1626:5: (lv_name_4_0= RULE_ID )
            {
            // InternalEtlCl.g:1626:5: (lv_name_4_0= RULE_ID )
            // InternalEtlCl.g:1627:6: lv_name_4_0= RULE_ID
            {
            lv_name_4_0=(Token)match(input,RULE_ID,FOLLOW_36); 

            						newLeafNode(lv_name_4_0, grammarAccess.getUpdate_groupAccess().getNameIDTerminalRuleCall_3_1_0());
            					

            						if (current==null) {
            							current = createModelElement(grammarAccess.getUpdate_groupRule());
            						}
            						setWithLastConsumed(
            							current,
            							"name",
            							lv_name_4_0,
            							"org.eclipse.xtext.common.Terminals.ID");
            					

            }


            }


            }

            // InternalEtlCl.g:1644:3: (otherlv_5= ',' ( (otherlv_6= RULE_ID ) ) )?
            int alt5=2;
            int LA5_0 = input.LA(1);

            if ( (LA5_0==14) ) {
                alt5=1;
            }
            switch (alt5) {
                case 1 :
                    // InternalEtlCl.g:1645:4: otherlv_5= ',' ( (otherlv_6= RULE_ID ) )
                    {
                    otherlv_5=(Token)match(input,14,FOLLOW_7); 

                    				newLeafNode(otherlv_5, grammarAccess.getUpdate_groupAccess().getCommaKeyword_4_0());
                    			
                    // InternalEtlCl.g:1649:4: ( (otherlv_6= RULE_ID ) )
                    // InternalEtlCl.g:1650:5: (otherlv_6= RULE_ID )
                    {
                    // InternalEtlCl.g:1650:5: (otherlv_6= RULE_ID )
                    // InternalEtlCl.g:1651:6: otherlv_6= RULE_ID
                    {

                    						if (current==null) {
                    							current = createModelElement(grammarAccess.getUpdate_groupRule());
                    						}
                    					
                    otherlv_6=(Token)match(input,RULE_ID,FOLLOW_21); 

                    						newLeafNode(otherlv_6, grammarAccess.getUpdate_groupAccess().getDomainCreate_domainCrossReference_4_1_0());
                    					

                    }


                    }


                    }
                    break;

            }

            otherlv_7=(Token)match(input,26,FOLLOW_2); 

            			newLeafNode(otherlv_7, grammarAccess.getUpdate_groupAccess().getRightParenthesisSemicolonKeyword_5());
            		

            }


            }


            	leaveRule();

        }

            catch (RecognitionException re) {
                recover(input,re);
                appendSkippedTokens();
            }
        finally {
        }
        return current;
    }
    // $ANTLR end "ruleUpdate_group"


    // $ANTLR start "entryRuleDelete_group"
    // InternalEtlCl.g:1671:1: entryRuleDelete_group returns [EObject current=null] : iv_ruleDelete_group= ruleDelete_group EOF ;
    public final EObject entryRuleDelete_group() throws RecognitionException {
        EObject current = null;

        EObject iv_ruleDelete_group = null;


        try {
            // InternalEtlCl.g:1671:53: (iv_ruleDelete_group= ruleDelete_group EOF )
            // InternalEtlCl.g:1672:2: iv_ruleDelete_group= ruleDelete_group EOF
            {
             newCompositeNode(grammarAccess.getDelete_groupRule()); 
            pushFollow(FOLLOW_1);
            iv_ruleDelete_group=ruleDelete_group();

            state._fsp--;

             current =iv_ruleDelete_group; 
            match(input,EOF,FOLLOW_2); 

            }

        }

            catch (RecognitionException re) {
                recover(input,re);
                appendSkippedTokens();
            }
        finally {
        }
        return current;
    }
    // $ANTLR end "entryRuleDelete_group"


    // $ANTLR start "ruleDelete_group"
    // InternalEtlCl.g:1678:1: ruleDelete_group returns [EObject current=null] : ( ( (otherlv_0= RULE_ID ) ) otherlv_1= '.DELETE_GROUP();' ) ;
    public final EObject ruleDelete_group() throws RecognitionException {
        EObject current = null;

        Token otherlv_0=null;
        Token otherlv_1=null;


        	enterRule();

        try {
            // InternalEtlCl.g:1684:2: ( ( ( (otherlv_0= RULE_ID ) ) otherlv_1= '.DELETE_GROUP();' ) )
            // InternalEtlCl.g:1685:2: ( ( (otherlv_0= RULE_ID ) ) otherlv_1= '.DELETE_GROUP();' )
            {
            // InternalEtlCl.g:1685:2: ( ( (otherlv_0= RULE_ID ) ) otherlv_1= '.DELETE_GROUP();' )
            // InternalEtlCl.g:1686:3: ( (otherlv_0= RULE_ID ) ) otherlv_1= '.DELETE_GROUP();'
            {
            // InternalEtlCl.g:1686:3: ( (otherlv_0= RULE_ID ) )
            // InternalEtlCl.g:1687:4: (otherlv_0= RULE_ID )
            {
            // InternalEtlCl.g:1687:4: (otherlv_0= RULE_ID )
            // InternalEtlCl.g:1688:5: otherlv_0= RULE_ID
            {

            					if (current==null) {
            						current = createModelElement(grammarAccess.getDelete_groupRule());
            					}
            				
            otherlv_0=(Token)match(input,RULE_ID,FOLLOW_38); 

            					newLeafNode(otherlv_0, grammarAccess.getDelete_groupAccess().getGroupCreate_groupCrossReference_0_0());
            				

            }


            }

            otherlv_1=(Token)match(input,41,FOLLOW_2); 

            			newLeafNode(otherlv_1, grammarAccess.getDelete_groupAccess().getDELETE_GROUPKeyword_1());
            		

            }


            }


            	leaveRule();

        }

            catch (RecognitionException re) {
                recover(input,re);
                appendSkippedTokens();
            }
        finally {
        }
        return current;
    }
    // $ANTLR end "ruleDelete_group"


    // $ANTLR start "entryRuleCreate_task"
    // InternalEtlCl.g:1707:1: entryRuleCreate_task returns [EObject current=null] : iv_ruleCreate_task= ruleCreate_task EOF ;
    public final EObject entryRuleCreate_task() throws RecognitionException {
        EObject current = null;

        EObject iv_ruleCreate_task = null;


        try {
            // InternalEtlCl.g:1707:52: (iv_ruleCreate_task= ruleCreate_task EOF )
            // InternalEtlCl.g:1708:2: iv_ruleCreate_task= ruleCreate_task EOF
            {
             newCompositeNode(grammarAccess.getCreate_taskRule()); 
            pushFollow(FOLLOW_1);
            iv_ruleCreate_task=ruleCreate_task();

            state._fsp--;

             current =iv_ruleCreate_task; 
            match(input,EOF,FOLLOW_2); 

            }

        }

            catch (RecognitionException re) {
                recover(input,re);
                appendSkippedTokens();
            }
        finally {
        }
        return current;
    }
    // $ANTLR end "entryRuleCreate_task"


    // $ANTLR start "ruleCreate_task"
    // InternalEtlCl.g:1714:1: ruleCreate_task returns [EObject current=null] : ( ( (otherlv_0= RULE_ID ) ) otherlv_1= '.CREATE_TASK' otherlv_2= '(' (otherlv_3= 'TASK_UNIQUE_ID:' ( (lv_name_4_0= RULE_ID ) ) ) otherlv_5= ',' (otherlv_6= 'TASK_NAME:' ( (lv_tname_7_0= RULE_STRING ) ) ) otherlv_8= ',' (otherlv_9= 'AGENT_NAME:' ( (otherlv_10= RULE_ID ) ) ) (otherlv_11= ',' otherlv_12= 'PARAMETERS:' ( (lv_parameters_13_0= ruleParameters ) ) )* otherlv_14= ');' ) ;
    public final EObject ruleCreate_task() throws RecognitionException {
        EObject current = null;

        Token otherlv_0=null;
        Token otherlv_1=null;
        Token otherlv_2=null;
        Token otherlv_3=null;
        Token lv_name_4_0=null;
        Token otherlv_5=null;
        Token otherlv_6=null;
        Token lv_tname_7_0=null;
        Token otherlv_8=null;
        Token otherlv_9=null;
        Token otherlv_10=null;
        Token otherlv_11=null;
        Token otherlv_12=null;
        Token otherlv_14=null;
        EObject lv_parameters_13_0 = null;


        	enterRule();

        try {
            // InternalEtlCl.g:1720:2: ( ( ( (otherlv_0= RULE_ID ) ) otherlv_1= '.CREATE_TASK' otherlv_2= '(' (otherlv_3= 'TASK_UNIQUE_ID:' ( (lv_name_4_0= RULE_ID ) ) ) otherlv_5= ',' (otherlv_6= 'TASK_NAME:' ( (lv_tname_7_0= RULE_STRING ) ) ) otherlv_8= ',' (otherlv_9= 'AGENT_NAME:' ( (otherlv_10= RULE_ID ) ) ) (otherlv_11= ',' otherlv_12= 'PARAMETERS:' ( (lv_parameters_13_0= ruleParameters ) ) )* otherlv_14= ');' ) )
            // InternalEtlCl.g:1721:2: ( ( (otherlv_0= RULE_ID ) ) otherlv_1= '.CREATE_TASK' otherlv_2= '(' (otherlv_3= 'TASK_UNIQUE_ID:' ( (lv_name_4_0= RULE_ID ) ) ) otherlv_5= ',' (otherlv_6= 'TASK_NAME:' ( (lv_tname_7_0= RULE_STRING ) ) ) otherlv_8= ',' (otherlv_9= 'AGENT_NAME:' ( (otherlv_10= RULE_ID ) ) ) (otherlv_11= ',' otherlv_12= 'PARAMETERS:' ( (lv_parameters_13_0= ruleParameters ) ) )* otherlv_14= ');' )
            {
            // InternalEtlCl.g:1721:2: ( ( (otherlv_0= RULE_ID ) ) otherlv_1= '.CREATE_TASK' otherlv_2= '(' (otherlv_3= 'TASK_UNIQUE_ID:' ( (lv_name_4_0= RULE_ID ) ) ) otherlv_5= ',' (otherlv_6= 'TASK_NAME:' ( (lv_tname_7_0= RULE_STRING ) ) ) otherlv_8= ',' (otherlv_9= 'AGENT_NAME:' ( (otherlv_10= RULE_ID ) ) ) (otherlv_11= ',' otherlv_12= 'PARAMETERS:' ( (lv_parameters_13_0= ruleParameters ) ) )* otherlv_14= ');' )
            // InternalEtlCl.g:1722:3: ( (otherlv_0= RULE_ID ) ) otherlv_1= '.CREATE_TASK' otherlv_2= '(' (otherlv_3= 'TASK_UNIQUE_ID:' ( (lv_name_4_0= RULE_ID ) ) ) otherlv_5= ',' (otherlv_6= 'TASK_NAME:' ( (lv_tname_7_0= RULE_STRING ) ) ) otherlv_8= ',' (otherlv_9= 'AGENT_NAME:' ( (otherlv_10= RULE_ID ) ) ) (otherlv_11= ',' otherlv_12= 'PARAMETERS:' ( (lv_parameters_13_0= ruleParameters ) ) )* otherlv_14= ');'
            {
            // InternalEtlCl.g:1722:3: ( (otherlv_0= RULE_ID ) )
            // InternalEtlCl.g:1723:4: (otherlv_0= RULE_ID )
            {
            // InternalEtlCl.g:1723:4: (otherlv_0= RULE_ID )
            // InternalEtlCl.g:1724:5: otherlv_0= RULE_ID
            {

            					if (current==null) {
            						current = createModelElement(grammarAccess.getCreate_taskRule());
            					}
            				
            otherlv_0=(Token)match(input,RULE_ID,FOLLOW_39); 

            					newLeafNode(otherlv_0, grammarAccess.getCreate_taskAccess().getGroupCreate_groupCrossReference_0_0());
            				

            }


            }

            otherlv_1=(Token)match(input,42,FOLLOW_5); 

            			newLeafNode(otherlv_1, grammarAccess.getCreate_taskAccess().getCREATE_TASKKeyword_1());
            		
            otherlv_2=(Token)match(input,12,FOLLOW_40); 

            			newLeafNode(otherlv_2, grammarAccess.getCreate_taskAccess().getLeftParenthesisKeyword_2());
            		
            // InternalEtlCl.g:1743:3: (otherlv_3= 'TASK_UNIQUE_ID:' ( (lv_name_4_0= RULE_ID ) ) )
            // InternalEtlCl.g:1744:4: otherlv_3= 'TASK_UNIQUE_ID:' ( (lv_name_4_0= RULE_ID ) )
            {
            otherlv_3=(Token)match(input,43,FOLLOW_7); 

            				newLeafNode(otherlv_3, grammarAccess.getCreate_taskAccess().getTASK_UNIQUE_IDKeyword_3_0());
            			
            // InternalEtlCl.g:1748:4: ( (lv_name_4_0= RULE_ID ) )
            // InternalEtlCl.g:1749:5: (lv_name_4_0= RULE_ID )
            {
            // InternalEtlCl.g:1749:5: (lv_name_4_0= RULE_ID )
            // InternalEtlCl.g:1750:6: lv_name_4_0= RULE_ID
            {
            lv_name_4_0=(Token)match(input,RULE_ID,FOLLOW_8); 

            						newLeafNode(lv_name_4_0, grammarAccess.getCreate_taskAccess().getNameIDTerminalRuleCall_3_1_0());
            					

            						if (current==null) {
            							current = createModelElement(grammarAccess.getCreate_taskRule());
            						}
            						setWithLastConsumed(
            							current,
            							"name",
            							lv_name_4_0,
            							"org.eclipse.xtext.common.Terminals.ID");
            					

            }


            }


            }

            otherlv_5=(Token)match(input,14,FOLLOW_41); 

            			newLeafNode(otherlv_5, grammarAccess.getCreate_taskAccess().getCommaKeyword_4());
            		
            // InternalEtlCl.g:1771:3: (otherlv_6= 'TASK_NAME:' ( (lv_tname_7_0= RULE_STRING ) ) )
            // InternalEtlCl.g:1772:4: otherlv_6= 'TASK_NAME:' ( (lv_tname_7_0= RULE_STRING ) )
            {
            otherlv_6=(Token)match(input,44,FOLLOW_10); 

            				newLeafNode(otherlv_6, grammarAccess.getCreate_taskAccess().getTASK_NAMEKeyword_5_0());
            			
            // InternalEtlCl.g:1776:4: ( (lv_tname_7_0= RULE_STRING ) )
            // InternalEtlCl.g:1777:5: (lv_tname_7_0= RULE_STRING )
            {
            // InternalEtlCl.g:1777:5: (lv_tname_7_0= RULE_STRING )
            // InternalEtlCl.g:1778:6: lv_tname_7_0= RULE_STRING
            {
            lv_tname_7_0=(Token)match(input,RULE_STRING,FOLLOW_8); 

            						newLeafNode(lv_tname_7_0, grammarAccess.getCreate_taskAccess().getTnameSTRINGTerminalRuleCall_5_1_0());
            					

            						if (current==null) {
            							current = createModelElement(grammarAccess.getCreate_taskRule());
            						}
            						setWithLastConsumed(
            							current,
            							"tname",
            							lv_tname_7_0,
            							"org.eclipse.xtext.common.Terminals.STRING");
            					

            }


            }


            }

            otherlv_8=(Token)match(input,14,FOLLOW_42); 

            			newLeafNode(otherlv_8, grammarAccess.getCreate_taskAccess().getCommaKeyword_6());
            		
            // InternalEtlCl.g:1799:3: (otherlv_9= 'AGENT_NAME:' ( (otherlv_10= RULE_ID ) ) )
            // InternalEtlCl.g:1800:4: otherlv_9= 'AGENT_NAME:' ( (otherlv_10= RULE_ID ) )
            {
            otherlv_9=(Token)match(input,45,FOLLOW_7); 

            				newLeafNode(otherlv_9, grammarAccess.getCreate_taskAccess().getAGENT_NAMEKeyword_7_0());
            			
            // InternalEtlCl.g:1804:4: ( (otherlv_10= RULE_ID ) )
            // InternalEtlCl.g:1805:5: (otherlv_10= RULE_ID )
            {
            // InternalEtlCl.g:1805:5: (otherlv_10= RULE_ID )
            // InternalEtlCl.g:1806:6: otherlv_10= RULE_ID
            {

            						if (current==null) {
            							current = createModelElement(grammarAccess.getCreate_taskRule());
            						}
            					
            otherlv_10=(Token)match(input,RULE_ID,FOLLOW_36); 

            						newLeafNode(otherlv_10, grammarAccess.getCreate_taskAccess().getAnameCreate_agentCrossReference_7_1_0());
            					

            }


            }


            }

            // InternalEtlCl.g:1818:3: (otherlv_11= ',' otherlv_12= 'PARAMETERS:' ( (lv_parameters_13_0= ruleParameters ) ) )*
            loop6:
            do {
                int alt6=2;
                int LA6_0 = input.LA(1);

                if ( (LA6_0==14) ) {
                    alt6=1;
                }


                switch (alt6) {
            	case 1 :
            	    // InternalEtlCl.g:1819:4: otherlv_11= ',' otherlv_12= 'PARAMETERS:' ( (lv_parameters_13_0= ruleParameters ) )
            	    {
            	    otherlv_11=(Token)match(input,14,FOLLOW_43); 

            	    				newLeafNode(otherlv_11, grammarAccess.getCreate_taskAccess().getCommaKeyword_8_0());
            	    			
            	    otherlv_12=(Token)match(input,46,FOLLOW_7); 

            	    				newLeafNode(otherlv_12, grammarAccess.getCreate_taskAccess().getPARAMETERSKeyword_8_1());
            	    			
            	    // InternalEtlCl.g:1827:4: ( (lv_parameters_13_0= ruleParameters ) )
            	    // InternalEtlCl.g:1828:5: (lv_parameters_13_0= ruleParameters )
            	    {
            	    // InternalEtlCl.g:1828:5: (lv_parameters_13_0= ruleParameters )
            	    // InternalEtlCl.g:1829:6: lv_parameters_13_0= ruleParameters
            	    {

            	    						newCompositeNode(grammarAccess.getCreate_taskAccess().getParametersParametersParserRuleCall_8_2_0());
            	    					
            	    pushFollow(FOLLOW_36);
            	    lv_parameters_13_0=ruleParameters();

            	    state._fsp--;


            	    						if (current==null) {
            	    							current = createModelElementForParent(grammarAccess.getCreate_taskRule());
            	    						}
            	    						add(
            	    							current,
            	    							"parameters",
            	    							lv_parameters_13_0,
            	    							"org.xtext.example.etlcl.EtlCl.Parameters");
            	    						afterParserOrEnumRuleCall();
            	    					

            	    }


            	    }


            	    }
            	    break;

            	default :
            	    break loop6;
                }
            } while (true);

            otherlv_14=(Token)match(input,26,FOLLOW_2); 

            			newLeafNode(otherlv_14, grammarAccess.getCreate_taskAccess().getRightParenthesisSemicolonKeyword_9());
            		

            }


            }


            	leaveRule();

        }

            catch (RecognitionException re) {
                recover(input,re);
                appendSkippedTokens();
            }
        finally {
        }
        return current;
    }
    // $ANTLR end "ruleCreate_task"


    // $ANTLR start "entryRuleUpdate_task"
    // InternalEtlCl.g:1855:1: entryRuleUpdate_task returns [EObject current=null] : iv_ruleUpdate_task= ruleUpdate_task EOF ;
    public final EObject entryRuleUpdate_task() throws RecognitionException {
        EObject current = null;

        EObject iv_ruleUpdate_task = null;


        try {
            // InternalEtlCl.g:1855:52: (iv_ruleUpdate_task= ruleUpdate_task EOF )
            // InternalEtlCl.g:1856:2: iv_ruleUpdate_task= ruleUpdate_task EOF
            {
             newCompositeNode(grammarAccess.getUpdate_taskRule()); 
            pushFollow(FOLLOW_1);
            iv_ruleUpdate_task=ruleUpdate_task();

            state._fsp--;

             current =iv_ruleUpdate_task; 
            match(input,EOF,FOLLOW_2); 

            }

        }

            catch (RecognitionException re) {
                recover(input,re);
                appendSkippedTokens();
            }
        finally {
        }
        return current;
    }
    // $ANTLR end "entryRuleUpdate_task"


    // $ANTLR start "ruleUpdate_task"
    // InternalEtlCl.g:1862:1: ruleUpdate_task returns [EObject current=null] : ( ( (otherlv_0= RULE_ID ) ) otherlv_1= '.UPDATE_TAKS' otherlv_2= '(' (otherlv_3= 'TASK_NAME:' ( (lv_tname_4_0= RULE_STRING ) ) ) (otherlv_5= ',' otherlv_6= 'AGENT_NAME:' ( (otherlv_7= RULE_ID ) ) )? (otherlv_8= ',' otherlv_9= 'PARAMETERS:' ( (lv_parameters_10_0= ruleParameters ) ) )* otherlv_11= ');' ) ;
    public final EObject ruleUpdate_task() throws RecognitionException {
        EObject current = null;

        Token otherlv_0=null;
        Token otherlv_1=null;
        Token otherlv_2=null;
        Token otherlv_3=null;
        Token lv_tname_4_0=null;
        Token otherlv_5=null;
        Token otherlv_6=null;
        Token otherlv_7=null;
        Token otherlv_8=null;
        Token otherlv_9=null;
        Token otherlv_11=null;
        EObject lv_parameters_10_0 = null;


        	enterRule();

        try {
            // InternalEtlCl.g:1868:2: ( ( ( (otherlv_0= RULE_ID ) ) otherlv_1= '.UPDATE_TAKS' otherlv_2= '(' (otherlv_3= 'TASK_NAME:' ( (lv_tname_4_0= RULE_STRING ) ) ) (otherlv_5= ',' otherlv_6= 'AGENT_NAME:' ( (otherlv_7= RULE_ID ) ) )? (otherlv_8= ',' otherlv_9= 'PARAMETERS:' ( (lv_parameters_10_0= ruleParameters ) ) )* otherlv_11= ');' ) )
            // InternalEtlCl.g:1869:2: ( ( (otherlv_0= RULE_ID ) ) otherlv_1= '.UPDATE_TAKS' otherlv_2= '(' (otherlv_3= 'TASK_NAME:' ( (lv_tname_4_0= RULE_STRING ) ) ) (otherlv_5= ',' otherlv_6= 'AGENT_NAME:' ( (otherlv_7= RULE_ID ) ) )? (otherlv_8= ',' otherlv_9= 'PARAMETERS:' ( (lv_parameters_10_0= ruleParameters ) ) )* otherlv_11= ');' )
            {
            // InternalEtlCl.g:1869:2: ( ( (otherlv_0= RULE_ID ) ) otherlv_1= '.UPDATE_TAKS' otherlv_2= '(' (otherlv_3= 'TASK_NAME:' ( (lv_tname_4_0= RULE_STRING ) ) ) (otherlv_5= ',' otherlv_6= 'AGENT_NAME:' ( (otherlv_7= RULE_ID ) ) )? (otherlv_8= ',' otherlv_9= 'PARAMETERS:' ( (lv_parameters_10_0= ruleParameters ) ) )* otherlv_11= ');' )
            // InternalEtlCl.g:1870:3: ( (otherlv_0= RULE_ID ) ) otherlv_1= '.UPDATE_TAKS' otherlv_2= '(' (otherlv_3= 'TASK_NAME:' ( (lv_tname_4_0= RULE_STRING ) ) ) (otherlv_5= ',' otherlv_6= 'AGENT_NAME:' ( (otherlv_7= RULE_ID ) ) )? (otherlv_8= ',' otherlv_9= 'PARAMETERS:' ( (lv_parameters_10_0= ruleParameters ) ) )* otherlv_11= ');'
            {
            // InternalEtlCl.g:1870:3: ( (otherlv_0= RULE_ID ) )
            // InternalEtlCl.g:1871:4: (otherlv_0= RULE_ID )
            {
            // InternalEtlCl.g:1871:4: (otherlv_0= RULE_ID )
            // InternalEtlCl.g:1872:5: otherlv_0= RULE_ID
            {

            					if (current==null) {
            						current = createModelElement(grammarAccess.getUpdate_taskRule());
            					}
            				
            otherlv_0=(Token)match(input,RULE_ID,FOLLOW_44); 

            					newLeafNode(otherlv_0, grammarAccess.getUpdate_taskAccess().getTaskCreate_taskCrossReference_0_0());
            				

            }


            }

            otherlv_1=(Token)match(input,47,FOLLOW_5); 

            			newLeafNode(otherlv_1, grammarAccess.getUpdate_taskAccess().getUPDATE_TAKSKeyword_1());
            		
            otherlv_2=(Token)match(input,12,FOLLOW_41); 

            			newLeafNode(otherlv_2, grammarAccess.getUpdate_taskAccess().getLeftParenthesisKeyword_2());
            		
            // InternalEtlCl.g:1891:3: (otherlv_3= 'TASK_NAME:' ( (lv_tname_4_0= RULE_STRING ) ) )
            // InternalEtlCl.g:1892:4: otherlv_3= 'TASK_NAME:' ( (lv_tname_4_0= RULE_STRING ) )
            {
            otherlv_3=(Token)match(input,44,FOLLOW_10); 

            				newLeafNode(otherlv_3, grammarAccess.getUpdate_taskAccess().getTASK_NAMEKeyword_3_0());
            			
            // InternalEtlCl.g:1896:4: ( (lv_tname_4_0= RULE_STRING ) )
            // InternalEtlCl.g:1897:5: (lv_tname_4_0= RULE_STRING )
            {
            // InternalEtlCl.g:1897:5: (lv_tname_4_0= RULE_STRING )
            // InternalEtlCl.g:1898:6: lv_tname_4_0= RULE_STRING
            {
            lv_tname_4_0=(Token)match(input,RULE_STRING,FOLLOW_36); 

            						newLeafNode(lv_tname_4_0, grammarAccess.getUpdate_taskAccess().getTnameSTRINGTerminalRuleCall_3_1_0());
            					

            						if (current==null) {
            							current = createModelElement(grammarAccess.getUpdate_taskRule());
            						}
            						setWithLastConsumed(
            							current,
            							"tname",
            							lv_tname_4_0,
            							"org.eclipse.xtext.common.Terminals.STRING");
            					

            }


            }


            }

            // InternalEtlCl.g:1915:3: (otherlv_5= ',' otherlv_6= 'AGENT_NAME:' ( (otherlv_7= RULE_ID ) ) )?
            int alt7=2;
            int LA7_0 = input.LA(1);

            if ( (LA7_0==14) ) {
                int LA7_1 = input.LA(2);

                if ( (LA7_1==45) ) {
                    alt7=1;
                }
            }
            switch (alt7) {
                case 1 :
                    // InternalEtlCl.g:1916:4: otherlv_5= ',' otherlv_6= 'AGENT_NAME:' ( (otherlv_7= RULE_ID ) )
                    {
                    otherlv_5=(Token)match(input,14,FOLLOW_42); 

                    				newLeafNode(otherlv_5, grammarAccess.getUpdate_taskAccess().getCommaKeyword_4_0());
                    			
                    otherlv_6=(Token)match(input,45,FOLLOW_7); 

                    				newLeafNode(otherlv_6, grammarAccess.getUpdate_taskAccess().getAGENT_NAMEKeyword_4_1());
                    			
                    // InternalEtlCl.g:1924:4: ( (otherlv_7= RULE_ID ) )
                    // InternalEtlCl.g:1925:5: (otherlv_7= RULE_ID )
                    {
                    // InternalEtlCl.g:1925:5: (otherlv_7= RULE_ID )
                    // InternalEtlCl.g:1926:6: otherlv_7= RULE_ID
                    {

                    						if (current==null) {
                    							current = createModelElement(grammarAccess.getUpdate_taskRule());
                    						}
                    					
                    otherlv_7=(Token)match(input,RULE_ID,FOLLOW_36); 

                    						newLeafNode(otherlv_7, grammarAccess.getUpdate_taskAccess().getAnameCreate_agentCrossReference_4_2_0());
                    					

                    }


                    }


                    }
                    break;

            }

            // InternalEtlCl.g:1938:3: (otherlv_8= ',' otherlv_9= 'PARAMETERS:' ( (lv_parameters_10_0= ruleParameters ) ) )*
            loop8:
            do {
                int alt8=2;
                int LA8_0 = input.LA(1);

                if ( (LA8_0==14) ) {
                    alt8=1;
                }


                switch (alt8) {
            	case 1 :
            	    // InternalEtlCl.g:1939:4: otherlv_8= ',' otherlv_9= 'PARAMETERS:' ( (lv_parameters_10_0= ruleParameters ) )
            	    {
            	    otherlv_8=(Token)match(input,14,FOLLOW_43); 

            	    				newLeafNode(otherlv_8, grammarAccess.getUpdate_taskAccess().getCommaKeyword_5_0());
            	    			
            	    otherlv_9=(Token)match(input,46,FOLLOW_7); 

            	    				newLeafNode(otherlv_9, grammarAccess.getUpdate_taskAccess().getPARAMETERSKeyword_5_1());
            	    			
            	    // InternalEtlCl.g:1947:4: ( (lv_parameters_10_0= ruleParameters ) )
            	    // InternalEtlCl.g:1948:5: (lv_parameters_10_0= ruleParameters )
            	    {
            	    // InternalEtlCl.g:1948:5: (lv_parameters_10_0= ruleParameters )
            	    // InternalEtlCl.g:1949:6: lv_parameters_10_0= ruleParameters
            	    {

            	    						newCompositeNode(grammarAccess.getUpdate_taskAccess().getParametersParametersParserRuleCall_5_2_0());
            	    					
            	    pushFollow(FOLLOW_36);
            	    lv_parameters_10_0=ruleParameters();

            	    state._fsp--;


            	    						if (current==null) {
            	    							current = createModelElementForParent(grammarAccess.getUpdate_taskRule());
            	    						}
            	    						add(
            	    							current,
            	    							"parameters",
            	    							lv_parameters_10_0,
            	    							"org.xtext.example.etlcl.EtlCl.Parameters");
            	    						afterParserOrEnumRuleCall();
            	    					

            	    }


            	    }


            	    }
            	    break;

            	default :
            	    break loop8;
                }
            } while (true);

            otherlv_11=(Token)match(input,26,FOLLOW_2); 

            			newLeafNode(otherlv_11, grammarAccess.getUpdate_taskAccess().getRightParenthesisSemicolonKeyword_6());
            		

            }


            }


            	leaveRule();

        }

            catch (RecognitionException re) {
                recover(input,re);
                appendSkippedTokens();
            }
        finally {
        }
        return current;
    }
    // $ANTLR end "ruleUpdate_task"


    // $ANTLR start "entryRuleDelete_task"
    // InternalEtlCl.g:1975:1: entryRuleDelete_task returns [EObject current=null] : iv_ruleDelete_task= ruleDelete_task EOF ;
    public final EObject entryRuleDelete_task() throws RecognitionException {
        EObject current = null;

        EObject iv_ruleDelete_task = null;


        try {
            // InternalEtlCl.g:1975:52: (iv_ruleDelete_task= ruleDelete_task EOF )
            // InternalEtlCl.g:1976:2: iv_ruleDelete_task= ruleDelete_task EOF
            {
             newCompositeNode(grammarAccess.getDelete_taskRule()); 
            pushFollow(FOLLOW_1);
            iv_ruleDelete_task=ruleDelete_task();

            state._fsp--;

             current =iv_ruleDelete_task; 
            match(input,EOF,FOLLOW_2); 

            }

        }

            catch (RecognitionException re) {
                recover(input,re);
                appendSkippedTokens();
            }
        finally {
        }
        return current;
    }
    // $ANTLR end "entryRuleDelete_task"


    // $ANTLR start "ruleDelete_task"
    // InternalEtlCl.g:1982:1: ruleDelete_task returns [EObject current=null] : ( ( (otherlv_0= RULE_ID ) ) otherlv_1= '.DELETE_TASK' otherlv_2= '(' (otherlv_3= 'REORDER_DEPENDENCY:' ( (lv_reorder_4_0= RULE_STRING ) ) )? otherlv_5= ');' ) ;
    public final EObject ruleDelete_task() throws RecognitionException {
        EObject current = null;

        Token otherlv_0=null;
        Token otherlv_1=null;
        Token otherlv_2=null;
        Token otherlv_3=null;
        Token lv_reorder_4_0=null;
        Token otherlv_5=null;


        	enterRule();

        try {
            // InternalEtlCl.g:1988:2: ( ( ( (otherlv_0= RULE_ID ) ) otherlv_1= '.DELETE_TASK' otherlv_2= '(' (otherlv_3= 'REORDER_DEPENDENCY:' ( (lv_reorder_4_0= RULE_STRING ) ) )? otherlv_5= ');' ) )
            // InternalEtlCl.g:1989:2: ( ( (otherlv_0= RULE_ID ) ) otherlv_1= '.DELETE_TASK' otherlv_2= '(' (otherlv_3= 'REORDER_DEPENDENCY:' ( (lv_reorder_4_0= RULE_STRING ) ) )? otherlv_5= ');' )
            {
            // InternalEtlCl.g:1989:2: ( ( (otherlv_0= RULE_ID ) ) otherlv_1= '.DELETE_TASK' otherlv_2= '(' (otherlv_3= 'REORDER_DEPENDENCY:' ( (lv_reorder_4_0= RULE_STRING ) ) )? otherlv_5= ');' )
            // InternalEtlCl.g:1990:3: ( (otherlv_0= RULE_ID ) ) otherlv_1= '.DELETE_TASK' otherlv_2= '(' (otherlv_3= 'REORDER_DEPENDENCY:' ( (lv_reorder_4_0= RULE_STRING ) ) )? otherlv_5= ');'
            {
            // InternalEtlCl.g:1990:3: ( (otherlv_0= RULE_ID ) )
            // InternalEtlCl.g:1991:4: (otherlv_0= RULE_ID )
            {
            // InternalEtlCl.g:1991:4: (otherlv_0= RULE_ID )
            // InternalEtlCl.g:1992:5: otherlv_0= RULE_ID
            {

            					if (current==null) {
            						current = createModelElement(grammarAccess.getDelete_taskRule());
            					}
            				
            otherlv_0=(Token)match(input,RULE_ID,FOLLOW_45); 

            					newLeafNode(otherlv_0, grammarAccess.getDelete_taskAccess().getTaskCreate_taskCrossReference_0_0());
            				

            }


            }

            otherlv_1=(Token)match(input,48,FOLLOW_5); 

            			newLeafNode(otherlv_1, grammarAccess.getDelete_taskAccess().getDELETE_TASKKeyword_1());
            		
            otherlv_2=(Token)match(input,12,FOLLOW_46); 

            			newLeafNode(otherlv_2, grammarAccess.getDelete_taskAccess().getLeftParenthesisKeyword_2());
            		
            // InternalEtlCl.g:2011:3: (otherlv_3= 'REORDER_DEPENDENCY:' ( (lv_reorder_4_0= RULE_STRING ) ) )?
            int alt9=2;
            int LA9_0 = input.LA(1);

            if ( (LA9_0==49) ) {
                alt9=1;
            }
            switch (alt9) {
                case 1 :
                    // InternalEtlCl.g:2012:4: otherlv_3= 'REORDER_DEPENDENCY:' ( (lv_reorder_4_0= RULE_STRING ) )
                    {
                    otherlv_3=(Token)match(input,49,FOLLOW_10); 

                    				newLeafNode(otherlv_3, grammarAccess.getDelete_taskAccess().getREORDER_DEPENDENCYKeyword_3_0());
                    			
                    // InternalEtlCl.g:2016:4: ( (lv_reorder_4_0= RULE_STRING ) )
                    // InternalEtlCl.g:2017:5: (lv_reorder_4_0= RULE_STRING )
                    {
                    // InternalEtlCl.g:2017:5: (lv_reorder_4_0= RULE_STRING )
                    // InternalEtlCl.g:2018:6: lv_reorder_4_0= RULE_STRING
                    {
                    lv_reorder_4_0=(Token)match(input,RULE_STRING,FOLLOW_21); 

                    						newLeafNode(lv_reorder_4_0, grammarAccess.getDelete_taskAccess().getReorderSTRINGTerminalRuleCall_3_1_0());
                    					

                    						if (current==null) {
                    							current = createModelElement(grammarAccess.getDelete_taskRule());
                    						}
                    						setWithLastConsumed(
                    							current,
                    							"reorder",
                    							lv_reorder_4_0,
                    							"org.eclipse.xtext.common.Terminals.STRING");
                    					

                    }


                    }


                    }
                    break;

            }

            otherlv_5=(Token)match(input,26,FOLLOW_2); 

            			newLeafNode(otherlv_5, grammarAccess.getDelete_taskAccess().getRightParenthesisSemicolonKeyword_4());
            		

            }


            }


            	leaveRule();

        }

            catch (RecognitionException re) {
                recover(input,re);
                appendSkippedTokens();
            }
        finally {
        }
        return current;
    }
    // $ANTLR end "ruleDelete_task"


    // $ANTLR start "entryRuleCreate_user_group"
    // InternalEtlCl.g:2043:1: entryRuleCreate_user_group returns [EObject current=null] : iv_ruleCreate_user_group= ruleCreate_user_group EOF ;
    public final EObject entryRuleCreate_user_group() throws RecognitionException {
        EObject current = null;

        EObject iv_ruleCreate_user_group = null;


        try {
            // InternalEtlCl.g:2043:58: (iv_ruleCreate_user_group= ruleCreate_user_group EOF )
            // InternalEtlCl.g:2044:2: iv_ruleCreate_user_group= ruleCreate_user_group EOF
            {
             newCompositeNode(grammarAccess.getCreate_user_groupRule()); 
            pushFollow(FOLLOW_1);
            iv_ruleCreate_user_group=ruleCreate_user_group();

            state._fsp--;

             current =iv_ruleCreate_user_group; 
            match(input,EOF,FOLLOW_2); 

            }

        }

            catch (RecognitionException re) {
                recover(input,re);
                appendSkippedTokens();
            }
        finally {
        }
        return current;
    }
    // $ANTLR end "entryRuleCreate_user_group"


    // $ANTLR start "ruleCreate_user_group"
    // InternalEtlCl.g:2050:1: ruleCreate_user_group returns [EObject current=null] : ( ( (lv_name_0_0= RULE_ID ) ) otherlv_1= '.CREATE_USER_GROUP' otherlv_2= '(' (otherlv_3= 'DESCRIPTION:' ( (lv_desc_4_0= RULE_STRING ) ) ) otherlv_5= ');' ) ;
    public final EObject ruleCreate_user_group() throws RecognitionException {
        EObject current = null;

        Token lv_name_0_0=null;
        Token otherlv_1=null;
        Token otherlv_2=null;
        Token otherlv_3=null;
        Token lv_desc_4_0=null;
        Token otherlv_5=null;


        	enterRule();

        try {
            // InternalEtlCl.g:2056:2: ( ( ( (lv_name_0_0= RULE_ID ) ) otherlv_1= '.CREATE_USER_GROUP' otherlv_2= '(' (otherlv_3= 'DESCRIPTION:' ( (lv_desc_4_0= RULE_STRING ) ) ) otherlv_5= ');' ) )
            // InternalEtlCl.g:2057:2: ( ( (lv_name_0_0= RULE_ID ) ) otherlv_1= '.CREATE_USER_GROUP' otherlv_2= '(' (otherlv_3= 'DESCRIPTION:' ( (lv_desc_4_0= RULE_STRING ) ) ) otherlv_5= ');' )
            {
            // InternalEtlCl.g:2057:2: ( ( (lv_name_0_0= RULE_ID ) ) otherlv_1= '.CREATE_USER_GROUP' otherlv_2= '(' (otherlv_3= 'DESCRIPTION:' ( (lv_desc_4_0= RULE_STRING ) ) ) otherlv_5= ');' )
            // InternalEtlCl.g:2058:3: ( (lv_name_0_0= RULE_ID ) ) otherlv_1= '.CREATE_USER_GROUP' otherlv_2= '(' (otherlv_3= 'DESCRIPTION:' ( (lv_desc_4_0= RULE_STRING ) ) ) otherlv_5= ');'
            {
            // InternalEtlCl.g:2058:3: ( (lv_name_0_0= RULE_ID ) )
            // InternalEtlCl.g:2059:4: (lv_name_0_0= RULE_ID )
            {
            // InternalEtlCl.g:2059:4: (lv_name_0_0= RULE_ID )
            // InternalEtlCl.g:2060:5: lv_name_0_0= RULE_ID
            {
            lv_name_0_0=(Token)match(input,RULE_ID,FOLLOW_47); 

            					newLeafNode(lv_name_0_0, grammarAccess.getCreate_user_groupAccess().getNameIDTerminalRuleCall_0_0());
            				

            					if (current==null) {
            						current = createModelElement(grammarAccess.getCreate_user_groupRule());
            					}
            					setWithLastConsumed(
            						current,
            						"name",
            						lv_name_0_0,
            						"org.eclipse.xtext.common.Terminals.ID");
            				

            }


            }

            otherlv_1=(Token)match(input,50,FOLLOW_5); 

            			newLeafNode(otherlv_1, grammarAccess.getCreate_user_groupAccess().getCREATE_USER_GROUPKeyword_1());
            		
            otherlv_2=(Token)match(input,12,FOLLOW_48); 

            			newLeafNode(otherlv_2, grammarAccess.getCreate_user_groupAccess().getLeftParenthesisKeyword_2());
            		
            // InternalEtlCl.g:2084:3: (otherlv_3= 'DESCRIPTION:' ( (lv_desc_4_0= RULE_STRING ) ) )
            // InternalEtlCl.g:2085:4: otherlv_3= 'DESCRIPTION:' ( (lv_desc_4_0= RULE_STRING ) )
            {
            otherlv_3=(Token)match(input,51,FOLLOW_10); 

            				newLeafNode(otherlv_3, grammarAccess.getCreate_user_groupAccess().getDESCRIPTIONKeyword_3_0());
            			
            // InternalEtlCl.g:2089:4: ( (lv_desc_4_0= RULE_STRING ) )
            // InternalEtlCl.g:2090:5: (lv_desc_4_0= RULE_STRING )
            {
            // InternalEtlCl.g:2090:5: (lv_desc_4_0= RULE_STRING )
            // InternalEtlCl.g:2091:6: lv_desc_4_0= RULE_STRING
            {
            lv_desc_4_0=(Token)match(input,RULE_STRING,FOLLOW_21); 

            						newLeafNode(lv_desc_4_0, grammarAccess.getCreate_user_groupAccess().getDescSTRINGTerminalRuleCall_3_1_0());
            					

            						if (current==null) {
            							current = createModelElement(grammarAccess.getCreate_user_groupRule());
            						}
            						setWithLastConsumed(
            							current,
            							"desc",
            							lv_desc_4_0,
            							"org.eclipse.xtext.common.Terminals.STRING");
            					

            }


            }


            }

            otherlv_5=(Token)match(input,26,FOLLOW_2); 

            			newLeafNode(otherlv_5, grammarAccess.getCreate_user_groupAccess().getRightParenthesisSemicolonKeyword_4());
            		

            }


            }


            	leaveRule();

        }

            catch (RecognitionException re) {
                recover(input,re);
                appendSkippedTokens();
            }
        finally {
        }
        return current;
    }
    // $ANTLR end "ruleCreate_user_group"


    // $ANTLR start "entryRuleUpdate_user_group"
    // InternalEtlCl.g:2116:1: entryRuleUpdate_user_group returns [EObject current=null] : iv_ruleUpdate_user_group= ruleUpdate_user_group EOF ;
    public final EObject entryRuleUpdate_user_group() throws RecognitionException {
        EObject current = null;

        EObject iv_ruleUpdate_user_group = null;


        try {
            // InternalEtlCl.g:2116:58: (iv_ruleUpdate_user_group= ruleUpdate_user_group EOF )
            // InternalEtlCl.g:2117:2: iv_ruleUpdate_user_group= ruleUpdate_user_group EOF
            {
             newCompositeNode(grammarAccess.getUpdate_user_groupRule()); 
            pushFollow(FOLLOW_1);
            iv_ruleUpdate_user_group=ruleUpdate_user_group();

            state._fsp--;

             current =iv_ruleUpdate_user_group; 
            match(input,EOF,FOLLOW_2); 

            }

        }

            catch (RecognitionException re) {
                recover(input,re);
                appendSkippedTokens();
            }
        finally {
        }
        return current;
    }
    // $ANTLR end "entryRuleUpdate_user_group"


    // $ANTLR start "ruleUpdate_user_group"
    // InternalEtlCl.g:2123:1: ruleUpdate_user_group returns [EObject current=null] : ( ( (otherlv_0= RULE_ID ) ) otherlv_1= '.UPDATE_USER_GROUP' otherlv_2= '(' (otherlv_3= 'DESCRIPTION:' ( (lv_desc_4_0= RULE_STRING ) ) ) otherlv_5= ');' ) ;
    public final EObject ruleUpdate_user_group() throws RecognitionException {
        EObject current = null;

        Token otherlv_0=null;
        Token otherlv_1=null;
        Token otherlv_2=null;
        Token otherlv_3=null;
        Token lv_desc_4_0=null;
        Token otherlv_5=null;


        	enterRule();

        try {
            // InternalEtlCl.g:2129:2: ( ( ( (otherlv_0= RULE_ID ) ) otherlv_1= '.UPDATE_USER_GROUP' otherlv_2= '(' (otherlv_3= 'DESCRIPTION:' ( (lv_desc_4_0= RULE_STRING ) ) ) otherlv_5= ');' ) )
            // InternalEtlCl.g:2130:2: ( ( (otherlv_0= RULE_ID ) ) otherlv_1= '.UPDATE_USER_GROUP' otherlv_2= '(' (otherlv_3= 'DESCRIPTION:' ( (lv_desc_4_0= RULE_STRING ) ) ) otherlv_5= ');' )
            {
            // InternalEtlCl.g:2130:2: ( ( (otherlv_0= RULE_ID ) ) otherlv_1= '.UPDATE_USER_GROUP' otherlv_2= '(' (otherlv_3= 'DESCRIPTION:' ( (lv_desc_4_0= RULE_STRING ) ) ) otherlv_5= ');' )
            // InternalEtlCl.g:2131:3: ( (otherlv_0= RULE_ID ) ) otherlv_1= '.UPDATE_USER_GROUP' otherlv_2= '(' (otherlv_3= 'DESCRIPTION:' ( (lv_desc_4_0= RULE_STRING ) ) ) otherlv_5= ');'
            {
            // InternalEtlCl.g:2131:3: ( (otherlv_0= RULE_ID ) )
            // InternalEtlCl.g:2132:4: (otherlv_0= RULE_ID )
            {
            // InternalEtlCl.g:2132:4: (otherlv_0= RULE_ID )
            // InternalEtlCl.g:2133:5: otherlv_0= RULE_ID
            {

            					if (current==null) {
            						current = createModelElement(grammarAccess.getUpdate_user_groupRule());
            					}
            				
            otherlv_0=(Token)match(input,RULE_ID,FOLLOW_49); 

            					newLeafNode(otherlv_0, grammarAccess.getUpdate_user_groupAccess().getGroupCreate_user_groupCrossReference_0_0());
            				

            }


            }

            otherlv_1=(Token)match(input,52,FOLLOW_5); 

            			newLeafNode(otherlv_1, grammarAccess.getUpdate_user_groupAccess().getUPDATE_USER_GROUPKeyword_1());
            		
            otherlv_2=(Token)match(input,12,FOLLOW_48); 

            			newLeafNode(otherlv_2, grammarAccess.getUpdate_user_groupAccess().getLeftParenthesisKeyword_2());
            		
            // InternalEtlCl.g:2152:3: (otherlv_3= 'DESCRIPTION:' ( (lv_desc_4_0= RULE_STRING ) ) )
            // InternalEtlCl.g:2153:4: otherlv_3= 'DESCRIPTION:' ( (lv_desc_4_0= RULE_STRING ) )
            {
            otherlv_3=(Token)match(input,51,FOLLOW_10); 

            				newLeafNode(otherlv_3, grammarAccess.getUpdate_user_groupAccess().getDESCRIPTIONKeyword_3_0());
            			
            // InternalEtlCl.g:2157:4: ( (lv_desc_4_0= RULE_STRING ) )
            // InternalEtlCl.g:2158:5: (lv_desc_4_0= RULE_STRING )
            {
            // InternalEtlCl.g:2158:5: (lv_desc_4_0= RULE_STRING )
            // InternalEtlCl.g:2159:6: lv_desc_4_0= RULE_STRING
            {
            lv_desc_4_0=(Token)match(input,RULE_STRING,FOLLOW_21); 

            						newLeafNode(lv_desc_4_0, grammarAccess.getUpdate_user_groupAccess().getDescSTRINGTerminalRuleCall_3_1_0());
            					

            						if (current==null) {
            							current = createModelElement(grammarAccess.getUpdate_user_groupRule());
            						}
            						setWithLastConsumed(
            							current,
            							"desc",
            							lv_desc_4_0,
            							"org.eclipse.xtext.common.Terminals.STRING");
            					

            }


            }


            }

            otherlv_5=(Token)match(input,26,FOLLOW_2); 

            			newLeafNode(otherlv_5, grammarAccess.getUpdate_user_groupAccess().getRightParenthesisSemicolonKeyword_4());
            		

            }


            }


            	leaveRule();

        }

            catch (RecognitionException re) {
                recover(input,re);
                appendSkippedTokens();
            }
        finally {
        }
        return current;
    }
    // $ANTLR end "ruleUpdate_user_group"


    // $ANTLR start "entryRuleDelete_user_group"
    // InternalEtlCl.g:2184:1: entryRuleDelete_user_group returns [EObject current=null] : iv_ruleDelete_user_group= ruleDelete_user_group EOF ;
    public final EObject entryRuleDelete_user_group() throws RecognitionException {
        EObject current = null;

        EObject iv_ruleDelete_user_group = null;


        try {
            // InternalEtlCl.g:2184:58: (iv_ruleDelete_user_group= ruleDelete_user_group EOF )
            // InternalEtlCl.g:2185:2: iv_ruleDelete_user_group= ruleDelete_user_group EOF
            {
             newCompositeNode(grammarAccess.getDelete_user_groupRule()); 
            pushFollow(FOLLOW_1);
            iv_ruleDelete_user_group=ruleDelete_user_group();

            state._fsp--;

             current =iv_ruleDelete_user_group; 
            match(input,EOF,FOLLOW_2); 

            }

        }

            catch (RecognitionException re) {
                recover(input,re);
                appendSkippedTokens();
            }
        finally {
        }
        return current;
    }
    // $ANTLR end "entryRuleDelete_user_group"


    // $ANTLR start "ruleDelete_user_group"
    // InternalEtlCl.g:2191:1: ruleDelete_user_group returns [EObject current=null] : ( ( (otherlv_0= RULE_ID ) ) otherlv_1= '.DELETE_USER_GROUP();' ) ;
    public final EObject ruleDelete_user_group() throws RecognitionException {
        EObject current = null;

        Token otherlv_0=null;
        Token otherlv_1=null;


        	enterRule();

        try {
            // InternalEtlCl.g:2197:2: ( ( ( (otherlv_0= RULE_ID ) ) otherlv_1= '.DELETE_USER_GROUP();' ) )
            // InternalEtlCl.g:2198:2: ( ( (otherlv_0= RULE_ID ) ) otherlv_1= '.DELETE_USER_GROUP();' )
            {
            // InternalEtlCl.g:2198:2: ( ( (otherlv_0= RULE_ID ) ) otherlv_1= '.DELETE_USER_GROUP();' )
            // InternalEtlCl.g:2199:3: ( (otherlv_0= RULE_ID ) ) otherlv_1= '.DELETE_USER_GROUP();'
            {
            // InternalEtlCl.g:2199:3: ( (otherlv_0= RULE_ID ) )
            // InternalEtlCl.g:2200:4: (otherlv_0= RULE_ID )
            {
            // InternalEtlCl.g:2200:4: (otherlv_0= RULE_ID )
            // InternalEtlCl.g:2201:5: otherlv_0= RULE_ID
            {

            					if (current==null) {
            						current = createModelElement(grammarAccess.getDelete_user_groupRule());
            					}
            				
            otherlv_0=(Token)match(input,RULE_ID,FOLLOW_50); 

            					newLeafNode(otherlv_0, grammarAccess.getDelete_user_groupAccess().getGroupCreate_user_groupCrossReference_0_0());
            				

            }


            }

            otherlv_1=(Token)match(input,53,FOLLOW_2); 

            			newLeafNode(otherlv_1, grammarAccess.getDelete_user_groupAccess().getDELETE_USER_GROUPKeyword_1());
            		

            }


            }


            	leaveRule();

        }

            catch (RecognitionException re) {
                recover(input,re);
                appendSkippedTokens();
            }
        finally {
        }
        return current;
    }
    // $ANTLR end "ruleDelete_user_group"


    // $ANTLR start "entryRuleCreate_user"
    // InternalEtlCl.g:2220:1: entryRuleCreate_user returns [EObject current=null] : iv_ruleCreate_user= ruleCreate_user EOF ;
    public final EObject entryRuleCreate_user() throws RecognitionException {
        EObject current = null;

        EObject iv_ruleCreate_user = null;


        try {
            // InternalEtlCl.g:2220:52: (iv_ruleCreate_user= ruleCreate_user EOF )
            // InternalEtlCl.g:2221:2: iv_ruleCreate_user= ruleCreate_user EOF
            {
             newCompositeNode(grammarAccess.getCreate_userRule()); 
            pushFollow(FOLLOW_1);
            iv_ruleCreate_user=ruleCreate_user();

            state._fsp--;

             current =iv_ruleCreate_user; 
            match(input,EOF,FOLLOW_2); 

            }

        }

            catch (RecognitionException re) {
                recover(input,re);
                appendSkippedTokens();
            }
        finally {
        }
        return current;
    }
    // $ANTLR end "entryRuleCreate_user"


    // $ANTLR start "ruleCreate_user"
    // InternalEtlCl.g:2227:1: ruleCreate_user returns [EObject current=null] : ( ( (lv_name_0_0= RULE_ID ) ) otherlv_1= '.CREATE_USER' otherlv_2= '(' (otherlv_3= 'USER_GROUP_NAME:' ( (otherlv_4= RULE_ID ) ) ) otherlv_5= ',' (otherlv_6= 'PASSWORD:' ( (lv_passwd_7_0= RULE_STRING ) ) ) otherlv_8= ',' (otherlv_9= 'FULL_NAME:' ( (lv_fulln_10_0= RULE_STRING ) ) ) otherlv_11= ',' (otherlv_12= 'ACTIVE_F:' ( (lv_af_13_0= RULE_INT ) ) ) otherlv_14= ');' ) ;
    public final EObject ruleCreate_user() throws RecognitionException {
        EObject current = null;

        Token lv_name_0_0=null;
        Token otherlv_1=null;
        Token otherlv_2=null;
        Token otherlv_3=null;
        Token otherlv_4=null;
        Token otherlv_5=null;
        Token otherlv_6=null;
        Token lv_passwd_7_0=null;
        Token otherlv_8=null;
        Token otherlv_9=null;
        Token lv_fulln_10_0=null;
        Token otherlv_11=null;
        Token otherlv_12=null;
        Token lv_af_13_0=null;
        Token otherlv_14=null;


        	enterRule();

        try {
            // InternalEtlCl.g:2233:2: ( ( ( (lv_name_0_0= RULE_ID ) ) otherlv_1= '.CREATE_USER' otherlv_2= '(' (otherlv_3= 'USER_GROUP_NAME:' ( (otherlv_4= RULE_ID ) ) ) otherlv_5= ',' (otherlv_6= 'PASSWORD:' ( (lv_passwd_7_0= RULE_STRING ) ) ) otherlv_8= ',' (otherlv_9= 'FULL_NAME:' ( (lv_fulln_10_0= RULE_STRING ) ) ) otherlv_11= ',' (otherlv_12= 'ACTIVE_F:' ( (lv_af_13_0= RULE_INT ) ) ) otherlv_14= ');' ) )
            // InternalEtlCl.g:2234:2: ( ( (lv_name_0_0= RULE_ID ) ) otherlv_1= '.CREATE_USER' otherlv_2= '(' (otherlv_3= 'USER_GROUP_NAME:' ( (otherlv_4= RULE_ID ) ) ) otherlv_5= ',' (otherlv_6= 'PASSWORD:' ( (lv_passwd_7_0= RULE_STRING ) ) ) otherlv_8= ',' (otherlv_9= 'FULL_NAME:' ( (lv_fulln_10_0= RULE_STRING ) ) ) otherlv_11= ',' (otherlv_12= 'ACTIVE_F:' ( (lv_af_13_0= RULE_INT ) ) ) otherlv_14= ');' )
            {
            // InternalEtlCl.g:2234:2: ( ( (lv_name_0_0= RULE_ID ) ) otherlv_1= '.CREATE_USER' otherlv_2= '(' (otherlv_3= 'USER_GROUP_NAME:' ( (otherlv_4= RULE_ID ) ) ) otherlv_5= ',' (otherlv_6= 'PASSWORD:' ( (lv_passwd_7_0= RULE_STRING ) ) ) otherlv_8= ',' (otherlv_9= 'FULL_NAME:' ( (lv_fulln_10_0= RULE_STRING ) ) ) otherlv_11= ',' (otherlv_12= 'ACTIVE_F:' ( (lv_af_13_0= RULE_INT ) ) ) otherlv_14= ');' )
            // InternalEtlCl.g:2235:3: ( (lv_name_0_0= RULE_ID ) ) otherlv_1= '.CREATE_USER' otherlv_2= '(' (otherlv_3= 'USER_GROUP_NAME:' ( (otherlv_4= RULE_ID ) ) ) otherlv_5= ',' (otherlv_6= 'PASSWORD:' ( (lv_passwd_7_0= RULE_STRING ) ) ) otherlv_8= ',' (otherlv_9= 'FULL_NAME:' ( (lv_fulln_10_0= RULE_STRING ) ) ) otherlv_11= ',' (otherlv_12= 'ACTIVE_F:' ( (lv_af_13_0= RULE_INT ) ) ) otherlv_14= ');'
            {
            // InternalEtlCl.g:2235:3: ( (lv_name_0_0= RULE_ID ) )
            // InternalEtlCl.g:2236:4: (lv_name_0_0= RULE_ID )
            {
            // InternalEtlCl.g:2236:4: (lv_name_0_0= RULE_ID )
            // InternalEtlCl.g:2237:5: lv_name_0_0= RULE_ID
            {
            lv_name_0_0=(Token)match(input,RULE_ID,FOLLOW_51); 

            					newLeafNode(lv_name_0_0, grammarAccess.getCreate_userAccess().getNameIDTerminalRuleCall_0_0());
            				

            					if (current==null) {
            						current = createModelElement(grammarAccess.getCreate_userRule());
            					}
            					setWithLastConsumed(
            						current,
            						"name",
            						lv_name_0_0,
            						"org.eclipse.xtext.common.Terminals.ID");
            				

            }


            }

            otherlv_1=(Token)match(input,54,FOLLOW_5); 

            			newLeafNode(otherlv_1, grammarAccess.getCreate_userAccess().getCREATE_USERKeyword_1());
            		
            otherlv_2=(Token)match(input,12,FOLLOW_52); 

            			newLeafNode(otherlv_2, grammarAccess.getCreate_userAccess().getLeftParenthesisKeyword_2());
            		
            // InternalEtlCl.g:2261:3: (otherlv_3= 'USER_GROUP_NAME:' ( (otherlv_4= RULE_ID ) ) )
            // InternalEtlCl.g:2262:4: otherlv_3= 'USER_GROUP_NAME:' ( (otherlv_4= RULE_ID ) )
            {
            otherlv_3=(Token)match(input,55,FOLLOW_7); 

            				newLeafNode(otherlv_3, grammarAccess.getCreate_userAccess().getUSER_GROUP_NAMEKeyword_3_0());
            			
            // InternalEtlCl.g:2266:4: ( (otherlv_4= RULE_ID ) )
            // InternalEtlCl.g:2267:5: (otherlv_4= RULE_ID )
            {
            // InternalEtlCl.g:2267:5: (otherlv_4= RULE_ID )
            // InternalEtlCl.g:2268:6: otherlv_4= RULE_ID
            {

            						if (current==null) {
            							current = createModelElement(grammarAccess.getCreate_userRule());
            						}
            					
            otherlv_4=(Token)match(input,RULE_ID,FOLLOW_8); 

            						newLeafNode(otherlv_4, grammarAccess.getCreate_userAccess().getUgnameCreate_user_groupCrossReference_3_1_0());
            					

            }


            }


            }

            otherlv_5=(Token)match(input,14,FOLLOW_53); 

            			newLeafNode(otherlv_5, grammarAccess.getCreate_userAccess().getCommaKeyword_4());
            		
            // InternalEtlCl.g:2284:3: (otherlv_6= 'PASSWORD:' ( (lv_passwd_7_0= RULE_STRING ) ) )
            // InternalEtlCl.g:2285:4: otherlv_6= 'PASSWORD:' ( (lv_passwd_7_0= RULE_STRING ) )
            {
            otherlv_6=(Token)match(input,56,FOLLOW_10); 

            				newLeafNode(otherlv_6, grammarAccess.getCreate_userAccess().getPASSWORDKeyword_5_0());
            			
            // InternalEtlCl.g:2289:4: ( (lv_passwd_7_0= RULE_STRING ) )
            // InternalEtlCl.g:2290:5: (lv_passwd_7_0= RULE_STRING )
            {
            // InternalEtlCl.g:2290:5: (lv_passwd_7_0= RULE_STRING )
            // InternalEtlCl.g:2291:6: lv_passwd_7_0= RULE_STRING
            {
            lv_passwd_7_0=(Token)match(input,RULE_STRING,FOLLOW_8); 

            						newLeafNode(lv_passwd_7_0, grammarAccess.getCreate_userAccess().getPasswdSTRINGTerminalRuleCall_5_1_0());
            					

            						if (current==null) {
            							current = createModelElement(grammarAccess.getCreate_userRule());
            						}
            						setWithLastConsumed(
            							current,
            							"passwd",
            							lv_passwd_7_0,
            							"org.eclipse.xtext.common.Terminals.STRING");
            					

            }


            }


            }

            otherlv_8=(Token)match(input,14,FOLLOW_54); 

            			newLeafNode(otherlv_8, grammarAccess.getCreate_userAccess().getCommaKeyword_6());
            		
            // InternalEtlCl.g:2312:3: (otherlv_9= 'FULL_NAME:' ( (lv_fulln_10_0= RULE_STRING ) ) )
            // InternalEtlCl.g:2313:4: otherlv_9= 'FULL_NAME:' ( (lv_fulln_10_0= RULE_STRING ) )
            {
            otherlv_9=(Token)match(input,57,FOLLOW_10); 

            				newLeafNode(otherlv_9, grammarAccess.getCreate_userAccess().getFULL_NAMEKeyword_7_0());
            			
            // InternalEtlCl.g:2317:4: ( (lv_fulln_10_0= RULE_STRING ) )
            // InternalEtlCl.g:2318:5: (lv_fulln_10_0= RULE_STRING )
            {
            // InternalEtlCl.g:2318:5: (lv_fulln_10_0= RULE_STRING )
            // InternalEtlCl.g:2319:6: lv_fulln_10_0= RULE_STRING
            {
            lv_fulln_10_0=(Token)match(input,RULE_STRING,FOLLOW_8); 

            						newLeafNode(lv_fulln_10_0, grammarAccess.getCreate_userAccess().getFullnSTRINGTerminalRuleCall_7_1_0());
            					

            						if (current==null) {
            							current = createModelElement(grammarAccess.getCreate_userRule());
            						}
            						setWithLastConsumed(
            							current,
            							"fulln",
            							lv_fulln_10_0,
            							"org.eclipse.xtext.common.Terminals.STRING");
            					

            }


            }


            }

            otherlv_11=(Token)match(input,14,FOLLOW_55); 

            			newLeafNode(otherlv_11, grammarAccess.getCreate_userAccess().getCommaKeyword_8());
            		
            // InternalEtlCl.g:2340:3: (otherlv_12= 'ACTIVE_F:' ( (lv_af_13_0= RULE_INT ) ) )
            // InternalEtlCl.g:2341:4: otherlv_12= 'ACTIVE_F:' ( (lv_af_13_0= RULE_INT ) )
            {
            otherlv_12=(Token)match(input,58,FOLLOW_56); 

            				newLeafNode(otherlv_12, grammarAccess.getCreate_userAccess().getACTIVE_FKeyword_9_0());
            			
            // InternalEtlCl.g:2345:4: ( (lv_af_13_0= RULE_INT ) )
            // InternalEtlCl.g:2346:5: (lv_af_13_0= RULE_INT )
            {
            // InternalEtlCl.g:2346:5: (lv_af_13_0= RULE_INT )
            // InternalEtlCl.g:2347:6: lv_af_13_0= RULE_INT
            {
            lv_af_13_0=(Token)match(input,RULE_INT,FOLLOW_21); 

            						newLeafNode(lv_af_13_0, grammarAccess.getCreate_userAccess().getAfINTTerminalRuleCall_9_1_0());
            					

            						if (current==null) {
            							current = createModelElement(grammarAccess.getCreate_userRule());
            						}
            						setWithLastConsumed(
            							current,
            							"af",
            							lv_af_13_0,
            							"org.eclipse.xtext.common.Terminals.INT");
            					

            }


            }


            }

            otherlv_14=(Token)match(input,26,FOLLOW_2); 

            			newLeafNode(otherlv_14, grammarAccess.getCreate_userAccess().getRightParenthesisSemicolonKeyword_10());
            		

            }


            }


            	leaveRule();

        }

            catch (RecognitionException re) {
                recover(input,re);
                appendSkippedTokens();
            }
        finally {
        }
        return current;
    }
    // $ANTLR end "ruleCreate_user"


    // $ANTLR start "entryRuleUpdate_user"
    // InternalEtlCl.g:2372:1: entryRuleUpdate_user returns [EObject current=null] : iv_ruleUpdate_user= ruleUpdate_user EOF ;
    public final EObject entryRuleUpdate_user() throws RecognitionException {
        EObject current = null;

        EObject iv_ruleUpdate_user = null;


        try {
            // InternalEtlCl.g:2372:52: (iv_ruleUpdate_user= ruleUpdate_user EOF )
            // InternalEtlCl.g:2373:2: iv_ruleUpdate_user= ruleUpdate_user EOF
            {
             newCompositeNode(grammarAccess.getUpdate_userRule()); 
            pushFollow(FOLLOW_1);
            iv_ruleUpdate_user=ruleUpdate_user();

            state._fsp--;

             current =iv_ruleUpdate_user; 
            match(input,EOF,FOLLOW_2); 

            }

        }

            catch (RecognitionException re) {
                recover(input,re);
                appendSkippedTokens();
            }
        finally {
        }
        return current;
    }
    // $ANTLR end "entryRuleUpdate_user"


    // $ANTLR start "ruleUpdate_user"
    // InternalEtlCl.g:2379:1: ruleUpdate_user returns [EObject current=null] : ( ( (otherlv_0= RULE_ID ) ) otherlv_1= '.UPDATE_USER' otherlv_2= '(' (otherlv_3= 'USER_GROUP_NAME:' ( (otherlv_4= RULE_ID ) ) ) (otherlv_5= ',' otherlv_6= 'PASSWORD:' ( (lv_passwd_7_0= RULE_STRING ) ) )? (otherlv_8= ',' otherlv_9= 'FULL_NAME:' ( (lv_fulln_10_0= RULE_STRING ) ) )? (otherlv_11= ',' otherlv_12= 'ACTIVE_F:' ( (lv_af_13_0= RULE_INT ) ) )? otherlv_14= ');' ) ;
    public final EObject ruleUpdate_user() throws RecognitionException {
        EObject current = null;

        Token otherlv_0=null;
        Token otherlv_1=null;
        Token otherlv_2=null;
        Token otherlv_3=null;
        Token otherlv_4=null;
        Token otherlv_5=null;
        Token otherlv_6=null;
        Token lv_passwd_7_0=null;
        Token otherlv_8=null;
        Token otherlv_9=null;
        Token lv_fulln_10_0=null;
        Token otherlv_11=null;
        Token otherlv_12=null;
        Token lv_af_13_0=null;
        Token otherlv_14=null;


        	enterRule();

        try {
            // InternalEtlCl.g:2385:2: ( ( ( (otherlv_0= RULE_ID ) ) otherlv_1= '.UPDATE_USER' otherlv_2= '(' (otherlv_3= 'USER_GROUP_NAME:' ( (otherlv_4= RULE_ID ) ) ) (otherlv_5= ',' otherlv_6= 'PASSWORD:' ( (lv_passwd_7_0= RULE_STRING ) ) )? (otherlv_8= ',' otherlv_9= 'FULL_NAME:' ( (lv_fulln_10_0= RULE_STRING ) ) )? (otherlv_11= ',' otherlv_12= 'ACTIVE_F:' ( (lv_af_13_0= RULE_INT ) ) )? otherlv_14= ');' ) )
            // InternalEtlCl.g:2386:2: ( ( (otherlv_0= RULE_ID ) ) otherlv_1= '.UPDATE_USER' otherlv_2= '(' (otherlv_3= 'USER_GROUP_NAME:' ( (otherlv_4= RULE_ID ) ) ) (otherlv_5= ',' otherlv_6= 'PASSWORD:' ( (lv_passwd_7_0= RULE_STRING ) ) )? (otherlv_8= ',' otherlv_9= 'FULL_NAME:' ( (lv_fulln_10_0= RULE_STRING ) ) )? (otherlv_11= ',' otherlv_12= 'ACTIVE_F:' ( (lv_af_13_0= RULE_INT ) ) )? otherlv_14= ');' )
            {
            // InternalEtlCl.g:2386:2: ( ( (otherlv_0= RULE_ID ) ) otherlv_1= '.UPDATE_USER' otherlv_2= '(' (otherlv_3= 'USER_GROUP_NAME:' ( (otherlv_4= RULE_ID ) ) ) (otherlv_5= ',' otherlv_6= 'PASSWORD:' ( (lv_passwd_7_0= RULE_STRING ) ) )? (otherlv_8= ',' otherlv_9= 'FULL_NAME:' ( (lv_fulln_10_0= RULE_STRING ) ) )? (otherlv_11= ',' otherlv_12= 'ACTIVE_F:' ( (lv_af_13_0= RULE_INT ) ) )? otherlv_14= ');' )
            // InternalEtlCl.g:2387:3: ( (otherlv_0= RULE_ID ) ) otherlv_1= '.UPDATE_USER' otherlv_2= '(' (otherlv_3= 'USER_GROUP_NAME:' ( (otherlv_4= RULE_ID ) ) ) (otherlv_5= ',' otherlv_6= 'PASSWORD:' ( (lv_passwd_7_0= RULE_STRING ) ) )? (otherlv_8= ',' otherlv_9= 'FULL_NAME:' ( (lv_fulln_10_0= RULE_STRING ) ) )? (otherlv_11= ',' otherlv_12= 'ACTIVE_F:' ( (lv_af_13_0= RULE_INT ) ) )? otherlv_14= ');'
            {
            // InternalEtlCl.g:2387:3: ( (otherlv_0= RULE_ID ) )
            // InternalEtlCl.g:2388:4: (otherlv_0= RULE_ID )
            {
            // InternalEtlCl.g:2388:4: (otherlv_0= RULE_ID )
            // InternalEtlCl.g:2389:5: otherlv_0= RULE_ID
            {

            					if (current==null) {
            						current = createModelElement(grammarAccess.getUpdate_userRule());
            					}
            				
            otherlv_0=(Token)match(input,RULE_ID,FOLLOW_57); 

            					newLeafNode(otherlv_0, grammarAccess.getUpdate_userAccess().getUserCreate_userCrossReference_0_0());
            				

            }


            }

            otherlv_1=(Token)match(input,59,FOLLOW_5); 

            			newLeafNode(otherlv_1, grammarAccess.getUpdate_userAccess().getUPDATE_USERKeyword_1());
            		
            otherlv_2=(Token)match(input,12,FOLLOW_52); 

            			newLeafNode(otherlv_2, grammarAccess.getUpdate_userAccess().getLeftParenthesisKeyword_2());
            		
            // InternalEtlCl.g:2408:3: (otherlv_3= 'USER_GROUP_NAME:' ( (otherlv_4= RULE_ID ) ) )
            // InternalEtlCl.g:2409:4: otherlv_3= 'USER_GROUP_NAME:' ( (otherlv_4= RULE_ID ) )
            {
            otherlv_3=(Token)match(input,55,FOLLOW_7); 

            				newLeafNode(otherlv_3, grammarAccess.getUpdate_userAccess().getUSER_GROUP_NAMEKeyword_3_0());
            			
            // InternalEtlCl.g:2413:4: ( (otherlv_4= RULE_ID ) )
            // InternalEtlCl.g:2414:5: (otherlv_4= RULE_ID )
            {
            // InternalEtlCl.g:2414:5: (otherlv_4= RULE_ID )
            // InternalEtlCl.g:2415:6: otherlv_4= RULE_ID
            {

            						if (current==null) {
            							current = createModelElement(grammarAccess.getUpdate_userRule());
            						}
            					
            otherlv_4=(Token)match(input,RULE_ID,FOLLOW_36); 

            						newLeafNode(otherlv_4, grammarAccess.getUpdate_userAccess().getUgnameCreate_user_groupCrossReference_3_1_0());
            					

            }


            }


            }

            // InternalEtlCl.g:2427:3: (otherlv_5= ',' otherlv_6= 'PASSWORD:' ( (lv_passwd_7_0= RULE_STRING ) ) )?
            int alt10=2;
            int LA10_0 = input.LA(1);

            if ( (LA10_0==14) ) {
                int LA10_1 = input.LA(2);

                if ( (LA10_1==56) ) {
                    alt10=1;
                }
            }
            switch (alt10) {
                case 1 :
                    // InternalEtlCl.g:2428:4: otherlv_5= ',' otherlv_6= 'PASSWORD:' ( (lv_passwd_7_0= RULE_STRING ) )
                    {
                    otherlv_5=(Token)match(input,14,FOLLOW_53); 

                    				newLeafNode(otherlv_5, grammarAccess.getUpdate_userAccess().getCommaKeyword_4_0());
                    			
                    otherlv_6=(Token)match(input,56,FOLLOW_10); 

                    				newLeafNode(otherlv_6, grammarAccess.getUpdate_userAccess().getPASSWORDKeyword_4_1());
                    			
                    // InternalEtlCl.g:2436:4: ( (lv_passwd_7_0= RULE_STRING ) )
                    // InternalEtlCl.g:2437:5: (lv_passwd_7_0= RULE_STRING )
                    {
                    // InternalEtlCl.g:2437:5: (lv_passwd_7_0= RULE_STRING )
                    // InternalEtlCl.g:2438:6: lv_passwd_7_0= RULE_STRING
                    {
                    lv_passwd_7_0=(Token)match(input,RULE_STRING,FOLLOW_36); 

                    						newLeafNode(lv_passwd_7_0, grammarAccess.getUpdate_userAccess().getPasswdSTRINGTerminalRuleCall_4_2_0());
                    					

                    						if (current==null) {
                    							current = createModelElement(grammarAccess.getUpdate_userRule());
                    						}
                    						setWithLastConsumed(
                    							current,
                    							"passwd",
                    							lv_passwd_7_0,
                    							"org.eclipse.xtext.common.Terminals.STRING");
                    					

                    }


                    }


                    }
                    break;

            }

            // InternalEtlCl.g:2455:3: (otherlv_8= ',' otherlv_9= 'FULL_NAME:' ( (lv_fulln_10_0= RULE_STRING ) ) )?
            int alt11=2;
            int LA11_0 = input.LA(1);

            if ( (LA11_0==14) ) {
                int LA11_1 = input.LA(2);

                if ( (LA11_1==57) ) {
                    alt11=1;
                }
            }
            switch (alt11) {
                case 1 :
                    // InternalEtlCl.g:2456:4: otherlv_8= ',' otherlv_9= 'FULL_NAME:' ( (lv_fulln_10_0= RULE_STRING ) )
                    {
                    otherlv_8=(Token)match(input,14,FOLLOW_54); 

                    				newLeafNode(otherlv_8, grammarAccess.getUpdate_userAccess().getCommaKeyword_5_0());
                    			
                    otherlv_9=(Token)match(input,57,FOLLOW_10); 

                    				newLeafNode(otherlv_9, grammarAccess.getUpdate_userAccess().getFULL_NAMEKeyword_5_1());
                    			
                    // InternalEtlCl.g:2464:4: ( (lv_fulln_10_0= RULE_STRING ) )
                    // InternalEtlCl.g:2465:5: (lv_fulln_10_0= RULE_STRING )
                    {
                    // InternalEtlCl.g:2465:5: (lv_fulln_10_0= RULE_STRING )
                    // InternalEtlCl.g:2466:6: lv_fulln_10_0= RULE_STRING
                    {
                    lv_fulln_10_0=(Token)match(input,RULE_STRING,FOLLOW_36); 

                    						newLeafNode(lv_fulln_10_0, grammarAccess.getUpdate_userAccess().getFullnSTRINGTerminalRuleCall_5_2_0());
                    					

                    						if (current==null) {
                    							current = createModelElement(grammarAccess.getUpdate_userRule());
                    						}
                    						setWithLastConsumed(
                    							current,
                    							"fulln",
                    							lv_fulln_10_0,
                    							"org.eclipse.xtext.common.Terminals.STRING");
                    					

                    }


                    }


                    }
                    break;

            }

            // InternalEtlCl.g:2483:3: (otherlv_11= ',' otherlv_12= 'ACTIVE_F:' ( (lv_af_13_0= RULE_INT ) ) )?
            int alt12=2;
            int LA12_0 = input.LA(1);

            if ( (LA12_0==14) ) {
                alt12=1;
            }
            switch (alt12) {
                case 1 :
                    // InternalEtlCl.g:2484:4: otherlv_11= ',' otherlv_12= 'ACTIVE_F:' ( (lv_af_13_0= RULE_INT ) )
                    {
                    otherlv_11=(Token)match(input,14,FOLLOW_55); 

                    				newLeafNode(otherlv_11, grammarAccess.getUpdate_userAccess().getCommaKeyword_6_0());
                    			
                    otherlv_12=(Token)match(input,58,FOLLOW_56); 

                    				newLeafNode(otherlv_12, grammarAccess.getUpdate_userAccess().getACTIVE_FKeyword_6_1());
                    			
                    // InternalEtlCl.g:2492:4: ( (lv_af_13_0= RULE_INT ) )
                    // InternalEtlCl.g:2493:5: (lv_af_13_0= RULE_INT )
                    {
                    // InternalEtlCl.g:2493:5: (lv_af_13_0= RULE_INT )
                    // InternalEtlCl.g:2494:6: lv_af_13_0= RULE_INT
                    {
                    lv_af_13_0=(Token)match(input,RULE_INT,FOLLOW_21); 

                    						newLeafNode(lv_af_13_0, grammarAccess.getUpdate_userAccess().getAfINTTerminalRuleCall_6_2_0());
                    					

                    						if (current==null) {
                    							current = createModelElement(grammarAccess.getUpdate_userRule());
                    						}
                    						setWithLastConsumed(
                    							current,
                    							"af",
                    							lv_af_13_0,
                    							"org.eclipse.xtext.common.Terminals.INT");
                    					

                    }


                    }


                    }
                    break;

            }

            otherlv_14=(Token)match(input,26,FOLLOW_2); 

            			newLeafNode(otherlv_14, grammarAccess.getUpdate_userAccess().getRightParenthesisSemicolonKeyword_7());
            		

            }


            }


            	leaveRule();

        }

            catch (RecognitionException re) {
                recover(input,re);
                appendSkippedTokens();
            }
        finally {
        }
        return current;
    }
    // $ANTLR end "ruleUpdate_user"


    // $ANTLR start "entryRuleDelete_user"
    // InternalEtlCl.g:2519:1: entryRuleDelete_user returns [EObject current=null] : iv_ruleDelete_user= ruleDelete_user EOF ;
    public final EObject entryRuleDelete_user() throws RecognitionException {
        EObject current = null;

        EObject iv_ruleDelete_user = null;


        try {
            // InternalEtlCl.g:2519:52: (iv_ruleDelete_user= ruleDelete_user EOF )
            // InternalEtlCl.g:2520:2: iv_ruleDelete_user= ruleDelete_user EOF
            {
             newCompositeNode(grammarAccess.getDelete_userRule()); 
            pushFollow(FOLLOW_1);
            iv_ruleDelete_user=ruleDelete_user();

            state._fsp--;

             current =iv_ruleDelete_user; 
            match(input,EOF,FOLLOW_2); 

            }

        }

            catch (RecognitionException re) {
                recover(input,re);
                appendSkippedTokens();
            }
        finally {
        }
        return current;
    }
    // $ANTLR end "entryRuleDelete_user"


    // $ANTLR start "ruleDelete_user"
    // InternalEtlCl.g:2526:1: ruleDelete_user returns [EObject current=null] : ( ( (otherlv_0= RULE_ID ) ) otherlv_1= '.DELETE_USER();' ) ;
    public final EObject ruleDelete_user() throws RecognitionException {
        EObject current = null;

        Token otherlv_0=null;
        Token otherlv_1=null;


        	enterRule();

        try {
            // InternalEtlCl.g:2532:2: ( ( ( (otherlv_0= RULE_ID ) ) otherlv_1= '.DELETE_USER();' ) )
            // InternalEtlCl.g:2533:2: ( ( (otherlv_0= RULE_ID ) ) otherlv_1= '.DELETE_USER();' )
            {
            // InternalEtlCl.g:2533:2: ( ( (otherlv_0= RULE_ID ) ) otherlv_1= '.DELETE_USER();' )
            // InternalEtlCl.g:2534:3: ( (otherlv_0= RULE_ID ) ) otherlv_1= '.DELETE_USER();'
            {
            // InternalEtlCl.g:2534:3: ( (otherlv_0= RULE_ID ) )
            // InternalEtlCl.g:2535:4: (otherlv_0= RULE_ID )
            {
            // InternalEtlCl.g:2535:4: (otherlv_0= RULE_ID )
            // InternalEtlCl.g:2536:5: otherlv_0= RULE_ID
            {

            					if (current==null) {
            						current = createModelElement(grammarAccess.getDelete_userRule());
            					}
            				
            otherlv_0=(Token)match(input,RULE_ID,FOLLOW_58); 

            					newLeafNode(otherlv_0, grammarAccess.getDelete_userAccess().getUserCreate_userCrossReference_0_0());
            				

            }


            }

            otherlv_1=(Token)match(input,60,FOLLOW_2); 

            			newLeafNode(otherlv_1, grammarAccess.getDelete_userAccess().getDELETE_USERKeyword_1());
            		

            }


            }


            	leaveRule();

        }

            catch (RecognitionException re) {
                recover(input,re);
                appendSkippedTokens();
            }
        finally {
        }
        return current;
    }
    // $ANTLR end "ruleDelete_user"


    // $ANTLR start "entryRuleCreate_context"
    // InternalEtlCl.g:2555:1: entryRuleCreate_context returns [EObject current=null] : iv_ruleCreate_context= ruleCreate_context EOF ;
    public final EObject entryRuleCreate_context() throws RecognitionException {
        EObject current = null;

        EObject iv_ruleCreate_context = null;


        try {
            // InternalEtlCl.g:2555:55: (iv_ruleCreate_context= ruleCreate_context EOF )
            // InternalEtlCl.g:2556:2: iv_ruleCreate_context= ruleCreate_context EOF
            {
             newCompositeNode(grammarAccess.getCreate_contextRule()); 
            pushFollow(FOLLOW_1);
            iv_ruleCreate_context=ruleCreate_context();

            state._fsp--;

             current =iv_ruleCreate_context; 
            match(input,EOF,FOLLOW_2); 

            }

        }

            catch (RecognitionException re) {
                recover(input,re);
                appendSkippedTokens();
            }
        finally {
        }
        return current;
    }
    // $ANTLR end "entryRuleCreate_context"


    // $ANTLR start "ruleCreate_context"
    // InternalEtlCl.g:2562:1: ruleCreate_context returns [EObject current=null] : ( ( (lv_name_0_0= RULE_ID ) ) otherlv_1= '.CREATE_CONTEXT' otherlv_2= '(' (otherlv_3= 'DESCRIPTION:' ( (lv_desc_4_0= RULE_STRING ) ) ) otherlv_5= ',' (otherlv_6= 'ENVIRONMENT_NAME:' ( (otherlv_7= RULE_ID ) ) ) otherlv_8= ');' ) ;
    public final EObject ruleCreate_context() throws RecognitionException {
        EObject current = null;

        Token lv_name_0_0=null;
        Token otherlv_1=null;
        Token otherlv_2=null;
        Token otherlv_3=null;
        Token lv_desc_4_0=null;
        Token otherlv_5=null;
        Token otherlv_6=null;
        Token otherlv_7=null;
        Token otherlv_8=null;


        	enterRule();

        try {
            // InternalEtlCl.g:2568:2: ( ( ( (lv_name_0_0= RULE_ID ) ) otherlv_1= '.CREATE_CONTEXT' otherlv_2= '(' (otherlv_3= 'DESCRIPTION:' ( (lv_desc_4_0= RULE_STRING ) ) ) otherlv_5= ',' (otherlv_6= 'ENVIRONMENT_NAME:' ( (otherlv_7= RULE_ID ) ) ) otherlv_8= ');' ) )
            // InternalEtlCl.g:2569:2: ( ( (lv_name_0_0= RULE_ID ) ) otherlv_1= '.CREATE_CONTEXT' otherlv_2= '(' (otherlv_3= 'DESCRIPTION:' ( (lv_desc_4_0= RULE_STRING ) ) ) otherlv_5= ',' (otherlv_6= 'ENVIRONMENT_NAME:' ( (otherlv_7= RULE_ID ) ) ) otherlv_8= ');' )
            {
            // InternalEtlCl.g:2569:2: ( ( (lv_name_0_0= RULE_ID ) ) otherlv_1= '.CREATE_CONTEXT' otherlv_2= '(' (otherlv_3= 'DESCRIPTION:' ( (lv_desc_4_0= RULE_STRING ) ) ) otherlv_5= ',' (otherlv_6= 'ENVIRONMENT_NAME:' ( (otherlv_7= RULE_ID ) ) ) otherlv_8= ');' )
            // InternalEtlCl.g:2570:3: ( (lv_name_0_0= RULE_ID ) ) otherlv_1= '.CREATE_CONTEXT' otherlv_2= '(' (otherlv_3= 'DESCRIPTION:' ( (lv_desc_4_0= RULE_STRING ) ) ) otherlv_5= ',' (otherlv_6= 'ENVIRONMENT_NAME:' ( (otherlv_7= RULE_ID ) ) ) otherlv_8= ');'
            {
            // InternalEtlCl.g:2570:3: ( (lv_name_0_0= RULE_ID ) )
            // InternalEtlCl.g:2571:4: (lv_name_0_0= RULE_ID )
            {
            // InternalEtlCl.g:2571:4: (lv_name_0_0= RULE_ID )
            // InternalEtlCl.g:2572:5: lv_name_0_0= RULE_ID
            {
            lv_name_0_0=(Token)match(input,RULE_ID,FOLLOW_59); 

            					newLeafNode(lv_name_0_0, grammarAccess.getCreate_contextAccess().getNameIDTerminalRuleCall_0_0());
            				

            					if (current==null) {
            						current = createModelElement(grammarAccess.getCreate_contextRule());
            					}
            					setWithLastConsumed(
            						current,
            						"name",
            						lv_name_0_0,
            						"org.eclipse.xtext.common.Terminals.ID");
            				

            }


            }

            otherlv_1=(Token)match(input,61,FOLLOW_5); 

            			newLeafNode(otherlv_1, grammarAccess.getCreate_contextAccess().getCREATE_CONTEXTKeyword_1());
            		
            otherlv_2=(Token)match(input,12,FOLLOW_48); 

            			newLeafNode(otherlv_2, grammarAccess.getCreate_contextAccess().getLeftParenthesisKeyword_2());
            		
            // InternalEtlCl.g:2596:3: (otherlv_3= 'DESCRIPTION:' ( (lv_desc_4_0= RULE_STRING ) ) )
            // InternalEtlCl.g:2597:4: otherlv_3= 'DESCRIPTION:' ( (lv_desc_4_0= RULE_STRING ) )
            {
            otherlv_3=(Token)match(input,51,FOLLOW_10); 

            				newLeafNode(otherlv_3, grammarAccess.getCreate_contextAccess().getDESCRIPTIONKeyword_3_0());
            			
            // InternalEtlCl.g:2601:4: ( (lv_desc_4_0= RULE_STRING ) )
            // InternalEtlCl.g:2602:5: (lv_desc_4_0= RULE_STRING )
            {
            // InternalEtlCl.g:2602:5: (lv_desc_4_0= RULE_STRING )
            // InternalEtlCl.g:2603:6: lv_desc_4_0= RULE_STRING
            {
            lv_desc_4_0=(Token)match(input,RULE_STRING,FOLLOW_8); 

            						newLeafNode(lv_desc_4_0, grammarAccess.getCreate_contextAccess().getDescSTRINGTerminalRuleCall_3_1_0());
            					

            						if (current==null) {
            							current = createModelElement(grammarAccess.getCreate_contextRule());
            						}
            						setWithLastConsumed(
            							current,
            							"desc",
            							lv_desc_4_0,
            							"org.eclipse.xtext.common.Terminals.STRING");
            					

            }


            }


            }

            otherlv_5=(Token)match(input,14,FOLLOW_60); 

            			newLeafNode(otherlv_5, grammarAccess.getCreate_contextAccess().getCommaKeyword_4());
            		
            // InternalEtlCl.g:2624:3: (otherlv_6= 'ENVIRONMENT_NAME:' ( (otherlv_7= RULE_ID ) ) )
            // InternalEtlCl.g:2625:4: otherlv_6= 'ENVIRONMENT_NAME:' ( (otherlv_7= RULE_ID ) )
            {
            otherlv_6=(Token)match(input,62,FOLLOW_7); 

            				newLeafNode(otherlv_6, grammarAccess.getCreate_contextAccess().getENVIRONMENT_NAMEKeyword_5_0());
            			
            // InternalEtlCl.g:2629:4: ( (otherlv_7= RULE_ID ) )
            // InternalEtlCl.g:2630:5: (otherlv_7= RULE_ID )
            {
            // InternalEtlCl.g:2630:5: (otherlv_7= RULE_ID )
            // InternalEtlCl.g:2631:6: otherlv_7= RULE_ID
            {

            						if (current==null) {
            							current = createModelElement(grammarAccess.getCreate_contextRule());
            						}
            					
            otherlv_7=(Token)match(input,RULE_ID,FOLLOW_21); 

            						newLeafNode(otherlv_7, grammarAccess.getCreate_contextAccess().getEnvCreate_environmentCrossReference_5_1_0());
            					

            }


            }


            }

            otherlv_8=(Token)match(input,26,FOLLOW_2); 

            			newLeafNode(otherlv_8, grammarAccess.getCreate_contextAccess().getRightParenthesisSemicolonKeyword_6());
            		

            }


            }


            	leaveRule();

        }

            catch (RecognitionException re) {
                recover(input,re);
                appendSkippedTokens();
            }
        finally {
        }
        return current;
    }
    // $ANTLR end "ruleCreate_context"


    // $ANTLR start "entryRuleUpdate_context"
    // InternalEtlCl.g:2651:1: entryRuleUpdate_context returns [EObject current=null] : iv_ruleUpdate_context= ruleUpdate_context EOF ;
    public final EObject entryRuleUpdate_context() throws RecognitionException {
        EObject current = null;

        EObject iv_ruleUpdate_context = null;


        try {
            // InternalEtlCl.g:2651:55: (iv_ruleUpdate_context= ruleUpdate_context EOF )
            // InternalEtlCl.g:2652:2: iv_ruleUpdate_context= ruleUpdate_context EOF
            {
             newCompositeNode(grammarAccess.getUpdate_contextRule()); 
            pushFollow(FOLLOW_1);
            iv_ruleUpdate_context=ruleUpdate_context();

            state._fsp--;

             current =iv_ruleUpdate_context; 
            match(input,EOF,FOLLOW_2); 

            }

        }

            catch (RecognitionException re) {
                recover(input,re);
                appendSkippedTokens();
            }
        finally {
        }
        return current;
    }
    // $ANTLR end "entryRuleUpdate_context"


    // $ANTLR start "ruleUpdate_context"
    // InternalEtlCl.g:2658:1: ruleUpdate_context returns [EObject current=null] : ( ( (otherlv_0= RULE_ID ) ) otherlv_1= '.UPDATE_CONTEXT' otherlv_2= '(' (otherlv_3= 'DESCRIPTION:' ( (lv_desc_4_0= RULE_STRING ) ) ) (otherlv_5= ',' otherlv_6= 'ENVIRONMENT_NAME:' ( (otherlv_7= RULE_ID ) ) )? otherlv_8= ');' ) ;
    public final EObject ruleUpdate_context() throws RecognitionException {
        EObject current = null;

        Token otherlv_0=null;
        Token otherlv_1=null;
        Token otherlv_2=null;
        Token otherlv_3=null;
        Token lv_desc_4_0=null;
        Token otherlv_5=null;
        Token otherlv_6=null;
        Token otherlv_7=null;
        Token otherlv_8=null;


        	enterRule();

        try {
            // InternalEtlCl.g:2664:2: ( ( ( (otherlv_0= RULE_ID ) ) otherlv_1= '.UPDATE_CONTEXT' otherlv_2= '(' (otherlv_3= 'DESCRIPTION:' ( (lv_desc_4_0= RULE_STRING ) ) ) (otherlv_5= ',' otherlv_6= 'ENVIRONMENT_NAME:' ( (otherlv_7= RULE_ID ) ) )? otherlv_8= ');' ) )
            // InternalEtlCl.g:2665:2: ( ( (otherlv_0= RULE_ID ) ) otherlv_1= '.UPDATE_CONTEXT' otherlv_2= '(' (otherlv_3= 'DESCRIPTION:' ( (lv_desc_4_0= RULE_STRING ) ) ) (otherlv_5= ',' otherlv_6= 'ENVIRONMENT_NAME:' ( (otherlv_7= RULE_ID ) ) )? otherlv_8= ');' )
            {
            // InternalEtlCl.g:2665:2: ( ( (otherlv_0= RULE_ID ) ) otherlv_1= '.UPDATE_CONTEXT' otherlv_2= '(' (otherlv_3= 'DESCRIPTION:' ( (lv_desc_4_0= RULE_STRING ) ) ) (otherlv_5= ',' otherlv_6= 'ENVIRONMENT_NAME:' ( (otherlv_7= RULE_ID ) ) )? otherlv_8= ');' )
            // InternalEtlCl.g:2666:3: ( (otherlv_0= RULE_ID ) ) otherlv_1= '.UPDATE_CONTEXT' otherlv_2= '(' (otherlv_3= 'DESCRIPTION:' ( (lv_desc_4_0= RULE_STRING ) ) ) (otherlv_5= ',' otherlv_6= 'ENVIRONMENT_NAME:' ( (otherlv_7= RULE_ID ) ) )? otherlv_8= ');'
            {
            // InternalEtlCl.g:2666:3: ( (otherlv_0= RULE_ID ) )
            // InternalEtlCl.g:2667:4: (otherlv_0= RULE_ID )
            {
            // InternalEtlCl.g:2667:4: (otherlv_0= RULE_ID )
            // InternalEtlCl.g:2668:5: otherlv_0= RULE_ID
            {

            					if (current==null) {
            						current = createModelElement(grammarAccess.getUpdate_contextRule());
            					}
            				
            otherlv_0=(Token)match(input,RULE_ID,FOLLOW_61); 

            					newLeafNode(otherlv_0, grammarAccess.getUpdate_contextAccess().getContextCreate_contextCrossReference_0_0());
            				

            }


            }

            otherlv_1=(Token)match(input,63,FOLLOW_5); 

            			newLeafNode(otherlv_1, grammarAccess.getUpdate_contextAccess().getUPDATE_CONTEXTKeyword_1());
            		
            otherlv_2=(Token)match(input,12,FOLLOW_48); 

            			newLeafNode(otherlv_2, grammarAccess.getUpdate_contextAccess().getLeftParenthesisKeyword_2());
            		
            // InternalEtlCl.g:2687:3: (otherlv_3= 'DESCRIPTION:' ( (lv_desc_4_0= RULE_STRING ) ) )
            // InternalEtlCl.g:2688:4: otherlv_3= 'DESCRIPTION:' ( (lv_desc_4_0= RULE_STRING ) )
            {
            otherlv_3=(Token)match(input,51,FOLLOW_10); 

            				newLeafNode(otherlv_3, grammarAccess.getUpdate_contextAccess().getDESCRIPTIONKeyword_3_0());
            			
            // InternalEtlCl.g:2692:4: ( (lv_desc_4_0= RULE_STRING ) )
            // InternalEtlCl.g:2693:5: (lv_desc_4_0= RULE_STRING )
            {
            // InternalEtlCl.g:2693:5: (lv_desc_4_0= RULE_STRING )
            // InternalEtlCl.g:2694:6: lv_desc_4_0= RULE_STRING
            {
            lv_desc_4_0=(Token)match(input,RULE_STRING,FOLLOW_36); 

            						newLeafNode(lv_desc_4_0, grammarAccess.getUpdate_contextAccess().getDescSTRINGTerminalRuleCall_3_1_0());
            					

            						if (current==null) {
            							current = createModelElement(grammarAccess.getUpdate_contextRule());
            						}
            						setWithLastConsumed(
            							current,
            							"desc",
            							lv_desc_4_0,
            							"org.eclipse.xtext.common.Terminals.STRING");
            					

            }


            }


            }

            // InternalEtlCl.g:2711:3: (otherlv_5= ',' otherlv_6= 'ENVIRONMENT_NAME:' ( (otherlv_7= RULE_ID ) ) )?
            int alt13=2;
            int LA13_0 = input.LA(1);

            if ( (LA13_0==14) ) {
                alt13=1;
            }
            switch (alt13) {
                case 1 :
                    // InternalEtlCl.g:2712:4: otherlv_5= ',' otherlv_6= 'ENVIRONMENT_NAME:' ( (otherlv_7= RULE_ID ) )
                    {
                    otherlv_5=(Token)match(input,14,FOLLOW_60); 

                    				newLeafNode(otherlv_5, grammarAccess.getUpdate_contextAccess().getCommaKeyword_4_0());
                    			
                    otherlv_6=(Token)match(input,62,FOLLOW_7); 

                    				newLeafNode(otherlv_6, grammarAccess.getUpdate_contextAccess().getENVIRONMENT_NAMEKeyword_4_1());
                    			
                    // InternalEtlCl.g:2720:4: ( (otherlv_7= RULE_ID ) )
                    // InternalEtlCl.g:2721:5: (otherlv_7= RULE_ID )
                    {
                    // InternalEtlCl.g:2721:5: (otherlv_7= RULE_ID )
                    // InternalEtlCl.g:2722:6: otherlv_7= RULE_ID
                    {

                    						if (current==null) {
                    							current = createModelElement(grammarAccess.getUpdate_contextRule());
                    						}
                    					
                    otherlv_7=(Token)match(input,RULE_ID,FOLLOW_21); 

                    						newLeafNode(otherlv_7, grammarAccess.getUpdate_contextAccess().getEnvCreate_environmentCrossReference_4_2_0());
                    					

                    }


                    }


                    }
                    break;

            }

            otherlv_8=(Token)match(input,26,FOLLOW_2); 

            			newLeafNode(otherlv_8, grammarAccess.getUpdate_contextAccess().getRightParenthesisSemicolonKeyword_5());
            		

            }


            }


            	leaveRule();

        }

            catch (RecognitionException re) {
                recover(input,re);
                appendSkippedTokens();
            }
        finally {
        }
        return current;
    }
    // $ANTLR end "ruleUpdate_context"


    // $ANTLR start "entryRuleDelete_context"
    // InternalEtlCl.g:2742:1: entryRuleDelete_context returns [EObject current=null] : iv_ruleDelete_context= ruleDelete_context EOF ;
    public final EObject entryRuleDelete_context() throws RecognitionException {
        EObject current = null;

        EObject iv_ruleDelete_context = null;


        try {
            // InternalEtlCl.g:2742:55: (iv_ruleDelete_context= ruleDelete_context EOF )
            // InternalEtlCl.g:2743:2: iv_ruleDelete_context= ruleDelete_context EOF
            {
             newCompositeNode(grammarAccess.getDelete_contextRule()); 
            pushFollow(FOLLOW_1);
            iv_ruleDelete_context=ruleDelete_context();

            state._fsp--;

             current =iv_ruleDelete_context; 
            match(input,EOF,FOLLOW_2); 

            }

        }

            catch (RecognitionException re) {
                recover(input,re);
                appendSkippedTokens();
            }
        finally {
        }
        return current;
    }
    // $ANTLR end "entryRuleDelete_context"


    // $ANTLR start "ruleDelete_context"
    // InternalEtlCl.g:2749:1: ruleDelete_context returns [EObject current=null] : ( ( (otherlv_0= RULE_ID ) ) otherlv_1= '.DELETE_CONTEXT();' ) ;
    public final EObject ruleDelete_context() throws RecognitionException {
        EObject current = null;

        Token otherlv_0=null;
        Token otherlv_1=null;


        	enterRule();

        try {
            // InternalEtlCl.g:2755:2: ( ( ( (otherlv_0= RULE_ID ) ) otherlv_1= '.DELETE_CONTEXT();' ) )
            // InternalEtlCl.g:2756:2: ( ( (otherlv_0= RULE_ID ) ) otherlv_1= '.DELETE_CONTEXT();' )
            {
            // InternalEtlCl.g:2756:2: ( ( (otherlv_0= RULE_ID ) ) otherlv_1= '.DELETE_CONTEXT();' )
            // InternalEtlCl.g:2757:3: ( (otherlv_0= RULE_ID ) ) otherlv_1= '.DELETE_CONTEXT();'
            {
            // InternalEtlCl.g:2757:3: ( (otherlv_0= RULE_ID ) )
            // InternalEtlCl.g:2758:4: (otherlv_0= RULE_ID )
            {
            // InternalEtlCl.g:2758:4: (otherlv_0= RULE_ID )
            // InternalEtlCl.g:2759:5: otherlv_0= RULE_ID
            {

            					if (current==null) {
            						current = createModelElement(grammarAccess.getDelete_contextRule());
            					}
            				
            otherlv_0=(Token)match(input,RULE_ID,FOLLOW_62); 

            					newLeafNode(otherlv_0, grammarAccess.getDelete_contextAccess().getContextCreate_contextCrossReference_0_0());
            				

            }


            }

            otherlv_1=(Token)match(input,64,FOLLOW_2); 

            			newLeafNode(otherlv_1, grammarAccess.getDelete_contextAccess().getDELETE_CONTEXTKeyword_1());
            		

            }


            }


            	leaveRule();

        }

            catch (RecognitionException re) {
                recover(input,re);
                appendSkippedTokens();
            }
        finally {
        }
        return current;
    }
    // $ANTLR end "ruleDelete_context"


    // $ANTLR start "entryRuleCreate_scheduler_type"
    // InternalEtlCl.g:2778:1: entryRuleCreate_scheduler_type returns [EObject current=null] : iv_ruleCreate_scheduler_type= ruleCreate_scheduler_type EOF ;
    public final EObject entryRuleCreate_scheduler_type() throws RecognitionException {
        EObject current = null;

        EObject iv_ruleCreate_scheduler_type = null;


        try {
            // InternalEtlCl.g:2778:62: (iv_ruleCreate_scheduler_type= ruleCreate_scheduler_type EOF )
            // InternalEtlCl.g:2779:2: iv_ruleCreate_scheduler_type= ruleCreate_scheduler_type EOF
            {
             newCompositeNode(grammarAccess.getCreate_scheduler_typeRule()); 
            pushFollow(FOLLOW_1);
            iv_ruleCreate_scheduler_type=ruleCreate_scheduler_type();

            state._fsp--;

             current =iv_ruleCreate_scheduler_type; 
            match(input,EOF,FOLLOW_2); 

            }

        }

            catch (RecognitionException re) {
                recover(input,re);
                appendSkippedTokens();
            }
        finally {
        }
        return current;
    }
    // $ANTLR end "entryRuleCreate_scheduler_type"


    // $ANTLR start "ruleCreate_scheduler_type"
    // InternalEtlCl.g:2785:1: ruleCreate_scheduler_type returns [EObject current=null] : ( ( (lv_name_0_0= RULE_ID ) ) otherlv_1= '.CREATE_SCHEDULER_TYPE' otherlv_2= '(' (otherlv_3= 'REFRESH_TIME_IN_SEC:' ( (lv_rtins_4_0= RULE_INT ) ) ) otherlv_5= ',' (otherlv_6= 'LOG_DETAIL_F:' ( (lv_ldf_7_0= RULE_INT ) ) ) otherlv_8= ');' ) ;
    public final EObject ruleCreate_scheduler_type() throws RecognitionException {
        EObject current = null;

        Token lv_name_0_0=null;
        Token otherlv_1=null;
        Token otherlv_2=null;
        Token otherlv_3=null;
        Token lv_rtins_4_0=null;
        Token otherlv_5=null;
        Token otherlv_6=null;
        Token lv_ldf_7_0=null;
        Token otherlv_8=null;


        	enterRule();

        try {
            // InternalEtlCl.g:2791:2: ( ( ( (lv_name_0_0= RULE_ID ) ) otherlv_1= '.CREATE_SCHEDULER_TYPE' otherlv_2= '(' (otherlv_3= 'REFRESH_TIME_IN_SEC:' ( (lv_rtins_4_0= RULE_INT ) ) ) otherlv_5= ',' (otherlv_6= 'LOG_DETAIL_F:' ( (lv_ldf_7_0= RULE_INT ) ) ) otherlv_8= ');' ) )
            // InternalEtlCl.g:2792:2: ( ( (lv_name_0_0= RULE_ID ) ) otherlv_1= '.CREATE_SCHEDULER_TYPE' otherlv_2= '(' (otherlv_3= 'REFRESH_TIME_IN_SEC:' ( (lv_rtins_4_0= RULE_INT ) ) ) otherlv_5= ',' (otherlv_6= 'LOG_DETAIL_F:' ( (lv_ldf_7_0= RULE_INT ) ) ) otherlv_8= ');' )
            {
            // InternalEtlCl.g:2792:2: ( ( (lv_name_0_0= RULE_ID ) ) otherlv_1= '.CREATE_SCHEDULER_TYPE' otherlv_2= '(' (otherlv_3= 'REFRESH_TIME_IN_SEC:' ( (lv_rtins_4_0= RULE_INT ) ) ) otherlv_5= ',' (otherlv_6= 'LOG_DETAIL_F:' ( (lv_ldf_7_0= RULE_INT ) ) ) otherlv_8= ');' )
            // InternalEtlCl.g:2793:3: ( (lv_name_0_0= RULE_ID ) ) otherlv_1= '.CREATE_SCHEDULER_TYPE' otherlv_2= '(' (otherlv_3= 'REFRESH_TIME_IN_SEC:' ( (lv_rtins_4_0= RULE_INT ) ) ) otherlv_5= ',' (otherlv_6= 'LOG_DETAIL_F:' ( (lv_ldf_7_0= RULE_INT ) ) ) otherlv_8= ');'
            {
            // InternalEtlCl.g:2793:3: ( (lv_name_0_0= RULE_ID ) )
            // InternalEtlCl.g:2794:4: (lv_name_0_0= RULE_ID )
            {
            // InternalEtlCl.g:2794:4: (lv_name_0_0= RULE_ID )
            // InternalEtlCl.g:2795:5: lv_name_0_0= RULE_ID
            {
            lv_name_0_0=(Token)match(input,RULE_ID,FOLLOW_63); 

            					newLeafNode(lv_name_0_0, grammarAccess.getCreate_scheduler_typeAccess().getNameIDTerminalRuleCall_0_0());
            				

            					if (current==null) {
            						current = createModelElement(grammarAccess.getCreate_scheduler_typeRule());
            					}
            					setWithLastConsumed(
            						current,
            						"name",
            						lv_name_0_0,
            						"org.eclipse.xtext.common.Terminals.ID");
            				

            }


            }

            otherlv_1=(Token)match(input,65,FOLLOW_5); 

            			newLeafNode(otherlv_1, grammarAccess.getCreate_scheduler_typeAccess().getCREATE_SCHEDULER_TYPEKeyword_1());
            		
            otherlv_2=(Token)match(input,12,FOLLOW_64); 

            			newLeafNode(otherlv_2, grammarAccess.getCreate_scheduler_typeAccess().getLeftParenthesisKeyword_2());
            		
            // InternalEtlCl.g:2819:3: (otherlv_3= 'REFRESH_TIME_IN_SEC:' ( (lv_rtins_4_0= RULE_INT ) ) )
            // InternalEtlCl.g:2820:4: otherlv_3= 'REFRESH_TIME_IN_SEC:' ( (lv_rtins_4_0= RULE_INT ) )
            {
            otherlv_3=(Token)match(input,66,FOLLOW_56); 

            				newLeafNode(otherlv_3, grammarAccess.getCreate_scheduler_typeAccess().getREFRESH_TIME_IN_SECKeyword_3_0());
            			
            // InternalEtlCl.g:2824:4: ( (lv_rtins_4_0= RULE_INT ) )
            // InternalEtlCl.g:2825:5: (lv_rtins_4_0= RULE_INT )
            {
            // InternalEtlCl.g:2825:5: (lv_rtins_4_0= RULE_INT )
            // InternalEtlCl.g:2826:6: lv_rtins_4_0= RULE_INT
            {
            lv_rtins_4_0=(Token)match(input,RULE_INT,FOLLOW_8); 

            						newLeafNode(lv_rtins_4_0, grammarAccess.getCreate_scheduler_typeAccess().getRtinsINTTerminalRuleCall_3_1_0());
            					

            						if (current==null) {
            							current = createModelElement(grammarAccess.getCreate_scheduler_typeRule());
            						}
            						setWithLastConsumed(
            							current,
            							"rtins",
            							lv_rtins_4_0,
            							"org.eclipse.xtext.common.Terminals.INT");
            					

            }


            }


            }

            otherlv_5=(Token)match(input,14,FOLLOW_65); 

            			newLeafNode(otherlv_5, grammarAccess.getCreate_scheduler_typeAccess().getCommaKeyword_4());
            		
            // InternalEtlCl.g:2847:3: (otherlv_6= 'LOG_DETAIL_F:' ( (lv_ldf_7_0= RULE_INT ) ) )
            // InternalEtlCl.g:2848:4: otherlv_6= 'LOG_DETAIL_F:' ( (lv_ldf_7_0= RULE_INT ) )
            {
            otherlv_6=(Token)match(input,67,FOLLOW_56); 

            				newLeafNode(otherlv_6, grammarAccess.getCreate_scheduler_typeAccess().getLOG_DETAIL_FKeyword_5_0());
            			
            // InternalEtlCl.g:2852:4: ( (lv_ldf_7_0= RULE_INT ) )
            // InternalEtlCl.g:2853:5: (lv_ldf_7_0= RULE_INT )
            {
            // InternalEtlCl.g:2853:5: (lv_ldf_7_0= RULE_INT )
            // InternalEtlCl.g:2854:6: lv_ldf_7_0= RULE_INT
            {
            lv_ldf_7_0=(Token)match(input,RULE_INT,FOLLOW_21); 

            						newLeafNode(lv_ldf_7_0, grammarAccess.getCreate_scheduler_typeAccess().getLdfINTTerminalRuleCall_5_1_0());
            					

            						if (current==null) {
            							current = createModelElement(grammarAccess.getCreate_scheduler_typeRule());
            						}
            						setWithLastConsumed(
            							current,
            							"ldf",
            							lv_ldf_7_0,
            							"org.eclipse.xtext.common.Terminals.INT");
            					

            }


            }


            }

            otherlv_8=(Token)match(input,26,FOLLOW_2); 

            			newLeafNode(otherlv_8, grammarAccess.getCreate_scheduler_typeAccess().getRightParenthesisSemicolonKeyword_6());
            		

            }


            }


            	leaveRule();

        }

            catch (RecognitionException re) {
                recover(input,re);
                appendSkippedTokens();
            }
        finally {
        }
        return current;
    }
    // $ANTLR end "ruleCreate_scheduler_type"


    // $ANTLR start "entryRuleCreate_scheduler"
    // InternalEtlCl.g:2879:1: entryRuleCreate_scheduler returns [EObject current=null] : iv_ruleCreate_scheduler= ruleCreate_scheduler EOF ;
    public final EObject entryRuleCreate_scheduler() throws RecognitionException {
        EObject current = null;

        EObject iv_ruleCreate_scheduler = null;


        try {
            // InternalEtlCl.g:2879:57: (iv_ruleCreate_scheduler= ruleCreate_scheduler EOF )
            // InternalEtlCl.g:2880:2: iv_ruleCreate_scheduler= ruleCreate_scheduler EOF
            {
             newCompositeNode(grammarAccess.getCreate_schedulerRule()); 
            pushFollow(FOLLOW_1);
            iv_ruleCreate_scheduler=ruleCreate_scheduler();

            state._fsp--;

             current =iv_ruleCreate_scheduler; 
            match(input,EOF,FOLLOW_2); 

            }

        }

            catch (RecognitionException re) {
                recover(input,re);
                appendSkippedTokens();
            }
        finally {
        }
        return current;
    }
    // $ANTLR end "entryRuleCreate_scheduler"


    // $ANTLR start "ruleCreate_scheduler"
    // InternalEtlCl.g:2886:1: ruleCreate_scheduler returns [EObject current=null] : ( ( (lv_name_0_0= RULE_ID ) ) otherlv_1= '.CREATE_SCHEDULER' otherlv_2= '(' (otherlv_3= 'LOAD_NAME:' ( (otherlv_4= RULE_ID ) ) ) otherlv_5= ',' (otherlv_6= 'CONTEXT_NAME:' ( (otherlv_7= RULE_ID ) ) ) otherlv_8= ',' (otherlv_9= 'DATE_TIME:' ( (lv_dtime_10_0= RULE_STRING ) ) ) otherlv_11= ',' (otherlv_12= 'DESCRIPTION:' ( (lv_desc_13_0= RULE_STRING ) ) ) otherlv_14= ');' ) ;
    public final EObject ruleCreate_scheduler() throws RecognitionException {
        EObject current = null;

        Token lv_name_0_0=null;
        Token otherlv_1=null;
        Token otherlv_2=null;
        Token otherlv_3=null;
        Token otherlv_4=null;
        Token otherlv_5=null;
        Token otherlv_6=null;
        Token otherlv_7=null;
        Token otherlv_8=null;
        Token otherlv_9=null;
        Token lv_dtime_10_0=null;
        Token otherlv_11=null;
        Token otherlv_12=null;
        Token lv_desc_13_0=null;
        Token otherlv_14=null;


        	enterRule();

        try {
            // InternalEtlCl.g:2892:2: ( ( ( (lv_name_0_0= RULE_ID ) ) otherlv_1= '.CREATE_SCHEDULER' otherlv_2= '(' (otherlv_3= 'LOAD_NAME:' ( (otherlv_4= RULE_ID ) ) ) otherlv_5= ',' (otherlv_6= 'CONTEXT_NAME:' ( (otherlv_7= RULE_ID ) ) ) otherlv_8= ',' (otherlv_9= 'DATE_TIME:' ( (lv_dtime_10_0= RULE_STRING ) ) ) otherlv_11= ',' (otherlv_12= 'DESCRIPTION:' ( (lv_desc_13_0= RULE_STRING ) ) ) otherlv_14= ');' ) )
            // InternalEtlCl.g:2893:2: ( ( (lv_name_0_0= RULE_ID ) ) otherlv_1= '.CREATE_SCHEDULER' otherlv_2= '(' (otherlv_3= 'LOAD_NAME:' ( (otherlv_4= RULE_ID ) ) ) otherlv_5= ',' (otherlv_6= 'CONTEXT_NAME:' ( (otherlv_7= RULE_ID ) ) ) otherlv_8= ',' (otherlv_9= 'DATE_TIME:' ( (lv_dtime_10_0= RULE_STRING ) ) ) otherlv_11= ',' (otherlv_12= 'DESCRIPTION:' ( (lv_desc_13_0= RULE_STRING ) ) ) otherlv_14= ');' )
            {
            // InternalEtlCl.g:2893:2: ( ( (lv_name_0_0= RULE_ID ) ) otherlv_1= '.CREATE_SCHEDULER' otherlv_2= '(' (otherlv_3= 'LOAD_NAME:' ( (otherlv_4= RULE_ID ) ) ) otherlv_5= ',' (otherlv_6= 'CONTEXT_NAME:' ( (otherlv_7= RULE_ID ) ) ) otherlv_8= ',' (otherlv_9= 'DATE_TIME:' ( (lv_dtime_10_0= RULE_STRING ) ) ) otherlv_11= ',' (otherlv_12= 'DESCRIPTION:' ( (lv_desc_13_0= RULE_STRING ) ) ) otherlv_14= ');' )
            // InternalEtlCl.g:2894:3: ( (lv_name_0_0= RULE_ID ) ) otherlv_1= '.CREATE_SCHEDULER' otherlv_2= '(' (otherlv_3= 'LOAD_NAME:' ( (otherlv_4= RULE_ID ) ) ) otherlv_5= ',' (otherlv_6= 'CONTEXT_NAME:' ( (otherlv_7= RULE_ID ) ) ) otherlv_8= ',' (otherlv_9= 'DATE_TIME:' ( (lv_dtime_10_0= RULE_STRING ) ) ) otherlv_11= ',' (otherlv_12= 'DESCRIPTION:' ( (lv_desc_13_0= RULE_STRING ) ) ) otherlv_14= ');'
            {
            // InternalEtlCl.g:2894:3: ( (lv_name_0_0= RULE_ID ) )
            // InternalEtlCl.g:2895:4: (lv_name_0_0= RULE_ID )
            {
            // InternalEtlCl.g:2895:4: (lv_name_0_0= RULE_ID )
            // InternalEtlCl.g:2896:5: lv_name_0_0= RULE_ID
            {
            lv_name_0_0=(Token)match(input,RULE_ID,FOLLOW_66); 

            					newLeafNode(lv_name_0_0, grammarAccess.getCreate_schedulerAccess().getNameIDTerminalRuleCall_0_0());
            				

            					if (current==null) {
            						current = createModelElement(grammarAccess.getCreate_schedulerRule());
            					}
            					setWithLastConsumed(
            						current,
            						"name",
            						lv_name_0_0,
            						"org.eclipse.xtext.common.Terminals.ID");
            				

            }


            }

            otherlv_1=(Token)match(input,68,FOLLOW_5); 

            			newLeafNode(otherlv_1, grammarAccess.getCreate_schedulerAccess().getCREATE_SCHEDULERKeyword_1());
            		
            otherlv_2=(Token)match(input,12,FOLLOW_33); 

            			newLeafNode(otherlv_2, grammarAccess.getCreate_schedulerAccess().getLeftParenthesisKeyword_2());
            		
            // InternalEtlCl.g:2920:3: (otherlv_3= 'LOAD_NAME:' ( (otherlv_4= RULE_ID ) ) )
            // InternalEtlCl.g:2921:4: otherlv_3= 'LOAD_NAME:' ( (otherlv_4= RULE_ID ) )
            {
            otherlv_3=(Token)match(input,37,FOLLOW_7); 

            				newLeafNode(otherlv_3, grammarAccess.getCreate_schedulerAccess().getLOAD_NAMEKeyword_3_0());
            			
            // InternalEtlCl.g:2925:4: ( (otherlv_4= RULE_ID ) )
            // InternalEtlCl.g:2926:5: (otherlv_4= RULE_ID )
            {
            // InternalEtlCl.g:2926:5: (otherlv_4= RULE_ID )
            // InternalEtlCl.g:2927:6: otherlv_4= RULE_ID
            {

            						if (current==null) {
            							current = createModelElement(grammarAccess.getCreate_schedulerRule());
            						}
            					
            otherlv_4=(Token)match(input,RULE_ID,FOLLOW_8); 

            						newLeafNode(otherlv_4, grammarAccess.getCreate_schedulerAccess().getLsidCreate_loadCrossReference_3_1_0());
            					

            }


            }


            }

            otherlv_5=(Token)match(input,14,FOLLOW_67); 

            			newLeafNode(otherlv_5, grammarAccess.getCreate_schedulerAccess().getCommaKeyword_4());
            		
            // InternalEtlCl.g:2943:3: (otherlv_6= 'CONTEXT_NAME:' ( (otherlv_7= RULE_ID ) ) )
            // InternalEtlCl.g:2944:4: otherlv_6= 'CONTEXT_NAME:' ( (otherlv_7= RULE_ID ) )
            {
            otherlv_6=(Token)match(input,69,FOLLOW_7); 

            				newLeafNode(otherlv_6, grammarAccess.getCreate_schedulerAccess().getCONTEXT_NAMEKeyword_5_0());
            			
            // InternalEtlCl.g:2948:4: ( (otherlv_7= RULE_ID ) )
            // InternalEtlCl.g:2949:5: (otherlv_7= RULE_ID )
            {
            // InternalEtlCl.g:2949:5: (otherlv_7= RULE_ID )
            // InternalEtlCl.g:2950:6: otherlv_7= RULE_ID
            {

            						if (current==null) {
            							current = createModelElement(grammarAccess.getCreate_schedulerRule());
            						}
            					
            otherlv_7=(Token)match(input,RULE_ID,FOLLOW_8); 

            						newLeafNode(otherlv_7, grammarAccess.getCreate_schedulerAccess().getCsidCreate_contextCrossReference_5_1_0());
            					

            }


            }


            }

            otherlv_8=(Token)match(input,14,FOLLOW_68); 

            			newLeafNode(otherlv_8, grammarAccess.getCreate_schedulerAccess().getCommaKeyword_6());
            		
            // InternalEtlCl.g:2966:3: (otherlv_9= 'DATE_TIME:' ( (lv_dtime_10_0= RULE_STRING ) ) )
            // InternalEtlCl.g:2967:4: otherlv_9= 'DATE_TIME:' ( (lv_dtime_10_0= RULE_STRING ) )
            {
            otherlv_9=(Token)match(input,70,FOLLOW_10); 

            				newLeafNode(otherlv_9, grammarAccess.getCreate_schedulerAccess().getDATE_TIMEKeyword_7_0());
            			
            // InternalEtlCl.g:2971:4: ( (lv_dtime_10_0= RULE_STRING ) )
            // InternalEtlCl.g:2972:5: (lv_dtime_10_0= RULE_STRING )
            {
            // InternalEtlCl.g:2972:5: (lv_dtime_10_0= RULE_STRING )
            // InternalEtlCl.g:2973:6: lv_dtime_10_0= RULE_STRING
            {
            lv_dtime_10_0=(Token)match(input,RULE_STRING,FOLLOW_8); 

            						newLeafNode(lv_dtime_10_0, grammarAccess.getCreate_schedulerAccess().getDtimeSTRINGTerminalRuleCall_7_1_0());
            					

            						if (current==null) {
            							current = createModelElement(grammarAccess.getCreate_schedulerRule());
            						}
            						setWithLastConsumed(
            							current,
            							"dtime",
            							lv_dtime_10_0,
            							"org.eclipse.xtext.common.Terminals.STRING");
            					

            }


            }


            }

            otherlv_11=(Token)match(input,14,FOLLOW_48); 

            			newLeafNode(otherlv_11, grammarAccess.getCreate_schedulerAccess().getCommaKeyword_8());
            		
            // InternalEtlCl.g:2994:3: (otherlv_12= 'DESCRIPTION:' ( (lv_desc_13_0= RULE_STRING ) ) )
            // InternalEtlCl.g:2995:4: otherlv_12= 'DESCRIPTION:' ( (lv_desc_13_0= RULE_STRING ) )
            {
            otherlv_12=(Token)match(input,51,FOLLOW_10); 

            				newLeafNode(otherlv_12, grammarAccess.getCreate_schedulerAccess().getDESCRIPTIONKeyword_9_0());
            			
            // InternalEtlCl.g:2999:4: ( (lv_desc_13_0= RULE_STRING ) )
            // InternalEtlCl.g:3000:5: (lv_desc_13_0= RULE_STRING )
            {
            // InternalEtlCl.g:3000:5: (lv_desc_13_0= RULE_STRING )
            // InternalEtlCl.g:3001:6: lv_desc_13_0= RULE_STRING
            {
            lv_desc_13_0=(Token)match(input,RULE_STRING,FOLLOW_21); 

            						newLeafNode(lv_desc_13_0, grammarAccess.getCreate_schedulerAccess().getDescSTRINGTerminalRuleCall_9_1_0());
            					

            						if (current==null) {
            							current = createModelElement(grammarAccess.getCreate_schedulerRule());
            						}
            						setWithLastConsumed(
            							current,
            							"desc",
            							lv_desc_13_0,
            							"org.eclipse.xtext.common.Terminals.STRING");
            					

            }


            }


            }

            otherlv_14=(Token)match(input,26,FOLLOW_2); 

            			newLeafNode(otherlv_14, grammarAccess.getCreate_schedulerAccess().getRightParenthesisSemicolonKeyword_10());
            		

            }


            }


            	leaveRule();

        }

            catch (RecognitionException re) {
                recover(input,re);
                appendSkippedTokens();
            }
        finally {
        }
        return current;
    }
    // $ANTLR end "ruleCreate_scheduler"


    // $ANTLR start "entryRuleUpdate_scheduler"
    // InternalEtlCl.g:3026:1: entryRuleUpdate_scheduler returns [EObject current=null] : iv_ruleUpdate_scheduler= ruleUpdate_scheduler EOF ;
    public final EObject entryRuleUpdate_scheduler() throws RecognitionException {
        EObject current = null;

        EObject iv_ruleUpdate_scheduler = null;


        try {
            // InternalEtlCl.g:3026:57: (iv_ruleUpdate_scheduler= ruleUpdate_scheduler EOF )
            // InternalEtlCl.g:3027:2: iv_ruleUpdate_scheduler= ruleUpdate_scheduler EOF
            {
             newCompositeNode(grammarAccess.getUpdate_schedulerRule()); 
            pushFollow(FOLLOW_1);
            iv_ruleUpdate_scheduler=ruleUpdate_scheduler();

            state._fsp--;

             current =iv_ruleUpdate_scheduler; 
            match(input,EOF,FOLLOW_2); 

            }

        }

            catch (RecognitionException re) {
                recover(input,re);
                appendSkippedTokens();
            }
        finally {
        }
        return current;
    }
    // $ANTLR end "entryRuleUpdate_scheduler"


    // $ANTLR start "ruleUpdate_scheduler"
    // InternalEtlCl.g:3033:1: ruleUpdate_scheduler returns [EObject current=null] : ( ( (otherlv_0= RULE_ID ) ) otherlv_1= '.UPDATE_SCHEDULER' otherlv_2= '(' (otherlv_3= 'LOAD_NAME:' ( (otherlv_4= RULE_ID ) ) ) (otherlv_5= ',' otherlv_6= 'CONTEXT_NAME:' ( (otherlv_7= RULE_ID ) ) )? (otherlv_8= ',' otherlv_9= 'DATE_TIME:' ( (lv_dtime_10_0= RULE_STRING ) ) )? (otherlv_11= ',' otherlv_12= 'DESCRIPTION:' ( (lv_desc_13_0= RULE_STRING ) ) )? otherlv_14= ');' ) ;
    public final EObject ruleUpdate_scheduler() throws RecognitionException {
        EObject current = null;

        Token otherlv_0=null;
        Token otherlv_1=null;
        Token otherlv_2=null;
        Token otherlv_3=null;
        Token otherlv_4=null;
        Token otherlv_5=null;
        Token otherlv_6=null;
        Token otherlv_7=null;
        Token otherlv_8=null;
        Token otherlv_9=null;
        Token lv_dtime_10_0=null;
        Token otherlv_11=null;
        Token otherlv_12=null;
        Token lv_desc_13_0=null;
        Token otherlv_14=null;


        	enterRule();

        try {
            // InternalEtlCl.g:3039:2: ( ( ( (otherlv_0= RULE_ID ) ) otherlv_1= '.UPDATE_SCHEDULER' otherlv_2= '(' (otherlv_3= 'LOAD_NAME:' ( (otherlv_4= RULE_ID ) ) ) (otherlv_5= ',' otherlv_6= 'CONTEXT_NAME:' ( (otherlv_7= RULE_ID ) ) )? (otherlv_8= ',' otherlv_9= 'DATE_TIME:' ( (lv_dtime_10_0= RULE_STRING ) ) )? (otherlv_11= ',' otherlv_12= 'DESCRIPTION:' ( (lv_desc_13_0= RULE_STRING ) ) )? otherlv_14= ');' ) )
            // InternalEtlCl.g:3040:2: ( ( (otherlv_0= RULE_ID ) ) otherlv_1= '.UPDATE_SCHEDULER' otherlv_2= '(' (otherlv_3= 'LOAD_NAME:' ( (otherlv_4= RULE_ID ) ) ) (otherlv_5= ',' otherlv_6= 'CONTEXT_NAME:' ( (otherlv_7= RULE_ID ) ) )? (otherlv_8= ',' otherlv_9= 'DATE_TIME:' ( (lv_dtime_10_0= RULE_STRING ) ) )? (otherlv_11= ',' otherlv_12= 'DESCRIPTION:' ( (lv_desc_13_0= RULE_STRING ) ) )? otherlv_14= ');' )
            {
            // InternalEtlCl.g:3040:2: ( ( (otherlv_0= RULE_ID ) ) otherlv_1= '.UPDATE_SCHEDULER' otherlv_2= '(' (otherlv_3= 'LOAD_NAME:' ( (otherlv_4= RULE_ID ) ) ) (otherlv_5= ',' otherlv_6= 'CONTEXT_NAME:' ( (otherlv_7= RULE_ID ) ) )? (otherlv_8= ',' otherlv_9= 'DATE_TIME:' ( (lv_dtime_10_0= RULE_STRING ) ) )? (otherlv_11= ',' otherlv_12= 'DESCRIPTION:' ( (lv_desc_13_0= RULE_STRING ) ) )? otherlv_14= ');' )
            // InternalEtlCl.g:3041:3: ( (otherlv_0= RULE_ID ) ) otherlv_1= '.UPDATE_SCHEDULER' otherlv_2= '(' (otherlv_3= 'LOAD_NAME:' ( (otherlv_4= RULE_ID ) ) ) (otherlv_5= ',' otherlv_6= 'CONTEXT_NAME:' ( (otherlv_7= RULE_ID ) ) )? (otherlv_8= ',' otherlv_9= 'DATE_TIME:' ( (lv_dtime_10_0= RULE_STRING ) ) )? (otherlv_11= ',' otherlv_12= 'DESCRIPTION:' ( (lv_desc_13_0= RULE_STRING ) ) )? otherlv_14= ');'
            {
            // InternalEtlCl.g:3041:3: ( (otherlv_0= RULE_ID ) )
            // InternalEtlCl.g:3042:4: (otherlv_0= RULE_ID )
            {
            // InternalEtlCl.g:3042:4: (otherlv_0= RULE_ID )
            // InternalEtlCl.g:3043:5: otherlv_0= RULE_ID
            {

            					if (current==null) {
            						current = createModelElement(grammarAccess.getUpdate_schedulerRule());
            					}
            				
            otherlv_0=(Token)match(input,RULE_ID,FOLLOW_69); 

            					newLeafNode(otherlv_0, grammarAccess.getUpdate_schedulerAccess().getSchedCreate_schedulerCrossReference_0_0());
            				

            }


            }

            otherlv_1=(Token)match(input,71,FOLLOW_5); 

            			newLeafNode(otherlv_1, grammarAccess.getUpdate_schedulerAccess().getUPDATE_SCHEDULERKeyword_1());
            		
            otherlv_2=(Token)match(input,12,FOLLOW_33); 

            			newLeafNode(otherlv_2, grammarAccess.getUpdate_schedulerAccess().getLeftParenthesisKeyword_2());
            		
            // InternalEtlCl.g:3062:3: (otherlv_3= 'LOAD_NAME:' ( (otherlv_4= RULE_ID ) ) )
            // InternalEtlCl.g:3063:4: otherlv_3= 'LOAD_NAME:' ( (otherlv_4= RULE_ID ) )
            {
            otherlv_3=(Token)match(input,37,FOLLOW_7); 

            				newLeafNode(otherlv_3, grammarAccess.getUpdate_schedulerAccess().getLOAD_NAMEKeyword_3_0());
            			
            // InternalEtlCl.g:3067:4: ( (otherlv_4= RULE_ID ) )
            // InternalEtlCl.g:3068:5: (otherlv_4= RULE_ID )
            {
            // InternalEtlCl.g:3068:5: (otherlv_4= RULE_ID )
            // InternalEtlCl.g:3069:6: otherlv_4= RULE_ID
            {

            						if (current==null) {
            							current = createModelElement(grammarAccess.getUpdate_schedulerRule());
            						}
            					
            otherlv_4=(Token)match(input,RULE_ID,FOLLOW_36); 

            						newLeafNode(otherlv_4, grammarAccess.getUpdate_schedulerAccess().getLsidCreate_loadCrossReference_3_1_0());
            					

            }


            }


            }

            // InternalEtlCl.g:3081:3: (otherlv_5= ',' otherlv_6= 'CONTEXT_NAME:' ( (otherlv_7= RULE_ID ) ) )?
            int alt14=2;
            int LA14_0 = input.LA(1);

            if ( (LA14_0==14) ) {
                int LA14_1 = input.LA(2);

                if ( (LA14_1==69) ) {
                    alt14=1;
                }
            }
            switch (alt14) {
                case 1 :
                    // InternalEtlCl.g:3082:4: otherlv_5= ',' otherlv_6= 'CONTEXT_NAME:' ( (otherlv_7= RULE_ID ) )
                    {
                    otherlv_5=(Token)match(input,14,FOLLOW_67); 

                    				newLeafNode(otherlv_5, grammarAccess.getUpdate_schedulerAccess().getCommaKeyword_4_0());
                    			
                    otherlv_6=(Token)match(input,69,FOLLOW_7); 

                    				newLeafNode(otherlv_6, grammarAccess.getUpdate_schedulerAccess().getCONTEXT_NAMEKeyword_4_1());
                    			
                    // InternalEtlCl.g:3090:4: ( (otherlv_7= RULE_ID ) )
                    // InternalEtlCl.g:3091:5: (otherlv_7= RULE_ID )
                    {
                    // InternalEtlCl.g:3091:5: (otherlv_7= RULE_ID )
                    // InternalEtlCl.g:3092:6: otherlv_7= RULE_ID
                    {

                    						if (current==null) {
                    							current = createModelElement(grammarAccess.getUpdate_schedulerRule());
                    						}
                    					
                    otherlv_7=(Token)match(input,RULE_ID,FOLLOW_36); 

                    						newLeafNode(otherlv_7, grammarAccess.getUpdate_schedulerAccess().getCsidCreate_contextCrossReference_4_2_0());
                    					

                    }


                    }


                    }
                    break;

            }

            // InternalEtlCl.g:3104:3: (otherlv_8= ',' otherlv_9= 'DATE_TIME:' ( (lv_dtime_10_0= RULE_STRING ) ) )?
            int alt15=2;
            int LA15_0 = input.LA(1);

            if ( (LA15_0==14) ) {
                int LA15_1 = input.LA(2);

                if ( (LA15_1==70) ) {
                    alt15=1;
                }
            }
            switch (alt15) {
                case 1 :
                    // InternalEtlCl.g:3105:4: otherlv_8= ',' otherlv_9= 'DATE_TIME:' ( (lv_dtime_10_0= RULE_STRING ) )
                    {
                    otherlv_8=(Token)match(input,14,FOLLOW_68); 

                    				newLeafNode(otherlv_8, grammarAccess.getUpdate_schedulerAccess().getCommaKeyword_5_0());
                    			
                    otherlv_9=(Token)match(input,70,FOLLOW_10); 

                    				newLeafNode(otherlv_9, grammarAccess.getUpdate_schedulerAccess().getDATE_TIMEKeyword_5_1());
                    			
                    // InternalEtlCl.g:3113:4: ( (lv_dtime_10_0= RULE_STRING ) )
                    // InternalEtlCl.g:3114:5: (lv_dtime_10_0= RULE_STRING )
                    {
                    // InternalEtlCl.g:3114:5: (lv_dtime_10_0= RULE_STRING )
                    // InternalEtlCl.g:3115:6: lv_dtime_10_0= RULE_STRING
                    {
                    lv_dtime_10_0=(Token)match(input,RULE_STRING,FOLLOW_36); 

                    						newLeafNode(lv_dtime_10_0, grammarAccess.getUpdate_schedulerAccess().getDtimeSTRINGTerminalRuleCall_5_2_0());
                    					

                    						if (current==null) {
                    							current = createModelElement(grammarAccess.getUpdate_schedulerRule());
                    						}
                    						setWithLastConsumed(
                    							current,
                    							"dtime",
                    							lv_dtime_10_0,
                    							"org.eclipse.xtext.common.Terminals.STRING");
                    					

                    }


                    }


                    }
                    break;

            }

            // InternalEtlCl.g:3132:3: (otherlv_11= ',' otherlv_12= 'DESCRIPTION:' ( (lv_desc_13_0= RULE_STRING ) ) )?
            int alt16=2;
            int LA16_0 = input.LA(1);

            if ( (LA16_0==14) ) {
                alt16=1;
            }
            switch (alt16) {
                case 1 :
                    // InternalEtlCl.g:3133:4: otherlv_11= ',' otherlv_12= 'DESCRIPTION:' ( (lv_desc_13_0= RULE_STRING ) )
                    {
                    otherlv_11=(Token)match(input,14,FOLLOW_48); 

                    				newLeafNode(otherlv_11, grammarAccess.getUpdate_schedulerAccess().getCommaKeyword_6_0());
                    			
                    otherlv_12=(Token)match(input,51,FOLLOW_10); 

                    				newLeafNode(otherlv_12, grammarAccess.getUpdate_schedulerAccess().getDESCRIPTIONKeyword_6_1());
                    			
                    // InternalEtlCl.g:3141:4: ( (lv_desc_13_0= RULE_STRING ) )
                    // InternalEtlCl.g:3142:5: (lv_desc_13_0= RULE_STRING )
                    {
                    // InternalEtlCl.g:3142:5: (lv_desc_13_0= RULE_STRING )
                    // InternalEtlCl.g:3143:6: lv_desc_13_0= RULE_STRING
                    {
                    lv_desc_13_0=(Token)match(input,RULE_STRING,FOLLOW_21); 

                    						newLeafNode(lv_desc_13_0, grammarAccess.getUpdate_schedulerAccess().getDescSTRINGTerminalRuleCall_6_2_0());
                    					

                    						if (current==null) {
                    							current = createModelElement(grammarAccess.getUpdate_schedulerRule());
                    						}
                    						setWithLastConsumed(
                    							current,
                    							"desc",
                    							lv_desc_13_0,
                    							"org.eclipse.xtext.common.Terminals.STRING");
                    					

                    }


                    }


                    }
                    break;

            }

            otherlv_14=(Token)match(input,26,FOLLOW_2); 

            			newLeafNode(otherlv_14, grammarAccess.getUpdate_schedulerAccess().getRightParenthesisSemicolonKeyword_7());
            		

            }


            }


            	leaveRule();

        }

            catch (RecognitionException re) {
                recover(input,re);
                appendSkippedTokens();
            }
        finally {
        }
        return current;
    }
    // $ANTLR end "ruleUpdate_scheduler"


    // $ANTLR start "entryRuleDelete_scheduler"
    // InternalEtlCl.g:3168:1: entryRuleDelete_scheduler returns [EObject current=null] : iv_ruleDelete_scheduler= ruleDelete_scheduler EOF ;
    public final EObject entryRuleDelete_scheduler() throws RecognitionException {
        EObject current = null;

        EObject iv_ruleDelete_scheduler = null;


        try {
            // InternalEtlCl.g:3168:57: (iv_ruleDelete_scheduler= ruleDelete_scheduler EOF )
            // InternalEtlCl.g:3169:2: iv_ruleDelete_scheduler= ruleDelete_scheduler EOF
            {
             newCompositeNode(grammarAccess.getDelete_schedulerRule()); 
            pushFollow(FOLLOW_1);
            iv_ruleDelete_scheduler=ruleDelete_scheduler();

            state._fsp--;

             current =iv_ruleDelete_scheduler; 
            match(input,EOF,FOLLOW_2); 

            }

        }

            catch (RecognitionException re) {
                recover(input,re);
                appendSkippedTokens();
            }
        finally {
        }
        return current;
    }
    // $ANTLR end "entryRuleDelete_scheduler"


    // $ANTLR start "ruleDelete_scheduler"
    // InternalEtlCl.g:3175:1: ruleDelete_scheduler returns [EObject current=null] : ( ( (otherlv_0= RULE_ID ) ) otherlv_1= '.DELETE_SCHEDULER();' ) ;
    public final EObject ruleDelete_scheduler() throws RecognitionException {
        EObject current = null;

        Token otherlv_0=null;
        Token otherlv_1=null;


        	enterRule();

        try {
            // InternalEtlCl.g:3181:2: ( ( ( (otherlv_0= RULE_ID ) ) otherlv_1= '.DELETE_SCHEDULER();' ) )
            // InternalEtlCl.g:3182:2: ( ( (otherlv_0= RULE_ID ) ) otherlv_1= '.DELETE_SCHEDULER();' )
            {
            // InternalEtlCl.g:3182:2: ( ( (otherlv_0= RULE_ID ) ) otherlv_1= '.DELETE_SCHEDULER();' )
            // InternalEtlCl.g:3183:3: ( (otherlv_0= RULE_ID ) ) otherlv_1= '.DELETE_SCHEDULER();'
            {
            // InternalEtlCl.g:3183:3: ( (otherlv_0= RULE_ID ) )
            // InternalEtlCl.g:3184:4: (otherlv_0= RULE_ID )
            {
            // InternalEtlCl.g:3184:4: (otherlv_0= RULE_ID )
            // InternalEtlCl.g:3185:5: otherlv_0= RULE_ID
            {

            					if (current==null) {
            						current = createModelElement(grammarAccess.getDelete_schedulerRule());
            					}
            				
            otherlv_0=(Token)match(input,RULE_ID,FOLLOW_70); 

            					newLeafNode(otherlv_0, grammarAccess.getDelete_schedulerAccess().getSchedCreate_schedulerCrossReference_0_0());
            				

            }


            }

            otherlv_1=(Token)match(input,72,FOLLOW_2); 

            			newLeafNode(otherlv_1, grammarAccess.getDelete_schedulerAccess().getDELETE_SCHEDULERKeyword_1());
            		

            }


            }


            	leaveRule();

        }

            catch (RecognitionException re) {
                recover(input,re);
                appendSkippedTokens();
            }
        finally {
        }
        return current;
    }
    // $ANTLR end "ruleDelete_scheduler"


    // $ANTLR start "entryRuleCreate_group_dependency"
    // InternalEtlCl.g:3204:1: entryRuleCreate_group_dependency returns [EObject current=null] : iv_ruleCreate_group_dependency= ruleCreate_group_dependency EOF ;
    public final EObject entryRuleCreate_group_dependency() throws RecognitionException {
        EObject current = null;

        EObject iv_ruleCreate_group_dependency = null;


        try {
            // InternalEtlCl.g:3204:64: (iv_ruleCreate_group_dependency= ruleCreate_group_dependency EOF )
            // InternalEtlCl.g:3205:2: iv_ruleCreate_group_dependency= ruleCreate_group_dependency EOF
            {
             newCompositeNode(grammarAccess.getCreate_group_dependencyRule()); 
            pushFollow(FOLLOW_1);
            iv_ruleCreate_group_dependency=ruleCreate_group_dependency();

            state._fsp--;

             current =iv_ruleCreate_group_dependency; 
            match(input,EOF,FOLLOW_2); 

            }

        }

            catch (RecognitionException re) {
                recover(input,re);
                appendSkippedTokens();
            }
        finally {
        }
        return current;
    }
    // $ANTLR end "entryRuleCreate_group_dependency"


    // $ANTLR start "ruleCreate_group_dependency"
    // InternalEtlCl.g:3211:1: ruleCreate_group_dependency returns [EObject current=null] : ( ( (otherlv_0= RULE_ID ) ) otherlv_1= '.DEPENDS_ON_GROUP.' ( (otherlv_2= RULE_ID ) ) otherlv_3= '(' ( (lv_dc_4_0= ruleDependency_condition ) ) otherlv_5= ');' ) ;
    public final EObject ruleCreate_group_dependency() throws RecognitionException {
        EObject current = null;

        Token otherlv_0=null;
        Token otherlv_1=null;
        Token otherlv_2=null;
        Token otherlv_3=null;
        Token otherlv_5=null;
        EObject lv_dc_4_0 = null;


        	enterRule();

        try {
            // InternalEtlCl.g:3217:2: ( ( ( (otherlv_0= RULE_ID ) ) otherlv_1= '.DEPENDS_ON_GROUP.' ( (otherlv_2= RULE_ID ) ) otherlv_3= '(' ( (lv_dc_4_0= ruleDependency_condition ) ) otherlv_5= ');' ) )
            // InternalEtlCl.g:3218:2: ( ( (otherlv_0= RULE_ID ) ) otherlv_1= '.DEPENDS_ON_GROUP.' ( (otherlv_2= RULE_ID ) ) otherlv_3= '(' ( (lv_dc_4_0= ruleDependency_condition ) ) otherlv_5= ');' )
            {
            // InternalEtlCl.g:3218:2: ( ( (otherlv_0= RULE_ID ) ) otherlv_1= '.DEPENDS_ON_GROUP.' ( (otherlv_2= RULE_ID ) ) otherlv_3= '(' ( (lv_dc_4_0= ruleDependency_condition ) ) otherlv_5= ');' )
            // InternalEtlCl.g:3219:3: ( (otherlv_0= RULE_ID ) ) otherlv_1= '.DEPENDS_ON_GROUP.' ( (otherlv_2= RULE_ID ) ) otherlv_3= '(' ( (lv_dc_4_0= ruleDependency_condition ) ) otherlv_5= ');'
            {
            // InternalEtlCl.g:3219:3: ( (otherlv_0= RULE_ID ) )
            // InternalEtlCl.g:3220:4: (otherlv_0= RULE_ID )
            {
            // InternalEtlCl.g:3220:4: (otherlv_0= RULE_ID )
            // InternalEtlCl.g:3221:5: otherlv_0= RULE_ID
            {

            					if (current==null) {
            						current = createModelElement(grammarAccess.getCreate_group_dependencyRule());
            					}
            				
            otherlv_0=(Token)match(input,RULE_ID,FOLLOW_71); 

            					newLeafNode(otherlv_0, grammarAccess.getCreate_group_dependencyAccess().getG1Create_groupCrossReference_0_0());
            				

            }


            }

            otherlv_1=(Token)match(input,73,FOLLOW_7); 

            			newLeafNode(otherlv_1, grammarAccess.getCreate_group_dependencyAccess().getDEPENDS_ON_GROUPKeyword_1());
            		
            // InternalEtlCl.g:3236:3: ( (otherlv_2= RULE_ID ) )
            // InternalEtlCl.g:3237:4: (otherlv_2= RULE_ID )
            {
            // InternalEtlCl.g:3237:4: (otherlv_2= RULE_ID )
            // InternalEtlCl.g:3238:5: otherlv_2= RULE_ID
            {

            					if (current==null) {
            						current = createModelElement(grammarAccess.getCreate_group_dependencyRule());
            					}
            				
            otherlv_2=(Token)match(input,RULE_ID,FOLLOW_5); 

            					newLeafNode(otherlv_2, grammarAccess.getCreate_group_dependencyAccess().getG2Create_groupCrossReference_2_0());
            				

            }


            }

            otherlv_3=(Token)match(input,12,FOLLOW_72); 

            			newLeafNode(otherlv_3, grammarAccess.getCreate_group_dependencyAccess().getLeftParenthesisKeyword_3());
            		
            // InternalEtlCl.g:3253:3: ( (lv_dc_4_0= ruleDependency_condition ) )
            // InternalEtlCl.g:3254:4: (lv_dc_4_0= ruleDependency_condition )
            {
            // InternalEtlCl.g:3254:4: (lv_dc_4_0= ruleDependency_condition )
            // InternalEtlCl.g:3255:5: lv_dc_4_0= ruleDependency_condition
            {

            					newCompositeNode(grammarAccess.getCreate_group_dependencyAccess().getDcDependency_conditionParserRuleCall_4_0());
            				
            pushFollow(FOLLOW_21);
            lv_dc_4_0=ruleDependency_condition();

            state._fsp--;


            					if (current==null) {
            						current = createModelElementForParent(grammarAccess.getCreate_group_dependencyRule());
            					}
            					set(
            						current,
            						"dc",
            						lv_dc_4_0,
            						"org.xtext.example.etlcl.EtlCl.Dependency_condition");
            					afterParserOrEnumRuleCall();
            				

            }


            }

            otherlv_5=(Token)match(input,26,FOLLOW_2); 

            			newLeafNode(otherlv_5, grammarAccess.getCreate_group_dependencyAccess().getRightParenthesisSemicolonKeyword_5());
            		

            }


            }


            	leaveRule();

        }

            catch (RecognitionException re) {
                recover(input,re);
                appendSkippedTokens();
            }
        finally {
        }
        return current;
    }
    // $ANTLR end "ruleCreate_group_dependency"


    // $ANTLR start "entryRuleCreate_task_dependency"
    // InternalEtlCl.g:3280:1: entryRuleCreate_task_dependency returns [EObject current=null] : iv_ruleCreate_task_dependency= ruleCreate_task_dependency EOF ;
    public final EObject entryRuleCreate_task_dependency() throws RecognitionException {
        EObject current = null;

        EObject iv_ruleCreate_task_dependency = null;


        try {
            // InternalEtlCl.g:3280:63: (iv_ruleCreate_task_dependency= ruleCreate_task_dependency EOF )
            // InternalEtlCl.g:3281:2: iv_ruleCreate_task_dependency= ruleCreate_task_dependency EOF
            {
             newCompositeNode(grammarAccess.getCreate_task_dependencyRule()); 
            pushFollow(FOLLOW_1);
            iv_ruleCreate_task_dependency=ruleCreate_task_dependency();

            state._fsp--;

             current =iv_ruleCreate_task_dependency; 
            match(input,EOF,FOLLOW_2); 

            }

        }

            catch (RecognitionException re) {
                recover(input,re);
                appendSkippedTokens();
            }
        finally {
        }
        return current;
    }
    // $ANTLR end "entryRuleCreate_task_dependency"


    // $ANTLR start "ruleCreate_task_dependency"
    // InternalEtlCl.g:3287:1: ruleCreate_task_dependency returns [EObject current=null] : ( ( (otherlv_0= RULE_ID ) ) ( (lv_dep_1_0= '.DEPENDS_ON_TASK.' ) ) ( (otherlv_2= RULE_ID ) ) otherlv_3= '(' ( (lv_dc_4_0= ruleDependency_condition ) ) otherlv_5= ');' ) ;
    public final EObject ruleCreate_task_dependency() throws RecognitionException {
        EObject current = null;

        Token otherlv_0=null;
        Token lv_dep_1_0=null;
        Token otherlv_2=null;
        Token otherlv_3=null;
        Token otherlv_5=null;
        EObject lv_dc_4_0 = null;


        	enterRule();

        try {
            // InternalEtlCl.g:3293:2: ( ( ( (otherlv_0= RULE_ID ) ) ( (lv_dep_1_0= '.DEPENDS_ON_TASK.' ) ) ( (otherlv_2= RULE_ID ) ) otherlv_3= '(' ( (lv_dc_4_0= ruleDependency_condition ) ) otherlv_5= ');' ) )
            // InternalEtlCl.g:3294:2: ( ( (otherlv_0= RULE_ID ) ) ( (lv_dep_1_0= '.DEPENDS_ON_TASK.' ) ) ( (otherlv_2= RULE_ID ) ) otherlv_3= '(' ( (lv_dc_4_0= ruleDependency_condition ) ) otherlv_5= ');' )
            {
            // InternalEtlCl.g:3294:2: ( ( (otherlv_0= RULE_ID ) ) ( (lv_dep_1_0= '.DEPENDS_ON_TASK.' ) ) ( (otherlv_2= RULE_ID ) ) otherlv_3= '(' ( (lv_dc_4_0= ruleDependency_condition ) ) otherlv_5= ');' )
            // InternalEtlCl.g:3295:3: ( (otherlv_0= RULE_ID ) ) ( (lv_dep_1_0= '.DEPENDS_ON_TASK.' ) ) ( (otherlv_2= RULE_ID ) ) otherlv_3= '(' ( (lv_dc_4_0= ruleDependency_condition ) ) otherlv_5= ');'
            {
            // InternalEtlCl.g:3295:3: ( (otherlv_0= RULE_ID ) )
            // InternalEtlCl.g:3296:4: (otherlv_0= RULE_ID )
            {
            // InternalEtlCl.g:3296:4: (otherlv_0= RULE_ID )
            // InternalEtlCl.g:3297:5: otherlv_0= RULE_ID
            {

            					if (current==null) {
            						current = createModelElement(grammarAccess.getCreate_task_dependencyRule());
            					}
            				
            otherlv_0=(Token)match(input,RULE_ID,FOLLOW_73); 

            					newLeafNode(otherlv_0, grammarAccess.getCreate_task_dependencyAccess().getT1Create_taskCrossReference_0_0());
            				

            }


            }

            // InternalEtlCl.g:3308:3: ( (lv_dep_1_0= '.DEPENDS_ON_TASK.' ) )
            // InternalEtlCl.g:3309:4: (lv_dep_1_0= '.DEPENDS_ON_TASK.' )
            {
            // InternalEtlCl.g:3309:4: (lv_dep_1_0= '.DEPENDS_ON_TASK.' )
            // InternalEtlCl.g:3310:5: lv_dep_1_0= '.DEPENDS_ON_TASK.'
            {
            lv_dep_1_0=(Token)match(input,74,FOLLOW_7); 

            					newLeafNode(lv_dep_1_0, grammarAccess.getCreate_task_dependencyAccess().getDepDEPENDS_ON_TASKKeyword_1_0());
            				

            					if (current==null) {
            						current = createModelElement(grammarAccess.getCreate_task_dependencyRule());
            					}
            					setWithLastConsumed(current, "dep", lv_dep_1_0, ".DEPENDS_ON_TASK.");
            				

            }


            }

            // InternalEtlCl.g:3322:3: ( (otherlv_2= RULE_ID ) )
            // InternalEtlCl.g:3323:4: (otherlv_2= RULE_ID )
            {
            // InternalEtlCl.g:3323:4: (otherlv_2= RULE_ID )
            // InternalEtlCl.g:3324:5: otherlv_2= RULE_ID
            {

            					if (current==null) {
            						current = createModelElement(grammarAccess.getCreate_task_dependencyRule());
            					}
            				
            otherlv_2=(Token)match(input,RULE_ID,FOLLOW_5); 

            					newLeafNode(otherlv_2, grammarAccess.getCreate_task_dependencyAccess().getT2Create_taskCrossReference_2_0());
            				

            }


            }

            otherlv_3=(Token)match(input,12,FOLLOW_72); 

            			newLeafNode(otherlv_3, grammarAccess.getCreate_task_dependencyAccess().getLeftParenthesisKeyword_3());
            		
            // InternalEtlCl.g:3339:3: ( (lv_dc_4_0= ruleDependency_condition ) )
            // InternalEtlCl.g:3340:4: (lv_dc_4_0= ruleDependency_condition )
            {
            // InternalEtlCl.g:3340:4: (lv_dc_4_0= ruleDependency_condition )
            // InternalEtlCl.g:3341:5: lv_dc_4_0= ruleDependency_condition
            {

            					newCompositeNode(grammarAccess.getCreate_task_dependencyAccess().getDcDependency_conditionParserRuleCall_4_0());
            				
            pushFollow(FOLLOW_21);
            lv_dc_4_0=ruleDependency_condition();

            state._fsp--;


            					if (current==null) {
            						current = createModelElementForParent(grammarAccess.getCreate_task_dependencyRule());
            					}
            					set(
            						current,
            						"dc",
            						lv_dc_4_0,
            						"org.xtext.example.etlcl.EtlCl.Dependency_condition");
            					afterParserOrEnumRuleCall();
            				

            }


            }

            otherlv_5=(Token)match(input,26,FOLLOW_2); 

            			newLeafNode(otherlv_5, grammarAccess.getCreate_task_dependencyAccess().getRightParenthesisSemicolonKeyword_5());
            		

            }


            }


            	leaveRule();

        }

            catch (RecognitionException re) {
                recover(input,re);
                appendSkippedTokens();
            }
        finally {
        }
        return current;
    }
    // $ANTLR end "ruleCreate_task_dependency"


    // $ANTLR start "entryRuleDependency_condition"
    // InternalEtlCl.g:3366:1: entryRuleDependency_condition returns [EObject current=null] : iv_ruleDependency_condition= ruleDependency_condition EOF ;
    public final EObject entryRuleDependency_condition() throws RecognitionException {
        EObject current = null;

        EObject iv_ruleDependency_condition = null;


        try {
            // InternalEtlCl.g:3366:61: (iv_ruleDependency_condition= ruleDependency_condition EOF )
            // InternalEtlCl.g:3367:2: iv_ruleDependency_condition= ruleDependency_condition EOF
            {
             newCompositeNode(grammarAccess.getDependency_conditionRule()); 
            pushFollow(FOLLOW_1);
            iv_ruleDependency_condition=ruleDependency_condition();

            state._fsp--;

             current =iv_ruleDependency_condition; 
            match(input,EOF,FOLLOW_2); 

            }

        }

            catch (RecognitionException re) {
                recover(input,re);
                appendSkippedTokens();
            }
        finally {
        }
        return current;
    }
    // $ANTLR end "entryRuleDependency_condition"


    // $ANTLR start "ruleDependency_condition"
    // InternalEtlCl.g:3373:1: ruleDependency_condition returns [EObject current=null] : ( ( (lv_success_0_0= 'SUCCESS' ) ) | ( (lv_finish_1_0= 'FINISH' ) ) | ( (lv_error_2_0= 'ERROR' ) ) | ( (lv_empty_3_0= 'NONE' ) ) ) ;
    public final EObject ruleDependency_condition() throws RecognitionException {
        EObject current = null;

        Token lv_success_0_0=null;
        Token lv_finish_1_0=null;
        Token lv_error_2_0=null;
        Token lv_empty_3_0=null;


        	enterRule();

        try {
            // InternalEtlCl.g:3379:2: ( ( ( (lv_success_0_0= 'SUCCESS' ) ) | ( (lv_finish_1_0= 'FINISH' ) ) | ( (lv_error_2_0= 'ERROR' ) ) | ( (lv_empty_3_0= 'NONE' ) ) ) )
            // InternalEtlCl.g:3380:2: ( ( (lv_success_0_0= 'SUCCESS' ) ) | ( (lv_finish_1_0= 'FINISH' ) ) | ( (lv_error_2_0= 'ERROR' ) ) | ( (lv_empty_3_0= 'NONE' ) ) )
            {
            // InternalEtlCl.g:3380:2: ( ( (lv_success_0_0= 'SUCCESS' ) ) | ( (lv_finish_1_0= 'FINISH' ) ) | ( (lv_error_2_0= 'ERROR' ) ) | ( (lv_empty_3_0= 'NONE' ) ) )
            int alt17=4;
            switch ( input.LA(1) ) {
            case 75:
                {
                alt17=1;
                }
                break;
            case 76:
                {
                alt17=2;
                }
                break;
            case 77:
                {
                alt17=3;
                }
                break;
            case 78:
                {
                alt17=4;
                }
                break;
            default:
                NoViableAltException nvae =
                    new NoViableAltException("", 17, 0, input);

                throw nvae;
            }

            switch (alt17) {
                case 1 :
                    // InternalEtlCl.g:3381:3: ( (lv_success_0_0= 'SUCCESS' ) )
                    {
                    // InternalEtlCl.g:3381:3: ( (lv_success_0_0= 'SUCCESS' ) )
                    // InternalEtlCl.g:3382:4: (lv_success_0_0= 'SUCCESS' )
                    {
                    // InternalEtlCl.g:3382:4: (lv_success_0_0= 'SUCCESS' )
                    // InternalEtlCl.g:3383:5: lv_success_0_0= 'SUCCESS'
                    {
                    lv_success_0_0=(Token)match(input,75,FOLLOW_2); 

                    					newLeafNode(lv_success_0_0, grammarAccess.getDependency_conditionAccess().getSuccessSUCCESSKeyword_0_0());
                    				

                    					if (current==null) {
                    						current = createModelElement(grammarAccess.getDependency_conditionRule());
                    					}
                    					setWithLastConsumed(current, "success", true, "SUCCESS");
                    				

                    }


                    }


                    }
                    break;
                case 2 :
                    // InternalEtlCl.g:3396:3: ( (lv_finish_1_0= 'FINISH' ) )
                    {
                    // InternalEtlCl.g:3396:3: ( (lv_finish_1_0= 'FINISH' ) )
                    // InternalEtlCl.g:3397:4: (lv_finish_1_0= 'FINISH' )
                    {
                    // InternalEtlCl.g:3397:4: (lv_finish_1_0= 'FINISH' )
                    // InternalEtlCl.g:3398:5: lv_finish_1_0= 'FINISH'
                    {
                    lv_finish_1_0=(Token)match(input,76,FOLLOW_2); 

                    					newLeafNode(lv_finish_1_0, grammarAccess.getDependency_conditionAccess().getFinishFINISHKeyword_1_0());
                    				

                    					if (current==null) {
                    						current = createModelElement(grammarAccess.getDependency_conditionRule());
                    					}
                    					setWithLastConsumed(current, "finish", true, "FINISH");
                    				

                    }


                    }


                    }
                    break;
                case 3 :
                    // InternalEtlCl.g:3411:3: ( (lv_error_2_0= 'ERROR' ) )
                    {
                    // InternalEtlCl.g:3411:3: ( (lv_error_2_0= 'ERROR' ) )
                    // InternalEtlCl.g:3412:4: (lv_error_2_0= 'ERROR' )
                    {
                    // InternalEtlCl.g:3412:4: (lv_error_2_0= 'ERROR' )
                    // InternalEtlCl.g:3413:5: lv_error_2_0= 'ERROR'
                    {
                    lv_error_2_0=(Token)match(input,77,FOLLOW_2); 

                    					newLeafNode(lv_error_2_0, grammarAccess.getDependency_conditionAccess().getErrorERRORKeyword_2_0());
                    				

                    					if (current==null) {
                    						current = createModelElement(grammarAccess.getDependency_conditionRule());
                    					}
                    					setWithLastConsumed(current, "error", true, "ERROR");
                    				

                    }


                    }


                    }
                    break;
                case 4 :
                    // InternalEtlCl.g:3426:3: ( (lv_empty_3_0= 'NONE' ) )
                    {
                    // InternalEtlCl.g:3426:3: ( (lv_empty_3_0= 'NONE' ) )
                    // InternalEtlCl.g:3427:4: (lv_empty_3_0= 'NONE' )
                    {
                    // InternalEtlCl.g:3427:4: (lv_empty_3_0= 'NONE' )
                    // InternalEtlCl.g:3428:5: lv_empty_3_0= 'NONE'
                    {
                    lv_empty_3_0=(Token)match(input,78,FOLLOW_2); 

                    					newLeafNode(lv_empty_3_0, grammarAccess.getDependency_conditionAccess().getEmptyNONEKeyword_3_0());
                    				

                    					if (current==null) {
                    						current = createModelElement(grammarAccess.getDependency_conditionRule());
                    					}
                    					setWithLastConsumed(current, "empty", true, "NONE");
                    				

                    }


                    }


                    }
                    break;

            }


            }


            	leaveRule();

        }

            catch (RecognitionException re) {
                recover(input,re);
                appendSkippedTokens();
            }
        finally {
        }
        return current;
    }
    // $ANTLR end "ruleDependency_condition"


    // $ANTLR start "entryRuleFQN"
    // InternalEtlCl.g:3444:1: entryRuleFQN returns [String current=null] : iv_ruleFQN= ruleFQN EOF ;
    public final String entryRuleFQN() throws RecognitionException {
        String current = null;

        AntlrDatatypeRuleToken iv_ruleFQN = null;


        try {
            // InternalEtlCl.g:3444:43: (iv_ruleFQN= ruleFQN EOF )
            // InternalEtlCl.g:3445:2: iv_ruleFQN= ruleFQN EOF
            {
             newCompositeNode(grammarAccess.getFQNRule()); 
            pushFollow(FOLLOW_1);
            iv_ruleFQN=ruleFQN();

            state._fsp--;

             current =iv_ruleFQN.getText(); 
            match(input,EOF,FOLLOW_2); 

            }

        }

            catch (RecognitionException re) {
                recover(input,re);
                appendSkippedTokens();
            }
        finally {
        }
        return current;
    }
    // $ANTLR end "entryRuleFQN"


    // $ANTLR start "ruleFQN"
    // InternalEtlCl.g:3451:1: ruleFQN returns [AntlrDatatypeRuleToken current=new AntlrDatatypeRuleToken()] : (this_ID_0= RULE_ID (kw= '.' this_ID_2= RULE_ID )* ) ;
    public final AntlrDatatypeRuleToken ruleFQN() throws RecognitionException {
        AntlrDatatypeRuleToken current = new AntlrDatatypeRuleToken();

        Token this_ID_0=null;
        Token kw=null;
        Token this_ID_2=null;


        	enterRule();

        try {
            // InternalEtlCl.g:3457:2: ( (this_ID_0= RULE_ID (kw= '.' this_ID_2= RULE_ID )* ) )
            // InternalEtlCl.g:3458:2: (this_ID_0= RULE_ID (kw= '.' this_ID_2= RULE_ID )* )
            {
            // InternalEtlCl.g:3458:2: (this_ID_0= RULE_ID (kw= '.' this_ID_2= RULE_ID )* )
            // InternalEtlCl.g:3459:3: this_ID_0= RULE_ID (kw= '.' this_ID_2= RULE_ID )*
            {
            this_ID_0=(Token)match(input,RULE_ID,FOLLOW_74); 

            			current.merge(this_ID_0);
            		

            			newLeafNode(this_ID_0, grammarAccess.getFQNAccess().getIDTerminalRuleCall_0());
            		
            // InternalEtlCl.g:3466:3: (kw= '.' this_ID_2= RULE_ID )*
            loop18:
            do {
                int alt18=2;
                int LA18_0 = input.LA(1);

                if ( (LA18_0==79) ) {
                    alt18=1;
                }


                switch (alt18) {
            	case 1 :
            	    // InternalEtlCl.g:3467:4: kw= '.' this_ID_2= RULE_ID
            	    {
            	    kw=(Token)match(input,79,FOLLOW_7); 

            	    				current.merge(kw);
            	    				newLeafNode(kw, grammarAccess.getFQNAccess().getFullStopKeyword_1_0());
            	    			
            	    this_ID_2=(Token)match(input,RULE_ID,FOLLOW_74); 

            	    				current.merge(this_ID_2);
            	    			

            	    				newLeafNode(this_ID_2, grammarAccess.getFQNAccess().getIDTerminalRuleCall_1_1());
            	    			

            	    }
            	    break;

            	default :
            	    break loop18;
                }
            } while (true);


            }


            }


            	leaveRule();

        }

            catch (RecognitionException re) {
                recover(input,re);
                appendSkippedTokens();
            }
        finally {
        }
        return current;
    }
    // $ANTLR end "ruleFQN"


    // $ANTLR start "entryRuleEtl_tool_name"
    // InternalEtlCl.g:3484:1: entryRuleEtl_tool_name returns [EObject current=null] : iv_ruleEtl_tool_name= ruleEtl_tool_name EOF ;
    public final EObject entryRuleEtl_tool_name() throws RecognitionException {
        EObject current = null;

        EObject iv_ruleEtl_tool_name = null;


        try {
            // InternalEtlCl.g:3484:54: (iv_ruleEtl_tool_name= ruleEtl_tool_name EOF )
            // InternalEtlCl.g:3485:2: iv_ruleEtl_tool_name= ruleEtl_tool_name EOF
            {
             newCompositeNode(grammarAccess.getEtl_tool_nameRule()); 
            pushFollow(FOLLOW_1);
            iv_ruleEtl_tool_name=ruleEtl_tool_name();

            state._fsp--;

             current =iv_ruleEtl_tool_name; 
            match(input,EOF,FOLLOW_2); 

            }

        }

            catch (RecognitionException re) {
                recover(input,re);
                appendSkippedTokens();
            }
        finally {
        }
        return current;
    }
    // $ANTLR end "entryRuleEtl_tool_name"


    // $ANTLR start "ruleEtl_tool_name"
    // InternalEtlCl.g:3491:1: ruleEtl_tool_name returns [EObject current=null] : ( (lv_name_0_0= RULE_ID ) ) ;
    public final EObject ruleEtl_tool_name() throws RecognitionException {
        EObject current = null;

        Token lv_name_0_0=null;


        	enterRule();

        try {
            // InternalEtlCl.g:3497:2: ( ( (lv_name_0_0= RULE_ID ) ) )
            // InternalEtlCl.g:3498:2: ( (lv_name_0_0= RULE_ID ) )
            {
            // InternalEtlCl.g:3498:2: ( (lv_name_0_0= RULE_ID ) )
            // InternalEtlCl.g:3499:3: (lv_name_0_0= RULE_ID )
            {
            // InternalEtlCl.g:3499:3: (lv_name_0_0= RULE_ID )
            // InternalEtlCl.g:3500:4: lv_name_0_0= RULE_ID
            {
            lv_name_0_0=(Token)match(input,RULE_ID,FOLLOW_2); 

            				newLeafNode(lv_name_0_0, grammarAccess.getEtl_tool_nameAccess().getNameIDTerminalRuleCall_0());
            			

            				if (current==null) {
            					current = createModelElement(grammarAccess.getEtl_tool_nameRule());
            				}
            				setWithLastConsumed(
            					current,
            					"name",
            					lv_name_0_0,
            					"org.eclipse.xtext.common.Terminals.ID");
            			

            }


            }


            }


            	leaveRule();

        }

            catch (RecognitionException re) {
                recover(input,re);
                appendSkippedTokens();
            }
        finally {
        }
        return current;
    }
    // $ANTLR end "ruleEtl_tool_name"


    // $ANTLR start "entryRuleRun_task"
    // InternalEtlCl.g:3519:1: entryRuleRun_task returns [EObject current=null] : iv_ruleRun_task= ruleRun_task EOF ;
    public final EObject entryRuleRun_task() throws RecognitionException {
        EObject current = null;

        EObject iv_ruleRun_task = null;


        try {
            // InternalEtlCl.g:3519:49: (iv_ruleRun_task= ruleRun_task EOF )
            // InternalEtlCl.g:3520:2: iv_ruleRun_task= ruleRun_task EOF
            {
             newCompositeNode(grammarAccess.getRun_taskRule()); 
            pushFollow(FOLLOW_1);
            iv_ruleRun_task=ruleRun_task();

            state._fsp--;

             current =iv_ruleRun_task; 
            match(input,EOF,FOLLOW_2); 

            }

        }

            catch (RecognitionException re) {
                recover(input,re);
                appendSkippedTokens();
            }
        finally {
        }
        return current;
    }
    // $ANTLR end "entryRuleRun_task"


    // $ANTLR start "ruleRun_task"
    // InternalEtlCl.g:3526:1: ruleRun_task returns [EObject current=null] : ( ( (otherlv_0= RULE_ID ) ) otherlv_1= '.RUN_TASK();' ) ;
    public final EObject ruleRun_task() throws RecognitionException {
        EObject current = null;

        Token otherlv_0=null;
        Token otherlv_1=null;


        	enterRule();

        try {
            // InternalEtlCl.g:3532:2: ( ( ( (otherlv_0= RULE_ID ) ) otherlv_1= '.RUN_TASK();' ) )
            // InternalEtlCl.g:3533:2: ( ( (otherlv_0= RULE_ID ) ) otherlv_1= '.RUN_TASK();' )
            {
            // InternalEtlCl.g:3533:2: ( ( (otherlv_0= RULE_ID ) ) otherlv_1= '.RUN_TASK();' )
            // InternalEtlCl.g:3534:3: ( (otherlv_0= RULE_ID ) ) otherlv_1= '.RUN_TASK();'
            {
            // InternalEtlCl.g:3534:3: ( (otherlv_0= RULE_ID ) )
            // InternalEtlCl.g:3535:4: (otherlv_0= RULE_ID )
            {
            // InternalEtlCl.g:3535:4: (otherlv_0= RULE_ID )
            // InternalEtlCl.g:3536:5: otherlv_0= RULE_ID
            {

            					if (current==null) {
            						current = createModelElement(grammarAccess.getRun_taskRule());
            					}
            				
            otherlv_0=(Token)match(input,RULE_ID,FOLLOW_75); 

            					newLeafNode(otherlv_0, grammarAccess.getRun_taskAccess().getTaskCreate_taskCrossReference_0_0());
            				

            }


            }

            otherlv_1=(Token)match(input,80,FOLLOW_2); 

            			newLeafNode(otherlv_1, grammarAccess.getRun_taskAccess().getRUN_TASKKeyword_1());
            		

            }


            }


            	leaveRule();

        }

            catch (RecognitionException re) {
                recover(input,re);
                appendSkippedTokens();
            }
        finally {
        }
        return current;
    }
    // $ANTLR end "ruleRun_task"


    // $ANTLR start "entryRuleRun_group"
    // InternalEtlCl.g:3555:1: entryRuleRun_group returns [EObject current=null] : iv_ruleRun_group= ruleRun_group EOF ;
    public final EObject entryRuleRun_group() throws RecognitionException {
        EObject current = null;

        EObject iv_ruleRun_group = null;


        try {
            // InternalEtlCl.g:3555:50: (iv_ruleRun_group= ruleRun_group EOF )
            // InternalEtlCl.g:3556:2: iv_ruleRun_group= ruleRun_group EOF
            {
             newCompositeNode(grammarAccess.getRun_groupRule()); 
            pushFollow(FOLLOW_1);
            iv_ruleRun_group=ruleRun_group();

            state._fsp--;

             current =iv_ruleRun_group; 
            match(input,EOF,FOLLOW_2); 

            }

        }

            catch (RecognitionException re) {
                recover(input,re);
                appendSkippedTokens();
            }
        finally {
        }
        return current;
    }
    // $ANTLR end "entryRuleRun_group"


    // $ANTLR start "ruleRun_group"
    // InternalEtlCl.g:3562:1: ruleRun_group returns [EObject current=null] : ( ( (otherlv_0= RULE_ID ) ) otherlv_1= '.RUN_GROUP();' ) ;
    public final EObject ruleRun_group() throws RecognitionException {
        EObject current = null;

        Token otherlv_0=null;
        Token otherlv_1=null;


        	enterRule();

        try {
            // InternalEtlCl.g:3568:2: ( ( ( (otherlv_0= RULE_ID ) ) otherlv_1= '.RUN_GROUP();' ) )
            // InternalEtlCl.g:3569:2: ( ( (otherlv_0= RULE_ID ) ) otherlv_1= '.RUN_GROUP();' )
            {
            // InternalEtlCl.g:3569:2: ( ( (otherlv_0= RULE_ID ) ) otherlv_1= '.RUN_GROUP();' )
            // InternalEtlCl.g:3570:3: ( (otherlv_0= RULE_ID ) ) otherlv_1= '.RUN_GROUP();'
            {
            // InternalEtlCl.g:3570:3: ( (otherlv_0= RULE_ID ) )
            // InternalEtlCl.g:3571:4: (otherlv_0= RULE_ID )
            {
            // InternalEtlCl.g:3571:4: (otherlv_0= RULE_ID )
            // InternalEtlCl.g:3572:5: otherlv_0= RULE_ID
            {

            					if (current==null) {
            						current = createModelElement(grammarAccess.getRun_groupRule());
            					}
            				
            otherlv_0=(Token)match(input,RULE_ID,FOLLOW_76); 

            					newLeafNode(otherlv_0, grammarAccess.getRun_groupAccess().getGroupCreate_groupCrossReference_0_0());
            				

            }


            }

            otherlv_1=(Token)match(input,81,FOLLOW_2); 

            			newLeafNode(otherlv_1, grammarAccess.getRun_groupAccess().getRUN_GROUPKeyword_1());
            		

            }


            }


            	leaveRule();

        }

            catch (RecognitionException re) {
                recover(input,re);
                appendSkippedTokens();
            }
        finally {
        }
        return current;
    }
    // $ANTLR end "ruleRun_group"


    // $ANTLR start "entryRuleRun_load"
    // InternalEtlCl.g:3591:1: entryRuleRun_load returns [EObject current=null] : iv_ruleRun_load= ruleRun_load EOF ;
    public final EObject entryRuleRun_load() throws RecognitionException {
        EObject current = null;

        EObject iv_ruleRun_load = null;


        try {
            // InternalEtlCl.g:3591:49: (iv_ruleRun_load= ruleRun_load EOF )
            // InternalEtlCl.g:3592:2: iv_ruleRun_load= ruleRun_load EOF
            {
             newCompositeNode(grammarAccess.getRun_loadRule()); 
            pushFollow(FOLLOW_1);
            iv_ruleRun_load=ruleRun_load();

            state._fsp--;

             current =iv_ruleRun_load; 
            match(input,EOF,FOLLOW_2); 

            }

        }

            catch (RecognitionException re) {
                recover(input,re);
                appendSkippedTokens();
            }
        finally {
        }
        return current;
    }
    // $ANTLR end "entryRuleRun_load"


    // $ANTLR start "ruleRun_load"
    // InternalEtlCl.g:3598:1: ruleRun_load returns [EObject current=null] : ( ( (otherlv_0= RULE_ID ) ) otherlv_1= '.RUN_LOAD();' ) ;
    public final EObject ruleRun_load() throws RecognitionException {
        EObject current = null;

        Token otherlv_0=null;
        Token otherlv_1=null;


        	enterRule();

        try {
            // InternalEtlCl.g:3604:2: ( ( ( (otherlv_0= RULE_ID ) ) otherlv_1= '.RUN_LOAD();' ) )
            // InternalEtlCl.g:3605:2: ( ( (otherlv_0= RULE_ID ) ) otherlv_1= '.RUN_LOAD();' )
            {
            // InternalEtlCl.g:3605:2: ( ( (otherlv_0= RULE_ID ) ) otherlv_1= '.RUN_LOAD();' )
            // InternalEtlCl.g:3606:3: ( (otherlv_0= RULE_ID ) ) otherlv_1= '.RUN_LOAD();'
            {
            // InternalEtlCl.g:3606:3: ( (otherlv_0= RULE_ID ) )
            // InternalEtlCl.g:3607:4: (otherlv_0= RULE_ID )
            {
            // InternalEtlCl.g:3607:4: (otherlv_0= RULE_ID )
            // InternalEtlCl.g:3608:5: otherlv_0= RULE_ID
            {

            					if (current==null) {
            						current = createModelElement(grammarAccess.getRun_loadRule());
            					}
            				
            otherlv_0=(Token)match(input,RULE_ID,FOLLOW_77); 

            					newLeafNode(otherlv_0, grammarAccess.getRun_loadAccess().getLoadCreate_loadCrossReference_0_0());
            				

            }


            }

            otherlv_1=(Token)match(input,82,FOLLOW_2); 

            			newLeafNode(otherlv_1, grammarAccess.getRun_loadAccess().getRUN_LOADKeyword_1());
            		

            }


            }


            	leaveRule();

        }

            catch (RecognitionException re) {
                recover(input,re);
                appendSkippedTokens();
            }
        finally {
        }
        return current;
    }
    // $ANTLR end "ruleRun_load"


    // $ANTLR start "entryRuleParameters"
    // InternalEtlCl.g:3627:1: entryRuleParameters returns [EObject current=null] : iv_ruleParameters= ruleParameters EOF ;
    public final EObject entryRuleParameters() throws RecognitionException {
        EObject current = null;

        EObject iv_ruleParameters = null;


        try {
            // InternalEtlCl.g:3627:51: (iv_ruleParameters= ruleParameters EOF )
            // InternalEtlCl.g:3628:2: iv_ruleParameters= ruleParameters EOF
            {
             newCompositeNode(grammarAccess.getParametersRule()); 
            pushFollow(FOLLOW_1);
            iv_ruleParameters=ruleParameters();

            state._fsp--;

             current =iv_ruleParameters; 
            match(input,EOF,FOLLOW_2); 

            }

        }

            catch (RecognitionException re) {
                recover(input,re);
                appendSkippedTokens();
            }
        finally {
        }
        return current;
    }
    // $ANTLR end "entryRuleParameters"


    // $ANTLR start "ruleParameters"
    // InternalEtlCl.g:3634:1: ruleParameters returns [EObject current=null] : ( ( (lv_name_0_0= RULE_ID ) ) otherlv_1= ':' ( (lv_parameter_2_0= RULE_STRING ) ) ) ;
    public final EObject ruleParameters() throws RecognitionException {
        EObject current = null;

        Token lv_name_0_0=null;
        Token otherlv_1=null;
        Token lv_parameter_2_0=null;


        	enterRule();

        try {
            // InternalEtlCl.g:3640:2: ( ( ( (lv_name_0_0= RULE_ID ) ) otherlv_1= ':' ( (lv_parameter_2_0= RULE_STRING ) ) ) )
            // InternalEtlCl.g:3641:2: ( ( (lv_name_0_0= RULE_ID ) ) otherlv_1= ':' ( (lv_parameter_2_0= RULE_STRING ) ) )
            {
            // InternalEtlCl.g:3641:2: ( ( (lv_name_0_0= RULE_ID ) ) otherlv_1= ':' ( (lv_parameter_2_0= RULE_STRING ) ) )
            // InternalEtlCl.g:3642:3: ( (lv_name_0_0= RULE_ID ) ) otherlv_1= ':' ( (lv_parameter_2_0= RULE_STRING ) )
            {
            // InternalEtlCl.g:3642:3: ( (lv_name_0_0= RULE_ID ) )
            // InternalEtlCl.g:3643:4: (lv_name_0_0= RULE_ID )
            {
            // InternalEtlCl.g:3643:4: (lv_name_0_0= RULE_ID )
            // InternalEtlCl.g:3644:5: lv_name_0_0= RULE_ID
            {
            lv_name_0_0=(Token)match(input,RULE_ID,FOLLOW_78); 

            					newLeafNode(lv_name_0_0, grammarAccess.getParametersAccess().getNameIDTerminalRuleCall_0_0());
            				

            					if (current==null) {
            						current = createModelElement(grammarAccess.getParametersRule());
            					}
            					setWithLastConsumed(
            						current,
            						"name",
            						lv_name_0_0,
            						"org.eclipse.xtext.common.Terminals.ID");
            				

            }


            }

            otherlv_1=(Token)match(input,83,FOLLOW_10); 

            			newLeafNode(otherlv_1, grammarAccess.getParametersAccess().getColonKeyword_1());
            		
            // InternalEtlCl.g:3664:3: ( (lv_parameter_2_0= RULE_STRING ) )
            // InternalEtlCl.g:3665:4: (lv_parameter_2_0= RULE_STRING )
            {
            // InternalEtlCl.g:3665:4: (lv_parameter_2_0= RULE_STRING )
            // InternalEtlCl.g:3666:5: lv_parameter_2_0= RULE_STRING
            {
            lv_parameter_2_0=(Token)match(input,RULE_STRING,FOLLOW_2); 

            					newLeafNode(lv_parameter_2_0, grammarAccess.getParametersAccess().getParameterSTRINGTerminalRuleCall_2_0());
            				

            					if (current==null) {
            						current = createModelElement(grammarAccess.getParametersRule());
            					}
            					setWithLastConsumed(
            						current,
            						"parameter",
            						lv_parameter_2_0,
            						"org.eclipse.xtext.common.Terminals.STRING");
            				

            }


            }


            }


            }


            	leaveRule();

        }

            catch (RecognitionException re) {
                recover(input,re);
                appendSkippedTokens();
            }
        finally {
        }
        return current;
    }
    // $ANTLR end "ruleParameters"


    // $ANTLR start "entryRuleDb_type"
    // InternalEtlCl.g:3686:1: entryRuleDb_type returns [EObject current=null] : iv_ruleDb_type= ruleDb_type EOF ;
    public final EObject entryRuleDb_type() throws RecognitionException {
        EObject current = null;

        EObject iv_ruleDb_type = null;


        try {
            // InternalEtlCl.g:3686:48: (iv_ruleDb_type= ruleDb_type EOF )
            // InternalEtlCl.g:3687:2: iv_ruleDb_type= ruleDb_type EOF
            {
             newCompositeNode(grammarAccess.getDb_typeRule()); 
            pushFollow(FOLLOW_1);
            iv_ruleDb_type=ruleDb_type();

            state._fsp--;

             current =iv_ruleDb_type; 
            match(input,EOF,FOLLOW_2); 

            }

        }

            catch (RecognitionException re) {
                recover(input,re);
                appendSkippedTokens();
            }
        finally {
        }
        return current;
    }
    // $ANTLR end "entryRuleDb_type"


    // $ANTLR start "ruleDb_type"
    // InternalEtlCl.g:3693:1: ruleDb_type returns [EObject current=null] : ( (lv_name_0_0= RULE_ID ) ) ;
    public final EObject ruleDb_type() throws RecognitionException {
        EObject current = null;

        Token lv_name_0_0=null;


        	enterRule();

        try {
            // InternalEtlCl.g:3699:2: ( ( (lv_name_0_0= RULE_ID ) ) )
            // InternalEtlCl.g:3700:2: ( (lv_name_0_0= RULE_ID ) )
            {
            // InternalEtlCl.g:3700:2: ( (lv_name_0_0= RULE_ID ) )
            // InternalEtlCl.g:3701:3: (lv_name_0_0= RULE_ID )
            {
            // InternalEtlCl.g:3701:3: (lv_name_0_0= RULE_ID )
            // InternalEtlCl.g:3702:4: lv_name_0_0= RULE_ID
            {
            lv_name_0_0=(Token)match(input,RULE_ID,FOLLOW_2); 

            				newLeafNode(lv_name_0_0, grammarAccess.getDb_typeAccess().getNameIDTerminalRuleCall_0());
            			

            				if (current==null) {
            					current = createModelElement(grammarAccess.getDb_typeRule());
            				}
            				setWithLastConsumed(
            					current,
            					"name",
            					lv_name_0_0,
            					"org.eclipse.xtext.common.Terminals.ID");
            			

            }


            }


            }


            	leaveRule();

        }

            catch (RecognitionException re) {
                recover(input,re);
                appendSkippedTokens();
            }
        finally {
        }
        return current;
    }
    // $ANTLR end "ruleDb_type"


    // $ANTLR start "entryRuleCreate_table"
    // InternalEtlCl.g:3721:1: entryRuleCreate_table returns [EObject current=null] : iv_ruleCreate_table= ruleCreate_table EOF ;
    public final EObject entryRuleCreate_table() throws RecognitionException {
        EObject current = null;

        EObject iv_ruleCreate_table = null;


        try {
            // InternalEtlCl.g:3721:53: (iv_ruleCreate_table= ruleCreate_table EOF )
            // InternalEtlCl.g:3722:2: iv_ruleCreate_table= ruleCreate_table EOF
            {
             newCompositeNode(grammarAccess.getCreate_tableRule()); 
            pushFollow(FOLLOW_1);
            iv_ruleCreate_table=ruleCreate_table();

            state._fsp--;

             current =iv_ruleCreate_table; 
            match(input,EOF,FOLLOW_2); 

            }

        }

            catch (RecognitionException re) {
                recover(input,re);
                appendSkippedTokens();
            }
        finally {
        }
        return current;
    }
    // $ANTLR end "entryRuleCreate_table"


    // $ANTLR start "ruleCreate_table"
    // InternalEtlCl.g:3728:1: ruleCreate_table returns [EObject current=null] : ( ( (lv_name_0_0= RULE_ID ) ) otherlv_1= '.CREATE_TABLE' otherlv_2= '(' ( (lv_columns_3_0= ruleColumn_elem ) ) (otherlv_4= ',' ( (lv_columns_5_0= ruleColumn_elem ) ) )* otherlv_6= ');' ) ;
    public final EObject ruleCreate_table() throws RecognitionException {
        EObject current = null;

        Token lv_name_0_0=null;
        Token otherlv_1=null;
        Token otherlv_2=null;
        Token otherlv_4=null;
        Token otherlv_6=null;
        EObject lv_columns_3_0 = null;

        EObject lv_columns_5_0 = null;


        	enterRule();

        try {
            // InternalEtlCl.g:3734:2: ( ( ( (lv_name_0_0= RULE_ID ) ) otherlv_1= '.CREATE_TABLE' otherlv_2= '(' ( (lv_columns_3_0= ruleColumn_elem ) ) (otherlv_4= ',' ( (lv_columns_5_0= ruleColumn_elem ) ) )* otherlv_6= ');' ) )
            // InternalEtlCl.g:3735:2: ( ( (lv_name_0_0= RULE_ID ) ) otherlv_1= '.CREATE_TABLE' otherlv_2= '(' ( (lv_columns_3_0= ruleColumn_elem ) ) (otherlv_4= ',' ( (lv_columns_5_0= ruleColumn_elem ) ) )* otherlv_6= ');' )
            {
            // InternalEtlCl.g:3735:2: ( ( (lv_name_0_0= RULE_ID ) ) otherlv_1= '.CREATE_TABLE' otherlv_2= '(' ( (lv_columns_3_0= ruleColumn_elem ) ) (otherlv_4= ',' ( (lv_columns_5_0= ruleColumn_elem ) ) )* otherlv_6= ');' )
            // InternalEtlCl.g:3736:3: ( (lv_name_0_0= RULE_ID ) ) otherlv_1= '.CREATE_TABLE' otherlv_2= '(' ( (lv_columns_3_0= ruleColumn_elem ) ) (otherlv_4= ',' ( (lv_columns_5_0= ruleColumn_elem ) ) )* otherlv_6= ');'
            {
            // InternalEtlCl.g:3736:3: ( (lv_name_0_0= RULE_ID ) )
            // InternalEtlCl.g:3737:4: (lv_name_0_0= RULE_ID )
            {
            // InternalEtlCl.g:3737:4: (lv_name_0_0= RULE_ID )
            // InternalEtlCl.g:3738:5: lv_name_0_0= RULE_ID
            {
            lv_name_0_0=(Token)match(input,RULE_ID,FOLLOW_79); 

            					newLeafNode(lv_name_0_0, grammarAccess.getCreate_tableAccess().getNameIDTerminalRuleCall_0_0());
            				

            					if (current==null) {
            						current = createModelElement(grammarAccess.getCreate_tableRule());
            					}
            					setWithLastConsumed(
            						current,
            						"name",
            						lv_name_0_0,
            						"org.eclipse.xtext.common.Terminals.ID");
            				

            }


            }

            otherlv_1=(Token)match(input,84,FOLLOW_5); 

            			newLeafNode(otherlv_1, grammarAccess.getCreate_tableAccess().getCREATE_TABLEKeyword_1());
            		
            otherlv_2=(Token)match(input,12,FOLLOW_7); 

            			newLeafNode(otherlv_2, grammarAccess.getCreate_tableAccess().getLeftParenthesisKeyword_2());
            		
            // InternalEtlCl.g:3762:3: ( (lv_columns_3_0= ruleColumn_elem ) )
            // InternalEtlCl.g:3763:4: (lv_columns_3_0= ruleColumn_elem )
            {
            // InternalEtlCl.g:3763:4: (lv_columns_3_0= ruleColumn_elem )
            // InternalEtlCl.g:3764:5: lv_columns_3_0= ruleColumn_elem
            {

            					newCompositeNode(grammarAccess.getCreate_tableAccess().getColumnsColumn_elemParserRuleCall_3_0());
            				
            pushFollow(FOLLOW_36);
            lv_columns_3_0=ruleColumn_elem();

            state._fsp--;


            					if (current==null) {
            						current = createModelElementForParent(grammarAccess.getCreate_tableRule());
            					}
            					add(
            						current,
            						"columns",
            						lv_columns_3_0,
            						"org.xtext.example.etlcl.EtlCl.Column_elem");
            					afterParserOrEnumRuleCall();
            				

            }


            }

            // InternalEtlCl.g:3781:3: (otherlv_4= ',' ( (lv_columns_5_0= ruleColumn_elem ) ) )*
            loop19:
            do {
                int alt19=2;
                int LA19_0 = input.LA(1);

                if ( (LA19_0==14) ) {
                    alt19=1;
                }


                switch (alt19) {
            	case 1 :
            	    // InternalEtlCl.g:3782:4: otherlv_4= ',' ( (lv_columns_5_0= ruleColumn_elem ) )
            	    {
            	    otherlv_4=(Token)match(input,14,FOLLOW_7); 

            	    				newLeafNode(otherlv_4, grammarAccess.getCreate_tableAccess().getCommaKeyword_4_0());
            	    			
            	    // InternalEtlCl.g:3786:4: ( (lv_columns_5_0= ruleColumn_elem ) )
            	    // InternalEtlCl.g:3787:5: (lv_columns_5_0= ruleColumn_elem )
            	    {
            	    // InternalEtlCl.g:3787:5: (lv_columns_5_0= ruleColumn_elem )
            	    // InternalEtlCl.g:3788:6: lv_columns_5_0= ruleColumn_elem
            	    {

            	    						newCompositeNode(grammarAccess.getCreate_tableAccess().getColumnsColumn_elemParserRuleCall_4_1_0());
            	    					
            	    pushFollow(FOLLOW_36);
            	    lv_columns_5_0=ruleColumn_elem();

            	    state._fsp--;


            	    						if (current==null) {
            	    							current = createModelElementForParent(grammarAccess.getCreate_tableRule());
            	    						}
            	    						add(
            	    							current,
            	    							"columns",
            	    							lv_columns_5_0,
            	    							"org.xtext.example.etlcl.EtlCl.Column_elem");
            	    						afterParserOrEnumRuleCall();
            	    					

            	    }


            	    }


            	    }
            	    break;

            	default :
            	    break loop19;
                }
            } while (true);

            otherlv_6=(Token)match(input,26,FOLLOW_2); 

            			newLeafNode(otherlv_6, grammarAccess.getCreate_tableAccess().getRightParenthesisSemicolonKeyword_5());
            		

            }


            }


            	leaveRule();

        }

            catch (RecognitionException re) {
                recover(input,re);
                appendSkippedTokens();
            }
        finally {
        }
        return current;
    }
    // $ANTLR end "ruleCreate_table"


    // $ANTLR start "entryRuleTruncate_statement"
    // InternalEtlCl.g:3814:1: entryRuleTruncate_statement returns [EObject current=null] : iv_ruleTruncate_statement= ruleTruncate_statement EOF ;
    public final EObject entryRuleTruncate_statement() throws RecognitionException {
        EObject current = null;

        EObject iv_ruleTruncate_statement = null;


        try {
            // InternalEtlCl.g:3814:59: (iv_ruleTruncate_statement= ruleTruncate_statement EOF )
            // InternalEtlCl.g:3815:2: iv_ruleTruncate_statement= ruleTruncate_statement EOF
            {
             newCompositeNode(grammarAccess.getTruncate_statementRule()); 
            pushFollow(FOLLOW_1);
            iv_ruleTruncate_statement=ruleTruncate_statement();

            state._fsp--;

             current =iv_ruleTruncate_statement; 
            match(input,EOF,FOLLOW_2); 

            }

        }

            catch (RecognitionException re) {
                recover(input,re);
                appendSkippedTokens();
            }
        finally {
        }
        return current;
    }
    // $ANTLR end "entryRuleTruncate_statement"


    // $ANTLR start "ruleTruncate_statement"
    // InternalEtlCl.g:3821:1: ruleTruncate_statement returns [EObject current=null] : ( ( (otherlv_0= RULE_ID ) ) ( (lv_trun_1_0= '.TRUNCATE' ) ) otherlv_2= ';' ) ;
    public final EObject ruleTruncate_statement() throws RecognitionException {
        EObject current = null;

        Token otherlv_0=null;
        Token lv_trun_1_0=null;
        Token otherlv_2=null;


        	enterRule();

        try {
            // InternalEtlCl.g:3827:2: ( ( ( (otherlv_0= RULE_ID ) ) ( (lv_trun_1_0= '.TRUNCATE' ) ) otherlv_2= ';' ) )
            // InternalEtlCl.g:3828:2: ( ( (otherlv_0= RULE_ID ) ) ( (lv_trun_1_0= '.TRUNCATE' ) ) otherlv_2= ';' )
            {
            // InternalEtlCl.g:3828:2: ( ( (otherlv_0= RULE_ID ) ) ( (lv_trun_1_0= '.TRUNCATE' ) ) otherlv_2= ';' )
            // InternalEtlCl.g:3829:3: ( (otherlv_0= RULE_ID ) ) ( (lv_trun_1_0= '.TRUNCATE' ) ) otherlv_2= ';'
            {
            // InternalEtlCl.g:3829:3: ( (otherlv_0= RULE_ID ) )
            // InternalEtlCl.g:3830:4: (otherlv_0= RULE_ID )
            {
            // InternalEtlCl.g:3830:4: (otherlv_0= RULE_ID )
            // InternalEtlCl.g:3831:5: otherlv_0= RULE_ID
            {

            					if (current==null) {
            						current = createModelElement(grammarAccess.getTruncate_statementRule());
            					}
            				
            otherlv_0=(Token)match(input,RULE_ID,FOLLOW_80); 

            					newLeafNode(otherlv_0, grammarAccess.getTruncate_statementAccess().getTableCreate_tableCrossReference_0_0());
            				

            }


            }

            // InternalEtlCl.g:3842:3: ( (lv_trun_1_0= '.TRUNCATE' ) )
            // InternalEtlCl.g:3843:4: (lv_trun_1_0= '.TRUNCATE' )
            {
            // InternalEtlCl.g:3843:4: (lv_trun_1_0= '.TRUNCATE' )
            // InternalEtlCl.g:3844:5: lv_trun_1_0= '.TRUNCATE'
            {
            lv_trun_1_0=(Token)match(input,85,FOLLOW_81); 

            					newLeafNode(lv_trun_1_0, grammarAccess.getTruncate_statementAccess().getTrunTRUNCATEKeyword_1_0());
            				

            					if (current==null) {
            						current = createModelElement(grammarAccess.getTruncate_statementRule());
            					}
            					setWithLastConsumed(current, "trun", true, ".TRUNCATE");
            				

            }


            }

            otherlv_2=(Token)match(input,86,FOLLOW_2); 

            			newLeafNode(otherlv_2, grammarAccess.getTruncate_statementAccess().getSemicolonKeyword_2());
            		

            }


            }


            	leaveRule();

        }

            catch (RecognitionException re) {
                recover(input,re);
                appendSkippedTokens();
            }
        finally {
        }
        return current;
    }
    // $ANTLR end "ruleTruncate_statement"


    // $ANTLR start "entryRuleCursor"
    // InternalEtlCl.g:3864:1: entryRuleCursor returns [EObject current=null] : iv_ruleCursor= ruleCursor EOF ;
    public final EObject entryRuleCursor() throws RecognitionException {
        EObject current = null;

        EObject iv_ruleCursor = null;


        try {
            // InternalEtlCl.g:3864:47: (iv_ruleCursor= ruleCursor EOF )
            // InternalEtlCl.g:3865:2: iv_ruleCursor= ruleCursor EOF
            {
             newCompositeNode(grammarAccess.getCursorRule()); 
            pushFollow(FOLLOW_1);
            iv_ruleCursor=ruleCursor();

            state._fsp--;

             current =iv_ruleCursor; 
            match(input,EOF,FOLLOW_2); 

            }

        }

            catch (RecognitionException re) {
                recover(input,re);
                appendSkippedTokens();
            }
        finally {
        }
        return current;
    }
    // $ANTLR end "entryRuleCursor"


    // $ANTLR start "ruleCursor"
    // InternalEtlCl.g:3871:1: ruleCursor returns [EObject current=null] : ( ( (otherlv_0= RULE_ID ) ) ( (lv_cur_1_0= '.CURSOR' ) ) otherlv_2= ';' ) ;
    public final EObject ruleCursor() throws RecognitionException {
        EObject current = null;

        Token otherlv_0=null;
        Token lv_cur_1_0=null;
        Token otherlv_2=null;


        	enterRule();

        try {
            // InternalEtlCl.g:3877:2: ( ( ( (otherlv_0= RULE_ID ) ) ( (lv_cur_1_0= '.CURSOR' ) ) otherlv_2= ';' ) )
            // InternalEtlCl.g:3878:2: ( ( (otherlv_0= RULE_ID ) ) ( (lv_cur_1_0= '.CURSOR' ) ) otherlv_2= ';' )
            {
            // InternalEtlCl.g:3878:2: ( ( (otherlv_0= RULE_ID ) ) ( (lv_cur_1_0= '.CURSOR' ) ) otherlv_2= ';' )
            // InternalEtlCl.g:3879:3: ( (otherlv_0= RULE_ID ) ) ( (lv_cur_1_0= '.CURSOR' ) ) otherlv_2= ';'
            {
            // InternalEtlCl.g:3879:3: ( (otherlv_0= RULE_ID ) )
            // InternalEtlCl.g:3880:4: (otherlv_0= RULE_ID )
            {
            // InternalEtlCl.g:3880:4: (otherlv_0= RULE_ID )
            // InternalEtlCl.g:3881:5: otherlv_0= RULE_ID
            {

            					if (current==null) {
            						current = createModelElement(grammarAccess.getCursorRule());
            					}
            				
            otherlv_0=(Token)match(input,RULE_ID,FOLLOW_82); 

            					newLeafNode(otherlv_0, grammarAccess.getCursorAccess().getTableCreate_tableCrossReference_0_0());
            				

            }


            }

            // InternalEtlCl.g:3892:3: ( (lv_cur_1_0= '.CURSOR' ) )
            // InternalEtlCl.g:3893:4: (lv_cur_1_0= '.CURSOR' )
            {
            // InternalEtlCl.g:3893:4: (lv_cur_1_0= '.CURSOR' )
            // InternalEtlCl.g:3894:5: lv_cur_1_0= '.CURSOR'
            {
            lv_cur_1_0=(Token)match(input,87,FOLLOW_81); 

            					newLeafNode(lv_cur_1_0, grammarAccess.getCursorAccess().getCurCURSORKeyword_1_0());
            				

            					if (current==null) {
            						current = createModelElement(grammarAccess.getCursorRule());
            					}
            					setWithLastConsumed(current, "cur", true, ".CURSOR");
            				

            }


            }

            otherlv_2=(Token)match(input,86,FOLLOW_2); 

            			newLeafNode(otherlv_2, grammarAccess.getCursorAccess().getSemicolonKeyword_2());
            		

            }


            }


            	leaveRule();

        }

            catch (RecognitionException re) {
                recover(input,re);
                appendSkippedTokens();
            }
        finally {
        }
        return current;
    }
    // $ANTLR end "ruleCursor"


    // $ANTLR start "entryRuleSCD4"
    // InternalEtlCl.g:3914:1: entryRuleSCD4 returns [EObject current=null] : iv_ruleSCD4= ruleSCD4 EOF ;
    public final EObject entryRuleSCD4() throws RecognitionException {
        EObject current = null;

        EObject iv_ruleSCD4 = null;


        try {
            // InternalEtlCl.g:3914:45: (iv_ruleSCD4= ruleSCD4 EOF )
            // InternalEtlCl.g:3915:2: iv_ruleSCD4= ruleSCD4 EOF
            {
             newCompositeNode(grammarAccess.getSCD4Rule()); 
            pushFollow(FOLLOW_1);
            iv_ruleSCD4=ruleSCD4();

            state._fsp--;

             current =iv_ruleSCD4; 
            match(input,EOF,FOLLOW_2); 

            }

        }

            catch (RecognitionException re) {
                recover(input,re);
                appendSkippedTokens();
            }
        finally {
        }
        return current;
    }
    // $ANTLR end "entryRuleSCD4"


    // $ANTLR start "ruleSCD4"
    // InternalEtlCl.g:3921:1: ruleSCD4 returns [EObject current=null] : ( ( (otherlv_0= RULE_ID ) ) ( (lv_scd4_1_0= '.SCD4' ) ) otherlv_2= ';' ) ;
    public final EObject ruleSCD4() throws RecognitionException {
        EObject current = null;

        Token otherlv_0=null;
        Token lv_scd4_1_0=null;
        Token otherlv_2=null;


        	enterRule();

        try {
            // InternalEtlCl.g:3927:2: ( ( ( (otherlv_0= RULE_ID ) ) ( (lv_scd4_1_0= '.SCD4' ) ) otherlv_2= ';' ) )
            // InternalEtlCl.g:3928:2: ( ( (otherlv_0= RULE_ID ) ) ( (lv_scd4_1_0= '.SCD4' ) ) otherlv_2= ';' )
            {
            // InternalEtlCl.g:3928:2: ( ( (otherlv_0= RULE_ID ) ) ( (lv_scd4_1_0= '.SCD4' ) ) otherlv_2= ';' )
            // InternalEtlCl.g:3929:3: ( (otherlv_0= RULE_ID ) ) ( (lv_scd4_1_0= '.SCD4' ) ) otherlv_2= ';'
            {
            // InternalEtlCl.g:3929:3: ( (otherlv_0= RULE_ID ) )
            // InternalEtlCl.g:3930:4: (otherlv_0= RULE_ID )
            {
            // InternalEtlCl.g:3930:4: (otherlv_0= RULE_ID )
            // InternalEtlCl.g:3931:5: otherlv_0= RULE_ID
            {

            					if (current==null) {
            						current = createModelElement(grammarAccess.getSCD4Rule());
            					}
            				
            otherlv_0=(Token)match(input,RULE_ID,FOLLOW_83); 

            					newLeafNode(otherlv_0, grammarAccess.getSCD4Access().getTableCreate_tableCrossReference_0_0());
            				

            }


            }

            // InternalEtlCl.g:3942:3: ( (lv_scd4_1_0= '.SCD4' ) )
            // InternalEtlCl.g:3943:4: (lv_scd4_1_0= '.SCD4' )
            {
            // InternalEtlCl.g:3943:4: (lv_scd4_1_0= '.SCD4' )
            // InternalEtlCl.g:3944:5: lv_scd4_1_0= '.SCD4'
            {
            lv_scd4_1_0=(Token)match(input,88,FOLLOW_81); 

            					newLeafNode(lv_scd4_1_0, grammarAccess.getSCD4Access().getScd4SCD4Keyword_1_0());
            				

            					if (current==null) {
            						current = createModelElement(grammarAccess.getSCD4Rule());
            					}
            					setWithLastConsumed(current, "scd4", true, ".SCD4");
            				

            }


            }

            otherlv_2=(Token)match(input,86,FOLLOW_2); 

            			newLeafNode(otherlv_2, grammarAccess.getSCD4Access().getSemicolonKeyword_2());
            		

            }


            }


            	leaveRule();

        }

            catch (RecognitionException re) {
                recover(input,re);
                appendSkippedTokens();
            }
        finally {
        }
        return current;
    }
    // $ANTLR end "ruleSCD4"


    // $ANTLR start "entryRuleSCD2"
    // InternalEtlCl.g:3964:1: entryRuleSCD2 returns [EObject current=null] : iv_ruleSCD2= ruleSCD2 EOF ;
    public final EObject entryRuleSCD2() throws RecognitionException {
        EObject current = null;

        EObject iv_ruleSCD2 = null;


        try {
            // InternalEtlCl.g:3964:45: (iv_ruleSCD2= ruleSCD2 EOF )
            // InternalEtlCl.g:3965:2: iv_ruleSCD2= ruleSCD2 EOF
            {
             newCompositeNode(grammarAccess.getSCD2Rule()); 
            pushFollow(FOLLOW_1);
            iv_ruleSCD2=ruleSCD2();

            state._fsp--;

             current =iv_ruleSCD2; 
            match(input,EOF,FOLLOW_2); 

            }

        }

            catch (RecognitionException re) {
                recover(input,re);
                appendSkippedTokens();
            }
        finally {
        }
        return current;
    }
    // $ANTLR end "entryRuleSCD2"


    // $ANTLR start "ruleSCD2"
    // InternalEtlCl.g:3971:1: ruleSCD2 returns [EObject current=null] : ( ( (otherlv_0= RULE_ID ) ) ( (lv_scd2_1_0= '.SCD2' ) ) otherlv_2= ';' ) ;
    public final EObject ruleSCD2() throws RecognitionException {
        EObject current = null;

        Token otherlv_0=null;
        Token lv_scd2_1_0=null;
        Token otherlv_2=null;


        	enterRule();

        try {
            // InternalEtlCl.g:3977:2: ( ( ( (otherlv_0= RULE_ID ) ) ( (lv_scd2_1_0= '.SCD2' ) ) otherlv_2= ';' ) )
            // InternalEtlCl.g:3978:2: ( ( (otherlv_0= RULE_ID ) ) ( (lv_scd2_1_0= '.SCD2' ) ) otherlv_2= ';' )
            {
            // InternalEtlCl.g:3978:2: ( ( (otherlv_0= RULE_ID ) ) ( (lv_scd2_1_0= '.SCD2' ) ) otherlv_2= ';' )
            // InternalEtlCl.g:3979:3: ( (otherlv_0= RULE_ID ) ) ( (lv_scd2_1_0= '.SCD2' ) ) otherlv_2= ';'
            {
            // InternalEtlCl.g:3979:3: ( (otherlv_0= RULE_ID ) )
            // InternalEtlCl.g:3980:4: (otherlv_0= RULE_ID )
            {
            // InternalEtlCl.g:3980:4: (otherlv_0= RULE_ID )
            // InternalEtlCl.g:3981:5: otherlv_0= RULE_ID
            {

            					if (current==null) {
            						current = createModelElement(grammarAccess.getSCD2Rule());
            					}
            				
            otherlv_0=(Token)match(input,RULE_ID,FOLLOW_84); 

            					newLeafNode(otherlv_0, grammarAccess.getSCD2Access().getTableCreate_tableCrossReference_0_0());
            				

            }


            }

            // InternalEtlCl.g:3992:3: ( (lv_scd2_1_0= '.SCD2' ) )
            // InternalEtlCl.g:3993:4: (lv_scd2_1_0= '.SCD2' )
            {
            // InternalEtlCl.g:3993:4: (lv_scd2_1_0= '.SCD2' )
            // InternalEtlCl.g:3994:5: lv_scd2_1_0= '.SCD2'
            {
            lv_scd2_1_0=(Token)match(input,89,FOLLOW_81); 

            					newLeafNode(lv_scd2_1_0, grammarAccess.getSCD2Access().getScd2SCD2Keyword_1_0());
            				

            					if (current==null) {
            						current = createModelElement(grammarAccess.getSCD2Rule());
            					}
            					setWithLastConsumed(current, "scd2", true, ".SCD2");
            				

            }


            }

            otherlv_2=(Token)match(input,86,FOLLOW_2); 

            			newLeafNode(otherlv_2, grammarAccess.getSCD2Access().getSemicolonKeyword_2());
            		

            }


            }


            	leaveRule();

        }

            catch (RecognitionException re) {
                recover(input,re);
                appendSkippedTokens();
            }
        finally {
        }
        return current;
    }
    // $ANTLR end "ruleSCD2"


    // $ANTLR start "entryRuleUnion"
    // InternalEtlCl.g:4014:1: entryRuleUnion returns [EObject current=null] : iv_ruleUnion= ruleUnion EOF ;
    public final EObject entryRuleUnion() throws RecognitionException {
        EObject current = null;

        EObject iv_ruleUnion = null;


        try {
            // InternalEtlCl.g:4014:46: (iv_ruleUnion= ruleUnion EOF )
            // InternalEtlCl.g:4015:2: iv_ruleUnion= ruleUnion EOF
            {
             newCompositeNode(grammarAccess.getUnionRule()); 
            pushFollow(FOLLOW_1);
            iv_ruleUnion=ruleUnion();

            state._fsp--;

             current =iv_ruleUnion; 
            match(input,EOF,FOLLOW_2); 

            }

        }

            catch (RecognitionException re) {
                recover(input,re);
                appendSkippedTokens();
            }
        finally {
        }
        return current;
    }
    // $ANTLR end "entryRuleUnion"


    // $ANTLR start "ruleUnion"
    // InternalEtlCl.g:4021:1: ruleUnion returns [EObject current=null] : ( ( (otherlv_0= RULE_ID ) ) ( (lv_union_1_0= '.UNION.' ) ) ( (otherlv_2= RULE_ID ) ) otherlv_3= ';' ) ;
    public final EObject ruleUnion() throws RecognitionException {
        EObject current = null;

        Token otherlv_0=null;
        Token lv_union_1_0=null;
        Token otherlv_2=null;
        Token otherlv_3=null;


        	enterRule();

        try {
            // InternalEtlCl.g:4027:2: ( ( ( (otherlv_0= RULE_ID ) ) ( (lv_union_1_0= '.UNION.' ) ) ( (otherlv_2= RULE_ID ) ) otherlv_3= ';' ) )
            // InternalEtlCl.g:4028:2: ( ( (otherlv_0= RULE_ID ) ) ( (lv_union_1_0= '.UNION.' ) ) ( (otherlv_2= RULE_ID ) ) otherlv_3= ';' )
            {
            // InternalEtlCl.g:4028:2: ( ( (otherlv_0= RULE_ID ) ) ( (lv_union_1_0= '.UNION.' ) ) ( (otherlv_2= RULE_ID ) ) otherlv_3= ';' )
            // InternalEtlCl.g:4029:3: ( (otherlv_0= RULE_ID ) ) ( (lv_union_1_0= '.UNION.' ) ) ( (otherlv_2= RULE_ID ) ) otherlv_3= ';'
            {
            // InternalEtlCl.g:4029:3: ( (otherlv_0= RULE_ID ) )
            // InternalEtlCl.g:4030:4: (otherlv_0= RULE_ID )
            {
            // InternalEtlCl.g:4030:4: (otherlv_0= RULE_ID )
            // InternalEtlCl.g:4031:5: otherlv_0= RULE_ID
            {

            					if (current==null) {
            						current = createModelElement(grammarAccess.getUnionRule());
            					}
            				
            otherlv_0=(Token)match(input,RULE_ID,FOLLOW_85); 

            					newLeafNode(otherlv_0, grammarAccess.getUnionAccess().getSelect1Select_statementCrossReference_0_0());
            				

            }


            }

            // InternalEtlCl.g:4042:3: ( (lv_union_1_0= '.UNION.' ) )
            // InternalEtlCl.g:4043:4: (lv_union_1_0= '.UNION.' )
            {
            // InternalEtlCl.g:4043:4: (lv_union_1_0= '.UNION.' )
            // InternalEtlCl.g:4044:5: lv_union_1_0= '.UNION.'
            {
            lv_union_1_0=(Token)match(input,90,FOLLOW_7); 

            					newLeafNode(lv_union_1_0, grammarAccess.getUnionAccess().getUnionUNIONKeyword_1_0());
            				

            					if (current==null) {
            						current = createModelElement(grammarAccess.getUnionRule());
            					}
            					setWithLastConsumed(current, "union", true, ".UNION.");
            				

            }


            }

            // InternalEtlCl.g:4056:3: ( (otherlv_2= RULE_ID ) )
            // InternalEtlCl.g:4057:4: (otherlv_2= RULE_ID )
            {
            // InternalEtlCl.g:4057:4: (otherlv_2= RULE_ID )
            // InternalEtlCl.g:4058:5: otherlv_2= RULE_ID
            {

            					if (current==null) {
            						current = createModelElement(grammarAccess.getUnionRule());
            					}
            				
            otherlv_2=(Token)match(input,RULE_ID,FOLLOW_81); 

            					newLeafNode(otherlv_2, grammarAccess.getUnionAccess().getSelect2Select_statementCrossReference_2_0());
            				

            }


            }

            otherlv_3=(Token)match(input,86,FOLLOW_2); 

            			newLeafNode(otherlv_3, grammarAccess.getUnionAccess().getSemicolonKeyword_3());
            		

            }


            }


            	leaveRule();

        }

            catch (RecognitionException re) {
                recover(input,re);
                appendSkippedTokens();
            }
        finally {
        }
        return current;
    }
    // $ANTLR end "ruleUnion"


    // $ANTLR start "entryRuleSort"
    // InternalEtlCl.g:4077:1: entryRuleSort returns [EObject current=null] : iv_ruleSort= ruleSort EOF ;
    public final EObject entryRuleSort() throws RecognitionException {
        EObject current = null;

        EObject iv_ruleSort = null;


        try {
            // InternalEtlCl.g:4077:45: (iv_ruleSort= ruleSort EOF )
            // InternalEtlCl.g:4078:2: iv_ruleSort= ruleSort EOF
            {
             newCompositeNode(grammarAccess.getSortRule()); 
            pushFollow(FOLLOW_1);
            iv_ruleSort=ruleSort();

            state._fsp--;

             current =iv_ruleSort; 
            match(input,EOF,FOLLOW_2); 

            }

        }

            catch (RecognitionException re) {
                recover(input,re);
                appendSkippedTokens();
            }
        finally {
        }
        return current;
    }
    // $ANTLR end "entryRuleSort"


    // $ANTLR start "ruleSort"
    // InternalEtlCl.g:4084:1: ruleSort returns [EObject current=null] : ( ( (otherlv_0= RULE_ID ) ) ( (lv_sort_1_0= '.SORT' ) ) otherlv_2= ';' ) ;
    public final EObject ruleSort() throws RecognitionException {
        EObject current = null;

        Token otherlv_0=null;
        Token lv_sort_1_0=null;
        Token otherlv_2=null;


        	enterRule();

        try {
            // InternalEtlCl.g:4090:2: ( ( ( (otherlv_0= RULE_ID ) ) ( (lv_sort_1_0= '.SORT' ) ) otherlv_2= ';' ) )
            // InternalEtlCl.g:4091:2: ( ( (otherlv_0= RULE_ID ) ) ( (lv_sort_1_0= '.SORT' ) ) otherlv_2= ';' )
            {
            // InternalEtlCl.g:4091:2: ( ( (otherlv_0= RULE_ID ) ) ( (lv_sort_1_0= '.SORT' ) ) otherlv_2= ';' )
            // InternalEtlCl.g:4092:3: ( (otherlv_0= RULE_ID ) ) ( (lv_sort_1_0= '.SORT' ) ) otherlv_2= ';'
            {
            // InternalEtlCl.g:4092:3: ( (otherlv_0= RULE_ID ) )
            // InternalEtlCl.g:4093:4: (otherlv_0= RULE_ID )
            {
            // InternalEtlCl.g:4093:4: (otherlv_0= RULE_ID )
            // InternalEtlCl.g:4094:5: otherlv_0= RULE_ID
            {

            					if (current==null) {
            						current = createModelElement(grammarAccess.getSortRule());
            					}
            				
            otherlv_0=(Token)match(input,RULE_ID,FOLLOW_86); 

            					newLeafNode(otherlv_0, grammarAccess.getSortAccess().getTableCreate_tableCrossReference_0_0());
            				

            }


            }

            // InternalEtlCl.g:4105:3: ( (lv_sort_1_0= '.SORT' ) )
            // InternalEtlCl.g:4106:4: (lv_sort_1_0= '.SORT' )
            {
            // InternalEtlCl.g:4106:4: (lv_sort_1_0= '.SORT' )
            // InternalEtlCl.g:4107:5: lv_sort_1_0= '.SORT'
            {
            lv_sort_1_0=(Token)match(input,91,FOLLOW_81); 

            					newLeafNode(lv_sort_1_0, grammarAccess.getSortAccess().getSortSORTKeyword_1_0());
            				

            					if (current==null) {
            						current = createModelElement(grammarAccess.getSortRule());
            					}
            					setWithLastConsumed(current, "sort", true, ".SORT");
            				

            }


            }

            otherlv_2=(Token)match(input,86,FOLLOW_2); 

            			newLeafNode(otherlv_2, grammarAccess.getSortAccess().getSemicolonKeyword_2());
            		

            }


            }


            	leaveRule();

        }

            catch (RecognitionException re) {
                recover(input,re);
                appendSkippedTokens();
            }
        finally {
        }
        return current;
    }
    // $ANTLR end "ruleSort"


    // $ANTLR start "entryRuleFlow"
    // InternalEtlCl.g:4127:1: entryRuleFlow returns [EObject current=null] : iv_ruleFlow= ruleFlow EOF ;
    public final EObject entryRuleFlow() throws RecognitionException {
        EObject current = null;

        EObject iv_ruleFlow = null;


        try {
            // InternalEtlCl.g:4127:45: (iv_ruleFlow= ruleFlow EOF )
            // InternalEtlCl.g:4128:2: iv_ruleFlow= ruleFlow EOF
            {
             newCompositeNode(grammarAccess.getFlowRule()); 
            pushFollow(FOLLOW_1);
            iv_ruleFlow=ruleFlow();

            state._fsp--;

             current =iv_ruleFlow; 
            match(input,EOF,FOLLOW_2); 

            }

        }

            catch (RecognitionException re) {
                recover(input,re);
                appendSkippedTokens();
            }
        finally {
        }
        return current;
    }
    // $ANTLR end "entryRuleFlow"


    // $ANTLR start "ruleFlow"
    // InternalEtlCl.g:4134:1: ruleFlow returns [EObject current=null] : ( ( (otherlv_0= RULE_ID ) ) ( (lv_flow_1_0= '.FLOW.' ) ) ( (otherlv_2= RULE_ID ) ) otherlv_3= ';' ) ;
    public final EObject ruleFlow() throws RecognitionException {
        EObject current = null;

        Token otherlv_0=null;
        Token lv_flow_1_0=null;
        Token otherlv_2=null;
        Token otherlv_3=null;


        	enterRule();

        try {
            // InternalEtlCl.g:4140:2: ( ( ( (otherlv_0= RULE_ID ) ) ( (lv_flow_1_0= '.FLOW.' ) ) ( (otherlv_2= RULE_ID ) ) otherlv_3= ';' ) )
            // InternalEtlCl.g:4141:2: ( ( (otherlv_0= RULE_ID ) ) ( (lv_flow_1_0= '.FLOW.' ) ) ( (otherlv_2= RULE_ID ) ) otherlv_3= ';' )
            {
            // InternalEtlCl.g:4141:2: ( ( (otherlv_0= RULE_ID ) ) ( (lv_flow_1_0= '.FLOW.' ) ) ( (otherlv_2= RULE_ID ) ) otherlv_3= ';' )
            // InternalEtlCl.g:4142:3: ( (otherlv_0= RULE_ID ) ) ( (lv_flow_1_0= '.FLOW.' ) ) ( (otherlv_2= RULE_ID ) ) otherlv_3= ';'
            {
            // InternalEtlCl.g:4142:3: ( (otherlv_0= RULE_ID ) )
            // InternalEtlCl.g:4143:4: (otherlv_0= RULE_ID )
            {
            // InternalEtlCl.g:4143:4: (otherlv_0= RULE_ID )
            // InternalEtlCl.g:4144:5: otherlv_0= RULE_ID
            {

            					if (current==null) {
            						current = createModelElement(grammarAccess.getFlowRule());
            					}
            				
            otherlv_0=(Token)match(input,RULE_ID,FOLLOW_87); 

            					newLeafNode(otherlv_0, grammarAccess.getFlowAccess().getTable1Create_tableCrossReference_0_0());
            				

            }


            }

            // InternalEtlCl.g:4155:3: ( (lv_flow_1_0= '.FLOW.' ) )
            // InternalEtlCl.g:4156:4: (lv_flow_1_0= '.FLOW.' )
            {
            // InternalEtlCl.g:4156:4: (lv_flow_1_0= '.FLOW.' )
            // InternalEtlCl.g:4157:5: lv_flow_1_0= '.FLOW.'
            {
            lv_flow_1_0=(Token)match(input,92,FOLLOW_7); 

            					newLeafNode(lv_flow_1_0, grammarAccess.getFlowAccess().getFlowFLOWKeyword_1_0());
            				

            					if (current==null) {
            						current = createModelElement(grammarAccess.getFlowRule());
            					}
            					setWithLastConsumed(current, "flow", true, ".FLOW.");
            				

            }


            }

            // InternalEtlCl.g:4169:3: ( (otherlv_2= RULE_ID ) )
            // InternalEtlCl.g:4170:4: (otherlv_2= RULE_ID )
            {
            // InternalEtlCl.g:4170:4: (otherlv_2= RULE_ID )
            // InternalEtlCl.g:4171:5: otherlv_2= RULE_ID
            {

            					if (current==null) {
            						current = createModelElement(grammarAccess.getFlowRule());
            					}
            				
            otherlv_2=(Token)match(input,RULE_ID,FOLLOW_81); 

            					newLeafNode(otherlv_2, grammarAccess.getFlowAccess().getTable2Create_tableCrossReference_2_0());
            				

            }


            }

            otherlv_3=(Token)match(input,86,FOLLOW_2); 

            			newLeafNode(otherlv_3, grammarAccess.getFlowAccess().getSemicolonKeyword_3());
            		

            }


            }


            	leaveRule();

        }

            catch (RecognitionException re) {
                recover(input,re);
                appendSkippedTokens();
            }
        finally {
        }
        return current;
    }
    // $ANTLR end "ruleFlow"


    // $ANTLR start "entryRuleDelete_statement"
    // InternalEtlCl.g:4190:1: entryRuleDelete_statement returns [EObject current=null] : iv_ruleDelete_statement= ruleDelete_statement EOF ;
    public final EObject entryRuleDelete_statement() throws RecognitionException {
        EObject current = null;

        EObject iv_ruleDelete_statement = null;


        try {
            // InternalEtlCl.g:4190:57: (iv_ruleDelete_statement= ruleDelete_statement EOF )
            // InternalEtlCl.g:4191:2: iv_ruleDelete_statement= ruleDelete_statement EOF
            {
             newCompositeNode(grammarAccess.getDelete_statementRule()); 
            pushFollow(FOLLOW_1);
            iv_ruleDelete_statement=ruleDelete_statement();

            state._fsp--;

             current =iv_ruleDelete_statement; 
            match(input,EOF,FOLLOW_2); 

            }

        }

            catch (RecognitionException re) {
                recover(input,re);
                appendSkippedTokens();
            }
        finally {
        }
        return current;
    }
    // $ANTLR end "entryRuleDelete_statement"


    // $ANTLR start "ruleDelete_statement"
    // InternalEtlCl.g:4197:1: ruleDelete_statement returns [EObject current=null] : ( ( (otherlv_0= RULE_ID ) ) otherlv_1= '.DELETE' ( ( (lv_where_2_0= 'WHERE' ) ) ( (lv_cond_3_0= ruleSearch_condition ) ) )? otherlv_4= ';' ) ;
    public final EObject ruleDelete_statement() throws RecognitionException {
        EObject current = null;

        Token otherlv_0=null;
        Token otherlv_1=null;
        Token lv_where_2_0=null;
        Token otherlv_4=null;
        EObject lv_cond_3_0 = null;


        	enterRule();

        try {
            // InternalEtlCl.g:4203:2: ( ( ( (otherlv_0= RULE_ID ) ) otherlv_1= '.DELETE' ( ( (lv_where_2_0= 'WHERE' ) ) ( (lv_cond_3_0= ruleSearch_condition ) ) )? otherlv_4= ';' ) )
            // InternalEtlCl.g:4204:2: ( ( (otherlv_0= RULE_ID ) ) otherlv_1= '.DELETE' ( ( (lv_where_2_0= 'WHERE' ) ) ( (lv_cond_3_0= ruleSearch_condition ) ) )? otherlv_4= ';' )
            {
            // InternalEtlCl.g:4204:2: ( ( (otherlv_0= RULE_ID ) ) otherlv_1= '.DELETE' ( ( (lv_where_2_0= 'WHERE' ) ) ( (lv_cond_3_0= ruleSearch_condition ) ) )? otherlv_4= ';' )
            // InternalEtlCl.g:4205:3: ( (otherlv_0= RULE_ID ) ) otherlv_1= '.DELETE' ( ( (lv_where_2_0= 'WHERE' ) ) ( (lv_cond_3_0= ruleSearch_condition ) ) )? otherlv_4= ';'
            {
            // InternalEtlCl.g:4205:3: ( (otherlv_0= RULE_ID ) )
            // InternalEtlCl.g:4206:4: (otherlv_0= RULE_ID )
            {
            // InternalEtlCl.g:4206:4: (otherlv_0= RULE_ID )
            // InternalEtlCl.g:4207:5: otherlv_0= RULE_ID
            {

            					if (current==null) {
            						current = createModelElement(grammarAccess.getDelete_statementRule());
            					}
            				
            otherlv_0=(Token)match(input,RULE_ID,FOLLOW_88); 

            					newLeafNode(otherlv_0, grammarAccess.getDelete_statementAccess().getSrcCreate_tableCrossReference_0_0());
            				

            }


            }

            otherlv_1=(Token)match(input,93,FOLLOW_89); 

            			newLeafNode(otherlv_1, grammarAccess.getDelete_statementAccess().getDELETEKeyword_1());
            		
            // InternalEtlCl.g:4222:3: ( ( (lv_where_2_0= 'WHERE' ) ) ( (lv_cond_3_0= ruleSearch_condition ) ) )?
            int alt20=2;
            int LA20_0 = input.LA(1);

            if ( (LA20_0==94) ) {
                alt20=1;
            }
            switch (alt20) {
                case 1 :
                    // InternalEtlCl.g:4223:4: ( (lv_where_2_0= 'WHERE' ) ) ( (lv_cond_3_0= ruleSearch_condition ) )
                    {
                    // InternalEtlCl.g:4223:4: ( (lv_where_2_0= 'WHERE' ) )
                    // InternalEtlCl.g:4224:5: (lv_where_2_0= 'WHERE' )
                    {
                    // InternalEtlCl.g:4224:5: (lv_where_2_0= 'WHERE' )
                    // InternalEtlCl.g:4225:6: lv_where_2_0= 'WHERE'
                    {
                    lv_where_2_0=(Token)match(input,94,FOLLOW_90); 

                    						newLeafNode(lv_where_2_0, grammarAccess.getDelete_statementAccess().getWhereWHEREKeyword_2_0_0());
                    					

                    						if (current==null) {
                    							current = createModelElement(grammarAccess.getDelete_statementRule());
                    						}
                    						setWithLastConsumed(current, "where", true, "WHERE");
                    					

                    }


                    }

                    // InternalEtlCl.g:4237:4: ( (lv_cond_3_0= ruleSearch_condition ) )
                    // InternalEtlCl.g:4238:5: (lv_cond_3_0= ruleSearch_condition )
                    {
                    // InternalEtlCl.g:4238:5: (lv_cond_3_0= ruleSearch_condition )
                    // InternalEtlCl.g:4239:6: lv_cond_3_0= ruleSearch_condition
                    {

                    						newCompositeNode(grammarAccess.getDelete_statementAccess().getCondSearch_conditionParserRuleCall_2_1_0());
                    					
                    pushFollow(FOLLOW_81);
                    lv_cond_3_0=ruleSearch_condition();

                    state._fsp--;


                    						if (current==null) {
                    							current = createModelElementForParent(grammarAccess.getDelete_statementRule());
                    						}
                    						set(
                    							current,
                    							"cond",
                    							lv_cond_3_0,
                    							"org.xtext.example.etlcl.EtlCl.Search_condition");
                    						afterParserOrEnumRuleCall();
                    					

                    }


                    }


                    }
                    break;

            }

            otherlv_4=(Token)match(input,86,FOLLOW_2); 

            			newLeafNode(otherlv_4, grammarAccess.getDelete_statementAccess().getSemicolonKeyword_3());
            		

            }


            }


            	leaveRule();

        }

            catch (RecognitionException re) {
                recover(input,re);
                appendSkippedTokens();
            }
        finally {
        }
        return current;
    }
    // $ANTLR end "ruleDelete_statement"


    // $ANTLR start "entryRuleUpdate_statement"
    // InternalEtlCl.g:4265:1: entryRuleUpdate_statement returns [EObject current=null] : iv_ruleUpdate_statement= ruleUpdate_statement EOF ;
    public final EObject entryRuleUpdate_statement() throws RecognitionException {
        EObject current = null;

        EObject iv_ruleUpdate_statement = null;


        try {
            // InternalEtlCl.g:4265:57: (iv_ruleUpdate_statement= ruleUpdate_statement EOF )
            // InternalEtlCl.g:4266:2: iv_ruleUpdate_statement= ruleUpdate_statement EOF
            {
             newCompositeNode(grammarAccess.getUpdate_statementRule()); 
            pushFollow(FOLLOW_1);
            iv_ruleUpdate_statement=ruleUpdate_statement();

            state._fsp--;

             current =iv_ruleUpdate_statement; 
            match(input,EOF,FOLLOW_2); 

            }

        }

            catch (RecognitionException re) {
                recover(input,re);
                appendSkippedTokens();
            }
        finally {
        }
        return current;
    }
    // $ANTLR end "entryRuleUpdate_statement"


    // $ANTLR start "ruleUpdate_statement"
    // InternalEtlCl.g:4272:1: ruleUpdate_statement returns [EObject current=null] : ( ( (otherlv_0= RULE_ID ) ) otherlv_1= '.UPDATE' otherlv_2= 'SET' ( (lv_update_3_0= ruleUpdate_elem ) ) (otherlv_4= ',' ( (lv_update_5_0= ruleUpdate_elem ) ) )* ( ( (lv_where_6_0= 'WHERE' ) ) ( (lv_cond_7_0= ruleSearch_condition ) ) )? otherlv_8= ';' ) ;
    public final EObject ruleUpdate_statement() throws RecognitionException {
        EObject current = null;

        Token otherlv_0=null;
        Token otherlv_1=null;
        Token otherlv_2=null;
        Token otherlv_4=null;
        Token lv_where_6_0=null;
        Token otherlv_8=null;
        EObject lv_update_3_0 = null;

        EObject lv_update_5_0 = null;

        EObject lv_cond_7_0 = null;


        	enterRule();

        try {
            // InternalEtlCl.g:4278:2: ( ( ( (otherlv_0= RULE_ID ) ) otherlv_1= '.UPDATE' otherlv_2= 'SET' ( (lv_update_3_0= ruleUpdate_elem ) ) (otherlv_4= ',' ( (lv_update_5_0= ruleUpdate_elem ) ) )* ( ( (lv_where_6_0= 'WHERE' ) ) ( (lv_cond_7_0= ruleSearch_condition ) ) )? otherlv_8= ';' ) )
            // InternalEtlCl.g:4279:2: ( ( (otherlv_0= RULE_ID ) ) otherlv_1= '.UPDATE' otherlv_2= 'SET' ( (lv_update_3_0= ruleUpdate_elem ) ) (otherlv_4= ',' ( (lv_update_5_0= ruleUpdate_elem ) ) )* ( ( (lv_where_6_0= 'WHERE' ) ) ( (lv_cond_7_0= ruleSearch_condition ) ) )? otherlv_8= ';' )
            {
            // InternalEtlCl.g:4279:2: ( ( (otherlv_0= RULE_ID ) ) otherlv_1= '.UPDATE' otherlv_2= 'SET' ( (lv_update_3_0= ruleUpdate_elem ) ) (otherlv_4= ',' ( (lv_update_5_0= ruleUpdate_elem ) ) )* ( ( (lv_where_6_0= 'WHERE' ) ) ( (lv_cond_7_0= ruleSearch_condition ) ) )? otherlv_8= ';' )
            // InternalEtlCl.g:4280:3: ( (otherlv_0= RULE_ID ) ) otherlv_1= '.UPDATE' otherlv_2= 'SET' ( (lv_update_3_0= ruleUpdate_elem ) ) (otherlv_4= ',' ( (lv_update_5_0= ruleUpdate_elem ) ) )* ( ( (lv_where_6_0= 'WHERE' ) ) ( (lv_cond_7_0= ruleSearch_condition ) ) )? otherlv_8= ';'
            {
            // InternalEtlCl.g:4280:3: ( (otherlv_0= RULE_ID ) )
            // InternalEtlCl.g:4281:4: (otherlv_0= RULE_ID )
            {
            // InternalEtlCl.g:4281:4: (otherlv_0= RULE_ID )
            // InternalEtlCl.g:4282:5: otherlv_0= RULE_ID
            {

            					if (current==null) {
            						current = createModelElement(grammarAccess.getUpdate_statementRule());
            					}
            				
            otherlv_0=(Token)match(input,RULE_ID,FOLLOW_91); 

            					newLeafNode(otherlv_0, grammarAccess.getUpdate_statementAccess().getTableCreate_tableCrossReference_0_0());
            				

            }


            }

            otherlv_1=(Token)match(input,95,FOLLOW_92); 

            			newLeafNode(otherlv_1, grammarAccess.getUpdate_statementAccess().getUPDATEKeyword_1());
            		
            otherlv_2=(Token)match(input,96,FOLLOW_7); 

            			newLeafNode(otherlv_2, grammarAccess.getUpdate_statementAccess().getSETKeyword_2());
            		
            // InternalEtlCl.g:4301:3: ( (lv_update_3_0= ruleUpdate_elem ) )
            // InternalEtlCl.g:4302:4: (lv_update_3_0= ruleUpdate_elem )
            {
            // InternalEtlCl.g:4302:4: (lv_update_3_0= ruleUpdate_elem )
            // InternalEtlCl.g:4303:5: lv_update_3_0= ruleUpdate_elem
            {

            					newCompositeNode(grammarAccess.getUpdate_statementAccess().getUpdateUpdate_elemParserRuleCall_3_0());
            				
            pushFollow(FOLLOW_93);
            lv_update_3_0=ruleUpdate_elem();

            state._fsp--;


            					if (current==null) {
            						current = createModelElementForParent(grammarAccess.getUpdate_statementRule());
            					}
            					add(
            						current,
            						"update",
            						lv_update_3_0,
            						"org.xtext.example.etlcl.EtlCl.Update_elem");
            					afterParserOrEnumRuleCall();
            				

            }


            }

            // InternalEtlCl.g:4320:3: (otherlv_4= ',' ( (lv_update_5_0= ruleUpdate_elem ) ) )*
            loop21:
            do {
                int alt21=2;
                int LA21_0 = input.LA(1);

                if ( (LA21_0==14) ) {
                    alt21=1;
                }


                switch (alt21) {
            	case 1 :
            	    // InternalEtlCl.g:4321:4: otherlv_4= ',' ( (lv_update_5_0= ruleUpdate_elem ) )
            	    {
            	    otherlv_4=(Token)match(input,14,FOLLOW_7); 

            	    				newLeafNode(otherlv_4, grammarAccess.getUpdate_statementAccess().getCommaKeyword_4_0());
            	    			
            	    // InternalEtlCl.g:4325:4: ( (lv_update_5_0= ruleUpdate_elem ) )
            	    // InternalEtlCl.g:4326:5: (lv_update_5_0= ruleUpdate_elem )
            	    {
            	    // InternalEtlCl.g:4326:5: (lv_update_5_0= ruleUpdate_elem )
            	    // InternalEtlCl.g:4327:6: lv_update_5_0= ruleUpdate_elem
            	    {

            	    						newCompositeNode(grammarAccess.getUpdate_statementAccess().getUpdateUpdate_elemParserRuleCall_4_1_0());
            	    					
            	    pushFollow(FOLLOW_93);
            	    lv_update_5_0=ruleUpdate_elem();

            	    state._fsp--;


            	    						if (current==null) {
            	    							current = createModelElementForParent(grammarAccess.getUpdate_statementRule());
            	    						}
            	    						add(
            	    							current,
            	    							"update",
            	    							lv_update_5_0,
            	    							"org.xtext.example.etlcl.EtlCl.Update_elem");
            	    						afterParserOrEnumRuleCall();
            	    					

            	    }


            	    }


            	    }
            	    break;

            	default :
            	    break loop21;
                }
            } while (true);

            // InternalEtlCl.g:4345:3: ( ( (lv_where_6_0= 'WHERE' ) ) ( (lv_cond_7_0= ruleSearch_condition ) ) )?
            int alt22=2;
            int LA22_0 = input.LA(1);

            if ( (LA22_0==94) ) {
                alt22=1;
            }
            switch (alt22) {
                case 1 :
                    // InternalEtlCl.g:4346:4: ( (lv_where_6_0= 'WHERE' ) ) ( (lv_cond_7_0= ruleSearch_condition ) )
                    {
                    // InternalEtlCl.g:4346:4: ( (lv_where_6_0= 'WHERE' ) )
                    // InternalEtlCl.g:4347:5: (lv_where_6_0= 'WHERE' )
                    {
                    // InternalEtlCl.g:4347:5: (lv_where_6_0= 'WHERE' )
                    // InternalEtlCl.g:4348:6: lv_where_6_0= 'WHERE'
                    {
                    lv_where_6_0=(Token)match(input,94,FOLLOW_90); 

                    						newLeafNode(lv_where_6_0, grammarAccess.getUpdate_statementAccess().getWhereWHEREKeyword_5_0_0());
                    					

                    						if (current==null) {
                    							current = createModelElement(grammarAccess.getUpdate_statementRule());
                    						}
                    						setWithLastConsumed(current, "where", true, "WHERE");
                    					

                    }


                    }

                    // InternalEtlCl.g:4360:4: ( (lv_cond_7_0= ruleSearch_condition ) )
                    // InternalEtlCl.g:4361:5: (lv_cond_7_0= ruleSearch_condition )
                    {
                    // InternalEtlCl.g:4361:5: (lv_cond_7_0= ruleSearch_condition )
                    // InternalEtlCl.g:4362:6: lv_cond_7_0= ruleSearch_condition
                    {

                    						newCompositeNode(grammarAccess.getUpdate_statementAccess().getCondSearch_conditionParserRuleCall_5_1_0());
                    					
                    pushFollow(FOLLOW_81);
                    lv_cond_7_0=ruleSearch_condition();

                    state._fsp--;


                    						if (current==null) {
                    							current = createModelElementForParent(grammarAccess.getUpdate_statementRule());
                    						}
                    						set(
                    							current,
                    							"cond",
                    							lv_cond_7_0,
                    							"org.xtext.example.etlcl.EtlCl.Search_condition");
                    						afterParserOrEnumRuleCall();
                    					

                    }


                    }


                    }
                    break;

            }

            otherlv_8=(Token)match(input,86,FOLLOW_2); 

            			newLeafNode(otherlv_8, grammarAccess.getUpdate_statementAccess().getSemicolonKeyword_6());
            		

            }


            }


            	leaveRule();

        }

            catch (RecognitionException re) {
                recover(input,re);
                appendSkippedTokens();
            }
        finally {
        }
        return current;
    }
    // $ANTLR end "ruleUpdate_statement"


    // $ANTLR start "entryRuleUpdate_elem"
    // InternalEtlCl.g:4388:1: entryRuleUpdate_elem returns [EObject current=null] : iv_ruleUpdate_elem= ruleUpdate_elem EOF ;
    public final EObject entryRuleUpdate_elem() throws RecognitionException {
        EObject current = null;

        EObject iv_ruleUpdate_elem = null;


        try {
            // InternalEtlCl.g:4388:52: (iv_ruleUpdate_elem= ruleUpdate_elem EOF )
            // InternalEtlCl.g:4389:2: iv_ruleUpdate_elem= ruleUpdate_elem EOF
            {
             newCompositeNode(grammarAccess.getUpdate_elemRule()); 
            pushFollow(FOLLOW_1);
            iv_ruleUpdate_elem=ruleUpdate_elem();

            state._fsp--;

             current =iv_ruleUpdate_elem; 
            match(input,EOF,FOLLOW_2); 

            }

        }

            catch (RecognitionException re) {
                recover(input,re);
                appendSkippedTokens();
            }
        finally {
        }
        return current;
    }
    // $ANTLR end "entryRuleUpdate_elem"


    // $ANTLR start "ruleUpdate_elem"
    // InternalEtlCl.g:4395:1: ruleUpdate_elem returns [EObject current=null] : ( ( (otherlv_0= RULE_ID ) ) otherlv_1= '=' ( (lv_e_2_0= ruleExpression ) ) ) ;
    public final EObject ruleUpdate_elem() throws RecognitionException {
        EObject current = null;

        Token otherlv_0=null;
        Token otherlv_1=null;
        EObject lv_e_2_0 = null;


        	enterRule();

        try {
            // InternalEtlCl.g:4401:2: ( ( ( (otherlv_0= RULE_ID ) ) otherlv_1= '=' ( (lv_e_2_0= ruleExpression ) ) ) )
            // InternalEtlCl.g:4402:2: ( ( (otherlv_0= RULE_ID ) ) otherlv_1= '=' ( (lv_e_2_0= ruleExpression ) ) )
            {
            // InternalEtlCl.g:4402:2: ( ( (otherlv_0= RULE_ID ) ) otherlv_1= '=' ( (lv_e_2_0= ruleExpression ) ) )
            // InternalEtlCl.g:4403:3: ( (otherlv_0= RULE_ID ) ) otherlv_1= '=' ( (lv_e_2_0= ruleExpression ) )
            {
            // InternalEtlCl.g:4403:3: ( (otherlv_0= RULE_ID ) )
            // InternalEtlCl.g:4404:4: (otherlv_0= RULE_ID )
            {
            // InternalEtlCl.g:4404:4: (otherlv_0= RULE_ID )
            // InternalEtlCl.g:4405:5: otherlv_0= RULE_ID
            {

            					if (current==null) {
            						current = createModelElement(grammarAccess.getUpdate_elemRule());
            					}
            				
            otherlv_0=(Token)match(input,RULE_ID,FOLLOW_94); 

            					newLeafNode(otherlv_0, grammarAccess.getUpdate_elemAccess().getColumnColumn_elemCrossReference_0_0());
            				

            }


            }

            otherlv_1=(Token)match(input,97,FOLLOW_90); 

            			newLeafNode(otherlv_1, grammarAccess.getUpdate_elemAccess().getEqualsSignKeyword_1());
            		
            // InternalEtlCl.g:4420:3: ( (lv_e_2_0= ruleExpression ) )
            // InternalEtlCl.g:4421:4: (lv_e_2_0= ruleExpression )
            {
            // InternalEtlCl.g:4421:4: (lv_e_2_0= ruleExpression )
            // InternalEtlCl.g:4422:5: lv_e_2_0= ruleExpression
            {

            					newCompositeNode(grammarAccess.getUpdate_elemAccess().getEExpressionParserRuleCall_2_0());
            				
            pushFollow(FOLLOW_2);
            lv_e_2_0=ruleExpression();

            state._fsp--;


            					if (current==null) {
            						current = createModelElementForParent(grammarAccess.getUpdate_elemRule());
            					}
            					set(
            						current,
            						"e",
            						lv_e_2_0,
            						"org.xtext.example.etlcl.EtlCl.Expression");
            					afterParserOrEnumRuleCall();
            				

            }


            }


            }


            }


            	leaveRule();

        }

            catch (RecognitionException re) {
                recover(input,re);
                appendSkippedTokens();
            }
        finally {
        }
        return current;
    }
    // $ANTLR end "ruleUpdate_elem"


    // $ANTLR start "entryRuleInsert_statement"
    // InternalEtlCl.g:4443:1: entryRuleInsert_statement returns [EObject current=null] : iv_ruleInsert_statement= ruleInsert_statement EOF ;
    public final EObject entryRuleInsert_statement() throws RecognitionException {
        EObject current = null;

        EObject iv_ruleInsert_statement = null;


        try {
            // InternalEtlCl.g:4443:57: (iv_ruleInsert_statement= ruleInsert_statement EOF )
            // InternalEtlCl.g:4444:2: iv_ruleInsert_statement= ruleInsert_statement EOF
            {
             newCompositeNode(grammarAccess.getInsert_statementRule()); 
            pushFollow(FOLLOW_1);
            iv_ruleInsert_statement=ruleInsert_statement();

            state._fsp--;

             current =iv_ruleInsert_statement; 
            match(input,EOF,FOLLOW_2); 

            }

        }

            catch (RecognitionException re) {
                recover(input,re);
                appendSkippedTokens();
            }
        finally {
        }
        return current;
    }
    // $ANTLR end "entryRuleInsert_statement"


    // $ANTLR start "ruleInsert_statement"
    // InternalEtlCl.g:4450:1: ruleInsert_statement returns [EObject current=null] : ( ( (otherlv_0= RULE_ID ) ) otherlv_1= '.INSERT' otherlv_2= 'VALUES' otherlv_3= '(' ( (lv_any_4_0= ruleAnything ) ) (otherlv_5= ',' ( (lv_any_6_0= ruleAnything ) ) )* otherlv_7= ');' ) ;
    public final EObject ruleInsert_statement() throws RecognitionException {
        EObject current = null;

        Token otherlv_0=null;
        Token otherlv_1=null;
        Token otherlv_2=null;
        Token otherlv_3=null;
        Token otherlv_5=null;
        Token otherlv_7=null;
        EObject lv_any_4_0 = null;

        EObject lv_any_6_0 = null;


        	enterRule();

        try {
            // InternalEtlCl.g:4456:2: ( ( ( (otherlv_0= RULE_ID ) ) otherlv_1= '.INSERT' otherlv_2= 'VALUES' otherlv_3= '(' ( (lv_any_4_0= ruleAnything ) ) (otherlv_5= ',' ( (lv_any_6_0= ruleAnything ) ) )* otherlv_7= ');' ) )
            // InternalEtlCl.g:4457:2: ( ( (otherlv_0= RULE_ID ) ) otherlv_1= '.INSERT' otherlv_2= 'VALUES' otherlv_3= '(' ( (lv_any_4_0= ruleAnything ) ) (otherlv_5= ',' ( (lv_any_6_0= ruleAnything ) ) )* otherlv_7= ');' )
            {
            // InternalEtlCl.g:4457:2: ( ( (otherlv_0= RULE_ID ) ) otherlv_1= '.INSERT' otherlv_2= 'VALUES' otherlv_3= '(' ( (lv_any_4_0= ruleAnything ) ) (otherlv_5= ',' ( (lv_any_6_0= ruleAnything ) ) )* otherlv_7= ');' )
            // InternalEtlCl.g:4458:3: ( (otherlv_0= RULE_ID ) ) otherlv_1= '.INSERT' otherlv_2= 'VALUES' otherlv_3= '(' ( (lv_any_4_0= ruleAnything ) ) (otherlv_5= ',' ( (lv_any_6_0= ruleAnything ) ) )* otherlv_7= ');'
            {
            // InternalEtlCl.g:4458:3: ( (otherlv_0= RULE_ID ) )
            // InternalEtlCl.g:4459:4: (otherlv_0= RULE_ID )
            {
            // InternalEtlCl.g:4459:4: (otherlv_0= RULE_ID )
            // InternalEtlCl.g:4460:5: otherlv_0= RULE_ID
            {

            					if (current==null) {
            						current = createModelElement(grammarAccess.getInsert_statementRule());
            					}
            				
            otherlv_0=(Token)match(input,RULE_ID,FOLLOW_95); 

            					newLeafNode(otherlv_0, grammarAccess.getInsert_statementAccess().getTableCreate_tableCrossReference_0_0());
            				

            }


            }

            otherlv_1=(Token)match(input,98,FOLLOW_96); 

            			newLeafNode(otherlv_1, grammarAccess.getInsert_statementAccess().getINSERTKeyword_1());
            		
            otherlv_2=(Token)match(input,99,FOLLOW_5); 

            			newLeafNode(otherlv_2, grammarAccess.getInsert_statementAccess().getVALUESKeyword_2());
            		
            otherlv_3=(Token)match(input,12,FOLLOW_97); 

            			newLeafNode(otherlv_3, grammarAccess.getInsert_statementAccess().getLeftParenthesisKeyword_3());
            		
            // InternalEtlCl.g:4483:3: ( (lv_any_4_0= ruleAnything ) )
            // InternalEtlCl.g:4484:4: (lv_any_4_0= ruleAnything )
            {
            // InternalEtlCl.g:4484:4: (lv_any_4_0= ruleAnything )
            // InternalEtlCl.g:4485:5: lv_any_4_0= ruleAnything
            {

            					newCompositeNode(grammarAccess.getInsert_statementAccess().getAnyAnythingParserRuleCall_4_0());
            				
            pushFollow(FOLLOW_36);
            lv_any_4_0=ruleAnything();

            state._fsp--;


            					if (current==null) {
            						current = createModelElementForParent(grammarAccess.getInsert_statementRule());
            					}
            					add(
            						current,
            						"any",
            						lv_any_4_0,
            						"org.xtext.example.etlcl.EtlCl.Anything");
            					afterParserOrEnumRuleCall();
            				

            }


            }

            // InternalEtlCl.g:4502:3: (otherlv_5= ',' ( (lv_any_6_0= ruleAnything ) ) )*
            loop23:
            do {
                int alt23=2;
                int LA23_0 = input.LA(1);

                if ( (LA23_0==14) ) {
                    alt23=1;
                }


                switch (alt23) {
            	case 1 :
            	    // InternalEtlCl.g:4503:4: otherlv_5= ',' ( (lv_any_6_0= ruleAnything ) )
            	    {
            	    otherlv_5=(Token)match(input,14,FOLLOW_97); 

            	    				newLeafNode(otherlv_5, grammarAccess.getInsert_statementAccess().getCommaKeyword_5_0());
            	    			
            	    // InternalEtlCl.g:4507:4: ( (lv_any_6_0= ruleAnything ) )
            	    // InternalEtlCl.g:4508:5: (lv_any_6_0= ruleAnything )
            	    {
            	    // InternalEtlCl.g:4508:5: (lv_any_6_0= ruleAnything )
            	    // InternalEtlCl.g:4509:6: lv_any_6_0= ruleAnything
            	    {

            	    						newCompositeNode(grammarAccess.getInsert_statementAccess().getAnyAnythingParserRuleCall_5_1_0());
            	    					
            	    pushFollow(FOLLOW_36);
            	    lv_any_6_0=ruleAnything();

            	    state._fsp--;


            	    						if (current==null) {
            	    							current = createModelElementForParent(grammarAccess.getInsert_statementRule());
            	    						}
            	    						add(
            	    							current,
            	    							"any",
            	    							lv_any_6_0,
            	    							"org.xtext.example.etlcl.EtlCl.Anything");
            	    						afterParserOrEnumRuleCall();
            	    					

            	    }


            	    }


            	    }
            	    break;

            	default :
            	    break loop23;
                }
            } while (true);

            otherlv_7=(Token)match(input,26,FOLLOW_2); 

            			newLeafNode(otherlv_7, grammarAccess.getInsert_statementAccess().getRightParenthesisSemicolonKeyword_6());
            		

            }


            }


            	leaveRule();

        }

            catch (RecognitionException re) {
                recover(input,re);
                appendSkippedTokens();
            }
        finally {
        }
        return current;
    }
    // $ANTLR end "ruleInsert_statement"


    // $ANTLR start "entryRuleAnything"
    // InternalEtlCl.g:4535:1: entryRuleAnything returns [EObject current=null] : iv_ruleAnything= ruleAnything EOF ;
    public final EObject entryRuleAnything() throws RecognitionException {
        EObject current = null;

        EObject iv_ruleAnything = null;


        try {
            // InternalEtlCl.g:4535:49: (iv_ruleAnything= ruleAnything EOF )
            // InternalEtlCl.g:4536:2: iv_ruleAnything= ruleAnything EOF
            {
             newCompositeNode(grammarAccess.getAnythingRule()); 
            pushFollow(FOLLOW_1);
            iv_ruleAnything=ruleAnything();

            state._fsp--;

             current =iv_ruleAnything; 
            match(input,EOF,FOLLOW_2); 

            }

        }

            catch (RecognitionException re) {
                recover(input,re);
                appendSkippedTokens();
            }
        finally {
        }
        return current;
    }
    // $ANTLR end "entryRuleAnything"


    // $ANTLR start "ruleAnything"
    // InternalEtlCl.g:4542:1: ruleAnything returns [EObject current=null] : ( ( (lv_intiger_0_0= RULE_INT ) ) | ( (lv_string_1_0= RULE_STRING ) ) ) ;
    public final EObject ruleAnything() throws RecognitionException {
        EObject current = null;

        Token lv_intiger_0_0=null;
        Token lv_string_1_0=null;


        	enterRule();

        try {
            // InternalEtlCl.g:4548:2: ( ( ( (lv_intiger_0_0= RULE_INT ) ) | ( (lv_string_1_0= RULE_STRING ) ) ) )
            // InternalEtlCl.g:4549:2: ( ( (lv_intiger_0_0= RULE_INT ) ) | ( (lv_string_1_0= RULE_STRING ) ) )
            {
            // InternalEtlCl.g:4549:2: ( ( (lv_intiger_0_0= RULE_INT ) ) | ( (lv_string_1_0= RULE_STRING ) ) )
            int alt24=2;
            int LA24_0 = input.LA(1);

            if ( (LA24_0==RULE_INT) ) {
                alt24=1;
            }
            else if ( (LA24_0==RULE_STRING) ) {
                alt24=2;
            }
            else {
                NoViableAltException nvae =
                    new NoViableAltException("", 24, 0, input);

                throw nvae;
            }
            switch (alt24) {
                case 1 :
                    // InternalEtlCl.g:4550:3: ( (lv_intiger_0_0= RULE_INT ) )
                    {
                    // InternalEtlCl.g:4550:3: ( (lv_intiger_0_0= RULE_INT ) )
                    // InternalEtlCl.g:4551:4: (lv_intiger_0_0= RULE_INT )
                    {
                    // InternalEtlCl.g:4551:4: (lv_intiger_0_0= RULE_INT )
                    // InternalEtlCl.g:4552:5: lv_intiger_0_0= RULE_INT
                    {
                    lv_intiger_0_0=(Token)match(input,RULE_INT,FOLLOW_2); 

                    					newLeafNode(lv_intiger_0_0, grammarAccess.getAnythingAccess().getIntigerINTTerminalRuleCall_0_0());
                    				

                    					if (current==null) {
                    						current = createModelElement(grammarAccess.getAnythingRule());
                    					}
                    					setWithLastConsumed(
                    						current,
                    						"intiger",
                    						true,
                    						"org.eclipse.xtext.common.Terminals.INT");
                    				

                    }


                    }


                    }
                    break;
                case 2 :
                    // InternalEtlCl.g:4569:3: ( (lv_string_1_0= RULE_STRING ) )
                    {
                    // InternalEtlCl.g:4569:3: ( (lv_string_1_0= RULE_STRING ) )
                    // InternalEtlCl.g:4570:4: (lv_string_1_0= RULE_STRING )
                    {
                    // InternalEtlCl.g:4570:4: (lv_string_1_0= RULE_STRING )
                    // InternalEtlCl.g:4571:5: lv_string_1_0= RULE_STRING
                    {
                    lv_string_1_0=(Token)match(input,RULE_STRING,FOLLOW_2); 

                    					newLeafNode(lv_string_1_0, grammarAccess.getAnythingAccess().getStringSTRINGTerminalRuleCall_1_0());
                    				

                    					if (current==null) {
                    						current = createModelElement(grammarAccess.getAnythingRule());
                    					}
                    					setWithLastConsumed(
                    						current,
                    						"string",
                    						true,
                    						"org.eclipse.xtext.common.Terminals.STRING");
                    				

                    }


                    }


                    }
                    break;

            }


            }


            	leaveRule();

        }

            catch (RecognitionException re) {
                recover(input,re);
                appendSkippedTokens();
            }
        finally {
        }
        return current;
    }
    // $ANTLR end "ruleAnything"


    // $ANTLR start "entryRuleColumn_elem"
    // InternalEtlCl.g:4591:1: entryRuleColumn_elem returns [EObject current=null] : iv_ruleColumn_elem= ruleColumn_elem EOF ;
    public final EObject entryRuleColumn_elem() throws RecognitionException {
        EObject current = null;

        EObject iv_ruleColumn_elem = null;


        try {
            // InternalEtlCl.g:4591:52: (iv_ruleColumn_elem= ruleColumn_elem EOF )
            // InternalEtlCl.g:4592:2: iv_ruleColumn_elem= ruleColumn_elem EOF
            {
             newCompositeNode(grammarAccess.getColumn_elemRule()); 
            pushFollow(FOLLOW_1);
            iv_ruleColumn_elem=ruleColumn_elem();

            state._fsp--;

             current =iv_ruleColumn_elem; 
            match(input,EOF,FOLLOW_2); 

            }

        }

            catch (RecognitionException re) {
                recover(input,re);
                appendSkippedTokens();
            }
        finally {
        }
        return current;
    }
    // $ANTLR end "entryRuleColumn_elem"


    // $ANTLR start "ruleColumn_elem"
    // InternalEtlCl.g:4598:1: ruleColumn_elem returns [EObject current=null] : ( ( (lv_name_0_0= ruleFQN ) ) ( (lv_data_type_1_0= ruleData_type ) ) ) ;
    public final EObject ruleColumn_elem() throws RecognitionException {
        EObject current = null;

        AntlrDatatypeRuleToken lv_name_0_0 = null;

        AntlrDatatypeRuleToken lv_data_type_1_0 = null;


        	enterRule();

        try {
            // InternalEtlCl.g:4604:2: ( ( ( (lv_name_0_0= ruleFQN ) ) ( (lv_data_type_1_0= ruleData_type ) ) ) )
            // InternalEtlCl.g:4605:2: ( ( (lv_name_0_0= ruleFQN ) ) ( (lv_data_type_1_0= ruleData_type ) ) )
            {
            // InternalEtlCl.g:4605:2: ( ( (lv_name_0_0= ruleFQN ) ) ( (lv_data_type_1_0= ruleData_type ) ) )
            // InternalEtlCl.g:4606:3: ( (lv_name_0_0= ruleFQN ) ) ( (lv_data_type_1_0= ruleData_type ) )
            {
            // InternalEtlCl.g:4606:3: ( (lv_name_0_0= ruleFQN ) )
            // InternalEtlCl.g:4607:4: (lv_name_0_0= ruleFQN )
            {
            // InternalEtlCl.g:4607:4: (lv_name_0_0= ruleFQN )
            // InternalEtlCl.g:4608:5: lv_name_0_0= ruleFQN
            {

            					newCompositeNode(grammarAccess.getColumn_elemAccess().getNameFQNParserRuleCall_0_0());
            				
            pushFollow(FOLLOW_98);
            lv_name_0_0=ruleFQN();

            state._fsp--;


            					if (current==null) {
            						current = createModelElementForParent(grammarAccess.getColumn_elemRule());
            					}
            					set(
            						current,
            						"name",
            						lv_name_0_0,
            						"org.xtext.example.etlcl.EtlCl.FQN");
            					afterParserOrEnumRuleCall();
            				

            }


            }

            // InternalEtlCl.g:4625:3: ( (lv_data_type_1_0= ruleData_type ) )
            // InternalEtlCl.g:4626:4: (lv_data_type_1_0= ruleData_type )
            {
            // InternalEtlCl.g:4626:4: (lv_data_type_1_0= ruleData_type )
            // InternalEtlCl.g:4627:5: lv_data_type_1_0= ruleData_type
            {

            					newCompositeNode(grammarAccess.getColumn_elemAccess().getData_typeData_typeParserRuleCall_1_0());
            				
            pushFollow(FOLLOW_2);
            lv_data_type_1_0=ruleData_type();

            state._fsp--;


            					if (current==null) {
            						current = createModelElementForParent(grammarAccess.getColumn_elemRule());
            					}
            					set(
            						current,
            						"data_type",
            						lv_data_type_1_0,
            						"org.xtext.example.etlcl.EtlCl.Data_type");
            					afterParserOrEnumRuleCall();
            				

            }


            }


            }


            }


            	leaveRule();

        }

            catch (RecognitionException re) {
                recover(input,re);
                appendSkippedTokens();
            }
        finally {
        }
        return current;
    }
    // $ANTLR end "ruleColumn_elem"


    // $ANTLR start "entryRuleData_type"
    // InternalEtlCl.g:4648:1: entryRuleData_type returns [String current=null] : iv_ruleData_type= ruleData_type EOF ;
    public final String entryRuleData_type() throws RecognitionException {
        String current = null;

        AntlrDatatypeRuleToken iv_ruleData_type = null;


        try {
            // InternalEtlCl.g:4648:49: (iv_ruleData_type= ruleData_type EOF )
            // InternalEtlCl.g:4649:2: iv_ruleData_type= ruleData_type EOF
            {
             newCompositeNode(grammarAccess.getData_typeRule()); 
            pushFollow(FOLLOW_1);
            iv_ruleData_type=ruleData_type();

            state._fsp--;

             current =iv_ruleData_type.getText(); 
            match(input,EOF,FOLLOW_2); 

            }

        }

            catch (RecognitionException re) {
                recover(input,re);
                appendSkippedTokens();
            }
        finally {
        }
        return current;
    }
    // $ANTLR end "entryRuleData_type"


    // $ANTLR start "ruleData_type"
    // InternalEtlCl.g:4655:1: ruleData_type returns [AntlrDatatypeRuleToken current=new AntlrDatatypeRuleToken()] : (kw= 'INTEGER' | kw= 'DATETIME' | (kw= 'VARCHAR' (kw= '(' this_INT_4= RULE_INT kw= ')' ) ) | (kw= 'DECIMAL' (kw= '(' this_INT_8= RULE_INT kw= ',' this_INT_10= RULE_INT kw= ')' ) ) ) ;
    public final AntlrDatatypeRuleToken ruleData_type() throws RecognitionException {
        AntlrDatatypeRuleToken current = new AntlrDatatypeRuleToken();

        Token kw=null;
        Token this_INT_4=null;
        Token this_INT_8=null;
        Token this_INT_10=null;


        	enterRule();

        try {
            // InternalEtlCl.g:4661:2: ( (kw= 'INTEGER' | kw= 'DATETIME' | (kw= 'VARCHAR' (kw= '(' this_INT_4= RULE_INT kw= ')' ) ) | (kw= 'DECIMAL' (kw= '(' this_INT_8= RULE_INT kw= ',' this_INT_10= RULE_INT kw= ')' ) ) ) )
            // InternalEtlCl.g:4662:2: (kw= 'INTEGER' | kw= 'DATETIME' | (kw= 'VARCHAR' (kw= '(' this_INT_4= RULE_INT kw= ')' ) ) | (kw= 'DECIMAL' (kw= '(' this_INT_8= RULE_INT kw= ',' this_INT_10= RULE_INT kw= ')' ) ) )
            {
            // InternalEtlCl.g:4662:2: (kw= 'INTEGER' | kw= 'DATETIME' | (kw= 'VARCHAR' (kw= '(' this_INT_4= RULE_INT kw= ')' ) ) | (kw= 'DECIMAL' (kw= '(' this_INT_8= RULE_INT kw= ',' this_INT_10= RULE_INT kw= ')' ) ) )
            int alt25=4;
            switch ( input.LA(1) ) {
            case 100:
                {
                alt25=1;
                }
                break;
            case 101:
                {
                alt25=2;
                }
                break;
            case 102:
                {
                alt25=3;
                }
                break;
            case 104:
                {
                alt25=4;
                }
                break;
            default:
                NoViableAltException nvae =
                    new NoViableAltException("", 25, 0, input);

                throw nvae;
            }

            switch (alt25) {
                case 1 :
                    // InternalEtlCl.g:4663:3: kw= 'INTEGER'
                    {
                    kw=(Token)match(input,100,FOLLOW_2); 

                    			current.merge(kw);
                    			newLeafNode(kw, grammarAccess.getData_typeAccess().getINTEGERKeyword_0());
                    		

                    }
                    break;
                case 2 :
                    // InternalEtlCl.g:4669:3: kw= 'DATETIME'
                    {
                    kw=(Token)match(input,101,FOLLOW_2); 

                    			current.merge(kw);
                    			newLeafNode(kw, grammarAccess.getData_typeAccess().getDATETIMEKeyword_1());
                    		

                    }
                    break;
                case 3 :
                    // InternalEtlCl.g:4675:3: (kw= 'VARCHAR' (kw= '(' this_INT_4= RULE_INT kw= ')' ) )
                    {
                    // InternalEtlCl.g:4675:3: (kw= 'VARCHAR' (kw= '(' this_INT_4= RULE_INT kw= ')' ) )
                    // InternalEtlCl.g:4676:4: kw= 'VARCHAR' (kw= '(' this_INT_4= RULE_INT kw= ')' )
                    {
                    kw=(Token)match(input,102,FOLLOW_5); 

                    				current.merge(kw);
                    				newLeafNode(kw, grammarAccess.getData_typeAccess().getVARCHARKeyword_2_0());
                    			
                    // InternalEtlCl.g:4681:4: (kw= '(' this_INT_4= RULE_INT kw= ')' )
                    // InternalEtlCl.g:4682:5: kw= '(' this_INT_4= RULE_INT kw= ')'
                    {
                    kw=(Token)match(input,12,FOLLOW_56); 

                    					current.merge(kw);
                    					newLeafNode(kw, grammarAccess.getData_typeAccess().getLeftParenthesisKeyword_2_1_0());
                    				
                    this_INT_4=(Token)match(input,RULE_INT,FOLLOW_99); 

                    					current.merge(this_INT_4);
                    				

                    					newLeafNode(this_INT_4, grammarAccess.getData_typeAccess().getINTTerminalRuleCall_2_1_1());
                    				
                    kw=(Token)match(input,103,FOLLOW_2); 

                    					current.merge(kw);
                    					newLeafNode(kw, grammarAccess.getData_typeAccess().getRightParenthesisKeyword_2_1_2());
                    				

                    }


                    }


                    }
                    break;
                case 4 :
                    // InternalEtlCl.g:4702:3: (kw= 'DECIMAL' (kw= '(' this_INT_8= RULE_INT kw= ',' this_INT_10= RULE_INT kw= ')' ) )
                    {
                    // InternalEtlCl.g:4702:3: (kw= 'DECIMAL' (kw= '(' this_INT_8= RULE_INT kw= ',' this_INT_10= RULE_INT kw= ')' ) )
                    // InternalEtlCl.g:4703:4: kw= 'DECIMAL' (kw= '(' this_INT_8= RULE_INT kw= ',' this_INT_10= RULE_INT kw= ')' )
                    {
                    kw=(Token)match(input,104,FOLLOW_5); 

                    				current.merge(kw);
                    				newLeafNode(kw, grammarAccess.getData_typeAccess().getDECIMALKeyword_3_0());
                    			
                    // InternalEtlCl.g:4708:4: (kw= '(' this_INT_8= RULE_INT kw= ',' this_INT_10= RULE_INT kw= ')' )
                    // InternalEtlCl.g:4709:5: kw= '(' this_INT_8= RULE_INT kw= ',' this_INT_10= RULE_INT kw= ')'
                    {
                    kw=(Token)match(input,12,FOLLOW_56); 

                    					current.merge(kw);
                    					newLeafNode(kw, grammarAccess.getData_typeAccess().getLeftParenthesisKeyword_3_1_0());
                    				
                    this_INT_8=(Token)match(input,RULE_INT,FOLLOW_8); 

                    					current.merge(this_INT_8);
                    				

                    					newLeafNode(this_INT_8, grammarAccess.getData_typeAccess().getINTTerminalRuleCall_3_1_1());
                    				
                    kw=(Token)match(input,14,FOLLOW_56); 

                    					current.merge(kw);
                    					newLeafNode(kw, grammarAccess.getData_typeAccess().getCommaKeyword_3_1_2());
                    				
                    this_INT_10=(Token)match(input,RULE_INT,FOLLOW_99); 

                    					current.merge(this_INT_10);
                    				

                    					newLeafNode(this_INT_10, grammarAccess.getData_typeAccess().getINTTerminalRuleCall_3_1_3());
                    				
                    kw=(Token)match(input,103,FOLLOW_2); 

                    					current.merge(kw);
                    					newLeafNode(kw, grammarAccess.getData_typeAccess().getRightParenthesisKeyword_3_1_4());
                    				

                    }


                    }


                    }
                    break;

            }


            }


            	leaveRule();

        }

            catch (RecognitionException re) {
                recover(input,re);
                appendSkippedTokens();
            }
        finally {
        }
        return current;
    }
    // $ANTLR end "ruleData_type"


    // $ANTLR start "entryRuleSelect_statement"
    // InternalEtlCl.g:4744:1: entryRuleSelect_statement returns [EObject current=null] : iv_ruleSelect_statement= ruleSelect_statement EOF ;
    public final EObject entryRuleSelect_statement() throws RecognitionException {
        EObject current = null;

        EObject iv_ruleSelect_statement = null;


        try {
            // InternalEtlCl.g:4744:57: (iv_ruleSelect_statement= ruleSelect_statement EOF )
            // InternalEtlCl.g:4745:2: iv_ruleSelect_statement= ruleSelect_statement EOF
            {
             newCompositeNode(grammarAccess.getSelect_statementRule()); 
            pushFollow(FOLLOW_1);
            iv_ruleSelect_statement=ruleSelect_statement();

            state._fsp--;

             current =iv_ruleSelect_statement; 
            match(input,EOF,FOLLOW_2); 

            }

        }

            catch (RecognitionException re) {
                recover(input,re);
                appendSkippedTokens();
            }
        finally {
        }
        return current;
    }
    // $ANTLR end "entryRuleSelect_statement"


    // $ANTLR start "ruleSelect_statement"
    // InternalEtlCl.g:4751:1: ruleSelect_statement returns [EObject current=null] : ( ( (lv_name_0_0= RULE_ID ) ) otherlv_1= '.CREATE_SELECT_STATEMENT' otherlv_2= '(' ( (lv_select_3_0= ruleSelect_st ) ) otherlv_4= ');' ) ;
    public final EObject ruleSelect_statement() throws RecognitionException {
        EObject current = null;

        Token lv_name_0_0=null;
        Token otherlv_1=null;
        Token otherlv_2=null;
        Token otherlv_4=null;
        EObject lv_select_3_0 = null;


        	enterRule();

        try {
            // InternalEtlCl.g:4757:2: ( ( ( (lv_name_0_0= RULE_ID ) ) otherlv_1= '.CREATE_SELECT_STATEMENT' otherlv_2= '(' ( (lv_select_3_0= ruleSelect_st ) ) otherlv_4= ');' ) )
            // InternalEtlCl.g:4758:2: ( ( (lv_name_0_0= RULE_ID ) ) otherlv_1= '.CREATE_SELECT_STATEMENT' otherlv_2= '(' ( (lv_select_3_0= ruleSelect_st ) ) otherlv_4= ');' )
            {
            // InternalEtlCl.g:4758:2: ( ( (lv_name_0_0= RULE_ID ) ) otherlv_1= '.CREATE_SELECT_STATEMENT' otherlv_2= '(' ( (lv_select_3_0= ruleSelect_st ) ) otherlv_4= ');' )
            // InternalEtlCl.g:4759:3: ( (lv_name_0_0= RULE_ID ) ) otherlv_1= '.CREATE_SELECT_STATEMENT' otherlv_2= '(' ( (lv_select_3_0= ruleSelect_st ) ) otherlv_4= ');'
            {
            // InternalEtlCl.g:4759:3: ( (lv_name_0_0= RULE_ID ) )
            // InternalEtlCl.g:4760:4: (lv_name_0_0= RULE_ID )
            {
            // InternalEtlCl.g:4760:4: (lv_name_0_0= RULE_ID )
            // InternalEtlCl.g:4761:5: lv_name_0_0= RULE_ID
            {
            lv_name_0_0=(Token)match(input,RULE_ID,FOLLOW_100); 

            					newLeafNode(lv_name_0_0, grammarAccess.getSelect_statementAccess().getNameIDTerminalRuleCall_0_0());
            				

            					if (current==null) {
            						current = createModelElement(grammarAccess.getSelect_statementRule());
            					}
            					setWithLastConsumed(
            						current,
            						"name",
            						lv_name_0_0,
            						"org.eclipse.xtext.common.Terminals.ID");
            				

            }


            }

            otherlv_1=(Token)match(input,105,FOLLOW_5); 

            			newLeafNode(otherlv_1, grammarAccess.getSelect_statementAccess().getCREATE_SELECT_STATEMENTKeyword_1());
            		
            otherlv_2=(Token)match(input,12,FOLLOW_101); 

            			newLeafNode(otherlv_2, grammarAccess.getSelect_statementAccess().getLeftParenthesisKeyword_2());
            		
            // InternalEtlCl.g:4785:3: ( (lv_select_3_0= ruleSelect_st ) )
            // InternalEtlCl.g:4786:4: (lv_select_3_0= ruleSelect_st )
            {
            // InternalEtlCl.g:4786:4: (lv_select_3_0= ruleSelect_st )
            // InternalEtlCl.g:4787:5: lv_select_3_0= ruleSelect_st
            {

            					newCompositeNode(grammarAccess.getSelect_statementAccess().getSelectSelect_stParserRuleCall_3_0());
            				
            pushFollow(FOLLOW_21);
            lv_select_3_0=ruleSelect_st();

            state._fsp--;


            					if (current==null) {
            						current = createModelElementForParent(grammarAccess.getSelect_statementRule());
            					}
            					set(
            						current,
            						"select",
            						lv_select_3_0,
            						"org.xtext.example.etlcl.EtlCl.Select_st");
            					afterParserOrEnumRuleCall();
            				

            }


            }

            otherlv_4=(Token)match(input,26,FOLLOW_2); 

            			newLeafNode(otherlv_4, grammarAccess.getSelect_statementAccess().getRightParenthesisSemicolonKeyword_4());
            		

            }


            }


            	leaveRule();

        }

            catch (RecognitionException re) {
                recover(input,re);
                appendSkippedTokens();
            }
        finally {
        }
        return current;
    }
    // $ANTLR end "ruleSelect_statement"


    // $ANTLR start "entryRuleSelect_st"
    // InternalEtlCl.g:4812:1: entryRuleSelect_st returns [EObject current=null] : iv_ruleSelect_st= ruleSelect_st EOF ;
    public final EObject entryRuleSelect_st() throws RecognitionException {
        EObject current = null;

        EObject iv_ruleSelect_st = null;


        try {
            // InternalEtlCl.g:4812:50: (iv_ruleSelect_st= ruleSelect_st EOF )
            // InternalEtlCl.g:4813:2: iv_ruleSelect_st= ruleSelect_st EOF
            {
             newCompositeNode(grammarAccess.getSelect_stRule()); 
            pushFollow(FOLLOW_1);
            iv_ruleSelect_st=ruleSelect_st();

            state._fsp--;

             current =iv_ruleSelect_st; 
            match(input,EOF,FOLLOW_2); 

            }

        }

            catch (RecognitionException re) {
                recover(input,re);
                appendSkippedTokens();
            }
        finally {
        }
        return current;
    }
    // $ANTLR end "entryRuleSelect_st"


    // $ANTLR start "ruleSelect_st"
    // InternalEtlCl.g:4819:1: ruleSelect_st returns [EObject current=null] : (otherlv_0= 'SELECT' ( (lv_distinct_1_0= 'DISTINCT' ) )? ( ( (lv_top_2_0= 'TOP' ) ) ( (lv_num_3_0= RULE_INT ) ) )? ( (lv_select_4_0= ruleSelect_list ) ) (otherlv_5= ',' ( (lv_select_6_0= ruleSelect_list ) ) )* otherlv_7= 'FROM' ( (lv_src_8_0= ruleTable_sources ) ) ( ( (lv_where_9_0= 'WHERE' ) ) ( (lv_sc_10_0= ruleSearch_condition ) ) )? ( ( (lv_group_11_0= 'GROUP' ) ) otherlv_12= 'BY' ( (lv_gbi_13_0= ruleExpression ) ) (otherlv_14= ',' ( (lv_gbi_15_0= ruleExpression ) ) )* )? ( ( (lv_order_16_0= 'ORDER' ) ) otherlv_17= 'BY' ( (lv_obe_18_0= ruleOrder_by_expression ) ) (otherlv_19= ',' ( (lv_obe_20_0= ruleOrder_by_expression ) ) )* )? ) ;
    public final EObject ruleSelect_st() throws RecognitionException {
        EObject current = null;

        Token otherlv_0=null;
        Token lv_distinct_1_0=null;
        Token lv_top_2_0=null;
        Token lv_num_3_0=null;
        Token otherlv_5=null;
        Token otherlv_7=null;
        Token lv_where_9_0=null;
        Token lv_group_11_0=null;
        Token otherlv_12=null;
        Token otherlv_14=null;
        Token lv_order_16_0=null;
        Token otherlv_17=null;
        Token otherlv_19=null;
        EObject lv_select_4_0 = null;

        EObject lv_select_6_0 = null;

        EObject lv_src_8_0 = null;

        EObject lv_sc_10_0 = null;

        EObject lv_gbi_13_0 = null;

        EObject lv_gbi_15_0 = null;

        EObject lv_obe_18_0 = null;

        EObject lv_obe_20_0 = null;


        	enterRule();

        try {
            // InternalEtlCl.g:4825:2: ( (otherlv_0= 'SELECT' ( (lv_distinct_1_0= 'DISTINCT' ) )? ( ( (lv_top_2_0= 'TOP' ) ) ( (lv_num_3_0= RULE_INT ) ) )? ( (lv_select_4_0= ruleSelect_list ) ) (otherlv_5= ',' ( (lv_select_6_0= ruleSelect_list ) ) )* otherlv_7= 'FROM' ( (lv_src_8_0= ruleTable_sources ) ) ( ( (lv_where_9_0= 'WHERE' ) ) ( (lv_sc_10_0= ruleSearch_condition ) ) )? ( ( (lv_group_11_0= 'GROUP' ) ) otherlv_12= 'BY' ( (lv_gbi_13_0= ruleExpression ) ) (otherlv_14= ',' ( (lv_gbi_15_0= ruleExpression ) ) )* )? ( ( (lv_order_16_0= 'ORDER' ) ) otherlv_17= 'BY' ( (lv_obe_18_0= ruleOrder_by_expression ) ) (otherlv_19= ',' ( (lv_obe_20_0= ruleOrder_by_expression ) ) )* )? ) )
            // InternalEtlCl.g:4826:2: (otherlv_0= 'SELECT' ( (lv_distinct_1_0= 'DISTINCT' ) )? ( ( (lv_top_2_0= 'TOP' ) ) ( (lv_num_3_0= RULE_INT ) ) )? ( (lv_select_4_0= ruleSelect_list ) ) (otherlv_5= ',' ( (lv_select_6_0= ruleSelect_list ) ) )* otherlv_7= 'FROM' ( (lv_src_8_0= ruleTable_sources ) ) ( ( (lv_where_9_0= 'WHERE' ) ) ( (lv_sc_10_0= ruleSearch_condition ) ) )? ( ( (lv_group_11_0= 'GROUP' ) ) otherlv_12= 'BY' ( (lv_gbi_13_0= ruleExpression ) ) (otherlv_14= ',' ( (lv_gbi_15_0= ruleExpression ) ) )* )? ( ( (lv_order_16_0= 'ORDER' ) ) otherlv_17= 'BY' ( (lv_obe_18_0= ruleOrder_by_expression ) ) (otherlv_19= ',' ( (lv_obe_20_0= ruleOrder_by_expression ) ) )* )? )
            {
            // InternalEtlCl.g:4826:2: (otherlv_0= 'SELECT' ( (lv_distinct_1_0= 'DISTINCT' ) )? ( ( (lv_top_2_0= 'TOP' ) ) ( (lv_num_3_0= RULE_INT ) ) )? ( (lv_select_4_0= ruleSelect_list ) ) (otherlv_5= ',' ( (lv_select_6_0= ruleSelect_list ) ) )* otherlv_7= 'FROM' ( (lv_src_8_0= ruleTable_sources ) ) ( ( (lv_where_9_0= 'WHERE' ) ) ( (lv_sc_10_0= ruleSearch_condition ) ) )? ( ( (lv_group_11_0= 'GROUP' ) ) otherlv_12= 'BY' ( (lv_gbi_13_0= ruleExpression ) ) (otherlv_14= ',' ( (lv_gbi_15_0= ruleExpression ) ) )* )? ( ( (lv_order_16_0= 'ORDER' ) ) otherlv_17= 'BY' ( (lv_obe_18_0= ruleOrder_by_expression ) ) (otherlv_19= ',' ( (lv_obe_20_0= ruleOrder_by_expression ) ) )* )? )
            // InternalEtlCl.g:4827:3: otherlv_0= 'SELECT' ( (lv_distinct_1_0= 'DISTINCT' ) )? ( ( (lv_top_2_0= 'TOP' ) ) ( (lv_num_3_0= RULE_INT ) ) )? ( (lv_select_4_0= ruleSelect_list ) ) (otherlv_5= ',' ( (lv_select_6_0= ruleSelect_list ) ) )* otherlv_7= 'FROM' ( (lv_src_8_0= ruleTable_sources ) ) ( ( (lv_where_9_0= 'WHERE' ) ) ( (lv_sc_10_0= ruleSearch_condition ) ) )? ( ( (lv_group_11_0= 'GROUP' ) ) otherlv_12= 'BY' ( (lv_gbi_13_0= ruleExpression ) ) (otherlv_14= ',' ( (lv_gbi_15_0= ruleExpression ) ) )* )? ( ( (lv_order_16_0= 'ORDER' ) ) otherlv_17= 'BY' ( (lv_obe_18_0= ruleOrder_by_expression ) ) (otherlv_19= ',' ( (lv_obe_20_0= ruleOrder_by_expression ) ) )* )?
            {
            otherlv_0=(Token)match(input,106,FOLLOW_102); 

            			newLeafNode(otherlv_0, grammarAccess.getSelect_stAccess().getSELECTKeyword_0());
            		
            // InternalEtlCl.g:4831:3: ( (lv_distinct_1_0= 'DISTINCT' ) )?
            int alt26=2;
            int LA26_0 = input.LA(1);

            if ( (LA26_0==107) ) {
                alt26=1;
            }
            switch (alt26) {
                case 1 :
                    // InternalEtlCl.g:4832:4: (lv_distinct_1_0= 'DISTINCT' )
                    {
                    // InternalEtlCl.g:4832:4: (lv_distinct_1_0= 'DISTINCT' )
                    // InternalEtlCl.g:4833:5: lv_distinct_1_0= 'DISTINCT'
                    {
                    lv_distinct_1_0=(Token)match(input,107,FOLLOW_102); 

                    					newLeafNode(lv_distinct_1_0, grammarAccess.getSelect_stAccess().getDistinctDISTINCTKeyword_1_0());
                    				

                    					if (current==null) {
                    						current = createModelElement(grammarAccess.getSelect_stRule());
                    					}
                    					setWithLastConsumed(current, "distinct", true, "DISTINCT");
                    				

                    }


                    }
                    break;

            }

            // InternalEtlCl.g:4845:3: ( ( (lv_top_2_0= 'TOP' ) ) ( (lv_num_3_0= RULE_INT ) ) )?
            int alt27=2;
            int LA27_0 = input.LA(1);

            if ( (LA27_0==108) ) {
                alt27=1;
            }
            switch (alt27) {
                case 1 :
                    // InternalEtlCl.g:4846:4: ( (lv_top_2_0= 'TOP' ) ) ( (lv_num_3_0= RULE_INT ) )
                    {
                    // InternalEtlCl.g:4846:4: ( (lv_top_2_0= 'TOP' ) )
                    // InternalEtlCl.g:4847:5: (lv_top_2_0= 'TOP' )
                    {
                    // InternalEtlCl.g:4847:5: (lv_top_2_0= 'TOP' )
                    // InternalEtlCl.g:4848:6: lv_top_2_0= 'TOP'
                    {
                    lv_top_2_0=(Token)match(input,108,FOLLOW_56); 

                    						newLeafNode(lv_top_2_0, grammarAccess.getSelect_stAccess().getTopTOPKeyword_2_0_0());
                    					

                    						if (current==null) {
                    							current = createModelElement(grammarAccess.getSelect_stRule());
                    						}
                    						setWithLastConsumed(current, "top", true, "TOP");
                    					

                    }


                    }

                    // InternalEtlCl.g:4860:4: ( (lv_num_3_0= RULE_INT ) )
                    // InternalEtlCl.g:4861:5: (lv_num_3_0= RULE_INT )
                    {
                    // InternalEtlCl.g:4861:5: (lv_num_3_0= RULE_INT )
                    // InternalEtlCl.g:4862:6: lv_num_3_0= RULE_INT
                    {
                    lv_num_3_0=(Token)match(input,RULE_INT,FOLLOW_102);
[truncated: 168,577 more chars]
