# Supplementary material for: A domain-specific language for managing ETL processes
Source: PeerJ Comput Sci. 2024 Jan 26;10:e1835. doi: 10.7717/peerj-cs.1835 (PMC10909202; doi:10.7717/peerj-cs.1835)
Supplement: Supplemental Information 1 — The source code archive contains all the necessary files to implement the language, including (i) the EtlCl.ecore file containing the ETLCL language’s Ecore metamodel; (ii) the EtlCl.xtext file containing the specification of the language’s concrete syntax; (iii) the EtlClGenerator.xtend file containing the specification of the M2T transformations; (iv) the src-gen folder containing the classes implementing the language’s lexical and syntax analyzers; and (v) the xtend-gen folder containing the classes implementing the M2T transformations. [file peerj-cs-10-1835-s001.zip › ETLCL_SRC_CODE/src-gen/etlcl/serializer/EtlClSemanticSequencer.java]

/*
 * generated by Xtext 2.20.0
 */
package org.xtext.example.etlcl.serializer;

import com.google.inject.Inject;
import java.util.Set;
import org.eclipse.emf.ecore.EObject;
import org.eclipse.emf.ecore.EPackage;
import org.eclipse.xtext.Action;
import org.eclipse.xtext.Parameter;
import org.eclipse.xtext.ParserRule;
import org.eclipse.xtext.serializer.ISerializationContext;
import org.eclipse.xtext.serializer.acceptor.SequenceFeeder;
import org.eclipse.xtext.serializer.sequencer.AbstractDelegatingSemanticSequencer;
import org.eclipse.xtext.serializer.sequencer.ITransientValueService.ValueTransient;
import org.xtext.example.etlcl.etlcl.Anything;
import org.xtext.example.etlcl.etlcl.C_operator;
import org.xtext.example.etlcl.etlcl.Column_elem;
import org.xtext.example.etlcl.etlcl.Configuration;
import org.xtext.example.etlcl.etlcl.Create_agent;
import org.xtext.example.etlcl.etlcl.Create_agent_parameter;
import org.xtext.example.etlcl.etlcl.Create_agent_type;
import org.xtext.example.etlcl.etlcl.Create_context;
import org.xtext.example.etlcl.etlcl.Create_domain;
import org.xtext.example.etlcl.etlcl.Create_environment;
import org.xtext.example.etlcl.etlcl.Create_group;
import org.xtext.example.etlcl.etlcl.Create_group_dependency;
import org.xtext.example.etlcl.etlcl.Create_load;
import org.xtext.example.etlcl.etlcl.Create_scheduler;
import org.xtext.example.etlcl.etlcl.Create_scheduler_type;
import org.xtext.example.etlcl.etlcl.Create_table;
import org.xtext.example.etlcl.etlcl.Create_task;
import org.xtext.example.etlcl.etlcl.Create_task_dependency;
import org.xtext.example.etlcl.etlcl.Create_user;
import org.xtext.example.etlcl.etlcl.Create_user_group;
import org.xtext.example.etlcl.etlcl.Cursor;
import org.xtext.example.etlcl.etlcl.Db_type;
import org.xtext.example.etlcl.etlcl.Delete_agent_parameter;
import org.xtext.example.etlcl.etlcl.Delete_context;
import org.xtext.example.etlcl.etlcl.Delete_domain;
import org.xtext.example.etlcl.etlcl.Delete_environment;
import org.xtext.example.etlcl.etlcl.Delete_group;
import org.xtext.example.etlcl.etlcl.Delete_scheduler;
import org.xtext.example.etlcl.etlcl.Delete_statement;
import org.xtext.example.etlcl.etlcl.Delete_task;
import org.xtext.example.etlcl.etlcl.Delete_user;
import org.xtext.example.etlcl.etlcl.Delete_user_group;
import org.xtext.example.etlcl.etlcl.Dependency_condition;
import org.xtext.example.etlcl.etlcl.Etl_tool_name;
import org.xtext.example.etlcl.etlcl.EtlclPackage;
import org.xtext.example.etlcl.etlcl.Evironment_name;
import org.xtext.example.etlcl.etlcl.Expression;
import org.xtext.example.etlcl.etlcl.Flow;
import org.xtext.example.etlcl.etlcl.Insert_statement;
import org.xtext.example.etlcl.etlcl.Join_part;
import org.xtext.example.etlcl.etlcl.Model;
import org.xtext.example.etlcl.etlcl.Order_by_expression;
import org.xtext.example.etlcl.etlcl.Os_name;
import org.xtext.example.etlcl.etlcl.Parameters;
import org.xtext.example.etlcl.etlcl.Predicate;
import org.xtext.example.etlcl.etlcl.Run_configuration;
import org.xtext.example.etlcl.etlcl.Run_group;
import org.xtext.example.etlcl.etlcl.Run_load;
import org.xtext.example.etlcl.etlcl.Run_task;
import org.xtext.example.etlcl.etlcl.SCD2;
import org.xtext.example.etlcl.etlcl.SCD4;
import org.xtext.example.etlcl.etlcl.Search_condition;
import org.xtext.example.etlcl.etlcl.Search_condition_and;
import org.xtext.example.etlcl.etlcl.Search_condition_not;
import org.xtext.example.etlcl.etlcl.Select_list;
import org.xtext.example.etlcl.etlcl.Select_st;
import org.xtext.example.etlcl.etlcl.Select_statement;
import org.xtext.example.etlcl.etlcl.Sort;
import org.xtext.example.etlcl.etlcl.Subquery;
import org.xtext.example.etlcl.etlcl.Table_source;
import org.xtext.example.etlcl.etlcl.Table_source_item_joined;
import org.xtext.example.etlcl.etlcl.Table_sources;
import org.xtext.example.etlcl.etlcl.Truncate_statement;
import org.xtext.example.etlcl.etlcl.Union;
import org.xtext.example.etlcl.etlcl.Update_agent_parameter;
import org.xtext.example.etlcl.etlcl.Update_context;
import org.xtext.example.etlcl.etlcl.Update_domain;
import org.xtext.example.etlcl.etlcl.Update_elem;
import org.xtext.example.etlcl.etlcl.Update_environment;
import org.xtext.example.etlcl.etlcl.Update_group;
import org.xtext.example.etlcl.etlcl.Update_scheduler;
import org.xtext.example.etlcl.etlcl.Update_statement;
import org.xtext.example.etlcl.etlcl.Update_task;
import org.xtext.example.etlcl.etlcl.Update_user;
import org.xtext.example.etlcl.etlcl.Update_user_group;
import org.xtext.example.etlcl.services.EtlClGrammarAccess;

@SuppressWarnings("all")
public class EtlClSemanticSequencer extends AbstractDelegatingSemanticSequencer {

	@Inject
	private EtlClGrammarAccess grammarAccess;
	
	@Override
	public void sequence(ISerializationContext context, EObject semanticObject) {
		EPackage epackage = semanticObject.eClass().getEPackage();
		ParserRule rule = context.getParserRule();
		Action action = context.getAssignedAction();
		Set<Parameter> parameters = context.getEnabledBooleanParameters();
		if (epackage == EtlclPackage.eINSTANCE)
			switch (semanticObject.eClass().getClassifierID()) {
			case EtlclPackage.ANYTHING:
				sequence_Anything(context, (Anything) semanticObject); 
				return; 
			case EtlclPackage.COPERATOR:
				sequence_C_operator(context, (C_operator) semanticObject); 
				return; 
			case EtlclPackage.COLUMN_ELEM:
				sequence_Column_elem(context, (Column_elem) semanticObject); 
				return; 
			case EtlclPackage.CONFIGURATION:
				sequence_Configuration(context, (Configuration) semanticObject); 
				return; 
			case EtlclPackage.CREATE_AGENT:
				sequence_Create_agent(context, (Create_agent) semanticObject); 
				return; 
			case EtlclPackage.CREATE_AGENT_PARAMETER:
				sequence_Create_agent_parameter(context, (Create_agent_parameter) semanticObject); 
				return; 
			case EtlclPackage.CREATE_AGENT_TYPE:
				sequence_Create_agent_type(context, (Create_agent_type) semanticObject); 
				return; 
			case EtlclPackage.CREATE_CONTEXT:
				sequence_Create_context(context, (Create_context) semanticObject); 
				return; 
			case EtlclPackage.CREATE_DOMAIN:
				sequence_Create_domain(context, (Create_domain) semanticObject); 
				return; 
			case EtlclPackage.CREATE_ENVIRONMENT:
				sequence_Create_environment(context, (Create_environment) semanticObject); 
				return; 
			case EtlclPackage.CREATE_GROUP:
				sequence_Create_group(context, (Create_group) semanticObject); 
				return; 
			case EtlclPackage.CREATE_GROUP_DEPENDENCY:
				sequence_Create_group_dependency(context, (Create_group_dependency) semanticObject); 
				return; 
			case EtlclPackage.CREATE_LOAD:
				sequence_Create_load(context, (Create_load) semanticObject); 
				return; 
			case EtlclPackage.CREATE_SCHEDULER:
				sequence_Create_scheduler(context, (Create_scheduler) semanticObject); 
				return; 
			case EtlclPackage.CREATE_SCHEDULER_TYPE:
				sequence_Create_scheduler_type(context, (Create_scheduler_type) semanticObject); 
				return; 
			case EtlclPackage.CREATE_TABLE:
				sequence_Create_table(context, (Create_table) semanticObject); 
				return; 
			case EtlclPackage.CREATE_TASK:
				sequence_Create_task(context, (Create_task) semanticObject); 
				return; 
			case EtlclPackage.CREATE_TASK_DEPENDENCY:
				sequence_Create_task_dependency(context, (Create_task_dependency) semanticObject); 
				return; 
			case EtlclPackage.CREATE_USER:
				sequence_Create_user(context, (Create_user) semanticObject); 
				return; 
			case EtlclPackage.CREATE_USER_GROUP:
				sequence_Create_user_group(context, (Create_user_group) semanticObject); 
				return; 
			case EtlclPackage.CURSOR:
				sequence_Cursor(context, (Cursor) semanticObject); 
				return; 
			case EtlclPackage.DB_TYPE:
				sequence_Db_type(context, (Db_type) semanticObject); 
				return; 
			case EtlclPackage.DELETE_AGENT_PARAMETER:
				sequence_Delete_agent_parameter(context, (Delete_agent_parameter) semanticObject); 
				return; 
			case EtlclPackage.DELETE_CONTEXT:
				sequence_Delete_context(context, (Delete_context) semanticObject); 
				return; 
			case EtlclPackage.DELETE_DOMAIN:
				sequence_Delete_domain(context, (Delete_domain) semanticObject); 
				return; 
			case EtlclPackage.DELETE_ENVIRONMENT:
				sequence_Delete_environment(context, (Delete_environment) semanticObject); 
				return; 
			case EtlclPackage.DELETE_GROUP:
				sequence_Delete_group(context, (Delete_group) semanticObject); 
				return; 
			case EtlclPackage.DELETE_SCHEDULER:
				sequence_Delete_scheduler(context, (Delete_scheduler) semanticObject); 
				return; 
			case EtlclPackage.DELETE_STATEMENT:
				sequence_Delete_statement(context, (Delete_statement) semanticObject); 
				return; 
			case EtlclPackage.DELETE_TASK:
				sequence_Delete_task(context, (Delete_task) semanticObject); 
				return; 
			case EtlclPackage.DELETE_USER:
				sequence_Delete_user(context, (Delete_user) semanticObject); 
				return; 
			case EtlclPackage.DELETE_USER_GROUP:
				sequence_Delete_user_group(context, (Delete_user_group) semanticObject); 
				return; 
			case EtlclPackage.DEPENDENCY_CONDITION:
				sequence_Dependency_condition(context, (Dependency_condition) semanticObject); 
				return; 
			case EtlclPackage.ETL_TOOL_NAME:
				sequence_Etl_tool_name(context, (Etl_tool_name) semanticObject); 
				return; 
			case EtlclPackage.EVIRONMENT_NAME:
				sequence_Evironment_name(context, (Evironment_name) semanticObject); 
				return; 
			case EtlclPackage.EXPRESSION:
				sequence_Expression(context, (Expression) semanticObject); 
				return; 
			case EtlclPackage.FLOW:
				sequence_Flow(context, (Flow) semanticObject); 
				return; 
			case EtlclPackage.INSERT_STATEMENT:
				sequence_Insert_statement(context, (Insert_statement) semanticObject); 
				return; 
			case EtlclPackage.JOIN_PART:
				sequence_Join_part(context, (Join_part) semanticObject); 
				return; 
			case EtlclPackage.MODEL:
				sequence_Model(context, (Model) semanticObject); 
				return; 
			case EtlclPackage.ORDER_BY_EXPRESSION:
				sequence_Order_by_expression(context, (Order_by_expression) semanticObject); 
				return; 
			case EtlclPackage.OS_NAME:
				sequence_Os_name(context, (Os_name) semanticObject); 
				return; 
			case EtlclPackage.PARAMETERS:
				sequence_Parameters(context, (Parameters) semanticObject); 
				return; 
			case EtlclPackage.PREDICATE:
				sequence_Predicate(context, (Predicate) semanticObject); 
				return; 
			case EtlclPackage.RUN_CONFIGURATION:
				sequence_Run_configuration(context, (Run_configuration) semanticObject); 
				return; 
			case EtlclPackage.RUN_GROUP:
				sequence_Run_group(context, (Run_group) semanticObject); 
				return; 
			case EtlclPackage.RUN_LOAD:
				sequence_Run_load(context, (Run_load) semanticObject); 
				return; 
			case EtlclPackage.RUN_TASK:
				sequence_Run_task(context, (Run_task) semanticObject); 
				return; 
			case EtlclPackage.SCD2:
				sequence_SCD2(context, (SCD2) semanticObject); 
				return; 
			case EtlclPackage.SCD4:
				sequence_SCD4(context, (SCD4) semanticObject); 
				return; 
			case EtlclPackage.SEARCH_CONDITION:
				sequence_Search_condition(context, (Search_condition) semanticObject); 
				return; 
			case EtlclPackage.SEARCH_CONDITION_AND:
				sequence_Search_condition_and(context, (Search_condition_and) semanticObject); 
				return; 
			case EtlclPackage.SEARCH_CONDITION_NOT:
				sequence_Search_condition_not(context, (Search_condition_not) semanticObject); 
				return; 
			case EtlclPackage.SELECT_LIST:
				sequence_Select_list(context, (Select_list) semanticObject); 
				return; 
			case EtlclPackage.SELECT_ST:
				sequence_Select_st(context, (Select_st) semanticObject); 
				return; 
			case EtlclPackage.SELECT_STATEMENT:
				sequence_Select_statement(context, (Select_statement) semanticObject); 
				return; 
			case EtlclPackage.SORT:
				sequence_Sort(context, (Sort) semanticObject); 
				return; 
			case EtlclPackage.SUBQUERY:
				sequence_Subquery(context, (Subquery) semanticObject); 
				return; 
			case EtlclPackage.TABLE_SOURCE:
				sequence_Table_source(context, (Table_source) semanticObject); 
				return; 
			case EtlclPackage.TABLE_SOURCE_ITEM_JOINED:
				sequence_Table_source_item_joined(context, (Table_source_item_joined) semanticObject); 
				return; 
			case EtlclPackage.TABLE_SOURCES:
				sequence_Table_sources(context, (Table_sources) semanticObject); 
				return; 
			case EtlclPackage.TRUNCATE_STATEMENT:
				sequence_Truncate_statement(context, (Truncate_statement) semanticObject); 
				return; 
			case EtlclPackage.UNION:
				sequence_Union(context, (Union) semanticObject); 
				return; 
			case EtlclPackage.UPDATE_AGENT_PARAMETER:
				sequence_Update_agent_parameter(context, (Update_agent_parameter) semanticObject); 
				return; 
			case EtlclPackage.UPDATE_CONTEXT:
				sequence_Update_context(context, (Update_context) semanticObject); 
				return; 
			case EtlclPackage.UPDATE_DOMAIN:
				sequence_Update_domain(context, (Update_domain) semanticObject); 
				return; 
			case EtlclPackage.UPDATE_ELEM:
				sequence_Update_elem(context, (Update_elem) semanticObject); 
				return; 
			case EtlclPackage.UPDATE_ENVIRONMENT:
				sequence_Update_environment(context, (Update_environment) semanticObject); 
				return; 
			case EtlclPackage.UPDATE_GROUP:
				sequence_Update_group(context, (Update_group) semanticObject); 
				return; 
			case EtlclPackage.UPDATE_SCHEDULER:
				sequence_Update_scheduler(context, (Update_scheduler) semanticObject); 
				return; 
			case EtlclPackage.UPDATE_STATEMENT:
				sequence_Update_statement(context, (Update_statement) semanticObject); 
				return; 
			case EtlclPackage.UPDATE_TASK:
				sequence_Update_task(context, (Update_task) semanticObject); 
				return; 
			case EtlclPackage.UPDATE_USER:
				sequence_Update_user(context, (Update_user) semanticObject); 
				return; 
			case EtlclPackage.UPDATE_USER_GROUP:
				sequence_Update_user_group(context, (Update_user_group) semanticObject); 
				return; 
			}
		if (errorAcceptor != null)
			errorAcceptor.accept(diagnosticProvider.createInvalidContextOrTypeDiagnostic(semanticObject, context));
	}
	
	/**
	 * Contexts:
	 *     Anything returns Anything
	 *
	 * Constraint:
	 *     (intiger?=INT | string?=STRING)
	 */
	protected void sequence_Anything(ISerializationContext context, Anything semanticObject) {
		genericSequencer.createSequence(context, semanticObject);
	}
	
	
	/**
	 * Contexts:
	 *     C_operator returns C_operator
	 *
	 * Constraint:
	 *     (
	 *         eq?='=' | 
	 *         g?='>' | 
	 *         l?='<' | 
	 *         leq?='<' | 
	 *         geq?='>' | 
	 *         dif?='<'
	 *     )
	 */
	protected void sequence_C_operator(ISerializationContext context, C_operator semanticObject) {
		genericSequencer.createSequence(context, semanticObject);
	}
	
	
	/**
	 * Contexts:
	 *     Column_elem returns Column_elem
	 *
	 * Constraint:
	 *     (name=FQN data_type=Data_type)
	 */
	protected void sequence_Column_elem(ISerializationContext context, Column_elem semanticObject) {
		if (errorAcceptor != null) {
			if (transientValues.isValueTransient(semanticObject, EtlclPackage.Literals.COLUMN_ELEM__NAME) == ValueTransient.YES)
				errorAcceptor.accept(diagnosticProvider.createFeatureValueMissing(semanticObject, EtlclPackage.Literals.COLUMN_ELEM__NAME));
			if (transientValues.isValueTransient(semanticObject, EtlclPackage.Literals.COLUMN_ELEM__DATA_TYPE) == ValueTransient.YES)
				errorAcceptor.accept(diagnosticProvider.createFeatureValueMissing(semanticObject, EtlclPackage.Literals.COLUMN_ELEM__DATA_TYPE));
		}
		SequenceFeeder feeder = createSequencerFeeder(context, semanticObject);
		feeder.accept(grammarAccess.getColumn_elemAccess().getNameFQNParserRuleCall_0_0(), semanticObject.getName());
		feeder.accept(grammarAccess.getColumn_elemAccess().getData_typeData_typeParserRuleCall_1_0(), semanticObject.getData_type());
		feeder.finish();
	}
	
	
	/**
	 * Contexts:
	 *     Clauses returns Configuration
	 *     Configuration returns Configuration
	 *
	 * Constraint:
	 *     (
	 *         name=ID 
	 *         etl_tool_name=Etl_tool_name 
	 *         etltv=STRING 
	 *         etl_server_address=STRING 
	 *         etl_server_os=Os_name 
	 *         etl_auth=STRING 
	 *         dwh_db=Db_type 
	 *         dwh_db_v=STRING 
	 *         dwh_addrss=STRING 
	 *         dwh_db_os=Os_name 
	 *         dwh_db_auth=STRING 
	 *         env=Evironment_name 
	 *         env_desc=STRING
	 *     )
	 */
	protected void sequence_Configuration(ISerializationContext context, Configuration semanticObject) {
		if (errorAcceptor != null) {
			if (transientValues.isValueTransient(semanticObject, EtlclPackage.Literals.CONFIGURATION__NAME) == ValueTransient.YES)
				errorAcceptor.accept(diagnosticProvider.createFeatureValueMissing(semanticObject, EtlclPackage.Literals.CONFIGURATION__NAME));
			if (transientValues.isValueTransient(semanticObject, EtlclPackage.Literals.CONFIGURATION__ETL_TOOL_NAME) == ValueTransient.YES)
				errorAcceptor.accept(diagnosticProvider.createFeatureValueMissing(semanticObject, EtlclPackage.Literals.CONFIGURATION__ETL_TOOL_NAME));
			if (transientValues.isValueTransient(semanticObject, EtlclPackage.Literals.CONFIGURATION__ETLTV) == ValueTransient.YES)
				errorAcceptor.accept(diagnosticProvider.createFeatureValueMissing(semanticObject, EtlclPackage.Literals.CONFIGURATION__ETLTV));
			if (transientValues.isValueTransient(semanticObject, EtlclPackage.Literals.CONFIGURATION__ETL_SERVER_ADDRESS) == ValueTransient.YES)
				errorAcceptor.accept(diagnosticProvider.createFeatureValueMissing(semanticObject, EtlclPackage.Literals.CONFIGURATION__ETL_SERVER_ADDRESS));
			if (transientValues.isValueTransient(semanticObject, EtlclPackage.Literals.CONFIGURATION__ETL_SERVER_OS) == ValueTransient.YES)
				errorAcceptor.accept(diagnosticProvider.createFeatureValueMissing(semanticObject, EtlclPackage.Literals.CONFIGURATION__ETL_SERVER_OS));
			if (transientValues.isValueTransient(semanticObject, EtlclPackage.Literals.CONFIGURATION__ETL_AUTH) == ValueTransient.YES)
				errorAcceptor.accept(diagnosticProvider.createFeatureValueMissing(semanticObject, EtlclPackage.Literals.CONFIGURATION__ETL_AUTH));
			if (transientValues.isValueTransient(semanticObject, EtlclPackage.Literals.CONFIGURATION__DWH_DB) == ValueTransient.YES)
				errorAcceptor.accept(diagnosticProvider.createFeatureValueMissing(semanticObject, EtlclPackage.Literals.CONFIGURATION__DWH_DB));
			if (transientValues.isValueTransient(semanticObject, EtlclPackage.Literals.CONFIGURATION__DWH_DB_V) == ValueTransient.YES)
				errorAcceptor.accept(diagnosticProvider.createFeatureValueMissing(semanticObject, EtlclPackage.Literals.CONFIGURATION__DWH_DB_V));
			if (transientValues.isValueTransient(semanticObject, EtlclPackage.Literals.CONFIGURATION__DWH_ADDRSS) == ValueTransient.YES)
				errorAcceptor.accept(diagnosticProvider.createFeatureValueMissing(semanticObject, EtlclPackage.Literals.CONFIGURATION__DWH_ADDRSS));
			if (transientValues.isValueTransient(semanticObject, EtlclPackage.Literals.CONFIGURATION__DWH_DB_OS) == ValueTransient.YES)
				errorAcceptor.accept(diagnosticProvider.createFeatureValueMissing(semanticObject, EtlclPackage.Literals.CONFIGURATION__DWH_DB_OS));
			if (transientValues.isValueTransient(semanticObject, EtlclPackage.Literals.CONFIGURATION__DWH_DB_AUTH) == ValueTransient.YES)
				errorAcceptor.accept(diagnosticProvider.createFeatureValueMissing(semanticObject, EtlclPackage.Literals.CONFIGURATION__DWH_DB_AUTH));
			if (transientValues.isValueTransient(semanticObject, EtlclPackage.Literals.CONFIGURATION__ENV) == ValueTransient.YES)
				errorAcceptor.accept(diagnosticProvider.createFeatureValueMissing(semanticObject, EtlclPackage.Literals.CONFIGURATION__ENV));
			if (transientValues.isValueTransient(semanticObject, EtlclPackage.Literals.CONFIGURATION__ENV_DESC) == ValueTransient.YES)
				errorAcceptor.accept(diagnosticProvider.createFeatureValueMissing(semanticObject, EtlclPackage.Literals.CONFIGURATION__ENV_DESC));
		}
		SequenceFeeder feeder = createSequencerFeeder(context, semanticObject);
		feeder.accept(grammarAccess.getConfigurationAccess().getNameIDTerminalRuleCall_0_0(), semanticObject.getName());
		feeder.accept(grammarAccess.getConfigurationAccess().getEtl_tool_nameEtl_tool_nameParserRuleCall_3_1_0(), semanticObject.getEtl_tool_name());
		feeder.accept(grammarAccess.getConfigurationAccess().getEtltvSTRINGTerminalRuleCall_5_1_0(), semanticObject.getEtltv());
		feeder.accept(grammarAccess.getConfigurationAccess().getEtl_server_addressSTRINGTerminalRuleCall_7_1_0(), semanticObject.getEtl_server_address());
		feeder.accept(grammarAccess.getConfigurationAccess().getEtl_server_osOs_nameParserRuleCall_9_1_0(), semanticObject.getEtl_server_os());
		feeder.accept(grammarAccess.getConfigurationAccess().getEtl_authSTRINGTerminalRuleCall_11_1_0(), semanticObject.getEtl_auth());
		feeder.accept(grammarAccess.getConfigurationAccess().getDwh_dbDb_typeParserRuleCall_13_1_0(), semanticObject.getDwh_db());
		feeder.accept(grammarAccess.getConfigurationAccess().getDwh_db_vSTRINGTerminalRuleCall_15_1_0(), semanticObject.getDwh_db_v());
		feeder.accept(grammarAccess.getConfigurationAccess().getDwh_addrssSTRINGTerminalRuleCall_17_1_0(), semanticObject.getDwh_addrss());
		feeder.accept(grammarAccess.getConfigurationAccess().getDwh_db_osOs_nameParserRuleCall_19_1_0(), semanticObject.getDwh_db_os());
		feeder.accept(grammarAccess.getConfigurationAccess().getDwh_db_authSTRINGTerminalRuleCall_21_1_0(), semanticObject.getDwh_db_auth());
		feeder.accept(grammarAccess.getConfigurationAccess().getEnvEvironment_nameParserRuleCall_23_1_0(), semanticObject.getEnv());
		feeder.accept(grammarAccess.getConfigurationAccess().getEnv_descSTRINGTerminalRuleCall_25_1_0(), semanticObject.getEnv_desc());
		feeder.finish();
	}
	
	
	/**
	 * Contexts:
	 *     Clauses returns Create_agent
	 *     Create_agent returns Create_agent
	 *
	 * Constraint:
	 *     (name=ID tsid=[Create_agent_type|ID] esid=[Create_environment|ID])
	 */
	protected void sequence_Create_agent(ISerializationContext context, Create_agent semanticObject) {
		if (errorAcceptor != null) {
			if (transientValues.isValueTransient(semanticObject, EtlclPackage.Literals.CREATE_AGENT__NAME) == ValueTransient.YES)
				errorAcceptor.accept(diagnosticProvider.createFeatureValueMissing(semanticObject, EtlclPackage.Literals.CREATE_AGENT__NAME));
			if (transientValues.isValueTransient(semanticObject, EtlclPackage.Literals.CREATE_AGENT__TSID) == ValueTransient.YES)
				errorAcceptor.accept(diagnosticProvider.createFeatureValueMissing(semanticObject, EtlclPackage.Literals.CREATE_AGENT__TSID));
			if (transientValues.isValueTransient(semanticObject, EtlclPackage.Literals.CREATE_AGENT__ESID) == ValueTransient.YES)
				errorAcceptor.accept(diagnosticProvider.createFeatureValueMissing(semanticObject, EtlclPackage.Literals.CREATE_AGENT__ESID));
		}
		SequenceFeeder feeder = createSequencerFeeder(context, semanticObject);
		feeder.accept(grammarAccess.getCreate_agentAccess().getNameIDTerminalRuleCall_0_0(), semanticObject.getName());
		feeder.accept(grammarAccess.getCreate_agentAccess().getTsidCreate_agent_typeIDTerminalRuleCall_3_1_0_1(), semanticObject.eGet(EtlclPackage.Literals.CREATE_AGENT__TSID, false));
		feeder.accept(grammarAccess.getCreate_agentAccess().getEsidCreate_environmentIDTerminalRuleCall_5_1_0_1(), semanticObject.eGet(EtlclPackage.Literals.CREATE_AGENT__ESID, false));
		feeder.finish();
	}
	
	
	/**
	 * Contexts:
	 *     Clauses returns Create_agent_parameter
	 *     Create_agent_parameter returns Create_agent_parameter
	 *
	 * Constraint:
	 *     (name=ID aname=[Create_agent|ID] desc=STRING value=STRING dvalue=STRING?)
	 */
	protected void sequence_Create_agent_parameter(ISerializationContext context, Create_agent_parameter semanticObject) {
		genericSequencer.createSequence(context, semanticObject);
	}
	
	
	/**
	 * Contexts:
	 *     Clauses returns Create_agent_type
	 *     Create_agent_type returns Create_agent_type
	 *
	 * Constraint:
	 *     (name=ID desc=STRING)
	 */
	protected void sequence_Create_agent_type(ISerializationContext context, Create_agent_type semanticObject) {
		if (errorAcceptor != null) {
			if (transientValues.isValueTransient(semanticObject, EtlclPackage.Literals.CREATE_AGENT_TYPE__NAME) == ValueTransient.YES)
				errorAcceptor.accept(diagnosticProvider.createFeatureValueMissing(semanticObject, EtlclPackage.Literals.CREATE_AGENT_TYPE__NAME));
			if (transientValues.isValueTransient(semanticObject, EtlclPackage.Literals.CREATE_AGENT_TYPE__DESC) == ValueTransient.YES)
				errorAcceptor.accept(diagnosticProvider.createFeatureValueMissing(semanticObject, EtlclPackage.Literals.CREATE_AGENT_TYPE__DESC));
		}
		SequenceFeeder feeder = createSequencerFeeder(context, semanticObject);
		feeder.accept(grammarAccess.getCreate_agent_typeAccess().getNameIDTerminalRuleCall_0_0(), semanticObject.getName());
		feeder.accept(grammarAccess.getCreate_agent_typeAccess().getDescSTRINGTerminalRuleCall_3_1_0(), semanticObject.getDesc());
		feeder.finish();
	}
	
	
	/**
	 * Contexts:
	 *     Clauses returns Create_context
	 *     Create_context returns Create_context
	 *
	 * Constraint:
	 *     (name=ID desc=STRING env=[Create_environment|ID])
	 */
	protected void sequence_Create_context(ISerializationContext context, Create_context semanticObject) {
		if (errorAcceptor != null) {
			if (transientValues.isValueTransient(semanticObject, EtlclPackage.Literals.CREATE_CONTEXT__NAME) == ValueTransient.YES)
				errorAcceptor.accept(diagnosticProvider.createFeatureValueMissing(semanticObject, EtlclPackage.Literals.CREATE_CONTEXT__NAME));
			if (transientValues.isValueTransient(semanticObject, EtlclPackage.Literals.CREATE_CONTEXT__DESC) == ValueTransient.YES)
				errorAcceptor.accept(diagnosticProvider.createFeatureValueMissing(semanticObject, EtlclPackage.Literals.CREATE_CONTEXT__DESC));
			if (transientValues.isValueTransient(semanticObject, EtlclPackage.Literals.CREATE_CONTEXT__ENV) == ValueTransient.YES)
				errorAcceptor.accept(diagnosticProvider.createFeatureValueMissing(semanticObject, EtlclPackage.Literals.CREATE_CONTEXT__ENV));
		}
		SequenceFeeder feeder = createSequencerFeeder(context, semanticObject);
		feeder.accept(grammarAccess.getCreate_contextAccess().getNameIDTerminalRuleCall_0_0(), semanticObject.getName());
		feeder.accept(grammarAccess.getCreate_contextAccess().getDescSTRINGTerminalRuleCall_3_1_0(), semanticObject.getDesc());
		feeder.accept(grammarAccess.getCreate_contextAccess().getEnvCreate_environmentIDTerminalRuleCall_5_1_0_1(), semanticObject.eGet(EtlclPackage.Literals.CREATE_CONTEXT__ENV, false));
		feeder.finish();
	}
	
	
	/**
	 * Contexts:
	 *     Clauses returns Create_domain
	 *     Create_domain returns Create_domain
	 *
	 * Constraint:
	 *     (name=ID desc=STRING?)
	 */
	protected void sequence_Create_domain(ISerializationContext context, Create_domain semanticObject) {
		genericSequencer.createSequence(context, semanticObject);
	}
	
	
	/**
	 * Contexts:
	 *     Clauses returns Create_environment
	 *     Create_environment returns Create_environment
	 *
	 * Constraint:
	 *     (name=ID desc=STRING)
	 */
	protected void sequence_Create_environment(ISerializationContext context, Create_environment semanticObject) {
		if (errorAcceptor != null) {
			if (transientValues.isValueTransient(semanticObject, EtlclPackage.Literals.CREATE_ENVIRONMENT__NAME) == ValueTransient.YES)
				errorAcceptor.accept(diagnosticProvider.createFeatureValueMissing(semanticObject, EtlclPackage.Literals.CREATE_ENVIRONMENT__NAME));
			if (transientValues.isValueTransient(semanticObject, EtlclPackage.Literals.CREATE_ENVIRONMENT__DESC) == ValueTransient.YES)
				errorAcceptor.accept(diagnosticProvider.createFeatureValueMissing(semanticObject, EtlclPackage.Literals.CREATE_ENVIRONMENT__DESC));
		}
		SequenceFeeder feeder = createSequencerFeeder(context, semanticObject);
		feeder.accept(grammarAccess.getCreate_environmentAccess().getNameIDTerminalRuleCall_0_0(), semanticObject.getName());
		feeder.accept(grammarAccess.getCreate_environmentAccess().getDescSTRINGTerminalRuleCall_3_1_0(), semanticObject.getDesc());
		feeder.finish();
	}
	
	
	/**
	 * Contexts:
	 *     Clauses returns Create_group
	 *     Create_group returns Create_group
	 *
	 * Constraint:
	 *     (load=[Create_load|ID] name=ID domain=[Create_domain|ID]?)
	 */
	protected void sequence_Create_group(ISerializationContext context, Create_group semanticObject) {
		genericSequencer.createSequence(context, semanticObject);
	}
	
	
	/**
	 * Contexts:
	 *     Clauses returns Create_group_dependency
	 *     Create_group_dependency returns Create_group_dependency
	 *
	 * Constraint:
	 *     (g1=[Create_group|ID] g2=[Create_group|ID] dc=Dependency_condition)
	 */
	protected void sequence_Create_group_dependency(ISerializationContext context, Create_group_dependency semanticObject) {
		if (errorAcceptor != null) {
			if (transientValues.isValueTransient(semanticObject, EtlclPackage.Literals.CREATE_GROUP_DEPENDENCY__G1) == ValueTransient.YES)
				errorAcceptor.accept(diagnosticProvider.createFeatureValueMissing(semanticObject, EtlclPackage.Literals.CREATE_GROUP_DEPENDENCY__G1));
			if (transientValues.isValueTransient(semanticObject, EtlclPackage.Literals.CREATE_GROUP_DEPENDENCY__G2) == ValueTransient.YES)
				errorAcceptor.accept(diagnosticProvider.createFeatureValueMissing(semanticObject, EtlclPackage.Literals.CREATE_GROUP_DEPENDENCY__G2));
			if (transientValues.isValueTransient(semanticObject, EtlclPackage.Literals.CREATE_GROUP_DEPENDENCY__DC) == ValueTransient.YES)
				errorAcceptor.accept(diagnosticProvider.createFeatureValueMissing(semanticObject, EtlclPackage.Literals.CREATE_GROUP_DEPENDENCY__DC));
		}
		SequenceFeeder feeder = createSequencerFeeder(context, semanticObject);
		feeder.accept(grammarAccess.getCreate_group_dependencyAccess().getG1Create_groupIDTerminalRuleCall_0_0_1(), semanticObject.eGet(EtlclPackage.Literals.CREATE_GROUP_DEPENDENCY__G1, false));
		feeder.accept(grammarAccess.getCreate_group_dependencyAccess().getG2Create_groupIDTerminalRuleCall_2_0_1(), semanticObject.eGet(EtlclPackage.Literals.CREATE_GROUP_DEPENDENCY__G2, false));
		feeder.accept(grammarAccess.getCreate_group_dependencyAccess().getDcDependency_conditionParserRuleCall_4_0(), semanticObject.getDc());
		feeder.finish();
	}
	
	
	/**
	 * Contexts:
	 *     Clauses returns Create_load
	 *     Create_load returns Create_load
	 *
	 * Constraint:
	 *     (env=[Create_environment|ID] name=ID)
	 */
	protected void sequence_Create_load(ISerializationContext context, Create_load semanticObject) {
		if (errorAcceptor != null) {
			if (transientValues.isValueTransient(semanticObject, EtlclPackage.Literals.CREATE_LOAD__ENV) == ValueTransient.YES)
				errorAcceptor.accept(diagnosticProvider.createFeatureValueMissing(semanticObject, EtlclPackage.Literals.CREATE_LOAD__ENV));
			if (transientValues.isValueTransient(semanticObject, EtlclPackage.Literals.CREATE_LOAD__NAME) == ValueTransient.YES)
				errorAcceptor.accept(diagnosticProvider.createFeatureValueMissing(semanticObject, EtlclPackage.Literals.CREATE_LOAD__NAME));
		}
		SequenceFeeder feeder = createSequencerFeeder(context, semanticObject);
		feeder.accept(grammarAccess.getCreate_loadAccess().getEnvCreate_environmentIDTerminalRuleCall_0_0_1(), semanticObject.eGet(EtlclPackage.Literals.CREATE_LOAD__ENV, false));
		feeder.accept(grammarAccess.getCreate_loadAccess().getNameIDTerminalRuleCall_3_1_0(), semanticObject.getName());
		feeder.finish();
	}
	
	
	/**
	 * Contexts:
	 *     Clauses returns Create_scheduler
	 *     Create_scheduler returns Create_scheduler
	 *
	 * Constraint:
	 *     (name=ID lsid=[Create_load|ID] csid=[Create_context|ID] dtime=STRING desc=STRING)
	 */
	protected void sequence_Create_scheduler(ISerializationContext context, Create_scheduler semanticObject) {
		if (errorAcceptor != null) {
			if (transientValues.isValueTransient(semanticObject, EtlclPackage.Literals.CREATE_SCHEDULER__NAME) == ValueTransient.YES)
				errorAcceptor.accept(diagnosticProvider.createFeatureValueMissing(semanticObject, EtlclPackage.Literals.CREATE_SCHEDULER__NAME));
			if (transientValues.isValueTransient(semanticObject, EtlclPackage.Literals.CREATE_SCHEDULER__LSID) == ValueTransient.YES)
				errorAcceptor.accept(diagnosticProvider.createFeatureValueMissing(semanticObject, EtlclPackage.Literals.CREATE_SCHEDULER__LSID));
			if (transientValues.isValueTransient(semanticObject, EtlclPackage.Literals.CREATE_SCHEDULER__CSID) == ValueTransient.YES)
				errorAcceptor.accept(diagnosticProvider.createFeatureValueMissing(semanticObject, EtlclPackage.Literals.CREATE_SCHEDULER__CSID));
			if (transientValues.isValueTransient(semanticObject, EtlclPackage.Literals.CREATE_SCHEDULER__DTIME) == ValueTransient.YES)
				errorAcceptor.accept(diagnosticProvider.createFeatureValueMissing(semanticObject, EtlclPackage.Literals.CREATE_SCHEDULER__DTIME));
			if (transientValues.isValueTransient(semanticObject, EtlclPackage.Literals.CREATE_SCHEDULER__DESC) == ValueTransient.YES)
				errorAcceptor.accept(diagnosticProvider.createFeatureValueMissing(semanticObject, EtlclPackage.Literals.CREATE_SCHEDULER__DESC));
		}
		SequenceFeeder feeder = createSequencerFeeder(context, semanticObject);
		feeder.accept(grammarAccess.getCreate_schedulerAccess().getNameIDTerminalRuleCall_0_0(), semanticObject.getName());
		feeder.accept(grammarAccess.getCreate_schedulerAccess().getLsidCreate_loadIDTerminalRuleCall_3_1_0_1(), semanticObject.eGet(EtlclPackage.Literals.CREATE_SCHEDULER__LSID, false));
		feeder.accept(grammarAccess.getCreate_schedulerAccess().getCsidCreate_contextIDTerminalRuleCall_5_1_0_1(), semanticObject.eGet(EtlclPackage.Literals.CREATE_SCHEDULER__CSID, false));
		feeder.accept(grammarAccess.getCreate_schedulerAccess().getDtimeSTRINGTerminalRuleCall_7_1_0(), semanticObject.getDtime());
		feeder.accept(grammarAccess.getCreate_schedulerAccess().getDescSTRINGTerminalRuleCall_9_1_0(), semanticObject.getDesc());
		feeder.finish();
	}
	
	
	/**
	 * Contexts:
	 *     Clauses returns Create_scheduler_type
	 *     Create_scheduler_type returns Create_scheduler_type
	 *
	 * Constraint:
	 *     (name=ID rtins=INT ldf=INT)
	 */
	protected void sequence_Create_scheduler_type(ISerializationContext context, Create_scheduler_type semanticObject) {
		if (errorAcceptor != null) {
			if (transientValues.isValueTransient(semanticObject, EtlclPackage.Literals.CREATE_SCHEDULER_TYPE__NAME) == ValueTransient.YES)
				errorAcceptor.accept(diagnosticProvider.createFeatureValueMissing(semanticObject, EtlclPackage.Literals.CREATE_SCHEDULER_TYPE__NAME));
			if (transientValues.isValueTransient(semanticObject, EtlclPackage.Literals.CREATE_SCHEDULER_TYPE__RTINS) == ValueTransient.YES)
				errorAcceptor.accept(diagnosticProvider.createFeatureValueMissing(semanticObject, EtlclPackage.Literals.CREATE_SCHEDULER_TYPE__RTINS));
			if (transientValues.isValueTransient(semanticObject, EtlclPackage.Literals.CREATE_SCHEDULER_TYPE__LDF) == ValueTransient.YES)
				errorAcceptor.accept(diagnosticProvider.createFeatureValueMissing(semanticObject, EtlclPackage.Literals.CREATE_SCHEDULER_TYPE__LDF));
		}
		SequenceFeeder feeder = createSequencerFeeder(context, semanticObject);
		feeder.accept(grammarAccess.getCreate_scheduler_typeAccess().getNameIDTerminalRuleCall_0_0(), semanticObject.getName());
		feeder.accept(grammarAccess.getCreate_scheduler_typeAccess().getRtinsINTTerminalRuleCall_3_1_0(), semanticObject.getRtins());
		feeder.accept(grammarAccess.getCreate_scheduler_typeAccess().getLdfINTTerminalRuleCall_5_1_0(), semanticObject.getLdf());
		feeder.finish();
	}
	
	
	/**
	 * Contexts:
	 *     Clauses returns Create_table
	 *     Create_table returns Create_table
	 *
	 * Constraint:
	 *     (name=ID columns+=Column_elem columns+=Column_elem*)
	 */
	protected void sequence_Create_table(ISerializationContext context, Create_table semanticObject) {
		genericSequencer.createSequence(context, semanticObject);
	}
	
	
	/**
	 * Contexts:
	 *     Clauses returns Create_task
	 *     Create_task returns Create_task
	 *
	 * Constraint:
	 *     (group=[Create_group|ID] name=ID tname=STRING aname=[Create_agent|ID] parameters+=Parameters*)
	 */
	protected void sequence_Create_task(ISerializationContext context, Create_task semanticObject) {
		genericSequencer.createSequence(context, semanticObject);
	}
	
	
	/**
	 * Contexts:
	 *     Clauses returns Create_task_dependency
	 *     Create_task_dependency returns Create_task_dependency
	 *
	 * Constraint:
	 *     (t1=[Create_task|ID] dep='.DEPENDS_ON_TASK.' t2=[Create_task|ID] dc=Dependency_condition)
	 */
	protected void sequence_Create_task_dependency(ISerializationContext context, Create_task_dependency semanticObject) {
		if (errorAcceptor != null) {
			if (transientValues.isValueTransient(semanticObject, EtlclPackage.Literals.CREATE_TASK_DEPENDENCY__T1) == ValueTransient.YES)
				errorAcceptor.accept(diagnosticProvider.createFeatureValueMissing(semanticObject, EtlclPackage.Literals.CREATE_TASK_DEPENDENCY__T1));
			if (transientValues.isValueTransient(semanticObject, EtlclPackage.Literals.CREATE_TASK_DEPENDENCY__DEP) == ValueTransient.YES)
				errorAcceptor.accept(diagnosticProvider.createFeatureValueMissing(semanticObject, EtlclPackage.Literals.CREATE_TASK_DEPENDENCY__DEP));
			if (transientValues.isValueTransient(semanticObject, EtlclPackage.Literals.CREATE_TASK_DEPENDENCY__T2) == ValueTransient.YES)
				errorAcceptor.accept(diagnosticProvider.createFeatureValueMissing(semanticObject, EtlclPackage.Literals.CREATE_TASK_DEPENDENCY__T2));
			if (transientValues.isValueTransient(semanticObject, EtlclPackage.Literals.CREATE_TASK_DEPENDENCY__DC) == ValueTransient.YES)
				errorAcceptor.accept(diagnosticProvider.createFeatureValueMissing(semanticObject, EtlclPackage.Literals.CREATE_TASK_DEPENDENCY__DC));
		}
		SequenceFeeder feeder = createSequencerFeeder(context, semanticObject);
		feeder.accept(grammarAccess.getCreate_task_dependencyAccess().getT1Create_taskIDTerminalRuleCall_0_0_1(), semanticObject.eGet(EtlclPackage.Literals.CREATE_TASK_DEPENDENCY__T1, false));
		feeder.accept(grammarAccess.getCreate_task_dependencyAccess().getDepDEPENDS_ON_TASKKeyword_1_0(), semanticObject.getDep());
		feeder.accept(grammarAccess.getCreate_task_dependencyAccess().getT2Create_taskIDTerminalRuleCall_2_0_1(), semanticObject.eGet(EtlclPackage.Literals.CREATE_TASK_DEPENDENCY__T2, false));
		feeder.accept(grammarAccess.getCreate_task_dependencyAccess().getDcDependency_conditionParserRuleCall_4_0(), semanticObject.getDc());
		feeder.finish();
	}
	
	
	/**
	 * Contexts:
	 *     Clauses returns Create_user
	 *     Create_user returns Create_user
	 *
	 * Constraint:
	 *     (name=ID ugname=[Create_user_group|ID] passwd=STRING fulln=STRING af=INT)
	 */
	protected void sequence_Create_user(ISerializationContext context, Create_user semanticObject) {
		if (errorAcceptor != null) {
			if (transientValues.isValueTransient(semanticObject, EtlclPackage.Literals.CREATE_USER__NAME) == ValueTransient.YES)
				errorAcceptor.accept(diagnosticProvider.createFeatureValueMissing(semanticObject, EtlclPackage.Literals.CREATE_USER__NAME));
			if (transientValues.isValueTransient(semanticObject, EtlclPackage.Literals.CREATE_USER__UGNAME) == ValueTransient.YES)
				errorAcceptor.accept(diagnosticProvider.createFeatureValueMissing(semanticObject, EtlclPackage.Literals.CREATE_USER__UGNAME));
			if (transientValues.isValueTransient(semanticObject, EtlclPackage.Literals.CREATE_USER__PASSWD) == ValueTransient.YES)
				errorAcceptor.accept(diagnosticProvider.createFeatureValueMissing(semanticObject, EtlclPackage.Literals.CREATE_USER__PASSWD));
			if (transientValues.isValueTransient(semanticObject, EtlclPackage.Literals.CREATE_USER__FULLN) == ValueTransient.YES)
				errorAcceptor.accept(diagnosticProvider.createFeatureValueMissing(semanticObject, EtlclPackage.Literals.CREATE_USER__FULLN));
			if (transientValues.isValueTransient(semanticObject, EtlclPackage.Literals.CREATE_USER__AF) == ValueTransient.YES)
				errorAcceptor.accept(diagnosticProvider.createFeatureValueMissing(semanticObject, EtlclPackage.Literals.CREATE_USER__AF));
		}
		SequenceFeeder feeder = createSequencerFeeder(context, semanticObject);
		feeder.accept(grammarAccess.getCreate_userAccess().getNameIDTerminalRuleCall_0_0(), semanticObject.getName());
		feeder.accept(grammarAccess.getCreate_userAccess().getUgnameCreate_user_groupIDTerminalRuleCall_3_1_0_1(), semanticObject.eGet(EtlclPackage.Literals.CREATE_USER__UGNAME, false));
		feeder.accept(grammarAccess.getCreate_userAccess().getPasswdSTRINGTerminalRuleCall_5_1_0(), semanticObject.getPasswd());
		feeder.accept(grammarAccess.getCreate_userAccess().getFullnSTRINGTerminalRuleCall_7_1_0(), semanticObject.getFulln());
		feeder.accept(grammarAccess.getCreate_userAccess().getAfINTTerminalRuleCall_9_1_0(), semanticObject.getAf());
		feeder.finish();
	}
	
	
	/**
	 * Contexts:
	 *     Clauses returns Create_user_group
	 *     Create_user_group returns Create_user_group
	 *
	 * Constraint:
	 *     (name=ID desc=STRING)
	 */
	protected void sequence_Create_user_group(ISerializationContext context, Create_user_group semanticObject) {
		if (errorAcceptor != null) {
			if (transientValues.isValueTransient(semanticObject, EtlclPackage.Literals.CREATE_USER_GROUP__NAME) == ValueTransient.YES)
				errorAcceptor.accept(diagnosticProvider.createFeatureValueMissing(semanticObject, EtlclPackage.Literals.CREATE_USER_GROUP__NAME));
			if (transientValues.isValueTransient(semanticObject, EtlclPackage.Literals.CREATE_USER_GROUP__DESC) == ValueTransient.YES)
				errorAcceptor.accept(diagnosticProvider.createFeatureValueMissing(semanticObject, EtlclPackage.Literals.CREATE_USER_GROUP__DESC));
		}
		SequenceFeeder feeder = createSequencerFeeder(context, semanticObject);
		feeder.accept(grammarAccess.getCreate_user_groupAccess().getNameIDTerminalRuleCall_0_0(), semanticObject.getName());
		feeder.accept(grammarAccess.getCreate_user_groupAccess().getDescSTRINGTerminalRuleCall_3_1_0(), semanticObject.getDesc());
		feeder.finish();
	}
	
	
	/**
	 * Contexts:
	 *     Clauses returns Cursor
	 *     Cursor returns Cursor
	 *
	 * Constraint:
	 *     (table=[Create_table|ID] cur?='.CURSOR')
	 */
	protected void sequence_Cursor(ISerializationContext context, Cursor semanticObject) {
		if (errorAcceptor != null) {
			if (transientValues.isValueTransient(semanticObject, EtlclPackage.Literals.CURSOR__TABLE) == ValueTransient.YES)
				errorAcceptor.accept(diagnosticProvider.createFeatureValueMissing(semanticObject, EtlclPackage.Literals.CURSOR__TABLE));
			if (transientValues.isValueTransient(semanticObject, EtlclPackage.Literals.CURSOR__CUR) == ValueTransient.YES)
				errorAcceptor.accept(diagnosticProvider.createFeatureValueMissing(semanticObject, EtlclPackage.Literals.CURSOR__CUR));
		}
		SequenceFeeder feeder = createSequencerFeeder(context, semanticObject);
		feeder.accept(grammarAccess.getCursorAccess().getTableCreate_tableIDTerminalRuleCall_0_0_1(), semanticObject.eGet(EtlclPackage.Literals.CURSOR__TABLE, false));
		feeder.accept(grammarAccess.getCursorAccess().getCurCURSORKeyword_1_0(), semanticObject.isCur());
		feeder.finish();
	}
	
	
	/**
	 * Contexts:
	 *     Clauses returns Db_type
	 *     Db_type returns Db_type
	 *
	 * Constraint:
	 *     name=ID
	 */
	protected void sequence_Db_type(ISerializationContext context, Db_type semanticObject) {
		if (errorAcceptor != null) {
			if (transientValues.isValueTransient(semanticObject, EtlclPackage.Literals.DB_TYPE__NAME) == ValueTransient.YES)
				errorAcceptor.accept(diagnosticProvider.createFeatureValueMissing(semanticObject, EtlclPackage.Literals.DB_TYPE__NAME));
		}
		SequenceFeeder feeder = createSequencerFeeder(context, semanticObject);
		feeder.accept(grammarAccess.getDb_typeAccess().getNameIDTerminalRuleCall_0(), semanticObject.getName());
		feeder.finish();
	}
	
	
	/**
	 * Contexts:
	 *     Clauses returns Delete_agent_parameter
	 *     Delete_agent_parameter returns Delete_agent_parameter
	 *
	 * Constraint:
	 *     agent_p=[Create_agent_parameter|ID]
	 */
	protected void sequence_Delete_agent_parameter(ISerializationContext context, Delete_agent_parameter semanticObject) {
		if (errorAcceptor != null) {
			if (transientValues.isValueTransient(semanticObject, EtlclPackage.Literals.DELETE_AGENT_PARAMETER__AGENT_P) == ValueTransient.YES)
				errorAcceptor.accept(diagnosticProvider.createFeatureValueMissing(semanticObject, EtlclPackage.Literals.DELETE_AGENT_PARAMETER__AGENT_P));
		}
		SequenceFeeder feeder = createSequencerFeeder(context, semanticObject);
		feeder.accept(grammarAccess.getDelete_agent_parameterAccess().getAgent_pCreate_agent_parameterIDTerminalRuleCall_0_0_1(), semanticObject.eGet(EtlclPackage.Literals.DELETE_AGENT_PARAMETER__AGENT_P, false));
		feeder.finish();
	}
	
	
	/**
	 * Contexts:
	 *     Clauses returns Delete_context
	 *     Delete_context returns Delete_context
	 *
	 * Constraint:
	 *     context=[Create_context|ID]
	 */
	protected void sequence_Delete_context(ISerializationContext context, Delete_context semanticObject) {
		if (errorAcceptor != null) {
			if (transientValues.isValueTransient(semanticObject, EtlclPackage.Literals.DELETE_CONTEXT__CONTEXT) == ValueTransient.YES)
				errorAcceptor.accept(diagnosticProvider.createFeatureValueMissing(semanticObject, EtlclPackage.Literals.DELETE_CONTEXT__CONTEXT));
		}
		SequenceFeeder feeder = createSequencerFeeder(context, semanticObject);
		feeder.accept(grammarAccess.getDelete_contextAccess().getContextCreate_contextIDTerminalRuleCall_0_0_1(), semanticObject.eGet(EtlclPackage.Literals.DELETE_CONTEXT__CONTEXT, false));
		feeder.finish();
	}
	
	
	/**
	 * Contexts:
	 *     Clauses returns Delete_domain
	 *     Delete_domain returns Delete_domain
	 *
	 * Constraint:
	 *     domain=[Create_domain|ID]
	 */
	protected void sequence_Delete_domain(ISerializationContext context, Delete_domain semanticObject) {
		if (errorAcceptor != null) {
			if (transientValues.isValueTransient(semanticObject, EtlclPackage.Literals.DELETE_DOMAIN__DOMAIN) == ValueTransient.YES)
				errorAcceptor.accept(diagnosticProvider.createFeatureValueMissing(semanticObject, EtlclPackage.Literals.DELETE_DOMAIN__DOMAIN));
		}
		SequenceFeeder feeder = createSequencerFeeder(context, semanticObject);
		feeder.accept(grammarAccess.getDelete_domainAccess().getDomainCreate_domainIDTerminalRuleCall_0_0_1(), semanticObject.eGet(EtlclPackage.Literals.DELETE_DOMAIN__DOMAIN, false));
		feeder.finish();
	}
	
	
	/**
	 * Contexts:
	 *     Clauses returns Delete_environment
	 *     Delete_environment returns Delete_environment
	 *
	 * Constraint:
	 *     env=[Create_environment|ID]
	 */
	protected void sequence_Delete_environment(ISerializationContext context, Delete_environment semanticObject) {
		if (errorAcceptor != null) {
			if (transientValues.isValueTransient(semanticObject, EtlclPackage.Literals.DELETE_ENVIRONMENT__ENV) == ValueTransient.YES)
				errorAcceptor.accept(diagnosticProvider.createFeatureValueMissing(semanticObject, EtlclPackage.Literals.DELETE_ENVIRONMENT__ENV));
		}
		SequenceFeeder feeder = createSequencerFeeder(context, semanticObject);
		feeder.accept(grammarAccess.getDelete_environmentAccess().getEnvCreate_environmentIDTerminalRuleCall_0_0_1(), semanticObject.eGet(EtlclPackage.Literals.DELETE_ENVIRONMENT__ENV, false));
		feeder.finish();
	}
	
	
	/**
	 * Contexts:
	 *     Clauses returns Delete_group
	 *     Delete_group returns Delete_group
	 *
	 * Constraint:
	 *     group=[Create_group|ID]
	 */
	protected void sequence_Delete_group(ISerializationContext context, Delete_group semanticObject) {
		if (errorAcceptor != null) {
			if (transientValues.isValueTransient(semanticObject, EtlclPackage.Literals.DELETE_GROUP__GROUP) == ValueTransient.YES)
				errorAcceptor.accept(diagnosticProvider.createFeatureValueMissing(semanticObject, EtlclPackage.Literals.DELETE_GROUP__GROUP));
		}
		SequenceFeeder feeder = createSequencerFeeder(context, semanticObject);
		feeder.accept(grammarAccess.getDelete_groupAccess().getGroupCreate_groupIDTerminalRuleCall_0_0_1(), semanticObject.eGet(EtlclPackage.Literals.DELETE_GROUP__GROUP, false));
		feeder.finish();
	}
	
	
	/**
	 * Contexts:
	 *     Clauses returns Delete_scheduler
	 *     Delete_scheduler returns Delete_scheduler
	 *
	 * Constraint:
	 *     sched=[Create_scheduler|ID]
	 */
	protected void sequence_Delete_scheduler(ISerializationContext context, Delete_scheduler semanticObject) {
		if (errorAcceptor != null) {
			if (transientValues.isValueTransient(semanticObject, EtlclPackage.Literals.DELETE_SCHEDULER__SCHED) == ValueTransient.YES)
				errorAcceptor.accept(diagnosticProvider.createFeatureValueMissing(semanticObject, EtlclPackage.Literals.DELETE_SCHEDULER__SCHED));
		}
		SequenceFeeder feeder = createSequencerFeeder(context, semanticObject);
		feeder.accept(grammarAccess.getDelete_schedulerAccess().getSchedCreate_schedulerIDTerminalRuleCall_0_0_1(), semanticObject.eGet(EtlclPackage.Literals.DELETE_SCHEDULER__SCHED, false));
		feeder.finish();
	}
	
	
	/**
	 * Contexts:
	 *     Clauses returns Delete_statement
	 *     Delete_statement returns Delete_statement
	 *
	 * Constraint:
	 *     (src=[Create_table|ID] (where?='WHERE' cond=Search_condition)?)
	 */
	protected void sequence_Delete_statement(ISerializationContext context, Delete_statement semanticObject) {
		genericSequencer.createSequence(context, semanticObject);
	}
	
	
	/**
	 * Contexts:
	 *     Clauses returns Delete_task
	 *     Delete_task returns Delete_task
	 *
	 * Constraint:
	 *     (task=[Create_task|ID] reorder=STRING?)
	 */
	protected void sequence_Delete_task(ISerializationContext context, Delete_task semanticObject) {
		genericSequencer.createSequence(context, semanticObject);
	}
	
	
	/**
	 * Contexts:
	 *     Clauses returns Delete_user
	 *     Delete_user returns Delete_user
	 *
	 * Constraint:
	 *     user=[Create_user|ID]
	 */
	protected void sequence_Delete_user(ISerializationContext context, Delete_user semanticObject) {
		if (errorAcceptor != null) {
			if (transientValues.isValueTransient(semanticObject, EtlclPackage.Literals.DELETE_USER__USER) == ValueTransient.YES)
				errorAcceptor.accept(diagnosticProvider.createFeatureValueMissing(semanticObject, EtlclPackage.Literals.DELETE_USER__USER));
		}
		SequenceFeeder feeder = createSequencerFeeder(context, semanticObject);
		feeder.accept(grammarAccess.getDelete_userAccess().getUserCreate_userIDTerminalRuleCall_0_0_1(), semanticObject.eGet(EtlclPackage.Literals.DELETE_USER__USER, false));
		feeder.finish();
	}
	
	
	/**
	 * Contexts:
	 *     Clauses returns Delete_user_group
	 *     Delete_user_group returns Delete_user_group
	 *
	 * Constraint:
	 *     group=[Create_user_group|ID]
	 */
	protected void sequence_Delete_user_group(ISerializationContext context, Delete_user_group semanticObject) {
		if (errorAcceptor != null) {
			if (transientValues.isValueTransient(semanticObject, EtlclPackage.Literals.DELETE_USER_GROUP__GROUP) == ValueTransient.YES)
				errorAcceptor.accept(diagnosticProvider.createFeatureValueMissing(semanticObject, EtlclPackage.Literals.DELETE_USER_GROUP__GROUP));
		}
		SequenceFeeder feeder = createSequencerFeeder(context, semanticObject);
		feeder.accept(grammarAccess.getDelete_user_groupAccess().getGroupCreate_user_groupIDTerminalRuleCall_0_0_1(), semanticObject.eGet(EtlclPackage.Literals.DELETE_USER_GROUP__GROUP, false));
		feeder.finish();
	}
	
	
	/**
	 * Contexts:
	 *     Dependency_condition returns Dependency_condition
	 *
	 * Constraint:
	 *     (success?='SUCCESS' | finish?='FINISH' | error?='ERROR' | empty?='NONE')
	 */
	protected void sequence_Dependency_condition(ISerializationContext context, Dependency_condition semanticObject) {
		genericSequencer.createSequence(context, semanticObject);
	}
	
	
	/**
	 * Contexts:
	 *     Etl_tool_name returns Etl_tool_name
	 *
	 * Constraint:
	 *     name=ID
	 */
	protected void sequence_Etl_tool_name(ISerializationContext context, Etl_tool_name semanticObject) {
		if (errorAcceptor != null) {
			if (transientValues.isValueTransient(semanticObject, EtlclPackage.Literals.ETL_TOOL_NAME__NAME) == ValueTransient.YES)
				errorAcceptor.accept(diagnosticProvider.createFeatureValueMissing(semanticObject, EtlclPackage.Literals.ETL_TOOL_NAME__NAME));
		}
		SequenceFeeder feeder = createSequencerFeeder(context, semanticObject);
		feeder.accept(grammarAccess.getEtl_tool_nameAccess().getNameIDTerminalRuleCall_0(), semanticObject.getName());
		feeder.finish();
	}
	
	
	/**
	 * Contexts:
	 *     Evironment_name returns Evironment_name
	 *
	 * Constraint:
	 *     name=STRING
	 */
	protected void sequence_Evironment_name(ISerializationContext context, Evironment_name semanticObject) {
		if (errorAcceptor != null) {
			if (transientValues.isValueTransient(semanticObject, EtlclPackage.Literals.EVIRONMENT_NAME__NAME) == ValueTransient.YES)
				errorAcceptor.accept(diagnosticProvider.createFeatureValueMissing(semanticObject, EtlclPackage.Literals.EVIRONMENT_NAME__NAME));
		}
		SequenceFeeder feeder = createSequencerFeeder(context, semanticObject);
		feeder.accept(grammarAccess.getEvironment_nameAccess().getNameSTRINGTerminalRuleCall_0(), semanticObject.getName());
		feeder.finish();
	}
	
	
	/**
	 * Contexts:
	 *     Expression returns Expression
	 *
	 * Constraint:
	 *     (nul?='NULL' | column=[Column_elem|FQN])
	 */
	protected void sequence_Expression(ISerializationContext context, Expression semanticObject) {
		genericSequencer.createSequence(context, semanticObject);
	}
	
	
	/**
	 * Contexts:
	 *     Clauses returns Flow
	 *     Flow returns Flow
	 *
	 * Constraint:
	 *     (table1=[Create_table|ID] flow?='.FLOW.' table2=[Create_table|ID])
	 */
	protected void sequence_Flow(ISerializationContext context, Flow semanticObject) {
		if (errorAcceptor != null) {
			if (transientValues.isValueTransient(semanticObject, EtlclPackage.Literals.FLOW__TABLE1) == ValueTransient.YES)
				errorAcceptor.accept(diagnosticProvider.createFeatureValueMissing(semanticObject, EtlclPackage.Literals.FLOW__TABLE1));
			if (transientValues.isValueTransient(semanticObject, EtlclPackage.Literals.FLOW__FLOW) == ValueTransient.YES)
				errorAcceptor.accept(diagnosticProvider.createFeatureValueMissing(semanticObject, EtlclPackage.Literals.FLOW__FLOW));
			if (transientValues.isValueTransient(semanticObject, EtlclPackage.Literals.FLOW__TABLE2) == ValueTransient.YES)
				errorAcceptor.accept(diagnosticProvider.createFeatureValueMissing(semanticObject, EtlclPackage.Literals.FLOW__TABLE2));
		}
		SequenceFeeder feeder = createSequencerFeeder(context, semanticObject);
		feeder.accept(grammarAccess.getFlowAccess().getTable1Create_tableIDTerminalRuleCall_0_0_1(), semanticObject.eGet(EtlclPackage.Literals.FLOW__TABLE1, false));
		feeder.accept(grammarAccess.getFlowAccess().getFlowFLOWKeyword_1_0(), semanticObject.isFlow());
		feeder.accept(grammarAccess.getFlowAccess().getTable2Create_tableIDTerminalRuleCall_2_0_1(), semanticObject.eGet(EtlclPackage.Literals.FLOW__TABLE2, false));
		feeder.finish();
	}
	
	
	/**
	 * Contexts:
	 *     Clauses returns Insert_statement
	 *     Insert_statement returns Insert_statement
	 *
	 * Constraint:
	 *     (table=[Create_table|ID] any+=Anything any+=Anything*)
	 */
	protected void sequence_Insert_statement(ISerializationContext context, Insert_statement semanticObject) {
		genericSequencer.createSequence(context, semanticObject);
	}
	
	
	/**
	 * Contexts:
	 *     Join_part returns Join_part
	 *
	 * Constraint:
	 *     ((inner?='INNER' | ((left?='LEFT' | right?='RIGHT' | full?='FULL') outer?='OUTER'?))? src=Table_source search=Search_condition)
	 */
	protected void sequence_Join_part(ISerializationContext context, Join_part semanticObject) {
		genericSequencer.createSequence(context, semanticObject);
	}
	
	
	/**
	 * Contexts:
	 *     Model returns Model
	 *
	 * Constraint:
	 *     Elements+=Clauses+
	 */
	protected void sequence_Model(ISerializationContext context, Model semanticObject) {
		genericSequencer.createSequence(context, semanticObject);
	}
	
	
	/**
	 * Contexts:
	 *     Order_by_expression returns Order_by_expression
	 *
	 * Constraint:
	 *     (exp=Expression (asc?='ASC' | desc?='DESC')?)
	 */
	protected void sequence_Order_by_expression(ISerializationContext context, Order_by_expression semanticObject) {
		genericSequencer.createSequence(context, semanticObject);
	}
	
	
	/**
	 * Contexts:
	 *     Os_name returns Os_name
	 *
	 * Constraint:
	 *     name=ID
	 */
	protected void sequence_Os_name(ISerializationContext context, Os_name semanticObject) {
		if (errorAcceptor != null) {
			if (transientValues.isValueTransient(semanticObject, EtlclPackage.Literals.OS_NAME__NAME) == ValueTransient.YES)
				errorAcceptor.accept(diagnosticProvider.createFeatureValueMissing(semanticObject, EtlclPackage.Literals.OS_NAME__NAME));
		}
		SequenceFeeder feeder = createSequencerFeeder(context, semanticObject);
		feeder.accept(grammarAccess.getOs_nameAccess().getNameIDTerminalRuleCall_0(), semanticObject.getName());
		feeder.finish();
	}
	
	
	/**
	 * Contexts:
	 *     Parameters returns Parameters
	 *
	 * Constraint:
	 *     (name=ID parameter=STRING)
	 */
	protected void sequence_Parameters(ISerializationContext context, Parameters semanticObject) {
		if (errorAcceptor != null) {
			if (transientValues.isValueTransient(semanticObject, EtlclPackage.Literals.PARAMETERS__NAME) == ValueTransient.YES)
				errorAcceptor.accept(diagnosticProvider.createFeatureValueMissing(semanticObject, EtlclPackage.Literals.PARAMETERS__NAME));
			if (transientValues.isValueTransient(semanticObject, EtlclPackage.Literals.PARAMETERS__PARAMETER) == ValueTransient.YES)
				errorAcceptor.accept(diagnosticProvider.createFeatureValueMissing(semanticObject, EtlclPackage.Literals.PARAMETERS__PARAMETER));
		}
		SequenceFeeder feeder = createSequencerFeeder(context, semanticObject);
		feeder.accept(grammarAccess.getParametersAccess().getNameIDTerminalRuleCall_0_0(), semanticObject.getName());
		feeder.accept(grammarAccess.getParametersAccess().getParameterSTRINGTerminalRuleCall_2_0(), semanticObject.getParameter());
		feeder.finish();
	}
	
	
	/**
	 * Contexts:
	 *     Predicate returns Predicate
	 *
	 * Constraint:
	 *     ((exist?='EXISTS' sub=Subquery) | (left_bra?='(' search+=Search_condition) | (e=Expression c=C_operator e2=Expression))
	 */
	protected void sequence_Predicate(ISerializationContext context, Predicate semanticObject) {
		genericSequencer.createSequence(context, semanticObject);
	}
	
	
	/**
	 * Contexts:
	 *     Clauses returns Run_configuration
	 *     Run_configuration returns Run_configuration
	 *
	 * Constraint:
	 *     (configuration=[Configuration|ID] config?='.RUN_CONFIGURATION();')
	 */
	protected void sequence_Run_configuration(ISerializationContext context, Run_configuration semanticObject) {
		if (errorAcceptor != null) {
			if (transientValues.isValueTransient(semanticObject, EtlclPackage.Literals.RUN_CONFIGURATION__CONFIGURATION) == ValueTransient.YES)
				errorAcceptor.accept(diagnosticProvider.createFeatureValueMissing(semanticObject, EtlclPackage.Literals.RUN_CONFIGURATION__CONFIGURATION));
			if (transientValues.isValueTransient(semanticObject, EtlclPackage.Literals.RUN_CONFIGURATION__CONFIG) == ValueTransient.YES)
				errorAcceptor.accept(diagnosticProvider.createFeatureValueMissing(semanticObject, EtlclPackage.Literals.RUN_CONFIGURATION__CONFIG));
		}
		SequenceFeeder feeder = createSequencerFeeder(context, semanticObject);
		feeder.accept(grammarAccess.getRun_configurationAccess().getConfigurationConfigurationIDTerminalRuleCall_0_0_1(), semanticObject.eGet(EtlclPackage.Literals.RUN_CONFIGURATION__CONFIGURATION, false));
		feeder.accept(grammarAccess.getRun_configurationAccess().getConfigRUN_CONFIGURATIONKeyword_1_0(), semanticObject.isConfig());
		feeder.finish();
	}
	
	
	/**
	 * Contexts:
	 *     Clauses returns Run_group
	 *     Run_group returns Run_group
	 *
	 * Constraint:
	 *     group=[Create_group|ID]
	 */
	protected void sequence_Run_group(ISerializationContext context, Run_group semanticObject) {
		if (errorAcceptor != null) {
			if (transientValues.isValueTransient(semanticObject, EtlclPackage.Literals.RUN_GROUP__GROUP) == ValueTransient.YES)
				errorAcceptor.accept(diagnosticProvider.createFeatureValueMissing(semanticObject, EtlclPackage.Literals.RUN_GROUP__GROUP));
		}
		SequenceFeeder feeder = createSequencerFeeder(context, semanticObject);
		feeder.accept(grammarAccess.getRun_groupAccess().getGroupCreate_groupIDTerminalRuleCall_0_0_1(), semanticObject.eGet(EtlclPackage.Literals.RUN_GROUP__GROUP, false));
		feeder.finish();
	}
	
	
	/**
	 * Contexts:
	 *     Clauses returns Run_load
	 *     Run_load returns Run_load
	 *
	 * Constraint:
	 *     load=[Create_load|ID]
	 */
	protected void sequence_Run_load(ISerializationContext context, Run_load semanticObject) {
		if (errorAcceptor != null) {
			if (transientValues.isValueTransient(semanticObject, EtlclPackage.Literals.RUN_LOAD__LOAD) == ValueTransient.YES)
				errorAcceptor.accept(diagnosticProvider.createFeatureValueMissing(semanticObject, EtlclPackage.Literals.RUN_LOAD__LOAD));
		}
		SequenceFeeder feeder = createSequencerFeeder(context, semanticObject);
		feeder.accept(grammarAccess.getRun_loadAccess().getLoadCreate_loadIDTerminalRuleCall_0_0_1(), semanticObject.eGet(EtlclPackage.Literals.RUN_LOAD__LOAD, false));
		feeder.finish();
	}
	
	
	/**
	 * Contexts:
	 *     Clauses returns Run_task
	 *     Run_task returns Run_task
	 *
	 * Constraint:
	 *     task=[Create_task|ID]
	 */
	protected void sequence_Run_task(ISerializationContext context, Run_task semanticObject) {
		if (errorAcceptor != null) {
			if (transientValues.isValueTransient(semanticObject, EtlclPackage.Literals.RUN_TASK__TASK) == ValueTransient.YES)
				errorAcceptor.accept(diagnosticProvider.createFeatureValueMissing(semanticObject, EtlclPackage.Literals.RUN_TASK__TASK));
		}
		SequenceFeeder feeder = createSequencerFeeder(context, semanticObject);
		feeder.accept(grammarAccess.getRun_taskAccess().getTaskCreate_taskIDTerminalRuleCall_0_0_1(), semanticObject.eGet(EtlclPackage.Literals.RUN_TASK__TASK, false));
		feeder.finish();
	}
	
	
	/**
	 * Contexts:
	 *     Clauses returns SCD2
	 *     SCD2 returns SCD2
	 *
	 * Constraint:
	 *     (table=[Create_table|ID] scd2?='.SCD2')
	 */
	protected void sequence_SCD2(ISerializationContext context, SCD2 semanticObject) {
		if (errorAcceptor != null) {
			if (transientValues.isValueTransient(semanticObject, EtlclPackage.Literals.SCD2__TABLE) == ValueTransient.YES)
				errorAcceptor.accept(diagnosticProvider.createFeatureValueMissing(semanticObject, EtlclPackage.Literals.SCD2__TABLE));
			if (transientValues.isValueTransient(semanticObject, EtlclPackage.Literals.SCD2__SCD2) == ValueTransient.YES)
				errorAcceptor.accept(diagnosticProvider.createFeatureValueMissing(semanticObject, EtlclPackage.Literals.SCD2__SCD2));
		}
		SequenceFeeder feeder = createSequencerFeeder(context, semanticObject);
		feeder.accept(grammarAccess.getSCD2Access().getTableCreate_tableIDTerminalRuleCall_0_0_1(), semanticObject.eGet(EtlclPackage.Literals.SCD2__TABLE, false));
		feeder.accept(grammarAccess.getSCD2Access().getScd2SCD2Keyword_1_0(), semanticObject.isScd2());
		feeder.finish();
	}
	
	
	/**
	 * Contexts:
	 *     Clauses returns SCD4
	 *     SCD4 returns SCD4
	 *
	 * Constraint:
	 *     (table=[Create_table|ID] scd4?='.SCD4')
	 */
	protected void sequence_SCD4(ISerializationContext context, SCD4 semanticObject) {
		if (errorAcceptor != null) {
			if (transientValues.isValueTransient(semanticObject, EtlclPackage.Literals.SCD4__TABLE) == ValueTransient.YES)
				errorAcceptor.accept(diagnosticProvider.createFeatureValueMissing(semanticObject, EtlclPackage.Literals.SCD4__TABLE));
			if (transientValues.isValueTransient(semanticObject, EtlclPackage.Literals.SCD4__SCD4) == ValueTransient.YES)
				errorAcceptor.accept(diagnosticProvider.createFeatureValueMissing(semanticObject, EtlclPackage.Literals.SCD4__SCD4));
		}
		SequenceFeeder feeder = createSequencerFeeder(context, semanticObject);
		feeder.accept(grammarAccess.getSCD4Access().getTableCreate_tableIDTerminalRuleCall_0_0_1(), semanticObject.eGet(EtlclPackage.Literals.SCD4__TABLE, false));
		feeder.accept(grammarAccess.getSCD4Access().getScd4SCD4Keyword_1_0(), semanticObject.isScd4());
		feeder.finish();
	}
	
	
	/**
	 * Contexts:
	 *     Search_condition returns Search_condition
	 *
	 * Constraint:
	 *     (s1+=Search_condition_and s1+=Search_condition_and*)
	 */
	protected void sequence_Search_condition(ISerializationContext context, Search_condition semanticObject) {
		genericSequencer.createSequence(context, semanticObject);
	}
	
	
	/**
	 * Contexts:
	 *     Search_condition_and returns Search_condition_and
	 *
	 * Constraint:
	 *     (s2+=Search_condition_not s2+=Search_condition_not*)
	 */
	protected void sequence_Search_condition_and(ISerializationContext context, Search_condition_and semanticObject) {
		genericSequencer.createSequence(context, semanticObject);
	}
	
	
	/**
	 * Contexts:
	 *     Search_condition_not returns Search_condition_not
	 *
	 * Constraint:
	 *     (not='NOT'? pred=Predicate)
	 */
	protected void sequence_Search_condition_not(ISerializationContext context, Search_condition_not semanticObject) {
		genericSequencer.createSequence(context, semanticObject);
	}
	
	
	/**
	 * Contexts:
	 *     Select_list returns Select_list
	 *
	 * Constraint:
	 *     (star?='*' | column=[Column_elem|FQN])
	 */
	protected void sequence_Select_list(ISerializationContext context, Select_list semanticObject) {
		genericSequencer.createSequence(context, semanticObject);
	}
	
	
	/**
	 * Contexts:
	 *     Select_st returns Select_st
	 *
	 * Constraint:
	 *     (
	 *         distinct?='DISTINCT'? 
	 *         (top?='TOP' num=INT)? 
	 *         select+=Select_list 
	 *         select+=Select_list* 
	 *         src=Table_sources 
	 *         (where?='WHERE' sc=Search_condition)? 
	 *         (group?='GROUP' gbi+=Expression gbi+=Expression*)? 
	 *         (order?='ORDER' obe+=Order_by_expression obe+=Order_by_expression*)?
	 *     )
	 */
	protected void sequence_Select_st(ISerializationContext context, Select_st semanticObject) {
		genericSequencer.createSequence(context, semanticObject);
	}
	
	
	/**
	 * Contexts:
	 *     Clauses returns Select_statement
	 *     Select_statement returns Select_statement
	 *
	 * Constraint:
	 *     (name=ID select=Select_st)
	 */
	protected void sequence_Select_statement(ISerializationContext context, Select_statement semanticObject) {
		if (errorAcceptor != null) {
			if (transientValues.isValueTransient(semanticObject, EtlclPackage.Literals.SELECT_STATEMENT__NAME) == ValueTransient.YES)
				errorAcceptor.accept(diagnosticProvider.createFeatureValueMissing(semanticObject, EtlclPackage.Literals.SELECT_STATEMENT__NAME));
			if (transientValues.isValueTransient(semanticObject, EtlclPackage.Literals.SELECT_STATEMENT__SELECT) == ValueTransient.YES)
				errorAcceptor.accept(diagnosticProvider.createFeatureValueMissing(semanticObject, EtlclPackage.Literals.SELECT_STATEMENT__SELECT));
		}
		SequenceFeeder feeder = createSequencerFeeder(context, semanticObject);
		feeder.accept(grammarAccess.getSelect_statementAccess().getNameIDTerminalRuleCall_0_0(), semanticObject.getName());
		feeder.accept(grammarAccess.getSelect_statementAccess().getSelectSelect_stParserRuleCall_3_0(), semanticObject.getSelect());
		feeder.finish();
	}
	
	
	/**
	 * Contexts:
	 *     Clauses returns Sort
	 *     Sort returns Sort
	 *
	 * Constraint:
	 *     (table=[Create_table|ID] sort?='.SORT')
	 */
	protected void sequence_Sort(ISerializationContext context, Sort semanticObject) {
		if (errorAcceptor != null) {
			if (transientValues.isValueTransient(semanticObject, EtlclPackage.Literals.SORT__TABLE) == ValueTransient.YES)
				errorAcceptor.accept(diagnosticProvider.createFeatureValueMissing(semanticObject, EtlclPackage.Literals.SORT__TABLE));
			if (transientValues.isValueTransient(semanticObject, EtlclPackage.Literals.SORT__SORT) == ValueTransient.YES)
				errorAcceptor.accept(diagnosticProvider.createFeatureValueMissing(semanticObject, EtlclPackage.Literals.SORT__SORT));
		}
		SequenceFeeder feeder = createSequencerFeeder(context, semanticObject);
		feeder.accept(grammarAccess.getSortAccess().getTableCreate_tableIDTerminalRuleCall_0_0_1(), semanticObject.eGet(EtlclPackage.Literals.SORT__TABLE, false));
		feeder.accept(grammarAccess.getSortAccess().getSortSORTKeyword_1_0(), semanticObject.isSort());
		feeder.finish();
	}
	
	
	/**
	 * Contexts:
	 *     Subquery returns Subquery
	 *
	 * Constraint:
	 *     (select=Select_statement | select2=[Select_statement|ID])
	 */
	protected void sequence_Subquery(ISerializationContext context, Subquery semanticObject) {
		genericSequencer.createSequence(context, semanticObject);
	}
	
	
	/**
	 * Contexts:
	 *     Table_source returns Table_source
	 *
	 * Constraint:
	 *     (tsij=Table_source_item_joined | tsij2=Table_source_item_joined)
	 */
	protected void sequence_Table_source(ISerializationContext context, Table_source semanticObject) {
		genericSequencer.createSequence(context, semanticObject);
	}
	
	
	/**
	 * Contexts:
	 *     Table_source_item_joined returns Table_source_item_joined
	 *
	 * Constraint:
	 *     (name=[Create_table|ID] join+=Join_part*)
	 */
	protected void sequence_Table_source_item_joined(ISerializationContext context, Table_source_item_joined semanticObject) {
		genericSequencer.createSequence(context, semanticObject);
	}
	
	
	/**
	 * Contexts:
	 *     Table_sources returns Table_sources
	 *
	 * Constraint:
	 *     (tbl+=Table_source tbl+=Table_source*)
	 */
	protected void sequence_Table_sources(ISerializationContext context, Table_sources semanticObject) {
		genericSequencer.createSequence(context, semanticObject);
	}
	
	
	/**
	 * Contexts:
	 *     Clauses returns Truncate_statement
	 *     Truncate_statement returns Truncate_statement
	 *
	 * Constraint:
	 *     (table=[Create_table|ID] trun?='.TRUNCATE')
	 */
	protected void sequence_Truncate_statement(ISerializationContext context, Truncate_statement semanticObject) {
		if (errorAcceptor != null) {
			if (transientValues.isValueTransient(semanticObject, EtlclPackage.Literals.TRUNCATE_STATEMENT__TABLE) == ValueTransient.YES)
				errorAcceptor.accept(diagnosticProvider.createFeatureValueMissing(semanticObject, EtlclPackage.Literals.TRUNCATE_STATEMENT__TABLE));
			if (transientValues.isValueTransient(semanticObject, EtlclPackage.Literals.TRUNCATE_STATEMENT__TRUN) == ValueTransient.YES)
				errorAcceptor.accept(diagnosticProvider.createFeatureValueMissing(semanticObject, EtlclPackage.Literals.TRUNCATE_STATEMENT__TRUN));
		}
		SequenceFeeder feeder = createSequencerFeeder(context, semanticObject);
		feeder.accept(grammarAccess.getTruncate_statementAccess().getTableCreate_tableIDTerminalRuleCall_0_0_1(), semanticObject.eGet(EtlclPackage.Literals.TRUNCATE_STATEMENT__TABLE, false));
		feeder.accept(grammarAccess.getTruncate_statementAccess().getTrunTRUNCATEKeyword_1_0(), semanticObject.isTrun());
		feeder.finish();
	}
	
	
	/**
	 * Contexts:
	 *     Clauses returns Union
	 *     Union returns Union
	 *
	 * Constraint:
	 *     (select1=[Select_statement|ID] union?='.UNION.' select2=[Select_statement|ID])
	 */
	protected void sequence_Union(ISerializationContext context, Union semanticObject) {
		if (errorAcceptor != null) {
			if (transientValues.isValueTransient(semanticObject, EtlclPackage.Literals.UNION__SELECT1) == ValueTransient.YES)
				errorAcceptor.accept(diagnosticProvider.createFeatureValueMissing(semanticObject, EtlclPackage.Literals.UNION__SELECT1));
			if (transientValues.isValueTransient(semanticObject, EtlclPackage.Literals.UNION__UNION) == ValueTransient.YES)
				errorAcceptor.accept(diagnosticProvider.createFeatureValueMissing(semanticObject, EtlclPackage.Literals.UNION__UNION));
			if (transientValues.isValueTransient(semanticObject, EtlclPackage.Literals.UNION__SELECT2) == ValueTransient.YES)
				errorAcceptor.accept(diagnosticProvider.createFeatureValueMissing(semanticObject, EtlclPackage.Literals.UNION__SELECT2));
		}
		SequenceFeeder feeder = createSequencerFeeder(context, semanticObject);
		feeder.accept(grammarAccess.getUnionAccess().getSelect1Select_statementIDTerminalRuleCall_0_0_1(), semanticObject.eGet(EtlclPackage.Literals.UNION__SELECT1, false));
		feeder.accept(grammarAccess.getUnionAccess().getUnionUNIONKeyword_1_0(), semanticObject.isUnion());
		feeder.accept(grammarAccess.getUnionAccess().getSelect2Select_statementIDTerminalRuleCall_2_0_1(), semanticObject.eGet(EtlclPackage.Literals.UNION__SELECT2, false));
		feeder.finish();
	}
	
	
	/**
	 * Contexts:
	 *     Clauses returns Update_agent_parameter
	 *     Update_agent_parameter returns Update_agent_parameter
	 *
	 * Constraint:
	 *     (agent_p=[Create_agent_parameter|ID] aname=[Create_agent|ID] desc=STRING? value=STRING? dvalue=STRING?)
	 */
	protected void sequence_Update_agent_parameter(ISerializationContext context, Update_agent_parameter semanticObject) {
		genericSequencer.createSequence(context, semanticObject);
	}
	
	
	/**
	 * Contexts:
	 *     Clauses returns Update_context
	 *     Update_context returns Update_context
	 *
	 * Constraint:
	 *     (context=[Create_context|ID] desc=STRING env=[Create_environment|ID]?)
	 */
	protected void sequence_Update_context(ISerializationContext context, Update_context semanticObject) {
		genericSequencer.createSequence(context, semanticObject);
	}
	
	
	/**
	 * Contexts:
	 *     Clauses returns Update_domain
	 *     Update_domain returns Update_domain
	 *
	 * Constraint:
	 *     (domain=[Create_domain|ID] desc=STRING)
	 */
	protected void sequence_Update_domain(ISerializationContext context, Update_domain semanticObject) {
		if (errorAcceptor != null) {
			if (transientValues.isValueTransient(semanticObject, EtlclPackage.Literals.UPDATE_DOMAIN__DOMAIN) == ValueTransient.YES)
				errorAcceptor.accept(diagnosticProvider.createFeatureValueMissing(semanticObject, EtlclPackage.Literals.UPDATE_DOMAIN__DOMAIN));
			if (transientValues.isValueTransient(semanticObject, EtlclPackage.Literals.UPDATE_DOMAIN__DESC) == ValueTransient.YES)
				errorAcceptor.accept(diagnosticProvider.createFeatureValueMissing(semanticObject, EtlclPackage.Literals.UPDATE_DOMAIN__DESC));
		}
		SequenceFeeder feeder = createSequencerFeeder(context, semanticObject);
		feeder.accept(grammarAccess.getUpdate_domainAccess().getDomainCreate_domainIDTerminalRuleCall_0_0_1(), semanticObject.eGet(EtlclPackage.Literals.UPDATE_DOMAIN__DOMAIN, false));
		feeder.accept(grammarAccess.getUpdate_domainAccess().getDescSTRINGTerminalRuleCall_2_1_0(), semanticObject.getDesc());
		feeder.finish();
	}
	
	
	/**
	 * Contexts:
	 *     Update_elem returns Update_elem
	 *
	 * Constraint:
	 *     (column=[Column_elem|ID] e=Expression)
	 */
	protected void sequence_Update_elem(ISerializationContext context, Update_elem semanticObject) {
		if (errorAcceptor != null) {
			if (transientValues.isValueTransient(semanticObject, EtlclPackage.Literals.UPDATE_ELEM__COLUMN) == ValueTransient.YES)
				errorAcceptor.accept(diagnosticProvider.createFeatureValueMissing(semanticObject, EtlclPackage.Literals.UPDATE_ELEM__COLUMN));
			if (transientValues.isValueTransient(semanticObject, EtlclPackage.Literals.UPDATE_ELEM__E) == ValueTransient.YES)
				errorAcceptor.accept(diagnosticProvider.createFeatureValueMissing(semanticObject, EtlclPackage.Literals.UPDATE_ELEM__E));
		}
		SequenceFeeder feeder = createSequencerFeeder(context, semanticObject);
		feeder.accept(grammarAccess.getUpdate_elemAccess().getColumnColumn_elemIDTerminalRuleCall_0_0_1(), semanticObject.eGet(EtlclPackage.Literals.UPDATE_ELEM__COLUMN, false));
		feeder.accept(grammarAccess.getUpdate_elemAccess().getEExpressionParserRuleCall_2_0(), semanticObject.getE());
		feeder.finish();
	}
	
	
	/**
	 * Contexts:
	 *     Clauses returns Update_environment
	 *     Update_environment returns Update_environment
	 *
	 * Constraint:
	 *     (env=[Create_environment|ID] desc=STRING)
	 */
	protected void sequence_Update_environment(ISerializationContext context, Update_environment semanticObject) {
		if (errorAcceptor != null) {
			if (transientValues.isValueTransient(semanticObject, EtlclPackage.Literals.UPDATE_ENVIRONMENT__ENV) == ValueTransient.YES)
				errorAcceptor.accept(diagnosticProvider.createFeatureValueMissing(semanticObject, EtlclPackage.Literals.UPDATE_ENVIRONMENT__ENV));
			if (transientValues.isValueTransient(semanticObject, EtlclPackage.Literals.UPDATE_ENVIRONMENT__DESC) == ValueTransient.YES)
				errorAcceptor.accept(diagnosticProvider.createFeatureValueMissing(semanticObject, EtlclPackage.Literals.UPDATE_ENVIRONMENT__DESC));
		}
		SequenceFeeder feeder = createSequencerFeeder(context, semanticObject);
		feeder.accept(grammarAccess.getUpdate_environmentAccess().getEnvCreate_environmentIDTerminalRuleCall_0_0_1(), semanticObject.eGet(EtlclPackage.Literals.UPDATE_ENVIRONMENT__ENV, false));
		feeder.accept(grammarAccess.getUpdate_environmentAccess().getDescSTRINGTerminalRuleCall_3_1_0(), semanticObject.getDesc());
		feeder.finish();
	}
	
	
	/**
	 * Contexts:
	 *     Clauses returns Update_group
	 *     Update_group returns Update_group
	 *
	 * Constraint:
	 *     (group=[Create_group|ID] name=ID domain=[Create_domain|ID]?)
	 */
	protected void sequence_Update_group(ISerializationContext context, Update_group semanticObject) {
		genericSequencer.createSequence(context, semanticObject);
	}
	
	
	/**
	 * Contexts:
	 *     Clauses returns Update_scheduler
	 *     Update_scheduler returns Update_scheduler
	 *
	 * Constraint:
	 *     (sched=[Create_scheduler|ID] lsid=[Create_load|ID] csid=[Create_context|ID]? dtime=STRING? desc=STRING?)
	 */
	protected void sequence_Update_scheduler(ISerializationContext context, Update_scheduler semanticObject) {
		genericSequencer.createSequence(context, semanticObject);
	}
	
	
	/**
	 * Contexts:
	 *     Clauses returns Update_statement
	 *     Update_statement returns Update_statement
	 *
	 * Constraint:
	 *     (table=[Create_table|ID] update+=Update_elem update+=Update_elem* (where?='WHERE' cond=Search_condition)?)
	 */
	protected void sequence_Update_statement(ISerializationContext context, Update_statement semanticObject) {
		genericSequencer.createSequence(context, semanticObject);
	}
	
	
	/**
	 * Contexts:
	 *     Clauses returns Update_task
	 *     Update_task returns Update_task
	 *
	 * Constraint:
	 *     (task=[Create_task|ID] tname=STRING aname=[Create_agent|ID]? parameters+=Parameters*)
	 */
	protected void sequence_Update_task(ISerializationContext context, Update_task semanticObject) {
		genericSequencer.createSequence(context, semanticObject);
	}
	
	
	/**
	 * Contexts:
	 *     Clauses returns Update_user
	 *     Update_user returns Update_user
	 *
	 * Constraint:
	 *     (user=[Create_user|ID] ugname=[Create_user_group|ID] passwd=STRING? fulln=STRING? af=INT?)
	 */
	protected void sequence_Update_user(ISerializationContext context, Update_user semanticObject) {
		genericSequencer.createSequence(context, semanticObject);
	}
	
	
	/**
	 * Contexts:
	 *     Clauses returns Update_user_group
	 *     Update_user_group returns Update_user_group
	 *
	 * Constraint:
	 *     (group=[Create_user_group|ID] desc=STRING)
	 */
	protected void sequence_Update_user_group(ISerializationContext context, Update_user_group semanticObject) {
		if (errorAcceptor != null) {
			if (transientValues.isValueTransient(semanticObject, EtlclPackage.Literals.UPDATE_USER_GROUP__GROUP) == ValueTransient.YES)
				errorAcceptor.accept(diagnosticProvider.createFeatureValueMissing(semanticObject, EtlclPackage.Literals.UPDATE_USER_GROUP__GROUP));
			if (transientValues.isValueTransient(semanticObject, EtlclPackage.Literals.UPDATE_USER_GROUP__DESC) == ValueTransient.YES)
				errorAcceptor.accept(diagnosticProvider.createFeatureValueMissing(semanticObject, EtlclPackage.Literals.UPDATE_USER_GROUP__DESC));
		}
		SequenceFeeder feeder = createSequencerFeeder(context, semanticObject);
		feeder.accept(grammarAccess.getUpdate_user_groupAccess().getGroupCreate_user_groupIDTerminalRuleCall_0_0_1(), semanticObject.eGet(EtlclPackage.Literals.UPDATE_USER_GROUP__GROUP, false));
		feeder.accept(grammarAccess.getUpdate_user_groupAccess().getDescSTRINGTerminalRuleCall_3_1_0(), semanticObject.getDesc());
		feeder.finish();
	}
	
	
}
