# Supplementary material for: A domain-specific language for managing ETL processes
Source: PeerJ Comput Sci. 2024 Jan 26;10:e1835. doi: 10.7717/peerj-cs.1835 (PMC10909202; doi:10.7717/peerj-cs.1835)
Supplement: Supplemental Information 1 — The source code archive contains all the necessary files to implement the language, including (i) the EtlCl.ecore file containing the ETLCL language’s Ecore metamodel; (ii) the EtlCl.xtext file containing the specification of the language’s concrete syntax; (iii) the EtlClGenerator.xtend file containing the specification of the M2T transformations; (iv) the src-gen folder containing the classes implementing the language’s lexical and syntax analyzers; and (v) the xtend-gen folder containing the classes implementing the M2T transformations. [file peerj-cs-10-1835-s001.zip › ETLCL_SRC_CODE/src-gen/etlcl/serializer/EtlClSyntacticSequencer.java]

/*
 * generated by Xtext 2.20.0
 */
package org.xtext.example.etlcl.serializer;

import com.google.inject.Inject;
import java.util.List;
import org.eclipse.emf.ecore.EObject;
import org.eclipse.xtext.IGrammarAccess;
import org.eclipse.xtext.RuleCall;
import org.eclipse.xtext.nodemodel.INode;
import org.eclipse.xtext.serializer.analysis.GrammarAlias.AbstractElementAlias;
import org.eclipse.xtext.serializer.analysis.ISyntacticSequencerPDAProvider.ISynTransition;
import org.eclipse.xtext.serializer.sequencer.AbstractSyntacticSequencer;
import org.xtext.example.etlcl.services.EtlClGrammarAccess;

@SuppressWarnings("all")
public class EtlClSyntacticSequencer extends AbstractSyntacticSequencer {

	protected EtlClGrammarAccess grammarAccess;
	
	@Inject
	protected void init(IGrammarAccess access) {
		grammarAccess = (EtlClGrammarAccess) access;
	}
	
	@Override
	protected String getUnassignedRuleCallToken(EObject semanticObject, RuleCall ruleCall, INode node) {
		if (ruleCall.getRule() == grammarAccess.getINTRule())
			return getINTToken(semanticObject, ruleCall, node);
		else if (ruleCall.getRule() == grammarAccess.getSTRINGRule())
			return getSTRINGToken(semanticObject, ruleCall, node);
		return "";
	}
	
	/**
	 * terminal INT returns ecore::EInt: ('0'..'9')+;
	 */
	protected String getINTToken(EObject semanticObject, RuleCall ruleCall, INode node) {
		if (node != null)
			return getTokenText(node);
		return "";
	}
	
	/**
	 * terminal STRING:
	 * 			'"' ( '\\' .  | !('\\'|'"') )* '"' |
	 * 			"'" ( '\\' .  | !('\\'|"'") )* "'"
	 * 		;
	 */
	protected String getSTRINGToken(EObject semanticObject, RuleCall ruleCall, INode node) {
		if (node != null)
			return getTokenText(node);
		return "\"\"";
	}
	
	@Override
	protected void emitUnassignedTokens(EObject semanticObject, ISynTransition transition, INode fromNode, INode toNode) {
		if (transition.getAmbiguousSyntaxes().isEmpty()) return;
		List<INode> transitionNodes = collectNodes(fromNode, toNode);
		for (AbstractElementAlias syntax : transition.getAmbiguousSyntaxes()) {
			List<INode> syntaxNodes = getNodesFor(transitionNodes, syntax);
			acceptNodes(getLastNavigableState(), syntaxNodes);
		}
	}

}
