# Supplementary material for: A domain-specific language for managing ETL processes
Source: PeerJ Comput Sci. 2024 Jan 26;10:e1835. doi: 10.7717/peerj-cs.1835 (PMC10909202; doi:10.7717/peerj-cs.1835)
Supplement: Supplemental Information 1 — The source code archive contains all the necessary files to implement the language, including (i) the EtlCl.ecore file containing the ETLCL language’s Ecore metamodel; (ii) the EtlCl.xtext file containing the specification of the language’s concrete syntax; (iii) the EtlClGenerator.xtend file containing the specification of the M2T transformations; (iv) the src-gen folder containing the classes implementing the language’s lexical and syntax analyzers; and (v) the xtend-gen folder containing the classes implementing the M2T transformations. [file peerj-cs-10-1835-s001.zip › ETLCL_SRC_CODE/src-gen/etlcl/services/EtlClGrammarAccess.java]

/*
 * generated by Xtext 2.20.0
 */
package org.xtext.example.etlcl.services;

import com.google.inject.Inject;
import com.google.inject.Singleton;
import java.util.List;
import org.eclipse.xtext.Alternatives;
import org.eclipse.xtext.Assignment;
import org.eclipse.xtext.CrossReference;
import org.eclipse.xtext.Grammar;
import org.eclipse.xtext.GrammarUtil;
import org.eclipse.xtext.Group;
import org.eclipse.xtext.Keyword;
import org.eclipse.xtext.ParserRule;
import org.eclipse.xtext.RuleCall;
import org.eclipse.xtext.TerminalRule;
import org.eclipse.xtext.common.services.TerminalsGrammarAccess;
import org.eclipse.xtext.service.AbstractElementFinder.AbstractGrammarElementFinder;
import org.eclipse.xtext.service.GrammarProvider;

@Singleton
public class EtlClGrammarAccess extends AbstractGrammarElementFinder {
	
	public class ModelElements extends AbstractParserRuleElementFinder {
		private final ParserRule rule = (ParserRule) GrammarUtil.findRuleForName(getGrammar(), "org.xtext.example.etlcl.EtlCl.Model");
		private final Assignment cElementsAssignment = (Assignment)rule.eContents().get(1);
		private final RuleCall cElementsClausesParserRuleCall_0 = (RuleCall)cElementsAssignment.eContents().get(0);
		
		//Model:
		//	Elements+=Clauses*;
		@Override public ParserRule getRule() { return rule; }
		
		//Elements+=Clauses*
		public Assignment getElementsAssignment() { return cElementsAssignment; }
		
		//Clauses
		public RuleCall getElementsClausesParserRuleCall_0() { return cElementsClausesParserRuleCall_0; }
	}
	public class ClausesElements extends AbstractParserRuleElementFinder {
		private final ParserRule rule = (ParserRule) GrammarUtil.findRuleForName(getGrammar(), "org.xtext.example.etlcl.EtlCl.Clauses");
		private final Alternatives cAlternatives = (Alternatives)rule.eContents().get(1);
		private final RuleCall cCreate_tableParserRuleCall_0 = (RuleCall)cAlternatives.eContents().get(0);
		private final RuleCall cSelect_statementParserRuleCall_1 = (RuleCall)cAlternatives.eContents().get(1);
		private final RuleCall cInsert_statementParserRuleCall_2 = (RuleCall)cAlternatives.eContents().get(2);
		private final RuleCall cUpdate_statementParserRuleCall_3 = (RuleCall)cAlternatives.eContents().get(3);
		private final RuleCall cDelete_statementParserRuleCall_4 = (RuleCall)cAlternatives.eContents().get(4);
		private final RuleCall cTruncate_statementParserRuleCall_5 = (RuleCall)cAlternatives.eContents().get(5);
		private final RuleCall cCursorParserRuleCall_6 = (RuleCall)cAlternatives.eContents().get(6);
		private final RuleCall cFlowParserRuleCall_7 = (RuleCall)cAlternatives.eContents().get(7);
		private final RuleCall cSortParserRuleCall_8 = (RuleCall)cAlternatives.eContents().get(8);
		private final RuleCall cUnionParserRuleCall_9 = (RuleCall)cAlternatives.eContents().get(9);
		private final RuleCall cSCD2ParserRuleCall_10 = (RuleCall)cAlternatives.eContents().get(10);
		private final RuleCall cSCD4ParserRuleCall_11 = (RuleCall)cAlternatives.eContents().get(11);
		private final RuleCall cConfigurationParserRuleCall_12 = (RuleCall)cAlternatives.eContents().get(12);
		private final RuleCall cRun_configurationParserRuleCall_13 = (RuleCall)cAlternatives.eContents().get(13);
		private final RuleCall cRun_taskParserRuleCall_14 = (RuleCall)cAlternatives.eContents().get(14);
		private final RuleCall cRun_groupParserRuleCall_15 = (RuleCall)cAlternatives.eContents().get(15);
		private final RuleCall cRun_loadParserRuleCall_16 = (RuleCall)cAlternatives.eContents().get(16);
		private final RuleCall cCreate_taskParserRuleCall_17 = (RuleCall)cAlternatives.eContents().get(17);
		private final RuleCall cUpdate_taskParserRuleCall_18 = (RuleCall)cAlternatives.eContents().get(18);
		private final RuleCall cDelete_taskParserRuleCall_19 = (RuleCall)cAlternatives.eContents().get(19);
		private final RuleCall cDb_typeParserRuleCall_20 = (RuleCall)cAlternatives.eContents().get(20);
		private final RuleCall cCreate_groupParserRuleCall_21 = (RuleCall)cAlternatives.eContents().get(21);
		private final RuleCall cUpdate_groupParserRuleCall_22 = (RuleCall)cAlternatives.eContents().get(22);
		private final RuleCall cDelete_groupParserRuleCall_23 = (RuleCall)cAlternatives.eContents().get(23);
		private final RuleCall cCreate_user_groupParserRuleCall_24 = (RuleCall)cAlternatives.eContents().get(24);
		private final RuleCall cUpdate_user_groupParserRuleCall_25 = (RuleCall)cAlternatives.eContents().get(25);
		private final RuleCall cDelete_user_groupParserRuleCall_26 = (RuleCall)cAlternatives.eContents().get(26);
		private final RuleCall cCreate_userParserRuleCall_27 = (RuleCall)cAlternatives.eContents().get(27);
		private final RuleCall cUpdate_userParserRuleCall_28 = (RuleCall)cAlternatives.eContents().get(28);
		private final RuleCall cDelete_userParserRuleCall_29 = (RuleCall)cAlternatives.eContents().get(29);
		private final RuleCall cCreate_contextParserRuleCall_30 = (RuleCall)cAlternatives.eContents().get(30);
		private final RuleCall cUpdate_contextParserRuleCall_31 = (RuleCall)cAlternatives.eContents().get(31);
		private final RuleCall cDelete_contextParserRuleCall_32 = (RuleCall)cAlternatives.eContents().get(32);
		private final RuleCall cCreate_environmentParserRuleCall_33 = (RuleCall)cAlternatives.eContents().get(33);
		private final RuleCall cUpdate_environmentParserRuleCall_34 = (RuleCall)cAlternatives.eContents().get(34);
		private final RuleCall cDelete_environmentParserRuleCall_35 = (RuleCall)cAlternatives.eContents().get(35);
		private final RuleCall cCreate_loadParserRuleCall_36 = (RuleCall)cAlternatives.eContents().get(36);
		private final RuleCall cCreate_schedulerParserRuleCall_37 = (RuleCall)cAlternatives.eContents().get(37);
		private final RuleCall cUpdate_schedulerParserRuleCall_38 = (RuleCall)cAlternatives.eContents().get(38);
		private final RuleCall cDelete_schedulerParserRuleCall_39 = (RuleCall)cAlternatives.eContents().get(39);
		private final RuleCall cCreate_agent_parameterParserRuleCall_40 = (RuleCall)cAlternatives.eContents().get(40);
		private final RuleCall cUpdate_agent_parameterParserRuleCall_41 = (RuleCall)cAlternatives.eContents().get(41);
		private final RuleCall cDelete_agent_parameterParserRuleCall_42 = (RuleCall)cAlternatives.eContents().get(42);
		private final RuleCall cCreate_agentParserRuleCall_43 = (RuleCall)cAlternatives.eContents().get(43);
		private final RuleCall cCreate_domainParserRuleCall_44 = (RuleCall)cAlternatives.eContents().get(44);
		private final RuleCall cUpdate_domainParserRuleCall_45 = (RuleCall)cAlternatives.eContents().get(45);
		private final RuleCall cDelete_domainParserRuleCall_46 = (RuleCall)cAlternatives.eContents().get(46);
		private final RuleCall cCreate_task_dependencyParserRuleCall_47 = (RuleCall)cAlternatives.eContents().get(47);
		private final RuleCall cCreate_group_dependencyParserRuleCall_48 = (RuleCall)cAlternatives.eContents().get(48);
		private final RuleCall cCreate_agent_typeParserRuleCall_49 = (RuleCall)cAlternatives.eContents().get(49);
		private final RuleCall cCreate_scheduler_typeParserRuleCall_50 = (RuleCall)cAlternatives.eContents().get(50);
		
		//Clauses:
		//	Create_table
		//	| Select_statement
		//	| Insert_statement
		//	| Update_statement
		//	| Delete_statement
		//	| Truncate_statement
		//	| Cursor
		//	| Flow
		//	| Sort
		//	| Union
		//	| SCD2
		//	| SCD4
		//	| Configuration
		//	| Run_configuration
		//	| Run_task
		//	| Run_group
		//	| Run_load
		//	| Create_task
		//	| Update_task
		//	| Delete_task
		//	| Db_type
		//	| Create_group
		//	| Update_group
		//	| Delete_group
		//	| Create_user_group
		//	| Update_user_group
		//	| Delete_user_group
		//	| Create_user
		//	| Update_user
		//	| Delete_user
		//	| Create_context
		//	| Update_context
		//	| Delete_context
		//	| Create_environment
		//	| Update_environment
		//	| Delete_environment
		//	| Create_load
		//	| Create_scheduler
		//	| Update_scheduler
		//	| Delete_scheduler
		//	| Create_agent_parameter
		//	| Update_agent_parameter
		//	| Delete_agent_parameter
		//	| Create_agent
		//	| Create_domain
		//	| Update_domain
		//	| Delete_domain
		//	| Create_task_dependency
		//	| Create_group_dependency
		//	| Create_agent_type
		//	| Create_scheduler_type;
		@Override public ParserRule getRule() { return rule; }
		
		//Create_table | Select_statement | Insert_statement | Update_statement | Delete_statement | Truncate_statement | Cursor |
		//Flow | Sort | Union | SCD2 | SCD4 | Configuration | Run_configuration | Run_task | Run_group | Run_load | Create_task
		//| Update_task | Delete_task | Db_type | Create_group | Update_group | Delete_group | Create_user_group |
		//Update_user_group | Delete_user_group | Create_user | Update_user | Delete_user | Create_context | Update_context |
		//Delete_context | Create_environment | Update_environment | Delete_environment | Create_load | Create_scheduler |
		//Update_scheduler | Delete_scheduler | Create_agent_parameter | Update_agent_parameter | Delete_agent_parameter |
		//Create_agent | Create_domain | Update_domain | Delete_domain | Create_task_dependency | Create_group_dependency |
		//Create_agent_type | Create_scheduler_type
		public Alternatives getAlternatives() { return cAlternatives; }
		
		//Create_table
		public RuleCall getCreate_tableParserRuleCall_0() { return cCreate_tableParserRuleCall_0; }
		
		//Select_statement
		public RuleCall getSelect_statementParserRuleCall_1() { return cSelect_statementParserRuleCall_1; }
		
		//Insert_statement
		public RuleCall getInsert_statementParserRuleCall_2() { return cInsert_statementParserRuleCall_2; }
		
		//Update_statement
		public RuleCall getUpdate_statementParserRuleCall_3() { return cUpdate_statementParserRuleCall_3; }
		
		//Delete_statement
		public RuleCall getDelete_statementParserRuleCall_4() { return cDelete_statementParserRuleCall_4; }
		
		//Truncate_statement
		public RuleCall getTruncate_statementParserRuleCall_5() { return cTruncate_statementParserRuleCall_5; }
		
		//Cursor
		public RuleCall getCursorParserRuleCall_6() { return cCursorParserRuleCall_6; }
		
		//Flow
		public RuleCall getFlowParserRuleCall_7() { return cFlowParserRuleCall_7; }
		
		//Sort
		public RuleCall getSortParserRuleCall_8() { return cSortParserRuleCall_8; }
		
		//Union
		public RuleCall getUnionParserRuleCall_9() { return cUnionParserRuleCall_9; }
		
		//SCD2
		public RuleCall getSCD2ParserRuleCall_10() { return cSCD2ParserRuleCall_10; }
		
		//SCD4
		public RuleCall getSCD4ParserRuleCall_11() { return cSCD4ParserRuleCall_11; }
		
		//Configuration
		public RuleCall getConfigurationParserRuleCall_12() { return cConfigurationParserRuleCall_12; }
		
		//Run_configuration
		public RuleCall getRun_configurationParserRuleCall_13() { return cRun_configurationParserRuleCall_13; }
		
		//Run_task
		public RuleCall getRun_taskParserRuleCall_14() { return cRun_taskParserRuleCall_14; }
		
		//Run_group
		public RuleCall getRun_groupParserRuleCall_15() { return cRun_groupParserRuleCall_15; }
		
		//Run_load
		public RuleCall getRun_loadParserRuleCall_16() { return cRun_loadParserRuleCall_16; }
		
		//Create_task
		public RuleCall getCreate_taskParserRuleCall_17() { return cCreate_taskParserRuleCall_17; }
		
		//Update_task
		public RuleCall getUpdate_taskParserRuleCall_18() { return cUpdate_taskParserRuleCall_18; }
		
		//Delete_task
		public RuleCall getDelete_taskParserRuleCall_19() { return cDelete_taskParserRuleCall_19; }
		
		//Db_type
		public RuleCall getDb_typeParserRuleCall_20() { return cDb_typeParserRuleCall_20; }
		
		//Create_group
		public RuleCall getCreate_groupParserRuleCall_21() { return cCreate_groupParserRuleCall_21; }
		
		//Update_group
		public RuleCall getUpdate_groupParserRuleCall_22() { return cUpdate_groupParserRuleCall_22; }
		
		//Delete_group
		public RuleCall getDelete_groupParserRuleCall_23() { return cDelete_groupParserRuleCall_23; }
		
		//Create_user_group
		public RuleCall getCreate_user_groupParserRuleCall_24() { return cCreate_user_groupParserRuleCall_24; }
		
		//Update_user_group
		public RuleCall getUpdate_user_groupParserRuleCall_25() { return cUpdate_user_groupParserRuleCall_25; }
		
		//Delete_user_group
		public RuleCall getDelete_user_groupParserRuleCall_26() { return cDelete_user_groupParserRuleCall_26; }
		
		//Create_user
		public RuleCall getCreate_userParserRuleCall_27() { return cCreate_userParserRuleCall_27; }
		
		//Update_user
		public RuleCall getUpdate_userParserRuleCall_28() { return cUpdate_userParserRuleCall_28; }
		
		//Delete_user
		public RuleCall getDelete_userParserRuleCall_29() { return cDelete_userParserRuleCall_29; }
		
		//Create_context
		public RuleCall getCreate_contextParserRuleCall_30() { return cCreate_contextParserRuleCall_30; }
		
		//Update_context
		public RuleCall getUpdate_contextParserRuleCall_31() { return cUpdate_contextParserRuleCall_31; }
		
		//Delete_context
		public RuleCall getDelete_contextParserRuleCall_32() { return cDelete_contextParserRuleCall_32; }
		
		//Create_environment
		public RuleCall getCreate_environmentParserRuleCall_33() { return cCreate_environmentParserRuleCall_33; }
		
		//Update_environment
		public RuleCall getUpdate_environmentParserRuleCall_34() { return cUpdate_environmentParserRuleCall_34; }
		
		//Delete_environment
		public RuleCall getDelete_environmentParserRuleCall_35() { return cDelete_environmentParserRuleCall_35; }
		
		//Create_load
		public RuleCall getCreate_loadParserRuleCall_36() { return cCreate_loadParserRuleCall_36; }
		
		//Create_scheduler
		public RuleCall getCreate_schedulerParserRuleCall_37() { return cCreate_schedulerParserRuleCall_37; }
		
		//Update_scheduler
		public RuleCall getUpdate_schedulerParserRuleCall_38() { return cUpdate_schedulerParserRuleCall_38; }
		
		//Delete_scheduler
		public RuleCall getDelete_schedulerParserRuleCall_39() { return cDelete_schedulerParserRuleCall_39; }
		
		//Create_agent_parameter
		public RuleCall getCreate_agent_parameterParserRuleCall_40() { return cCreate_agent_parameterParserRuleCall_40; }
		
		//Update_agent_parameter
		public RuleCall getUpdate_agent_parameterParserRuleCall_41() { return cUpdate_agent_parameterParserRuleCall_41; }
		
		//Delete_agent_parameter
		public RuleCall getDelete_agent_parameterParserRuleCall_42() { return cDelete_agent_parameterParserRuleCall_42; }
		
		//Create_agent
		public RuleCall getCreate_agentParserRuleCall_43() { return cCreate_agentParserRuleCall_43; }
		
		//Create_domain
		public RuleCall getCreate_domainParserRuleCall_44() { return cCreate_domainParserRuleCall_44; }
		
		//Update_domain
		public RuleCall getUpdate_domainParserRuleCall_45() { return cUpdate_domainParserRuleCall_45; }
		
		//Delete_domain
		public RuleCall getDelete_domainParserRuleCall_46() { return cDelete_domainParserRuleCall_46; }
		
		//Create_task_dependency
		public RuleCall getCreate_task_dependencyParserRuleCall_47() { return cCreate_task_dependencyParserRuleCall_47; }
		
		//Create_group_dependency
		public RuleCall getCreate_group_dependencyParserRuleCall_48() { return cCreate_group_dependencyParserRuleCall_48; }
		
		//Create_agent_type
		public RuleCall getCreate_agent_typeParserRuleCall_49() { return cCreate_agent_typeParserRuleCall_49; }
		
		//Create_scheduler_type
		public RuleCall getCreate_scheduler_typeParserRuleCall_50() { return cCreate_scheduler_typeParserRuleCall_50; }
	}
	public class ConfigurationElements extends AbstractParserRuleElementFinder {
		private final ParserRule rule = (ParserRule) GrammarUtil.findRuleForName(getGrammar(), "org.xtext.example.etlcl.EtlCl.Configuration");
		private final Group cGroup = (Group)rule.eContents().get(1);
		private final Assignment cNameAssignment_0 = (Assignment)cGroup.eContents().get(0);
		private final RuleCall cNameIDTerminalRuleCall_0_0 = (RuleCall)cNameAssignment_0.eContents().get(0);
		private final Keyword cCREATE_CONFIGURATIONKeyword_1 = (Keyword)cGroup.eContents().get(1);
		private final Keyword cLeftParenthesisKeyword_2 = (Keyword)cGroup.eContents().get(2);
		private final Group cGroup_3 = (Group)cGroup.eContents().get(3);
		private final Keyword cETL_TOOLKeyword_3_0 = (Keyword)cGroup_3.eContents().get(0);
		private final Assignment cEtl_tool_nameAssignment_3_1 = (Assignment)cGroup_3.eContents().get(1);
		private final RuleCall cEtl_tool_nameEtl_tool_nameParserRuleCall_3_1_0 = (RuleCall)cEtl_tool_nameAssignment_3_1.eContents().get(0);
		private final Keyword cCommaKeyword_4 = (Keyword)cGroup.eContents().get(4);
		private final Group cGroup_5 = (Group)cGroup.eContents().get(5);
		private final Keyword cETL_TOOL_VKeyword_5_0 = (Keyword)cGroup_5.eContents().get(0);
		private final Assignment cEtltvAssignment_5_1 = (Assignment)cGroup_5.eContents().get(1);
		private final RuleCall cEtltvSTRINGTerminalRuleCall_5_1_0 = (RuleCall)cEtltvAssignment_5_1.eContents().get(0);
		private final Keyword cCommaKeyword_6 = (Keyword)cGroup.eContents().get(6);
		private final Group cGroup_7 = (Group)cGroup.eContents().get(7);
		private final Keyword cETL_SERVER_ADDRESSKeyword_7_0 = (Keyword)cGroup_7.eContents().get(0);
		private final Assignment cEtl_server_addressAssignment_7_1 = (Assignment)cGroup_7.eContents().get(1);
		private final RuleCall cEtl_server_addressSTRINGTerminalRuleCall_7_1_0 = (RuleCall)cEtl_server_addressAssignment_7_1.eContents().get(0);
		private final Keyword cCommaKeyword_8 = (Keyword)cGroup.eContents().get(8);
		private final Group cGroup_9 = (Group)cGroup.eContents().get(9);
		private final Keyword cETL_SERVER_OSKeyword_9_0 = (Keyword)cGroup_9.eContents().get(0);
		private final Assignment cEtl_server_osAssignment_9_1 = (Assignment)cGroup_9.eContents().get(1);
		private final RuleCall cEtl_server_osOs_nameParserRuleCall_9_1_0 = (RuleCall)cEtl_server_osAssignment_9_1.eContents().get(0);
		private final Keyword cCommaKeyword_10 = (Keyword)cGroup.eContents().get(10);
		private final Group cGroup_11 = (Group)cGroup.eContents().get(11);
		private final Keyword cETL_AUTHETIFICATIONKeyword_11_0 = (Keyword)cGroup_11.eContents().get(0);
		private final Assignment cEtl_authAssignment_11_1 = (Assignment)cGroup_11.eContents().get(1);
		private final RuleCall cEtl_authSTRINGTerminalRuleCall_11_1_0 = (RuleCall)cEtl_authAssignment_11_1.eContents().get(0);
		private final Keyword cCommaKeyword_12 = (Keyword)cGroup.eContents().get(12);
		private final Group cGroup_13 = (Group)cGroup.eContents().get(13);
		private final Keyword cDWH_DBKeyword_13_0 = (Keyword)cGroup_13.eContents().get(0);
		private final Assignment cDwh_dbAssignment_13_1 = (Assignment)cGroup_13.eContents().get(1);
		private final RuleCall cDwh_dbDb_typeParserRuleCall_13_1_0 = (RuleCall)cDwh_dbAssignment_13_1.eContents().get(0);
		private final Keyword cCommaKeyword_14 = (Keyword)cGroup.eContents().get(14);
		private final Group cGroup_15 = (Group)cGroup.eContents().get(15);
		private final Keyword cDWH_DB_VKeyword_15_0 = (Keyword)cGroup_15.eContents().get(0);
		private final Assignment cDwh_db_vAssignment_15_1 = (Assignment)cGroup_15.eContents().get(1);
		private final RuleCall cDwh_db_vSTRINGTerminalRuleCall_15_1_0 = (RuleCall)cDwh_db_vAssignment_15_1.eContents().get(0);
		private final Keyword cCommaKeyword_16 = (Keyword)cGroup.eContents().get(16);
		private final Group cGroup_17 = (Group)cGroup.eContents().get(17);
		private final Keyword cDWH_DB_ADDRESSKeyword_17_0 = (Keyword)cGroup_17.eContents().get(0);
		private final Assignment cDwh_addrssAssignment_17_1 = (Assignment)cGroup_17.eContents().get(1);
		private final RuleCall cDwh_addrssSTRINGTerminalRuleCall_17_1_0 = (RuleCall)cDwh_addrssAssignment_17_1.eContents().get(0);
		private final Keyword cCommaKeyword_18 = (Keyword)cGroup.eContents().get(18);
		private final Group cGroup_19 = (Group)cGroup.eContents().get(19);
		private final Keyword cDWH_DB_OSKeyword_19_0 = (Keyword)cGroup_19.eContents().get(0);
		private final Assignment cDwh_db_osAssignment_19_1 = (Assignment)cGroup_19.eContents().get(1);
		private final RuleCall cDwh_db_osOs_nameParserRuleCall_19_1_0 = (RuleCall)cDwh_db_osAssignment_19_1.eContents().get(0);
		private final Keyword cCommaKeyword_20 = (Keyword)cGroup.eContents().get(20);
		private final Group cGroup_21 = (Group)cGroup.eContents().get(21);
		private final Keyword cDWH_DB_AUTHKeyword_21_0 = (Keyword)cGroup_21.eContents().get(0);
		private final Assignment cDwh_db_authAssignment_21_1 = (Assignment)cGroup_21.eContents().get(1);
		private final RuleCall cDwh_db_authSTRINGTerminalRuleCall_21_1_0 = (RuleCall)cDwh_db_authAssignment_21_1.eContents().get(0);
		private final Keyword cCommaKeyword_22 = (Keyword)cGroup.eContents().get(22);
		private final Group cGroup_23 = (Group)cGroup.eContents().get(23);
		private final Keyword cENVIRONMENTKeyword_23_0 = (Keyword)cGroup_23.eContents().get(0);
		private final Assignment cEnvAssignment_23_1 = (Assignment)cGroup_23.eContents().get(1);
		private final RuleCall cEnvEvironment_nameParserRuleCall_23_1_0 = (RuleCall)cEnvAssignment_23_1.eContents().get(0);
		private final Keyword cCommaKeyword_24 = (Keyword)cGroup.eContents().get(24);
		private final Group cGroup_25 = (Group)cGroup.eContents().get(25);
		private final Keyword cENVIRONMENT_DESCKeyword_25_0 = (Keyword)cGroup_25.eContents().get(0);
		private final Assignment cEnv_descAssignment_25_1 = (Assignment)cGroup_25.eContents().get(1);
		private final RuleCall cEnv_descSTRINGTerminalRuleCall_25_1_0 = (RuleCall)cEnv_descAssignment_25_1.eContents().get(0);
		private final Keyword cRightParenthesisSemicolonKeyword_26 = (Keyword)cGroup.eContents().get(26);
		
		//Configuration:
		//	name=ID '.CREATE_CONFIGURATION' '(' ('ETL_TOOL:' etl_tool_name=Etl_tool_name) ',' ('ETL_TOOL_V:' etltv=STRING) ','
		//	('ETL_SERVER_ADDRESS:' etl_server_address=STRING) ',' ('ETL_SERVER_OS:' etl_server_os=Os_name) ','
		//	('ETL_AUTHETIFICATION:' etl_auth=STRING) ',' ('DWH_DB:' dwh_db=Db_type) ',' ('DWH_DB_V:' dwh_db_v=STRING) ','
		//	('DWH_DB_ADDRESS:' dwh_addrss=STRING) ',' ('DWH_DB_OS:' dwh_db_os=Os_name) ',' ('DWH_DB_AUTH:' dwh_db_auth=STRING)
		//	',' ('ENVIRONMENT:' env=Evironment_name) ',' ('ENVIRONMENT_DESC:' env_desc=STRING)
		//	');';
		@Override public ParserRule getRule() { return rule; }
		
		//name=ID '.CREATE_CONFIGURATION' '(' ('ETL_TOOL:' etl_tool_name=Etl_tool_name) ',' ('ETL_TOOL_V:' etltv=STRING) ','
		//('ETL_SERVER_ADDRESS:' etl_server_address=STRING) ',' ('ETL_SERVER_OS:' etl_server_os=Os_name) ','
		//('ETL_AUTHETIFICATION:' etl_auth=STRING) ',' ('DWH_DB:' dwh_db=Db_type) ',' ('DWH_DB_V:' dwh_db_v=STRING) ','
		//('DWH_DB_ADDRESS:' dwh_addrss=STRING) ',' ('DWH_DB_OS:' dwh_db_os=Os_name) ',' ('DWH_DB_AUTH:' dwh_db_auth=STRING) ','
		//('ENVIRONMENT:' env=Evironment_name) ',' ('ENVIRONMENT_DESC:' env_desc=STRING) ');'
		public Group getGroup() { return cGroup; }
		
		//name=ID
		public Assignment getNameAssignment_0() { return cNameAssignment_0; }
		
		//ID
		public RuleCall getNameIDTerminalRuleCall_0_0() { return cNameIDTerminalRuleCall_0_0; }
		
		//'.CREATE_CONFIGURATION'
		public Keyword getCREATE_CONFIGURATIONKeyword_1() { return cCREATE_CONFIGURATIONKeyword_1; }
		
		//'('
		public Keyword getLeftParenthesisKeyword_2() { return cLeftParenthesisKeyword_2; }
		
		//('ETL_TOOL:' etl_tool_name=Etl_tool_name)
		public Group getGroup_3() { return cGroup_3; }
		
		//'ETL_TOOL:'
		public Keyword getETL_TOOLKeyword_3_0() { return cETL_TOOLKeyword_3_0; }
		
		//etl_tool_name=Etl_tool_name
		public Assignment getEtl_tool_nameAssignment_3_1() { return cEtl_tool_nameAssignment_3_1; }
		
		//Etl_tool_name
		public RuleCall getEtl_tool_nameEtl_tool_nameParserRuleCall_3_1_0() { return cEtl_tool_nameEtl_tool_nameParserRuleCall_3_1_0; }
		
		//','
		public Keyword getCommaKeyword_4() { return cCommaKeyword_4; }
		
		//('ETL_TOOL_V:' etltv=STRING)
		public Group getGroup_5() { return cGroup_5; }
		
		//'ETL_TOOL_V:'
		public Keyword getETL_TOOL_VKeyword_5_0() { return cETL_TOOL_VKeyword_5_0; }
		
		//etltv=STRING
		public Assignment getEtltvAssignment_5_1() { return cEtltvAssignment_5_1; }
		
		//STRING
		public RuleCall getEtltvSTRINGTerminalRuleCall_5_1_0() { return cEtltvSTRINGTerminalRuleCall_5_1_0; }
		
		//','
		public Keyword getCommaKeyword_6() { return cCommaKeyword_6; }
		
		//('ETL_SERVER_ADDRESS:' etl_server_address=STRING)
		public Group getGroup_7() { return cGroup_7; }
		
		//'ETL_SERVER_ADDRESS:'
		public Keyword getETL_SERVER_ADDRESSKeyword_7_0() { return cETL_SERVER_ADDRESSKeyword_7_0; }
		
		//etl_server_address=STRING
		public Assignment getEtl_server_addressAssignment_7_1() { return cEtl_server_addressAssignment_7_1; }
		
		//STRING
		public RuleCall getEtl_server_addressSTRINGTerminalRuleCall_7_1_0() { return cEtl_server_addressSTRINGTerminalRuleCall_7_1_0; }
		
		//','
		public Keyword getCommaKeyword_8() { return cCommaKeyword_8; }
		
		//('ETL_SERVER_OS:' etl_server_os=Os_name)
		public Group getGroup_9() { return cGroup_9; }
		
		//'ETL_SERVER_OS:'
		public Keyword getETL_SERVER_OSKeyword_9_0() { return cETL_SERVER_OSKeyword_9_0; }
		
		//etl_server_os=Os_name
		public Assignment getEtl_server_osAssignment_9_1() { return cEtl_server_osAssignment_9_1; }
		
		//Os_name
		public RuleCall getEtl_server_osOs_nameParserRuleCall_9_1_0() { return cEtl_server_osOs_nameParserRuleCall_9_1_0; }
		
		//','
		public Keyword getCommaKeyword_10() { return cCommaKeyword_10; }
		
		//('ETL_AUTHETIFICATION:' etl_auth=STRING)
		public Group getGroup_11() { return cGroup_11; }
		
		//'ETL_AUTHETIFICATION:'
		public Keyword getETL_AUTHETIFICATIONKeyword_11_0() { return cETL_AUTHETIFICATIONKeyword_11_0; }
		
		//etl_auth=STRING
		public Assignment getEtl_authAssignment_11_1() { return cEtl_authAssignment_11_1; }
		
		//STRING
		public RuleCall getEtl_authSTRINGTerminalRuleCall_11_1_0() { return cEtl_authSTRINGTerminalRuleCall_11_1_0; }
		
		//','
		public Keyword getCommaKeyword_12() { return cCommaKeyword_12; }
		
		//('DWH_DB:' dwh_db=Db_type)
		public Group getGroup_13() { return cGroup_13; }
		
		//'DWH_DB:'
		public Keyword getDWH_DBKeyword_13_0() { return cDWH_DBKeyword_13_0; }
		
		//dwh_db=Db_type
		public Assignment getDwh_dbAssignment_13_1() { return cDwh_dbAssignment_13_1; }
		
		//Db_type
		public RuleCall getDwh_dbDb_typeParserRuleCall_13_1_0() { return cDwh_dbDb_typeParserRuleCall_13_1_0; }
		
		//','
		public Keyword getCommaKeyword_14() { return cCommaKeyword_14; }
		
		//('DWH_DB_V:' dwh_db_v=STRING)
		public Group getGroup_15() { return cGroup_15; }
		
		//'DWH_DB_V:'
		public Keyword getDWH_DB_VKeyword_15_0() { return cDWH_DB_VKeyword_15_0; }
		
		//dwh_db_v=STRING
		public Assignment getDwh_db_vAssignment_15_1() { return cDwh_db_vAssignment_15_1; }
		
		//STRING
		public RuleCall getDwh_db_vSTRINGTerminalRuleCall_15_1_0() { return cDwh_db_vSTRINGTerminalRuleCall_15_1_0; }
		
		//','
		public Keyword getCommaKeyword_16() { return cCommaKeyword_16; }
		
		//('DWH_DB_ADDRESS:' dwh_addrss=STRING)
		public Group getGroup_17() { return cGroup_17; }
		
		//'DWH_DB_ADDRESS:'
		public Keyword getDWH_DB_ADDRESSKeyword_17_0() { return cDWH_DB_ADDRESSKeyword_17_0; }
		
		//dwh_addrss=STRING
		public Assignment getDwh_addrssAssignment_17_1() { return cDwh_addrssAssignment_17_1; }
		
		//STRING
		public RuleCall getDwh_addrssSTRINGTerminalRuleCall_17_1_0() { return cDwh_addrssSTRINGTerminalRuleCall_17_1_0; }
		
		//','
		public Keyword getCommaKeyword_18() { return cCommaKeyword_18; }
		
		//('DWH_DB_OS:' dwh_db_os=Os_name)
		public Group getGroup_19() { return cGroup_19; }
		
		//'DWH_DB_OS:'
		public Keyword getDWH_DB_OSKeyword_19_0() { return cDWH_DB_OSKeyword_19_0; }
		
		//dwh_db_os=Os_name
		public Assignment getDwh_db_osAssignment_19_1() { return cDwh_db_osAssignment_19_1; }
		
		//Os_name
		public RuleCall getDwh_db_osOs_nameParserRuleCall_19_1_0() { return cDwh_db_osOs_nameParserRuleCall_19_1_0; }
		
		//','
		public Keyword getCommaKeyword_20() { return cCommaKeyword_20; }
		
		//('DWH_DB_AUTH:' dwh_db_auth=STRING)
		public Group getGroup_21() { return cGroup_21; }
		
		//'DWH_DB_AUTH:'
		public Keyword getDWH_DB_AUTHKeyword_21_0() { return cDWH_DB_AUTHKeyword_21_0; }
		
		//dwh_db_auth=STRING
		public Assignment getDwh_db_authAssignment_21_1() { return cDwh_db_authAssignment_21_1; }
		
		//STRING
		public RuleCall getDwh_db_authSTRINGTerminalRuleCall_21_1_0() { return cDwh_db_authSTRINGTerminalRuleCall_21_1_0; }
		
		//','
		public Keyword getCommaKeyword_22() { return cCommaKeyword_22; }
		
		//('ENVIRONMENT:' env=Evironment_name)
		public Group getGroup_23() { return cGroup_23; }
		
		//'ENVIRONMENT:'
		public Keyword getENVIRONMENTKeyword_23_0() { return cENVIRONMENTKeyword_23_0; }
		
		//env=Evironment_name
		public Assignment getEnvAssignment_23_1() { return cEnvAssignment_23_1; }
		
		//Evironment_name
		public RuleCall getEnvEvironment_nameParserRuleCall_23_1_0() { return cEnvEvironment_nameParserRuleCall_23_1_0; }
		
		//','
		public Keyword getCommaKeyword_24() { return cCommaKeyword_24; }
		
		//('ENVIRONMENT_DESC:' env_desc=STRING)
		public Group getGroup_25() { return cGroup_25; }
		
		//'ENVIRONMENT_DESC:'
		public Keyword getENVIRONMENT_DESCKeyword_25_0() { return cENVIRONMENT_DESCKeyword_25_0; }
		
		//env_desc=STRING
		public Assignment getEnv_descAssignment_25_1() { return cEnv_descAssignment_25_1; }
		
		//STRING
		public RuleCall getEnv_descSTRINGTerminalRuleCall_25_1_0() { return cEnv_descSTRINGTerminalRuleCall_25_1_0; }
		
		//');'
		public Keyword getRightParenthesisSemicolonKeyword_26() { return cRightParenthesisSemicolonKeyword_26; }
	}
	public class Run_configurationElements extends AbstractParserRuleElementFinder {
		private final ParserRule rule = (ParserRule) GrammarUtil.findRuleForName(getGrammar(), "org.xtext.example.etlcl.EtlCl.Run_configuration");
		private final Group cGroup = (Group)rule.eContents().get(1);
		private final Assignment cConfigurationAssignment_0 = (Assignment)cGroup.eContents().get(0);
		private final CrossReference cConfigurationConfigurationCrossReference_0_0 = (CrossReference)cConfigurationAssignment_0.eContents().get(0);
		private final RuleCall cConfigurationConfigurationIDTerminalRuleCall_0_0_1 = (RuleCall)cConfigurationConfigurationCrossReference_0_0.eContents().get(1);
		private final Assignment cConfigAssignment_1 = (Assignment)cGroup.eContents().get(1);
		private final Keyword cConfigRUN_CONFIGURATIONKeyword_1_0 = (Keyword)cConfigAssignment_1.eContents().get(0);
		
		//Run_configuration:
		//	configuration=[Configuration] config?='.RUN_CONFIGURATION();';
		@Override public ParserRule getRule() { return rule; }
		
		//configuration=[Configuration] config?='.RUN_CONFIGURATION();'
		public Group getGroup() { return cGroup; }
		
		//configuration=[Configuration]
		public Assignment getConfigurationAssignment_0() { return cConfigurationAssignment_0; }
		
		//[Configuration]
		public CrossReference getConfigurationConfigurationCrossReference_0_0() { return cConfigurationConfigurationCrossReference_0_0; }
		
		//ID
		public RuleCall getConfigurationConfigurationIDTerminalRuleCall_0_0_1() { return cConfigurationConfigurationIDTerminalRuleCall_0_0_1; }
		
		//config?='.RUN_CONFIGURATION();'
		public Assignment getConfigAssignment_1() { return cConfigAssignment_1; }
		
		//'.RUN_CONFIGURATION();'
		public Keyword getConfigRUN_CONFIGURATIONKeyword_1_0() { return cConfigRUN_CONFIGURATIONKeyword_1_0; }
	}
	public class Evironment_nameElements extends AbstractParserRuleElementFinder {
		private final ParserRule rule = (ParserRule) GrammarUtil.findRuleForName(getGrammar(), "org.xtext.example.etlcl.EtlCl.Evironment_name");
		private final Assignment cNameAssignment = (Assignment)rule.eContents().get(1);
		private final RuleCall cNameSTRINGTerminalRuleCall_0 = (RuleCall)cNameAssignment.eContents().get(0);
		
		//Evironment_name:
		//	name=STRING;
		@Override public ParserRule getRule() { return rule; }
		
		//name=STRING
		public Assignment getNameAssignment() { return cNameAssignment; }
		
		//STRING
		public RuleCall getNameSTRINGTerminalRuleCall_0() { return cNameSTRINGTerminalRuleCall_0; }
	}
	public class Os_nameElements extends AbstractParserRuleElementFinder {
		private final ParserRule rule = (ParserRule) GrammarUtil.findRuleForName(getGrammar(), "org.xtext.example.etlcl.EtlCl.Os_name");
		private final Assignment cNameAssignment = (Assignment)rule.eContents().get(1);
		private final RuleCall cNameIDTerminalRuleCall_0 = (RuleCall)cNameAssignment.eContents().get(0);
		
		//Os_name:
		//	name=ID;
		@Override public ParserRule getRule() { return rule; }
		
		//name=ID
		public Assignment getNameAssignment() { return cNameAssignment; }
		
		//ID
		public RuleCall getNameIDTerminalRuleCall_0() { return cNameIDTerminalRuleCall_0; }
	}
	public class Create_domainElements extends AbstractParserRuleElementFinder {
		private final ParserRule rule = (ParserRule) GrammarUtil.findRuleForName(getGrammar(), "org.xtext.example.etlcl.EtlCl.Create_domain");
		private final Group cGroup = (Group)rule.eContents().get(1);
		private final Assignment cNameAssignment_0 = (Assignment)cGroup.eContents().get(0);
		private final RuleCall cNameIDTerminalRuleCall_0_0 = (RuleCall)cNameAssignment_0.eContents().get(0);
		private final Keyword cCREATE_DOMAINKeyword_1 = (Keyword)cGroup.eContents().get(1);
		private final Keyword cLeftParenthesisKeyword_2 = (Keyword)cGroup.eContents().get(2);
		private final Group cGroup_3 = (Group)cGroup.eContents().get(3);
		private final Keyword cDOMAIN_DESCRIPTIONKeyword_3_0 = (Keyword)cGroup_3.eContents().get(0);
		private final Assignment cDescAssignment_3_1 = (Assignment)cGroup_3.eContents().get(1);
		private final RuleCall cDescSTRINGTerminalRuleCall_3_1_0 = (RuleCall)cDescAssignment_3_1.eContents().get(0);
		private final Keyword cRightParenthesisSemicolonKeyword_4 = (Keyword)cGroup.eContents().get(4);
		
		//Create_domain:
		//	name=ID '.CREATE_DOMAIN' '(' ('DOMAIN_DESCRIPTION:' desc=STRING)?
		//	');';
		@Override public ParserRule getRule() { return rule; }
		
		//name=ID '.CREATE_DOMAIN' '(' ('DOMAIN_DESCRIPTION:' desc=STRING)? ');'
		public Group getGroup() { return cGroup; }
		
		//name=ID
		public Assignment getNameAssignment_0() { return cNameAssignment_0; }
		
		//ID
		public RuleCall getNameIDTerminalRuleCall_0_0() { return cNameIDTerminalRuleCall_0_0; }
		
		//'.CREATE_DOMAIN'
		public Keyword getCREATE_DOMAINKeyword_1() { return cCREATE_DOMAINKeyword_1; }
		
		//'('
		public Keyword getLeftParenthesisKeyword_2() { return cLeftParenthesisKeyword_2; }
		
		//('DOMAIN_DESCRIPTION:' desc=STRING)?
		public Group getGroup_3() { return cGroup_3; }
		
		//'DOMAIN_DESCRIPTION:'
		public Keyword getDOMAIN_DESCRIPTIONKeyword_3_0() { return cDOMAIN_DESCRIPTIONKeyword_3_0; }
		
		//desc=STRING
		public Assignment getDescAssignment_3_1() { return cDescAssignment_3_1; }
		
		//STRING
		public RuleCall getDescSTRINGTerminalRuleCall_3_1_0() { return cDescSTRINGTerminalRuleCall_3_1_0; }
		
		//');'
		public Keyword getRightParenthesisSemicolonKeyword_4() { return cRightParenthesisSemicolonKeyword_4; }
	}
	public class Update_domainElements extends AbstractParserRuleElementFinder {
		private final ParserRule rule = (ParserRule) GrammarUtil.findRuleForName(getGrammar(), "org.xtext.example.etlcl.EtlCl.Update_domain");
		private final Group cGroup = (Group)rule.eContents().get(1);
		private final Assignment cDomainAssignment_0 = (Assignment)cGroup.eContents().get(0);
		private final CrossReference cDomainCreate_domainCrossReference_0_0 = (CrossReference)cDomainAssignment_0.eContents().get(0);
		private final RuleCall cDomainCreate_domainIDTerminalRuleCall_0_0_1 = (RuleCall)cDomainCreate_domainCrossReference_0_0.eContents().get(1);
		private final Keyword cUPDATE_DOMAINKeyword_1 = (Keyword)cGroup.eContents().get(1);
		private final Group cGroup_2 = (Group)cGroup.eContents().get(2);
		private final Keyword cDOMAIN_DESCRIPTIONKeyword_2_0 = (Keyword)cGroup_2.eContents().get(0);
		private final Assignment cDescAssignment_2_1 = (Assignment)cGroup_2.eContents().get(1);
		private final RuleCall cDescSTRINGTerminalRuleCall_2_1_0 = (RuleCall)cDescAssignment_2_1.eContents().get(0);
		private final Keyword cRightParenthesisSemicolonKeyword_3 = (Keyword)cGroup.eContents().get(3);
		
		//Update_domain:
		//	domain=[Create_domain] '.UPDATE_DOMAIN(' ('DOMAIN_DESCRIPTION:' desc=STRING)
		//	');';
		@Override public ParserRule getRule() { return rule; }
		
		//domain=[Create_domain] '.UPDATE_DOMAIN(' ('DOMAIN_DESCRIPTION:' desc=STRING) ');'
		public Group getGroup() { return cGroup; }
		
		//domain=[Create_domain]
		public Assignment getDomainAssignment_0() { return cDomainAssignment_0; }
		
		//[Create_domain]
		public CrossReference getDomainCreate_domainCrossReference_0_0() { return cDomainCreate_domainCrossReference_0_0; }
		
		//ID
		public RuleCall getDomainCreate_domainIDTerminalRuleCall_0_0_1() { return cDomainCreate_domainIDTerminalRuleCall_0_0_1; }
		
		//'.UPDATE_DOMAIN('
		public Keyword getUPDATE_DOMAINKeyword_1() { return cUPDATE_DOMAINKeyword_1; }
		
		//('DOMAIN_DESCRIPTION:' desc=STRING)
		public Group getGroup_2() { return cGroup_2; }
		
		//'DOMAIN_DESCRIPTION:'
		public Keyword getDOMAIN_DESCRIPTIONKeyword_2_0() { return cDOMAIN_DESCRIPTIONKeyword_2_0; }
		
		//desc=STRING
		public Assignment getDescAssignment_2_1() { return cDescAssignment_2_1; }
		
		//STRING
		public RuleCall getDescSTRINGTerminalRuleCall_2_1_0() { return cDescSTRINGTerminalRuleCall_2_1_0; }
		
		//');'
		public Keyword getRightParenthesisSemicolonKeyword_3() { return cRightParenthesisSemicolonKeyword_3; }
	}
	public class Delete_domainElements extends AbstractParserRuleElementFinder {
		private final ParserRule rule = (ParserRule) GrammarUtil.findRuleForName(getGrammar(), "org.xtext.example.etlcl.EtlCl.Delete_domain");
		private final Group cGroup = (Group)rule.eContents().get(1);
		private final Assignment cDomainAssignment_0 = (Assignment)cGroup.eContents().get(0);
		private final CrossReference cDomainCreate_domainCrossReference_0_0 = (CrossReference)cDomainAssignment_0.eContents().get(0);
		private final RuleCall cDomainCreate_domainIDTerminalRuleCall_0_0_1 = (RuleCall)cDomainCreate_domainCrossReference_0_0.eContents().get(1);
		private final Keyword cDELETE_DOMAINKeyword_1 = (Keyword)cGroup.eContents().get(1);
		
		//Delete_domain:
		//	domain=[Create_domain] '.DELETE_DOMAIN();';
		@Override public ParserRule getRule() { return rule; }
		
		//domain=[Create_domain] '.DELETE_DOMAIN();'
		public Group getGroup() { return cGroup; }
		
		//domain=[Create_domain]
		public Assignment getDomainAssignment_0() { return cDomainAssignment_0; }
		
		//[Create_domain]
		public CrossReference getDomainCreate_domainCrossReference_0_0() { return cDomainCreate_domainCrossReference_0_0; }
		
		//ID
		public RuleCall getDomainCreate_domainIDTerminalRuleCall_0_0_1() { return cDomainCreate_domainIDTerminalRuleCall_0_0_1; }
		
		//'.DELETE_DOMAIN();'
		public Keyword getDELETE_DOMAINKeyword_1() { return cDELETE_DOMAINKeyword_1; }
	}
	public class Create_environmentElements extends AbstractParserRuleElementFinder {
		private final ParserRule rule = (ParserRule) GrammarUtil.findRuleForName(getGrammar(), "org.xtext.example.etlcl.EtlCl.Create_environment");
		private final Group cGroup = (Group)rule.eContents().get(1);
		private final Assignment cNameAssignment_0 = (Assignment)cGroup.eContents().get(0);
		private final RuleCall cNameIDTerminalRuleCall_0_0 = (RuleCall)cNameAssignment_0.eContents().get(0);
		private final Keyword cCREATE_ENVIRONMENTKeyword_1 = (Keyword)cGroup.eContents().get(1);
		private final Keyword cLeftParenthesisKeyword_2 = (Keyword)cGroup.eContents().get(2);
		private final Group cGroup_3 = (Group)cGroup.eContents().get(3);
		private final Keyword cENVIRONMENT_DESCRIPTIONKeyword_3_0 = (Keyword)cGroup_3.eContents().get(0);
		private final Assignment cDescAssignment_3_1 = (Assignment)cGroup_3.eContents().get(1);
		private final RuleCall cDescSTRINGTerminalRuleCall_3_1_0 = (RuleCall)cDescAssignment_3_1.eContents().get(0);
		private final Keyword cRightParenthesisSemicolonKeyword_4 = (Keyword)cGroup.eContents().get(4);
		
		//Create_environment:
		//	name=ID '.CREATE_ENVIRONMENT' '(' ('ENVIRONMENT_DESCRIPTION:' desc=STRING)
		//	');';
		@Override public ParserRule getRule() { return rule; }
		
		//name=ID '.CREATE_ENVIRONMENT' '(' ('ENVIRONMENT_DESCRIPTION:' desc=STRING) ');'
		public Group getGroup() { return cGroup; }
		
		//name=ID
		public Assignment getNameAssignment_0() { return cNameAssignment_0; }
		
		//ID
		public RuleCall getNameIDTerminalRuleCall_0_0() { return cNameIDTerminalRuleCall_0_0; }
		
		//'.CREATE_ENVIRONMENT'
		public Keyword getCREATE_ENVIRONMENTKeyword_1() { return cCREATE_ENVIRONMENTKeyword_1; }
		
		//'('
		public Keyword getLeftParenthesisKeyword_2() { return cLeftParenthesisKeyword_2; }
		
		//('ENVIRONMENT_DESCRIPTION:' desc=STRING)
		public Group getGroup_3() { return cGroup_3; }
		
		//'ENVIRONMENT_DESCRIPTION:'
		public Keyword getENVIRONMENT_DESCRIPTIONKeyword_3_0() { return cENVIRONMENT_DESCRIPTIONKeyword_3_0; }
		
		//desc=STRING
		public Assignment getDescAssignment_3_1() { return cDescAssignment_3_1; }
		
		//STRING
		public RuleCall getDescSTRINGTerminalRuleCall_3_1_0() { return cDescSTRINGTerminalRuleCall_3_1_0; }
		
		//');'
		public Keyword getRightParenthesisSemicolonKeyword_4() { return cRightParenthesisSemicolonKeyword_4; }
	}
	public class Update_environmentElements extends AbstractParserRuleElementFinder {
		private final ParserRule rule = (ParserRule) GrammarUtil.findRuleForName(getGrammar(), "org.xtext.example.etlcl.EtlCl.Update_environment");
		private final Group cGroup = (Group)rule.eContents().get(1);
		private final Assignment cEnvAssignment_0 = (Assignment)cGroup.eContents().get(0);
		private final CrossReference cEnvCreate_environmentCrossReference_0_0 = (CrossReference)cEnvAssignment_0.eContents().get(0);
		private final RuleCall cEnvCreate_environmentIDTerminalRuleCall_0_0_1 = (RuleCall)cEnvCreate_environmentCrossReference_0_0.eContents().get(1);
		private final Keyword cUPDATE_ENVIRONMENTKeyword_1 = (Keyword)cGroup.eContents().get(1);
		private final Keyword cLeftParenthesisKeyword_2 = (Keyword)cGroup.eContents().get(2);
		private final Group cGroup_3 = (Group)cGroup.eContents().get(3);
		private final Keyword cENVIRONMENT_DESCRIPTIONKeyword_3_0 = (Keyword)cGroup_3.eContents().get(0);
		private final Assignment cDescAssignment_3_1 = (Assignment)cGroup_3.eContents().get(1);
		private final RuleCall cDescSTRINGTerminalRuleCall_3_1_0 = (RuleCall)cDescAssignment_3_1.eContents().get(0);
		private final Keyword cRightParenthesisSemicolonKeyword_4 = (Keyword)cGroup.eContents().get(4);
		
		//Update_environment:
		//	env=[Create_environment] '.UPDATE_ENVIRONMENT' '(' ('ENVIRONMENT_DESCRIPTION:' desc=STRING)
		//	');';
		@Override public ParserRule getRule() { return rule; }
		
		//env=[Create_environment] '.UPDATE_ENVIRONMENT' '(' ('ENVIRONMENT_DESCRIPTION:' desc=STRING) ');'
		public Group getGroup() { return cGroup; }
		
		//env=[Create_environment]
		public Assignment getEnvAssignment_0() { return cEnvAssignment_0; }
		
		//[Create_environment]
		public CrossReference getEnvCreate_environmentCrossReference_0_0() { return cEnvCreate_environmentCrossReference_0_0; }
		
		//ID
		public RuleCall getEnvCreate_environmentIDTerminalRuleCall_0_0_1() { return cEnvCreate_environmentIDTerminalRuleCall_0_0_1; }
		
		//'.UPDATE_ENVIRONMENT'
		public Keyword getUPDATE_ENVIRONMENTKeyword_1() { return cUPDATE_ENVIRONMENTKeyword_1; }
		
		//'('
		public Keyword getLeftParenthesisKeyword_2() { return cLeftParenthesisKeyword_2; }
		
		//('ENVIRONMENT_DESCRIPTION:' desc=STRING)
		public Group getGroup_3() { return cGroup_3; }
		
		//'ENVIRONMENT_DESCRIPTION:'
		public Keyword getENVIRONMENT_DESCRIPTIONKeyword_3_0() { return cENVIRONMENT_DESCRIPTIONKeyword_3_0; }
		
		//desc=STRING
		public Assignment getDescAssignment_3_1() { return cDescAssignment_3_1; }
		
		//STRING
		public RuleCall getDescSTRINGTerminalRuleCall_3_1_0() { return cDescSTRINGTerminalRuleCall_3_1_0; }
		
		//');'
		public Keyword getRightParenthesisSemicolonKeyword_4() { return cRightParenthesisSemicolonKeyword_4; }
	}
	public class Delete_environmentElements extends AbstractParserRuleElementFinder {
		private final ParserRule rule = (ParserRule) GrammarUtil.findRuleForName(getGrammar(), "org.xtext.example.etlcl.EtlCl.Delete_environment");
		private final Group cGroup = (Group)rule.eContents().get(1);
		private final Assignment cEnvAssignment_0 = (Assignment)cGroup.eContents().get(0);
		private final CrossReference cEnvCreate_environmentCrossReference_0_0 = (CrossReference)cEnvAssignment_0.eContents().get(0);
		private final RuleCall cEnvCreate_environmentIDTerminalRuleCall_0_0_1 = (RuleCall)cEnvCreate_environmentCrossReference_0_0.eContents().get(1);
		private final Keyword cDELETE_ENVIRONMENTKeyword_1 = (Keyword)cGroup.eContents().get(1);
		
		//Delete_environment:
		//	env=[Create_environment] '.DELETE_ENVIRONMENT();';
		@Override public ParserRule getRule() { return rule; }
		
		//env=[Create_environment] '.DELETE_ENVIRONMENT();'
		public Group getGroup() { return cGroup; }
		
		//env=[Create_environment]
		public Assignment getEnvAssignment_0() { return cEnvAssignment_0; }
		
		//[Create_environment]
		public CrossReference getEnvCreate_environmentCrossReference_0_0() { return cEnvCreate_environmentCrossReference_0_0; }
		
		//ID
		public RuleCall getEnvCreate_environmentIDTerminalRuleCall_0_0_1() { return cEnvCreate_environmentIDTerminalRuleCall_0_0_1; }
		
		//'.DELETE_ENVIRONMENT();'
		public Keyword getDELETE_ENVIRONMENTKeyword_1() { return cDELETE_ENVIRONMENTKeyword_1; }
	}
	public class Create_loadElements extends AbstractParserRuleElementFinder {
		private final ParserRule rule = (ParserRule) GrammarUtil.findRuleForName(getGrammar(), "org.xtext.example.etlcl.EtlCl.Create_load");
		private final Group cGroup = (Group)rule.eContents().get(1);
		private final Assignment cEnvAssignment_0 = (Assignment)cGroup.eContents().get(0);
		private final CrossReference cEnvCreate_environmentCrossReference_0_0 = (CrossReference)cEnvAssignment_0.eContents().get(0);
		private final RuleCall cEnvCreate_environmentIDTerminalRuleCall_0_0_1 = (RuleCall)cEnvCreate_environmentCrossReference_0_0.eContents().get(1);
		private final Keyword cCREATE_LOADKeyword_1 = (Keyword)cGroup.eContents().get(1);
		private final Keyword cLeftParenthesisKeyword_2 = (Keyword)cGroup.eContents().get(2);
		private final Group cGroup_3 = (Group)cGroup.eContents().get(3);
		private final Keyword cLOAD_NAMEKeyword_3_0 = (Keyword)cGroup_3.eContents().get(0);
		private final Assignment cNameAssignment_3_1 = (Assignment)cGroup_3.eContents().get(1);
		private final RuleCall cNameIDTerminalRuleCall_3_1_0 = (RuleCall)cNameAssignment_3_1.eContents().get(0);
		private final Keyword cRightParenthesisSemicolonKeyword_4 = (Keyword)cGroup.eContents().get(4);
		
		//Create_load:
		//	env=[Create_environment] '.CREATE_LOAD' '(' ('LOAD_NAME:' name=ID)
		//	');';
		@Override public ParserRule getRule() { return rule; }
		
		//env=[Create_environment] '.CREATE_LOAD' '(' ('LOAD_NAME:' name=ID) ');'
		public Group getGroup() { return cGroup; }
		
		//env=[Create_environment]
		public Assignment getEnvAssignment_0() { return cEnvAssignment_0; }
		
		//[Create_environment]
		public CrossReference getEnvCreate_environmentCrossReference_0_0() { return cEnvCreate_environmentCrossReference_0_0; }
		
		//ID
		public RuleCall getEnvCreate_environmentIDTerminalRuleCall_0_0_1() { return cEnvCreate_environmentIDTerminalRuleCall_0_0_1; }
		
		//'.CREATE_LOAD'
		public Keyword getCREATE_LOADKeyword_1() { return cCREATE_LOADKeyword_1; }
		
		//'('
		public Keyword getLeftParenthesisKeyword_2() { return cLeftParenthesisKeyword_2; }
		
		//('LOAD_NAME:' name=ID)
		public Group getGroup_3() { return cGroup_3; }
		
		//'LOAD_NAME:'
		public Keyword getLOAD_NAMEKeyword_3_0() { return cLOAD_NAMEKeyword_3_0; }
		
		//name=ID
		public Assignment getNameAssignment_3_1() { return cNameAssignment_3_1; }
		
		//ID
		public RuleCall getNameIDTerminalRuleCall_3_1_0() { return cNameIDTerminalRuleCall_3_1_0; }
		
		//');'
		public Keyword getRightParenthesisSemicolonKeyword_4() { return cRightParenthesisSemicolonKeyword_4; }
	}
	public class Create_groupElements extends AbstractParserRuleElementFinder {
		private final ParserRule rule = (ParserRule) GrammarUtil.findRuleForName(getGrammar(), "org.xtext.example.etlcl.EtlCl.Create_group");
		private final Group cGroup = (Group)rule.eContents().get(1);
		private final Assignment cLoadAssignment_0 = (Assignment)cGroup.eContents().get(0);
		private final CrossReference cLoadCreate_loadCrossReference_0_0 = (CrossReference)cLoadAssignment_0.eContents().get(0);
		private final RuleCall cLoadCreate_loadIDTerminalRuleCall_0_0_1 = (RuleCall)cLoadCreate_loadCrossReference_0_0.eContents().get(1);
		private final Keyword cCREATE_GROUPKeyword_1 = (Keyword)cGroup.eContents().get(1);
		private final Keyword cLeftParenthesisKeyword_2 = (Keyword)cGroup.eContents().get(2);
		private final Group cGroup_3 = (Group)cGroup.eContents().get(3);
		private final Keyword cGROUP_NAMEKeyword_3_0 = (Keyword)cGroup_3.eContents().get(0);
		private final Assignment cNameAssignment_3_1 = (Assignment)cGroup_3.eContents().get(1);
		private final RuleCall cNameIDTerminalRuleCall_3_1_0 = (RuleCall)cNameAssignment_3_1.eContents().get(0);
		private final Group cGroup_4 = (Group)cGroup.eContents().get(4);
		private final Keyword cCommaKeyword_4_0 = (Keyword)cGroup_4.eContents().get(0);
		private final Assignment cDomainAssignment_4_1 = (Assignment)cGroup_4.eContents().get(1);
		private final CrossReference cDomainCreate_domainCrossReference_4_1_0 = (CrossReference)cDomainAssignment_4_1.eContents().get(0);
		private final RuleCall cDomainCreate_domainIDTerminalRuleCall_4_1_0_1 = (RuleCall)cDomainCreate_domainCrossReference_4_1_0.eContents().get(1);
		private final Keyword cRightParenthesisSemicolonKeyword_5 = (Keyword)cGroup.eContents().get(5);
		
		//Create_group:
		//	load=[Create_load] '.CREATE_GROUP' '(' ('GROUP_NAME:' name=ID) (',' domain=[Create_domain])?
		//	');';
		@Override public ParserRule getRule() { return rule; }
		
		//load=[Create_load] '.CREATE_GROUP' '(' ('GROUP_NAME:' name=ID) (',' domain=[Create_domain])? ');'
		public Group getGroup() { return cGroup; }
		
		//load=[Create_load]
		public Assignment getLoadAssignment_0() { return cLoadAssignment_0; }
		
		//[Create_load]
		public CrossReference getLoadCreate_loadCrossReference_0_0() { return cLoadCreate_loadCrossReference_0_0; }
		
		//ID
		public RuleCall getLoadCreate_loadIDTerminalRuleCall_0_0_1() { return cLoadCreate_loadIDTerminalRuleCall_0_0_1; }
		
		//'.CREATE_GROUP'
		public Keyword getCREATE_GROUPKeyword_1() { return cCREATE_GROUPKeyword_1; }
		
		//'('
		public Keyword getLeftParenthesisKeyword_2() { return cLeftParenthesisKeyword_2; }
		
		//('GROUP_NAME:' name=ID)
		public Group getGroup_3() { return cGroup_3; }
		
		//'GROUP_NAME:'
		public Keyword getGROUP_NAMEKeyword_3_0() { return cGROUP_NAMEKeyword_3_0; }
		
		//name=ID
		public Assignment getNameAssignment_3_1() { return cNameAssignment_3_1; }
		
		//ID
		public RuleCall getNameIDTerminalRuleCall_3_1_0() { return cNameIDTerminalRuleCall_3_1_0; }
		
		//(',' domain=[Create_domain])?
		public Group getGroup_4() { return cGroup_4; }
		
		//','
		public Keyword getCommaKeyword_4_0() { return cCommaKeyword_4_0; }
		
		//domain=[Create_domain]
		public Assignment getDomainAssignment_4_1() { return cDomainAssignment_4_1; }
		
		//[Create_domain]
		public CrossReference getDomainCreate_domainCrossReference_4_1_0() { return cDomainCreate_domainCrossReference_4_1_0; }
		
		//ID
		public RuleCall getDomainCreate_domainIDTerminalRuleCall_4_1_0_1() { return cDomainCreate_domainIDTerminalRuleCall_4_1_0_1; }
		
		//');'
		public Keyword getRightParenthesisSemicolonKeyword_5() { return cRightParenthesisSemicolonKeyword_5; }
	}
	public class Update_groupElements extends AbstractParserRuleElementFinder {
		private final ParserRule rule = (ParserRule) GrammarUtil.findRuleForName(getGrammar(), "org.xtext.example.etlcl.EtlCl.Update_group");
		private final Group cGroup = (Group)rule.eContents().get(1);
		private final Assignment cGroupAssignment_0 = (Assignment)cGroup.eContents().get(0);
		private final CrossReference cGroupCreate_groupCrossReference_0_0 = (CrossReference)cGroupAssignment_0.eContents().get(0);
		private final RuleCall cGroupCreate_groupIDTerminalRuleCall_0_0_1 = (RuleCall)cGroupCreate_groupCrossReference_0_0.eContents().get(1);
		private final Keyword cUPDATE_GROUPKeyword_1 = (Keyword)cGroup.eContents().get(1);
		private final Keyword cLeftParenthesisKeyword_2 = (Keyword)cGroup.eContents().get(2);
		private final Group cGroup_3 = (Group)cGroup.eContents().get(3);
		private final Keyword cGROUP_NAMEKeyword_3_0 = (Keyword)cGroup_3.eContents().get(0);
		private final Assignment cNameAssignment_3_1 = (Assignment)cGroup_3.eContents().get(1);
		private final RuleCall cNameIDTerminalRuleCall_3_1_0 = (RuleCall)cNameAssignment_3_1.eContents().get(0);
		private final Group cGroup_4 = (Group)cGroup.eContents().get(4);
		private final Keyword cCommaKeyword_4_0 = (Keyword)cGroup_4.eContents().get(0);
		private final Assignment cDomainAssignment_4_1 = (Assignment)cGroup_4.eContents().get(1);
		private final CrossReference cDomainCreate_domainCrossReference_4_1_0 = (CrossReference)cDomainAssignment_4_1.eContents().get(0);
		private final RuleCall cDomainCreate_domainIDTerminalRuleCall_4_1_0_1 = (RuleCall)cDomainCreate_domainCrossReference_4_1_0.eContents().get(1);
		private final Keyword cRightParenthesisSemicolonKeyword_5 = (Keyword)cGroup.eContents().get(5);
		
		//Update_group:
		//	group=[Create_group] '.UPDATE_GROUP' '(' ('GROUP_NAME:' name=ID) (',' domain=[Create_domain])?
		//	');';
		@Override public ParserRule getRule() { return rule; }
		
		//group=[Create_group] '.UPDATE_GROUP' '(' ('GROUP_NAME:' name=ID) (',' domain=[Create_domain])? ');'
		public Group getGroup() { return cGroup; }
		
		//group=[Create_group]
		public Assignment getGroupAssignment_0() { return cGroupAssignment_0; }
		
		//[Create_group]
		public CrossReference getGroupCreate_groupCrossReference_0_0() { return cGroupCreate_groupCrossReference_0_0; }
		
		//ID
		public RuleCall getGroupCreate_groupIDTerminalRuleCall_0_0_1() { return cGroupCreate_groupIDTerminalRuleCall_0_0_1; }
		
		//'.UPDATE_GROUP'
		public Keyword getUPDATE_GROUPKeyword_1() { return cUPDATE_GROUPKeyword_1; }
		
		//'('
		public Keyword getLeftParenthesisKeyword_2() { return cLeftParenthesisKeyword_2; }
		
		//('GROUP_NAME:' name=ID)
		public Group getGroup_3() { return cGroup_3; }
		
		//'GROUP_NAME:'
		public Keyword getGROUP_NAMEKeyword_3_0() { return cGROUP_NAMEKeyword_3_0; }
		
		//name=ID
		public Assignment getNameAssignment_3_1() { return cNameAssignment_3_1; }
		
		//ID
		public RuleCall getNameIDTerminalRuleCall_3_1_0() { return cNameIDTerminalRuleCall_3_1_0; }
		
		//(',' domain=[Create_domain])?
		public Group getGroup_4() { return cGroup_4; }
		
		//','
		public Keyword getCommaKeyword_4_0() { return cCommaKeyword_4_0; }
		
		//domain=[Create_domain]
		public Assignment getDomainAssignment_4_1() { return cDomainAssignment_4_1; }
		
		//[Create_domain]
		public CrossReference getDomainCreate_domainCrossReference_4_1_0() { return cDomainCreate_domainCrossReference_4_1_0; }
		
		//ID
		public RuleCall getDomainCreate_domainIDTerminalRuleCall_4_1_0_1() { return cDomainCreate_domainIDTerminalRuleCall_4_1_0_1; }
		
		//');'
		public Keyword getRightParenthesisSemicolonKeyword_5() { return cRightParenthesisSemicolonKeyword_5; }
	}
	public class Delete_groupElements extends AbstractParserRuleElementFinder {
		private final ParserRule rule = (ParserRule) GrammarUtil.findRuleForName(getGrammar(), "org.xtext.example.etlcl.EtlCl.Delete_group");
		private final Group cGroup = (Group)rule.eContents().get(1);
		private final Assignment cGroupAssignment_0 = (Assignment)cGroup.eContents().get(0);
		private final CrossReference cGroupCreate_groupCrossReference_0_0 = (CrossReference)cGroupAssignment_0.eContents().get(0);
		private final RuleCall cGroupCreate_groupIDTerminalRuleCall_0_0_1 = (RuleCall)cGroupCreate_groupCrossReference_0_0.eContents().get(1);
		private final Keyword cDELETE_GROUPKeyword_1 = (Keyword)cGroup.eContents().get(1);
		
		//Delete_group:
		//	group=[Create_group] '.DELETE_GROUP();';
		@Override public ParserRule getRule() { return rule; }
		
		//group=[Create_group] '.DELETE_GROUP();'
		public Group getGroup() { return cGroup; }
		
		//group=[Create_group]
		public Assignment getGroupAssignment_0() { return cGroupAssignment_0; }
		
		//[Create_group]
		public CrossReference getGroupCreate_groupCrossReference_0_0() { return cGroupCreate_groupCrossReference_0_0; }
		
		//ID
		public RuleCall getGroupCreate_groupIDTerminalRuleCall_0_0_1() { return cGroupCreate_groupIDTerminalRuleCall_0_0_1; }
		
		//'.DELETE_GROUP();'
		public Keyword getDELETE_GROUPKeyword_1() { return cDELETE_GROUPKeyword_1; }
	}
	public class Create_taskElements extends AbstractParserRuleElementFinder {
		private final ParserRule rule = (ParserRule) GrammarUtil.findRuleForName(getGrammar(), "org.xtext.example.etlcl.EtlCl.Create_task");
		private final Group cGroup = (Group)rule.eContents().get(1);
		private final Assignment cGroupAssignment_0 = (Assignment)cGroup.eContents().get(0);
		private final CrossReference cGroupCreate_groupCrossReference_0_0 = (CrossReference)cGroupAssignment_0.eContents().get(0);
		private final RuleCall cGroupCreate_groupIDTerminalRuleCall_0_0_1 = (RuleCall)cGroupCreate_groupCrossReference_0_0.eContents().get(1);
		private final Keyword cCREATE_TASKKeyword_1 = (Keyword)cGroup.eContents().get(1);
		private final Keyword cLeftParenthesisKeyword_2 = (Keyword)cGroup.eContents().get(2);
		private final Group cGroup_3 = (Group)cGroup.eContents().get(3);
		private final Keyword cTASK_UNIQUE_IDKeyword_3_0 = (Keyword)cGroup_3.eContents().get(0);
		private final Assignment cNameAssignment_3_1 = (Assignment)cGroup_3.eContents().get(1);
		private final RuleCall cNameIDTerminalRuleCall_3_1_0 = (RuleCall)cNameAssignment_3_1.eContents().get(0);
		private final Keyword cCommaKeyword_4 = (Keyword)cGroup.eContents().get(4);
		private final Group cGroup_5 = (Group)cGroup.eContents().get(5);
		private final Keyword cTASK_NAMEKeyword_5_0 = (Keyword)cGroup_5.eContents().get(0);
		private final Assignment cTnameAssignment_5_1 = (Assignment)cGroup_5.eContents().get(1);
		private final RuleCall cTnameSTRINGTerminalRuleCall_5_1_0 = (RuleCall)cTnameAssignment_5_1.eContents().get(0);
		private final Keyword cCommaKeyword_6 = (Keyword)cGroup.eContents().get(6);
		private final Group cGroup_7 = (Group)cGroup.eContents().get(7);
		private final Keyword cAGENT_NAMEKeyword_7_0 = (Keyword)cGroup_7.eContents().get(0);
		private final Assignment cAnameAssignment_7_1 = (Assignment)cGroup_7.eContents().get(1);
		private final CrossReference cAnameCreate_agentCrossReference_7_1_0 = (CrossReference)cAnameAssignment_7_1.eContents().get(0);
		private final RuleCall cAnameCreate_agentIDTerminalRuleCall_7_1_0_1 = (RuleCall)cAnameCreate_agentCrossReference_7_1_0.eContents().get(1);
		private final Group cGroup_8 = (Group)cGroup.eContents().get(8);
		private final Keyword cCommaKeyword_8_0 = (Keyword)cGroup_8.eContents().get(0);
		private final Keyword cPARAMETERSKeyword_8_1 = (Keyword)cGroup_8.eContents().get(1);
		private final Assignment cParametersAssignment_8_2 = (Assignment)cGroup_8.eContents().get(2);
		private final RuleCall cParametersParametersParserRuleCall_8_2_0 = (RuleCall)cParametersAssignment_8_2.eContents().get(0);
		private final Keyword cRightParenthesisSemicolonKeyword_9 = (Keyword)cGroup.eContents().get(9);
		
		//Create_task:
		//	group=[Create_group] '.CREATE_TASK' '(' ('TASK_UNIQUE_ID:' name=ID) ',' ('TASK_NAME:' tname=STRING) ','
		//	('AGENT_NAME:' aname=[Create_agent]) (',' 'PARAMETERS:' parameters+=Parameters)*
		//	');';
		@Override public ParserRule getRule() { return rule; }
		
		//group=[Create_group] '.CREATE_TASK' '(' ('TASK_UNIQUE_ID:' name=ID) ',' ('TASK_NAME:' tname=STRING) ',' ('AGENT_NAME:'
		//aname=[Create_agent]) (',' 'PARAMETERS:' parameters+=Parameters)* ');'
		public Group getGroup() { return cGroup; }
		
		//group=[Create_group]
		public Assignment getGroupAssignment_0() { return cGroupAssignment_0; }
		
		//[Create_group]
		public CrossReference getGroupCreate_groupCrossReference_0_0() { return cGroupCreate_groupCrossReference_0_0; }
		
		//ID
		public RuleCall getGroupCreate_groupIDTerminalRuleCall_0_0_1() { return cGroupCreate_groupIDTerminalRuleCall_0_0_1; }
		
		//'.CREATE_TASK'
		public Keyword getCREATE_TASKKeyword_1() { return cCREATE_TASKKeyword_1; }
		
		//'('
		public Keyword getLeftParenthesisKeyword_2() { return cLeftParenthesisKeyword_2; }
		
		//('TASK_UNIQUE_ID:' name=ID)
		public Group getGroup_3() { return cGroup_3; }
		
		//'TASK_UNIQUE_ID:'
		public Keyword getTASK_UNIQUE_IDKeyword_3_0() { return cTASK_UNIQUE_IDKeyword_3_0; }
		
		//name=ID
		public Assignment getNameAssignment_3_1() { return cNameAssignment_3_1; }
		
		//ID
		public RuleCall getNameIDTerminalRuleCall_3_1_0() { return cNameIDTerminalRuleCall_3_1_0; }
		
		//','
		public Keyword getCommaKeyword_4() { return cCommaKeyword_4; }
		
		//('TASK_NAME:' tname=STRING)
		public Group getGroup_5() { return cGroup_5; }
		
		//'TASK_NAME:'
		public Keyword getTASK_NAMEKeyword_5_0() { return cTASK_NAMEKeyword_5_0; }
		
		//tname=STRING
		public Assignment getTnameAssignment_5_1() { return cTnameAssignment_5_1; }
		
		//STRING
		public RuleCall getTnameSTRINGTerminalRuleCall_5_1_0() { return cTnameSTRINGTerminalRuleCall_5_1_0; }
		
		//','
		public Keyword getCommaKeyword_6() { return cCommaKeyword_6; }
		
		//('AGENT_NAME:' aname=[Create_agent])
		public Group getGroup_7() { return cGroup_7; }
		
		//'AGENT_NAME:'
		public Keyword getAGENT_NAMEKeyword_7_0() { return cAGENT_NAMEKeyword_7_0; }
		
		//aname=[Create_agent]
		public Assignment getAnameAssignment_7_1() { return cAnameAssignment_7_1; }
		
		//[Create_agent]
		public CrossReference getAnameCreate_agentCrossReference_7_1_0() { return cAnameCreate_agentCrossReference_7_1_0; }
		
		//ID
		public RuleCall getAnameCreate_agentIDTerminalRuleCall_7_1_0_1() { return cAnameCreate_agentIDTerminalRuleCall_7_1_0_1; }
		
		//(',' 'PARAMETERS:' parameters+=Parameters)*
		public Group getGroup_8() { return cGroup_8; }
		
		//','
		public Keyword getCommaKeyword_8_0() { return cCommaKeyword_8_0; }
		
		//'PARAMETERS:'
		public Keyword getPARAMETERSKeyword_8_1() { return cPARAMETERSKeyword_8_1; }
		
		//parameters+=Parameters
		public Assignment getParametersAssignment_8_2() { return cParametersAssignment_8_2; }
		
		//Parameters
		public RuleCall getParametersParametersParserRuleCall_8_2_0() { return cParametersParametersParserRuleCall_8_2_0; }
		
		//');'
		public Keyword getRightParenthesisSemicolonKeyword_9() { return cRightParenthesisSemicolonKeyword_9; }
	}
	public class Update_taskElements extends AbstractParserRuleElementFinder {
		private final ParserRule rule = (ParserRule) GrammarUtil.findRuleForName(getGrammar(), "org.xtext.example.etlcl.EtlCl.Update_task");
		private final Group cGroup = (Group)rule.eContents().get(1);
		private final Assignment cTaskAssignment_0 = (Assignment)cGroup.eContents().get(0);
		private final CrossReference cTaskCreate_taskCrossReference_0_0 = (CrossReference)cTaskAssignment_0.eContents().get(0);
		private final RuleCall cTaskCreate_taskIDTerminalRuleCall_0_0_1 = (RuleCall)cTaskCreate_taskCrossReference_0_0.eContents().get(1);
		private final Keyword cUPDATE_TAKSKeyword_1 = (Keyword)cGroup.eContents().get(1);
		private final Keyword cLeftParenthesisKeyword_2 = (Keyword)cGroup.eContents().get(2);
		private final Group cGroup_3 = (Group)cGroup.eContents().get(3);
		private final Keyword cTASK_NAMEKeyword_3_0 = (Keyword)cGroup_3.eContents().get(0);
		private final Assignment cTnameAssignment_3_1 = (Assignment)cGroup_3.eContents().get(1);
		private final RuleCall cTnameSTRINGTerminalRuleCall_3_1_0 = (RuleCall)cTnameAssignment_3_1.eContents().get(0);
		private final Group cGroup_4 = (Group)cGroup.eContents().get(4);
		private final Keyword cCommaKeyword_4_0 = (Keyword)cGroup_4.eContents().get(0);
		private final Keyword cAGENT_NAMEKeyword_4_1 = (Keyword)cGroup_4.eContents().get(1);
		private final Assignment cAnameAssignment_4_2 = (Assignment)cGroup_4.eContents().get(2);
		private final CrossReference cAnameCreate_agentCrossReference_4_2_0 = (CrossReference)cAnameAssignment_4_2.eContents().get(0);
		private final RuleCall cAnameCreate_agentIDTerminalRuleCall_4_2_0_1 = (RuleCall)cAnameCreate_agentCrossReference_4_2_0.eContents().get(1);
		private final Group cGroup_5 = (Group)cGroup.eContents().get(5);
		private final Keyword cCommaKeyword_5_0 = (Keyword)cGroup_5.eContents().get(0);
		private final Keyword cPARAMETERSKeyword_5_1 = (Keyword)cGroup_5.eContents().get(1);
		private final Assignment cParametersAssignment_5_2 = (Assignment)cGroup_5.eContents().get(2);
		private final RuleCall cParametersParametersParserRuleCall_5_2_0 = (RuleCall)cParametersAssignment_5_2.eContents().get(0);
		private final Keyword cRightParenthesisSemicolonKeyword_6 = (Keyword)cGroup.eContents().get(6);
		
		//Update_task:
		//	task=[Create_task] '.UPDATE_TAKS' '(' ('TASK_NAME:' tname=STRING) (',' 'AGENT_NAME:' aname=[Create_agent])? (','
		//	'PARAMETERS:' parameters+=Parameters)*
		//	');';
		@Override public ParserRule getRule() { return rule; }
		
		//task=[Create_task] '.UPDATE_TAKS' '(' ('TASK_NAME:' tname=STRING) (',' 'AGENT_NAME:' aname=[Create_agent])? (','
		//'PARAMETERS:' parameters+=Parameters)* ');'
		public Group getGroup() { return cGroup; }
		
		//task=[Create_task]
		public Assignment getTaskAssignment_0() { return cTaskAssignment_0; }
		
		//[Create_task]
		public CrossReference getTaskCreate_taskCrossReference_0_0() { return cTaskCreate_taskCrossReference_0_0; }
		
		//ID
		public RuleCall getTaskCreate_taskIDTerminalRuleCall_0_0_1() { return cTaskCreate_taskIDTerminalRuleCall_0_0_1; }
		
		//'.UPDATE_TAKS'
		public Keyword getUPDATE_TAKSKeyword_1() { return cUPDATE_TAKSKeyword_1; }
		
		//'('
		public Keyword getLeftParenthesisKeyword_2() { return cLeftParenthesisKeyword_2; }
		
		//('TASK_NAME:' tname=STRING)
		public Group getGroup_3() { return cGroup_3; }
		
		//'TASK_NAME:'
		public Keyword getTASK_NAMEKeyword_3_0() { return cTASK_NAMEKeyword_3_0; }
		
		//tname=STRING
		public Assignment getTnameAssignment_3_1() { return cTnameAssignment_3_1; }
		
		//STRING
		public RuleCall getTnameSTRINGTerminalRuleCall_3_1_0() { return cTnameSTRINGTerminalRuleCall_3_1_0; }
		
		//(',' 'AGENT_NAME:' aname=[Create_agent])?
		public Group getGroup_4() { return cGroup_4; }
		
		//','
		public Keyword getCommaKeyword_4_0() { return cCommaKeyword_4_0; }
		
		//'AGENT_NAME:'
		public Keyword getAGENT_NAMEKeyword_4_1() { return cAGENT_NAMEKeyword_4_1; }
		
		//aname=[Create_agent]
		public Assignment getAnameAssignment_4_2() { return cAnameAssignment_4_2; }
		
		//[Create_agent]
		public CrossReference getAnameCreate_agentCrossReference_4_2_0() { return cAnameCreate_agentCrossReference_4_2_0; }
		
		//ID
		public RuleCall getAnameCreate_agentIDTerminalRuleCall_4_2_0_1() { return cAnameCreate_agentIDTerminalRuleCall_4_2_0_1; }
		
		//(',' 'PARAMETERS:' parameters+=Parameters)*
		public Group getGroup_5() { return cGroup_5; }
		
		//','
		public Keyword getCommaKeyword_5_0() { return cCommaKeyword_5_0; }
		
		//'PARAMETERS:'
		public Keyword getPARAMETERSKeyword_5_1() { return cPARAMETERSKeyword_5_1; }
		
		//parameters+=Parameters
		public Assignment getParametersAssignment_5_2() { return cParametersAssignment_5_2; }
		
		//Parameters
		public RuleCall getParametersParametersParserRuleCall_5_2_0() { return cParametersParametersParserRuleCall_5_2_0; }
		
		//');'
		public Keyword getRightParenthesisSemicolonKeyword_6() { return cRightParenthesisSemicolonKeyword_6; }
	}
	public class Delete_taskElements extends AbstractParserRuleElementFinder {
		private final ParserRule rule = (ParserRule) GrammarUtil.findRuleForName(getGrammar(), "org.xtext.example.etlcl.EtlCl.Delete_task");
		private final Group cGroup = (Group)rule.eContents().get(1);
		private final Assignment cTaskAssignment_0 = (Assignment)cGroup.eContents().get(0);
		private final CrossReference cTaskCreate_taskCrossReference_0_0 = (CrossReference)cTaskAssignment_0.eContents().get(0);
		private final RuleCall cTaskCreate_taskIDTerminalRuleCall_0_0_1 = (RuleCall)cTaskCreate_taskCrossReference_0_0.eContents().get(1);
		private final Keyword cDELETE_TASKKeyword_1 = (Keyword)cGroup.eContents().get(1);
		private final Keyword cLeftParenthesisKeyword_2 = (Keyword)cGroup.eContents().get(2);
		private final Group cGroup_3 = (Group)cGroup.eContents().get(3);
		private final Keyword cREORDER_DEPENDENCYKeyword_3_0 = (Keyword)cGroup_3.eContents().get(0);
		private final Assignment cReorderAssignment_3_1 = (Assignment)cGroup_3.eContents().get(1);
		private final RuleCall cReorderSTRINGTerminalRuleCall_3_1_0 = (RuleCall)cReorderAssignment_3_1.eContents().get(0);
		private final Keyword cRightParenthesisSemicolonKeyword_4 = (Keyword)cGroup.eContents().get(4);
		
		//Delete_task:
		//	task=[Create_task] '.DELETE_TASK' '(' ('REORDER_DEPENDENCY:' reorder=STRING)?
		//	');';
		@Override public ParserRule getRule() { return rule; }
		
		//task=[Create_task] '.DELETE_TASK' '(' ('REORDER_DEPENDENCY:' reorder=STRING)? ');'
		public Group getGroup() { return cGroup; }
		
		//task=[Create_task]
		public Assignment getTaskAssignment_0() { return cTaskAssignment_0; }
		
		//[Create_task]
		public CrossReference getTaskCreate_taskCrossReference_0_0() { return cTaskCreate_taskCrossReference_0_0; }
		
		//ID
		public RuleCall getTaskCreate_taskIDTerminalRuleCall_0_0_1() { return cTaskCreate_taskIDTerminalRuleCall_0_0_1; }
		
		//'.DELETE_TASK'
		public Keyword getDELETE_TASKKeyword_1() { return cDELETE_TASKKeyword_1; }
		
		//'('
		public Keyword getLeftParenthesisKeyword_2() { return cLeftParenthesisKeyword_2; }
		
		//('REORDER_DEPENDENCY:' reorder=STRING)?
		public Group getGroup_3() { return cGroup_3; }
		
		//'REORDER_DEPENDENCY:'
		public Keyword getREORDER_DEPENDENCYKeyword_3_0() { return cREORDER_DEPENDENCYKeyword_3_0; }
		
		//reorder=STRING
		public Assignment getReorderAssignment_3_1() { return cReorderAssignment_3_1; }
		
		//STRING
		public RuleCall getReorderSTRINGTerminalRuleCall_3_1_0() { return cReorderSTRINGTerminalRuleCall_3_1_0; }
		
		//');'
		public Keyword getRightParenthesisSemicolonKeyword_4() { return cRightParenthesisSemicolonKeyword_4; }
	}
	public class Create_user_groupElements extends AbstractParserRuleElementFinder {
		private final ParserRule rule = (ParserRule) GrammarUtil.findRuleForName(getGrammar(), "org.xtext.example.etlcl.EtlCl.Create_user_group");
		private final Group cGroup = (Group)rule.eContents().get(1);
		private final Assignment cNameAssignment_0 = (Assignment)cGroup.eContents().get(0);
		private final RuleCall cNameIDTerminalRuleCall_0_0 = (RuleCall)cNameAssignment_0.eContents().get(0);
		private final Keyword cCREATE_USER_GROUPKeyword_1 = (Keyword)cGroup.eContents().get(1);
		private final Keyword cLeftParenthesisKeyword_2 = (Keyword)cGroup.eContents().get(2);
		private final Group cGroup_3 = (Group)cGroup.eContents().get(3);
		private final Keyword cDESCRIPTIONKeyword_3_0 = (Keyword)cGroup_3.eContents().get(0);
		private final Assignment cDescAssignment_3_1 = (Assignment)cGroup_3.eContents().get(1);
		private final RuleCall cDescSTRINGTerminalRuleCall_3_1_0 = (RuleCall)cDescAssignment_3_1.eContents().get(0);
		private final Keyword cRightParenthesisSemicolonKeyword_4 = (Keyword)cGroup.eContents().get(4);
		
		//Create_user_group:
		//	name=ID '.CREATE_USER_GROUP' '(' ('DESCRIPTION:' desc=STRING)
		//	');';
		@Override public ParserRule getRule() { return rule; }
		
		//name=ID '.CREATE_USER_GROUP' '(' ('DESCRIPTION:' desc=STRING) ');'
		public Group getGroup() { return cGroup; }
		
		//name=ID
		public Assignment getNameAssignment_0() { return cNameAssignment_0; }
		
		//ID
		public RuleCall getNameIDTerminalRuleCall_0_0() { return cNameIDTerminalRuleCall_0_0; }
		
		//'.CREATE_USER_GROUP'
		public Keyword getCREATE_USER_GROUPKeyword_1() { return cCREATE_USER_GROUPKeyword_1; }
		
		//'('
		public Keyword getLeftParenthesisKeyword_2() { return cLeftParenthesisKeyword_2; }
		
		//('DESCRIPTION:' desc=STRING)
		public Group getGroup_3() { return cGroup_3; }
		
		//'DESCRIPTION:'
		public Keyword getDESCRIPTIONKeyword_3_0() { return cDESCRIPTIONKeyword_3_0; }
		
		//desc=STRING
		public Assignment getDescAssignment_3_1() { return cDescAssignment_3_1; }
		
		//STRING
		public RuleCall getDescSTRINGTerminalRuleCall_3_1_0() { return cDescSTRINGTerminalRuleCall_3_1_0; }
		
		//');'
		public Keyword getRightParenthesisSemicolonKeyword_4() { return cRightParenthesisSemicolonKeyword_4; }
	}
	public class Update_user_groupElements extends AbstractParserRuleElementFinder {
		private final ParserRule rule = (ParserRule) GrammarUtil.findRuleForName(getGrammar(), "org.xtext.example.etlcl.EtlCl.Update_user_group");
		private final Group cGroup = (Group)rule.eContents().get(1);
		private final Assignment cGroupAssignment_0 = (Assignment)cGroup.eContents().get(0);
		private final CrossReference cGroupCreate_user_groupCrossReference_0_0 = (CrossReference)cGroupAssignment_0.eContents().get(0);
		private final RuleCall cGroupCreate_user_groupIDTerminalRuleCall_0_0_1 = (RuleCall)cGroupCreate_user_groupCrossReference_0_0.eContents().get(1);
		private final Keyword cUPDATE_USER_GROUPKeyword_1 = (Keyword)cGroup.eContents().get(1);
		private final Keyword cLeftParenthesisKeyword_2 = (Keyword)cGroup.eContents().get(2);
		private final Group cGroup_3 = (Group)cGroup.eContents().get(3);
		private final Keyword cDESCRIPTIONKeyword_3_0 = (Keyword)cGroup_3.eContents().get(0);
		private final Assignment cDescAssignment_3_1 = (Assignment)cGroup_3.eContents().get(1);
		private final RuleCall cDescSTRINGTerminalRuleCall_3_1_0 = (RuleCall)cDescAssignment_3_1.eContents().get(0);
		private final Keyword cRightParenthesisSemicolonKeyword_4 = (Keyword)cGroup.eContents().get(4);
		
		//Update_user_group:
		//	group=[Create_user_group] '.UPDATE_USER_GROUP' '(' ('DESCRIPTION:' desc=STRING)
		//	');';
		@Override public ParserRule getRule() { return rule; }
		
		//group=[Create_user_group] '.UPDATE_USER_GROUP' '(' ('DESCRIPTION:' desc=STRING) ');'
		public Group getGroup() { return cGroup; }
		
		//group=[Create_user_group]
		public Assignment getGroupAssignment_0() { return cGroupAssignment_0; }
		
		//[Create_user_group]
		public CrossReference getGroupCreate_user_groupCrossReference_0_0() { return cGroupCreate_user_groupCrossReference_0_0; }
		
		//ID
		public RuleCall getGroupCreate_user_groupIDTerminalRuleCall_0_0_1() { return cGroupCreate_user_groupIDTerminalRuleCall_0_0_1; }
		
		//'.UPDATE_USER_GROUP'
		public Keyword getUPDATE_USER_GROUPKeyword_1() { return cUPDATE_USER_GROUPKeyword_1; }
		
		//'('
		public Keyword getLeftParenthesisKeyword_2() { return cLeftParenthesisKeyword_2; }
		
		//('DESCRIPTION:' desc=STRING)
		public Group getGroup_3() { return cGroup_3; }
		
		//'DESCRIPTION:'
		public Keyword getDESCRIPTIONKeyword_3_0() { return cDESCRIPTIONKeyword_3_0; }
		
		//desc=STRING
		public Assignment getDescAssignment_3_1() { return cDescAssignment_3_1; }
		
		//STRING
		public RuleCall getDescSTRINGTerminalRuleCall_3_1_0() { return cDescSTRINGTerminalRuleCall_3_1_0; }
		
		//');'
		public Keyword getRightParenthesisSemicolonKeyword_4() { return cRightParenthesisSemicolonKeyword_4; }
	}
	public class Delete_user_groupElements extends AbstractParserRuleElementFinder {
		private final ParserRule rule = (ParserRule) GrammarUtil.findRuleForName(getGrammar(), "org.xtext.example.etlcl.EtlCl.Delete_user_group");
		private final Group cGroup = (Group)rule.eContents().get(1);
		private final Assignment cGroupAssignment_0 = (Assignment)cGroup.eContents().get(0);
		private final CrossReference cGroupCreate_user_groupCrossReference_0_0 = (CrossReference)cGroupAssignment_0.eContents().get(0);
		private final RuleCall cGroupCreate_user_groupIDTerminalRuleCall_0_0_1 = (RuleCall)cGroupCreate_user_groupCrossReference_0_0.eContents().get(1);
		private final Keyword cDELETE_USER_GROUPKeyword_1 = (Keyword)cGroup.eContents().get(1);
		
		//Delete_user_group:
		//	group=[Create_user_group] '.DELETE_USER_GROUP();';
		@Override public ParserRule getRule() { return rule; }
		
		//group=[Create_user_group] '.DELETE_USER_GROUP();'
		public Group getGroup() { return cGroup; }
		
		//group=[Create_user_group]
		public Assignment getGroupAssignment_0() { return cGroupAssignment_0; }
		
		//[Create_user_group]
		public CrossReference getGroupCreate_user_groupCrossReference_0_0() { return cGroupCreate_user_groupCrossReference_0_0; }
		
		//ID
		public RuleCall getGroupCreate_user_groupIDTerminalRuleCall_0_0_1() { return cGroupCreate_user_groupIDTerminalRuleCall_0_0_1; }
		
		//'.DELETE_USER_GROUP();'
		public Keyword getDELETE_USER_GROUPKeyword_1() { return cDELETE_USER_GROUPKeyword_1; }
	}
	public class Create_userElements extends AbstractParserRuleElementFinder {
		private final ParserRule rule = (ParserRule) GrammarUtil.findRuleForName(getGrammar(), "org.xtext.example.etlcl.EtlCl.Create_user");
		private final Group cGroup = (Group)rule.eContents().get(1);
		private final Assignment cNameAssignment_0 = (Assignment)cGroup.eContents().get(0);
		private final RuleCall cNameIDTerminalRuleCall_0_0 = (RuleCall)cNameAssignment_0.eContents().get(0);
		private final Keyword cCREATE_USERKeyword_1 = (Keyword)cGroup.eContents().get(1);
		private final Keyword cLeftParenthesisKeyword_2 = (Keyword)cGroup.eContents().get(2);
		private final Group cGroup_3 = (Group)cGroup.eContents().get(3);
		private final Keyword cUSER_GROUP_NAMEKeyword_3_0 = (Keyword)cGroup_3.eContents().get(0);
		private final Assignment cUgnameAssignment_3_1 = (Assignment)cGroup_3.eContents().get(1);
		private final CrossReference cUgnameCreate_user_groupCrossReference_3_1_0 = (CrossReference)cUgnameAssignment_3_1.eContents().get(0);
		private final RuleCall cUgnameCreate_user_groupIDTerminalRuleCall_3_1_0_1 = (RuleCall)cUgnameCreate_user_groupCrossReference_3_1_0.eContents().get(1);
		private final Keyword cCommaKeyword_4 = (Keyword)cGroup.eContents().get(4);
		private final Group cGroup_5 = (Group)cGroup.eContents().get(5);
		private final Keyword cPASSWORDKeyword_5_0 = (Keyword)cGroup_5.eContents().get(0);
		private final Assignment cPasswdAssignment_5_1 = (Assignment)cGroup_5.eContents().get(1);
		private final RuleCall cPasswdSTRINGTerminalRuleCall_5_1_0 = (RuleCall)cPasswdAssignment_5_1.eContents().get(0);
		private final Keyword cCommaKeyword_6 = (Keyword)cGroup.eContents().get(6);
		private final Group cGroup_7 = (Group)cGroup.eContents().get(7);
		private final Keyword cFULL_NAMEKeyword_7_0 = (Keyword)cGroup_7.eContents().get(0);
		private final Assignment cFullnAssignment_7_1 = (Assignment)cGroup_7.eContents().get(1);
		private final RuleCall cFullnSTRINGTerminalRuleCall_7_1_0 = (RuleCall)cFullnAssignment_7_1.eContents().get(0);
		private final Keyword cCommaKeyword_8 = (Keyword)cGroup.eContents().get(8);
		private final Group cGroup_9 = (Group)cGroup.eContents().get(9);
		private final Keyword cACTIVE_FKeyword_9_0 = (Keyword)cGroup_9.eContents().get(0);
		private final Assignment cAfAssignment_9_1 = (Assignment)cGroup_9.eContents().get(1);
		private final RuleCall cAfINTTerminalRuleCall_9_1_0 = (RuleCall)cAfAssignment_9_1.eContents().get(0);
		private final Keyword cRightParenthesisSemicolonKeyword_10 = (Keyword)cGroup.eContents().get(10);
		
		//Create_user:
		//	name=ID '.CREATE_USER' '(' ('USER_GROUP_NAME:' ugname=[Create_user_group]) ',' ('PASSWORD:' passwd=STRING) ','
		//	('FULL_NAME:' fulln=STRING) ',' ('ACTIVE_F:' af=INT)
		//	');';
		@Override public ParserRule getRule() { return rule; }
		
		//name=ID '.CREATE_USER' '(' ('USER_GROUP_NAME:' ugname=[Create_user_group]) ',' ('PASSWORD:' passwd=STRING) ','
		//('FULL_NAME:' fulln=STRING) ',' ('ACTIVE_F:' af=INT) ');'
		public Group getGroup() { return cGroup; }
		
		//name=ID
		public Assignment getNameAssignment_0() { return cNameAssignment_0; }
		
		//ID
		public RuleCall getNameIDTerminalRuleCall_0_0() { return cNameIDTerminalRuleCall_0_0; }
		
		//'.CREATE_USER'
		public Keyword getCREATE_USERKeyword_1() { return cCREATE_USERKeyword_1; }
		
		//'('
		public Keyword getLeftParenthesisKeyword_2() { return cLeftParenthesisKeyword_2; }
		
		//('USER_GROUP_NAME:' ugname=[Create_user_group])
		public Group getGroup_3() { return cGroup_3; }
		
		//'USER_GROUP_NAME:'
		public Keyword getUSER_GROUP_NAMEKeyword_3_0() { return cUSER_GROUP_NAMEKeyword_3_0; }
		
		//ugname=[Create_user_group]
		public Assignment getUgnameAssignment_3_1() { return cUgnameAssignment_3_1; }
		
		//[Create_user_group]
		public CrossReference getUgnameCreate_user_groupCrossReference_3_1_0() { return cUgnameCreate_user_groupCrossReference_3_1_0; }
		
		//ID
		public RuleCall getUgnameCreate_user_groupIDTerminalRuleCall_3_1_0_1() { return cUgnameCreate_user_groupIDTerminalRuleCall_3_1_0_1; }
		
		//','
		public Keyword getCommaKeyword_4() { return cCommaKeyword_4; }
		
		//('PASSWORD:' passwd=STRING)
		public Group getGroup_5() { return cGroup_5; }
		
		//'PASSWORD:'
		public Keyword getPASSWORDKeyword_5_0() { return cPASSWORDKeyword_5_0; }
		
		//passwd=STRING
		public Assignment getPasswdAssignment_5_1() { return cPasswdAssignment_5_1; }
		
		//STRING
		public RuleCall getPasswdSTRINGTerminalRuleCall_5_1_0() { return cPasswdSTRINGTerminalRuleCall_5_1_0; }
		
		//','
		public Keyword getCommaKeyword_6() { return cCommaKeyword_6; }
		
		//('FULL_NAME:' fulln=STRING)
		public Group getGroup_7() { return cGroup_7; }
		
		//'FULL_NAME:'
		public Keyword getFULL_NAMEKeyword_7_0() { return cFULL_NAMEKeyword_7_0; }
		
		//fulln=STRING
		public Assignment getFullnAssignment_7_1() { return cFullnAssignment_7_1; }
		
		//STRING
		public RuleCall getFullnSTRINGTerminalRuleCall_7_1_0() { return cFullnSTRINGTerminalRuleCall_7_1_0; }
		
		//','
		public Keyword getCommaKeyword_8() { return cCommaKeyword_8; }
		
		//('ACTIVE_F:' af=INT)
		public Group getGroup_9() { return cGroup_9; }
		
		//'ACTIVE_F:'
		public Keyword getACTIVE_FKeyword_9_0() { return cACTIVE_FKeyword_9_0; }
		
		//af=INT
		public Assignment getAfAssignment_9_1() { return cAfAssignment_9_1; }
		
		//INT
		public RuleCall getAfINTTerminalRuleCall_9_1_0() { return cAfINTTerminalRuleCall_9_1_0; }
		
		//');'
		public Keyword getRightParenthesisSemicolonKeyword_10() { return cRightParenthesisSemicolonKeyword_10; }
	}
	public class Update_userElements extends AbstractParserRuleElementFinder {
		private final ParserRule rule = (ParserRule) GrammarUtil.findRuleForName(getGrammar(), "org.xtext.example.etlcl.EtlCl.Update_user");
		private final Group cGroup = (Group)rule.eContents().get(1);
		private final Assignment cUserAssignment_0 = (Assignment)cGroup.eContents().get(0);
		private final CrossReference cUserCreate_userCrossReference_0_0 = (CrossReference)cUserAssignment_0.eContents().get(0);
		private final RuleCall cUserCreate_userIDTerminalRuleCall_0_0_1 = (RuleCall)cUserCreate_userCrossReference_0_0.eContents().get(1);
		private final Keyword cUPDATE_USERKeyword_1 = (Keyword)cGroup.eContents().get(1);
		private final Keyword cLeftParenthesisKeyword_2 = (Keyword)cGroup.eContents().get(2);
		private final Group cGroup_3 = (Group)cGroup.eContents().get(3);
		private final Keyword cUSER_GROUP_NAMEKeyword_3_0 = (Keyword)cGroup_3.eContents().get(0);
		private final Assignment cUgnameAssignment_3_1 = (Assignment)cGroup_3.eContents().get(1);
		private final CrossReference cUgnameCreate_user_groupCrossReference_3_1_0 = (CrossReference)cUgnameAssignment_3_1.eContents().get(0);
		private final RuleCall cUgnameCreate_user_groupIDTerminalRuleCall_3_1_0_1 = (RuleCall)cUgnameCreate_user_groupCrossReference_3_1_0.eContents().get(1);
		private final Group cGroup_4 = (Group)cGroup.eContents().get(4);
		private final Keyword cCommaKeyword_4_0 = (Keyword)cGroup_4.eContents().get(0);
		private final Keyword cPASSWORDKeyword_4_1 = (Keyword)cGroup_4.eContents().get(1);
		private final Assignment cPasswdAssignment_4_2 = (Assignment)cGroup_4.eContents().get(2);
		private final RuleCall cPasswdSTRINGTerminalRuleCall_4_2_0 = (RuleCall)cPasswdAssignment_4_2.eContents().get(0);
		private final Group cGroup_5 = (Group)cGroup.eContents().get(5);
		private final Keyword cCommaKeyword_5_0 = (Keyword)cGroup_5.eContents().get(0);
		private final Keyword cFULL_NAMEKeyword_5_1 = (Keyword)cGroup_5.eContents().get(1);
		private final Assignment cFullnAssignment_5_2 = (Assignment)cGroup_5.eContents().get(2);
		private final RuleCall cFullnSTRINGTerminalRuleCall_5_2_0 = (RuleCall)cFullnAssignment_5_2.eContents().get(0);
		private final Group cGroup_6 = (Group)cGroup.eContents().get(6);
		private final Keyword cCommaKeyword_6_0 = (Keyword)cGroup_6.eContents().get(0);
		private final Keyword cACTIVE_FKeyword_6_1 = (Keyword)cGroup_6.eContents().get(1);
		private final Assignment cAfAssignment_6_2 = (Assignment)cGroup_6.eContents().get(2);
		private final RuleCall cAfINTTerminalRuleCall_6_2_0 = (RuleCall)cAfAssignment_6_2.eContents().get(0);
		private final Keyword cRightParenthesisSemicolonKeyword_7 = (Keyword)cGroup.eContents().get(7);
		
		//Update_user:
		//	user=[Create_user] '.UPDATE_USER' '(' ('USER_GROUP_NAME:' ugname=[Create_user_group]) (',' 'PASSWORD:'
		//	passwd=STRING)? (',' 'FULL_NAME:' fulln=STRING)? (',' 'ACTIVE_F:' af=INT)?
		//	');';
		@Override public ParserRule getRule() { return rule; }
		
		//user=[Create_user] '.UPDATE_USER' '(' ('USER_GROUP_NAME:' ugname=[Create_user_group]) (',' 'PASSWORD:' passwd=STRING)?
		//(',' 'FULL_NAME:' fulln=STRING)? (',' 'ACTIVE_F:' af=INT)? ');'
		public Group getGroup() { return cGroup; }
		
		//user=[Create_user]
		public Assignment getUserAssignment_0() { return cUserAssignment_0; }
		
		//[Create_user]
		public CrossReference getUserCreate_userCrossReference_0_0() { return cUserCreate_userCrossReference_0_0; }
		
		//ID
		public RuleCall getUserCreate_userIDTerminalRuleCall_0_0_1() { return cUserCreate_userIDTerminalRuleCall_0_0_1; }
		
		//'.UPDATE_USER'
		public Keyword getUPDATE_USERKeyword_1() { return cUPDATE_USERKeyword_1; }
		
		//'('
		public Keyword getLeftParenthesisKeyword_2() { return cLeftParenthesisKeyword_2; }
		
		//('USER_GROUP_NAME:' ugname=[Create_user_group])
		public Group getGroup_3() { return cGroup_3; }
		
		//'USER_GROUP_NAME:'
		public Keyword getUSER_GROUP_NAMEKeyword_3_0() { return cUSER_GROUP_NAMEKeyword_3_0; }
		
		//ugname=[Create_user_group]
		public Assignment getUgnameAssignment_3_1() { return cUgnameAssignment_3_1; }
		
		//[Create_user_group]
		public CrossReference getUgnameCreate_user_groupCrossReference_3_1_0() { return cUgnameCreate_user_groupCrossReference_3_1_0; }
		
		//ID
		public RuleCall getUgnameCreate_user_groupIDTerminalRuleCall_3_1_0_1() { return cUgnameCreate_user_groupIDTerminalRuleCall_3_1_0_1; }
		
		//(',' 'PASSWORD:' passwd=STRING)?
		public Group getGroup_4() { return cGroup_4; }
		
		//','
		public Keyword getCommaKeyword_4_0() { return cCommaKeyword_4_0; }
		
		//'PASSWORD:'
		public Keyword getPASSWORDKeyword_4_1() { return cPASSWORDKeyword_4_1; }
		
		//passwd=STRING
		public Assignment getPasswdAssignment_4_2() { return cPasswdAssignment_4_2; }
		
		//STRING
		public RuleCall getPasswdSTRINGTerminalRuleCall_4_2_0() { return cPasswdSTRINGTerminalRuleCall_4_2_0; }
		
		//(',' 'FULL_NAME:' fulln=STRING)?
		public Group getGroup_5() { return cGroup_5; }
		
		//','
		public Keyword getCommaKeyword_5_0() { return cCommaKeyword_5_0; }
		
		//'FULL_NAME:'
		public Keyword getFULL_NAMEKeyword_5_1() { return cFULL_NAMEKeyword_5_1; }
		
		//fulln=STRING
		public Assignment getFullnAssignment_5_2() { return cFullnAssignment_5_2; }
		
		//STRING
		public RuleCall getFullnSTRINGTerminalRuleCall_5_2_0() { return cFullnSTRINGTerminalRuleCall_5_2_0; }
		
		//(',' 'ACTIVE_F:' af=INT)?
		public Group getGroup_6() { return cGroup_6; }
		
		//','
		public Keyword getCommaKeyword_6_0() { return cCommaKeyword_6_0; }
		
		//'ACTIVE_F:'
		public Keyword getACTIVE_FKeyword_6_1() { return cACTIVE_FKeyword_6_1; }
		
		//af=INT
		public Assignment getAfAssignment_6_2() { return cAfAssignment_6_2; }
		
		//INT
		public RuleCall getAfINTTerminalRuleCall_6_2_0() { return cAfINTTerminalRuleCall_6_2_0; }
		
		//');'
		public Keyword getRightParenthesisSemicolonKeyword_7() { return cRightParenthesisSemicolonKeyword_7; }
	}
	public class Delete_userElements extends AbstractParserRuleElementFinder {
		private final ParserRule rule = (ParserRule) GrammarUtil.findRuleForName(getGrammar(), "org.xtext.example.etlcl.EtlCl.Delete_user");
		private final Group cGroup = (Group)rule.eContents().get(1);
		private final Assignment cUserAssignment_0 = (Assignment)cGroup.eContents().get(0);
		private final CrossReference cUserCreate_userCrossReference_0_0 = (CrossReference)cUserAssignment_0.eContents().get(0);
		private final RuleCall cUserCreate_userIDTerminalRuleCall_0_0_1 = (RuleCall)cUserCreate_userCrossReference_0_0.eContents().get(1);
		private final Keyword cDELETE_USERKeyword_1 = (Keyword)cGroup.eContents().get(1);
		
		//Delete_user:
		//	user=[Create_user] '.DELETE_USER();';
		@Override public ParserRule getRule() { return rule; }
		
		//user=[Create_user] '.DELETE_USER();'
		public Group getGroup() { return cGroup; }
		
		//user=[Create_user]
		public Assignment getUserAssignment_0() { return cUserAssignment_0; }
		
		//[Create_user]
		public CrossReference getUserCreate_userCrossReference_0_0() { return cUserCreate_userCrossReference_0_0; }
		
		//ID
		public RuleCall getUserCreate_userIDTerminalRuleCall_0_0_1() { return cUserCreate_userIDTerminalRuleCall_0_0_1; }
		
		//'.DELETE_USER();'
		public Keyword getDELETE_USERKeyword_1() { return cDELETE_USERKeyword_1; }
	}
	public class Create_contextElements extends AbstractParserRuleElementFinder {
		private final ParserRule rule = (ParserRule) GrammarUtil.findRuleForName(getGrammar(), "org.xtext.example.etlcl.EtlCl.Create_context");
		private final Group cGroup = (Group)rule.eContents().get(1);
		private final Assignment cNameAssignment_0 = (Assignment)cGroup.eContents().get(0);
		private final RuleCall cNameIDTerminalRuleCall_0_0 = (RuleCall)cNameAssignment_0.eContents().get(0);
		private final Keyword cCREATE_CONTEXTKeyword_1 = (Keyword)cGroup.eContents().get(1);
		private final Keyword cLeftParenthesisKeyword_2 = (Keyword)cGroup.eContents().get(2);
		private final Group cGroup_3 = (Group)cGroup.eContents().get(3);
		private final Keyword cDESCRIPTIONKeyword_3_0 = (Keyword)cGroup_3.eContents().get(0);
		private final Assignment cDescAssignment_3_1 = (Assignment)cGroup_3.eContents().get(1);
		private final RuleCall cDescSTRINGTerminalRuleCall_3_1_0 = (RuleCall)cDescAssignment_3_1.eContents().get(0);
		private final Keyword cCommaKeyword_4 = (Keyword)cGroup.eContents().get(4);
		private final Group cGroup_5 = (Group)cGroup.eContents().get(5);
		private final Keyword cENVIRONMENT_NAMEKeyword_5_0 = (Keyword)cGroup_5.eContents().get(0);
		private final Assignment cEnvAssignment_5_1 = (Assignment)cGroup_5.eContents().get(1);
		private final CrossReference cEnvCreate_environmentCrossReference_5_1_0 = (CrossReference)cEnvAssignment_5_1.eContents().get(0);
		private final RuleCall cEnvCreate_environmentIDTerminalRuleCall_5_1_0_1 = (RuleCall)cEnvCreate_environmentCrossReference_5_1_0.eContents().get(1);
		private final Keyword cRightParenthesisSemicolonKeyword_6 = (Keyword)cGroup.eContents().get(6);
		
		//Create_context:
		//	name=ID '.CREATE_CONTEXT' '(' ('DESCRIPTION:' desc=STRING) ',' ('ENVIRONMENT_NAME:' env=[Create_environment])
		//	');';
		@Override public ParserRule getRule() { return rule; }
		
		//name=ID '.CREATE_CONTEXT' '(' ('DESCRIPTION:' desc=STRING) ',' ('ENVIRONMENT_NAME:' env=[Create_environment]) ');'
		public Group getGroup() { return cGroup; }
		
		//name=ID
		public Assignment getNameAssignment_0() { return cNameAssignment_0; }
		
		//ID
		public RuleCall getNameIDTerminalRuleCall_0_0() { return cNameIDTerminalRuleCall_0_0; }
		
		//'.CREATE_CONTEXT'
		public Keyword getCREATE_CONTEXTKeyword_1() { return cCREATE_CONTEXTKeyword_1; }
		
		//'('
		public Keyword getLeftParenthesisKeyword_2() { return cLeftParenthesisKeyword_2; }
		
		//('DESCRIPTION:' desc=STRING)
		public Group getGroup_3() { return cGroup_3; }
		
		//'DESCRIPTION:'
		public Keyword getDESCRIPTIONKeyword_3_0() { return cDESCRIPTIONKeyword_3_0; }
		
		//desc=STRING
		public Assignment getDescAssignment_3_1() { return cDescAssignment_3_1; }
		
		//STRING
		public RuleCall getDescSTRINGTerminalRuleCall_3_1_0() { return cDescSTRINGTerminalRuleCall_3_1_0; }
		
		//','
		public Keyword getCommaKeyword_4() { return cCommaKeyword_4; }
		
		//('ENVIRONMENT_NAME:' env=[Create_environment])
		public Group getGroup_5() { return cGroup_5; }
		
		//'ENVIRONMENT_NAME:'
		public Keyword getENVIRONMENT_NAMEKeyword_5_0() { return cENVIRONMENT_NAMEKeyword_5_0; }
		
		//env=[Create_environment]
		public Assignment getEnvAssignment_5_1() { return cEnvAssignment_5_1; }
		
		//[Create_environment]
		public CrossReference getEnvCreate_environmentCrossReference_5_1_0() { return cEnvCreate_environmentCrossReference_5_1_0; }
		
		//ID
		public RuleCall getEnvCreate_environmentIDTerminalRuleCall_5_1_0_1() { return cEnvCreate_environmentIDTerminalRuleCall_5_1_0_1; }
		
		//');'
		public Keyword getRightParenthesisSemicolonKeyword_6() { return cRightParenthesisSemicolonKeyword_6; }
	}
	public class Update_contextElements extends AbstractParserRuleElementFinder {
		private final ParserRule rule = (ParserRule) GrammarUtil.findRuleForName(getGrammar(), "org.xtext.example.etlcl.EtlCl.Update_context");
		private final Group cGroup = (Group)rule.eContents().get(1);
		private final Assignment cContextAssignment_0 = (Assignment)cGroup.eContents().get(0);
		private final CrossReference cContextCreate_contextCrossReference_0_0 = (CrossReference)cContextAssignment_0.eContents().get(0);
		private final RuleCall cContextCreate_contextIDTerminalRuleCall_0_0_1 = (RuleCall)cContextCreate_contextCrossReference_0_0.eContents().get(1);
		private final Keyword cUPDATE_CONTEXTKeyword_1 = (Keyword)cGroup.eContents().get(1);
		private final Keyword cLeftParenthesisKeyword_2 = (Keyword)cGroup.eContents().get(2);
		private final Group cGroup_3 = (Group)cGroup.eContents().get(3);
		private final Keyword cDESCRIPTIONKeyword_3_0 = (Keyword)cGroup_3.eContents().get(0);
		private final Assignment cDescAssignment_3_1 = (Assignment)cGroup_3.eContents().get(1);
		private final RuleCall cDescSTRINGTerminalRuleCall_3_1_0 = (RuleCall)cDescAssignment_3_1.eContents().get(0);
		private final Group cGroup_4 = (Group)cGroup.eContents().get(4);
		private final Keyword cCommaKeyword_4_0 = (Keyword)cGroup_4.eContents().get(0);
		private final Keyword cENVIRONMENT_NAMEKeyword_4_1 = (Keyword)cGroup_4.eContents().get(1);
		private final Assignment cEnvAssignment_4_2 = (Assignment)cGroup_4.eContents().get(2);
		private final CrossReference cEnvCreate_environmentCrossReference_4_2_0 = (CrossReference)cEnvAssignment_4_2.eContents().get(0);
		private final RuleCall cEnvCreate_environmentIDTerminalRuleCall_4_2_0_1 = (RuleCall)cEnvCreate_environmentCrossReference_4_2_0.eContents().get(1);
		private final Keyword cRightParenthesisSemicolonKeyword_5 = (Keyword)cGroup.eContents().get(5);
		
		//Update_context:
		//	context=[Create_context] '.UPDATE_CONTEXT' '(' ('DESCRIPTION:' desc=STRING) (',' 'ENVIRONMENT_NAME:'
		//	env=[Create_environment])?
		//	');';
		@Override public ParserRule getRule() { return rule; }
		
		//context=[Create_context] '.UPDATE_CONTEXT' '(' ('DESCRIPTION:' desc=STRING) (',' 'ENVIRONMENT_NAME:'
		//env=[Create_environment])? ');'
		public Group getGroup() { return cGroup; }
		
		//context=[Create_context]
		public Assignment getContextAssignment_0() { return cContextAssignment_0; }
		
		//[Create_context]
		public CrossReference getContextCreate_contextCrossReference_0_0() { return cContextCreate_contextCrossReference_0_0; }
		
		//ID
		public RuleCall getContextCreate_contextIDTerminalRuleCall_0_0_1() { return cContextCreate_contextIDTerminalRuleCall_0_0_1; }
		
		//'.UPDATE_CONTEXT'
		public Keyword getUPDATE_CONTEXTKeyword_1() { return cUPDATE_CONTEXTKeyword_1; }
		
		//'('
		public Keyword getLeftParenthesisKeyword_2() { return cLeftParenthesisKeyword_2; }
		
		//('DESCRIPTION:' desc=STRING)
		public Group getGroup_3() { return cGroup_3; }
		
		//'DESCRIPTION:'
		public Keyword getDESCRIPTIONKeyword_3_0() { return cDESCRIPTIONKeyword_3_0; }
		
		//desc=STRING
		public Assignment getDescAssignment_3_1() { return cDescAssignment_3_1; }
		
		//STRING
		public RuleCall getDescSTRINGTerminalRuleCall_3_1_0() { return cDescSTRINGTerminalRuleCall_3_1_0; }
		
		//(',' 'ENVIRONMENT_NAME:' env=[Create_environment])?
		public Group getGroup_4() { return cGroup_4; }
		
		//','
		public Keyword getCommaKeyword_4_0() { return cCommaKeyword_4_0; }
		
		//'ENVIRONMENT_NAME:'
		public Keyword getENVIRONMENT_NAMEKeyword_4_1() { return cENVIRONMENT_NAMEKeyword_4_1; }
		
		//env=[Create_environment]
		public Assignment getEnvAssignment_4_2() { return cEnvAssignment_4_2; }
		
		//[Create_environment]
		public CrossReference getEnvCreate_environmentCrossReference_4_2_0() { return cEnvCreate_environmentCrossReference_4_2_0; }
		
		//ID
		public RuleCall getEnvCreate_environmentIDTerminalRuleCall_4_2_0_1() { return cEnvCreate_environmentIDTerminalRuleCall_4_2_0_1; }
		
		//');'
		public Keyword getRightParenthesisSemicolonKeyword_5() { return cRightParenthesisSemicolonKeyword_5; }
	}
	public class Delete_contextElements extends AbstractParserRuleElementFinder {
		private final ParserRule rule = (ParserRule) GrammarUtil.findRuleForName(getGrammar(), "org.xtext.example.etlcl.EtlCl.Delete_context");
		private final Group cGroup = (Group)rule.eContents().get(1);
		private final Assignment cContextAssignment_0 = (Assignment)cGroup.eContents().get(0);
		private final CrossReference cContextCreate_contextCrossReference_0_0 = (CrossReference)cContextAssignment_0.eContents().get(0);
		private final RuleCall cContextCreate_contextIDTerminalRuleCall_0_0_1 = (RuleCall)cContextCreate_contextCrossReference_0_0.eContents().get(1);
		private final Keyword cDELETE_CONTEXTKeyword_1 = (Keyword)cGroup.eContents().get(1);
		
		//Delete_context:
		//	context=[Create_context] '.DELETE_CONTEXT();';
		@Override public ParserRule getRule() { return rule; }
		
		//context=[Create_context] '.DELETE_CONTEXT();'
		public Group getGroup() { return cGroup; }
		
		//context=[Create_context]
		public Assignment getContextAssignment_0() { return cContextAssignment_0; }
		
		//[Create_context]
		public CrossReference getContextCreate_contextCrossReference_0_0() { return cContextCreate_contextCrossReference_0_0; }
		
		//ID
		public RuleCall getContextCreate_contextIDTerminalRuleCall_0_0_1() { return cContextCreate_contextIDTerminalRuleCall_0_0_1; }
		
		//'.DELETE_CONTEXT();'
		public Keyword getDELETE_CONTEXTKeyword_1() { return cDELETE_CONTEXTKeyword_1; }
	}
	public class Create_scheduler_typeElements extends AbstractParserRuleElementFinder {
		private final ParserRule rule = (ParserRule) GrammarUtil.findRuleForName(getGrammar(), "org.xtext.example.etlcl.EtlCl.Create_scheduler_type");
		private final Group cGroup = (Group)rule.eContents().get(1);
		private final Assignment cNameAssignment_0 = (Assignment)cGroup.eContents().get(0);
		private final RuleCall cNameIDTerminalRuleCall_0_0 = (RuleCall)cNameAssignment_0.eContents().get(0);
		private final Keyword cCREATE_SCHEDULER_TYPEKeyword_1 = (Keyword)cGroup.eContents().get(1);
		private final Keyword cLeftParenthesisKeyword_2 = (Keyword)cGroup.eContents().get(2);
		private final Group cGroup_3 = (Group)cGroup.eContents().get(3);
		private final Keyword cREFRESH_TIME_IN_SECKeyword_3_0 = (Keyword)cGroup_3.eContents().get(0);
		private final Assignment cRtinsAssignment_3_1 = (Assignment)cGroup_3.eContents().get(1);
		private final RuleCall cRtinsINTTerminalRuleCall_3_1_0 = (RuleCall)cRtinsAssignment_3_1.eContents().get(0);
		private final Keyword cCommaKeyword_4 = (Keyword)cGroup.eContents().get(4);
		private final Group cGroup_5 = (Group)cGroup.eContents().get(5);
		private final Keyword cLOG_DETAIL_FKeyword_5_0 = (Keyword)cGroup_5.eContents().get(0);
		private final Assignment cLdfAssignment_5_1 = (Assignment)cGroup_5.eContents().get(1);
		private final RuleCall cLdfINTTerminalRuleCall_5_1_0 = (RuleCall)cLdfAssignment_5_1.eContents().get(0);
		private final Keyword cRightParenthesisSemicolonKeyword_6 = (Keyword)cGroup.eContents().get(6);
		
		//Create_scheduler_type:
		//	name=ID '.CREATE_SCHEDULER_TYPE' '(' ('REFRESH_TIME_IN_SEC:' rtins=INT) ',' ('LOG_DETAIL_F:' ldf=INT)
		//	');';
		@Override public ParserRule getRule() { return rule; }
		
		//name=ID '.CREATE_SCHEDULER_TYPE' '(' ('REFRESH_TIME_IN_SEC:' rtins=INT) ',' ('LOG_DETAIL_F:' ldf=INT) ');'
		public Group getGroup() { return cGroup; }
		
		//name=ID
		public Assignment getNameAssignment_0() { return cNameAssignment_0; }
		
		//ID
		public RuleCall getNameIDTerminalRuleCall_0_0() { return cNameIDTerminalRuleCall_0_0; }
		
		//'.CREATE_SCHEDULER_TYPE'
		public Keyword getCREATE_SCHEDULER_TYPEKeyword_1() { return cCREATE_SCHEDULER_TYPEKeyword_1; }
		
		//'('
		public Keyword getLeftParenthesisKeyword_2() { return cLeftParenthesisKeyword_2; }
		
		//('REFRESH_TIME_IN_SEC:' rtins=INT)
		public Group getGroup_3() { return cGroup_3; }
		
		//'REFRESH_TIME_IN_SEC:'
		public Keyword getREFRESH_TIME_IN_SECKeyword_3_0() { return cREFRESH_TIME_IN_SECKeyword_3_0; }
		
		//rtins=INT
		public Assignment getRtinsAssignment_3_1() { return cRtinsAssignment_3_1; }
		
		//INT
		public RuleCall getRtinsINTTerminalRuleCall_3_1_0() { return cRtinsINTTerminalRuleCall_3_1_0; }
		
		//','
		public Keyword getCommaKeyword_4() { return cCommaKeyword_4; }
		
		//('LOG_DETAIL_F:' ldf=INT)
		public Group getGroup_5() { return cGroup_5; }
		
		//'LOG_DETAIL_F:'
		public Keyword getLOG_DETAIL_FKeyword_5_0() { return cLOG_DETAIL_FKeyword_5_0; }
		
		//ldf=INT
		public Assignment getLdfAssignment_5_1() { return cLdfAssignment_5_1; }
		
		//INT
		public RuleCall getLdfINTTerminalRuleCall_5_1_0() { return cLdfINTTerminalRuleCall_5_1_0; }
		
		//');'
		public Keyword getRightParenthesisSemicolonKeyword_6() { return cRightParenthesisSemicolonKeyword_6; }
	}
	public class Create_schedulerElements extends AbstractParserRuleElementFinder {
		private final ParserRule rule = (ParserRule) GrammarUtil.findRuleForName(getGrammar(), "org.xtext.example.etlcl.EtlCl.Create_scheduler");
		private final Group cGroup = (Group)rule.eContents().get(1);
		private final Assignment cNameAssignment_0 = (Assignment)cGroup.eContents().get(0);
		private final RuleCall cNameIDTerminalRuleCall_0_0 = (RuleCall)cNameAssignment_0.eContents().get(0);
		private final Keyword cCREATE_SCHEDULERKeyword_1 = (Keyword)cGroup.eContents().get(1);
		private final Keyword cLeftParenthesisKeyword_2 = (Keyword)cGroup.eContents().get(2);
		private final Group cGroup_3 = (Group)cGroup.eContents().get(3);
		private final Keyword cLOAD_NAMEKeyword_3_0 = (Keyword)cGroup_3.eContents().get(0);
		private final Assignment cLsidAssignment_3_1 = (Assignment)cGroup_3.eContents().get(1);
		private final CrossReference cLsidCreate_loadCrossReference_3_1_0 = (CrossReference)cLsidAssignment_3_1.eContents().get(0);
		private final RuleCall cLsidCreate_loadIDTerminalRuleCall_3_1_0_1 = (RuleCall)cLsidCreate_loadCrossReference_3_1_0.eContents().get(1);
		private final Keyword cCommaKeyword_4 = (Keyword)cGroup.eContents().get(4);
		private final Group cGroup_5 = (Group)cGroup.eContents().get(5);
		private final Keyword cCONTEXT_NAMEKeyword_5_0 = (Keyword)cGroup_5.eContents().get(0);
		private final Assignment cCsidAssignment_5_1 = (Assignment)cGroup_5.eContents().get(1);
		private final CrossReference cCsidCreate_contextCrossReference_5_1_0 = (CrossReference)cCsidAssignment_5_1.eContents().get(0);
		private final RuleCall cCsidCreate_contextIDTerminalRuleCall_5_1_0_1 = (RuleCall)cCsidCreate_contextCrossReference_5_1_0.eContents().get(1);
		private final Keyword cCommaKeyword_6 = (Keyword)cGroup.eContents().get(6);
		private final Group cGroup_7 = (Group)cGroup.eContents().get(7);
		private final Keyword cDATE_TIMEKeyword_7_0 = (Keyword)cGroup_7.eContents().get(0);
		private final Assignment cDtimeAssignment_7_1 = (Assignment)cGroup_7.eContents().get(1);
		private final RuleCall cDtimeSTRINGTerminalRuleCall_7_1_0 = (RuleCall)cDtimeAssignment_7_1.eContents().get(0);
		private final Keyword cCommaKeyword_8 = (Keyword)cGroup.eContents().get(8);
		private final Group cGroup_9 = (Group)cGroup.eContents().get(9);
		private final Keyword cDESCRIPTIONKeyword_9_0 = (Keyword)cGroup_9.eContents().get(0);
		private final Assignment cDescAssignment_9_1 = (Assignment)cGroup_9.eContents().get(1);
		private final RuleCall cDescSTRINGTerminalRuleCall_9_1_0 = (RuleCall)cDescAssignment_9_1.eContents().get(0);
		private final Keyword cRightParenthesisSemicolonKeyword_10 = (Keyword)cGroup.eContents().get(10);
		
		//Create_scheduler:
		//	name=ID '.CREATE_SCHEDULER' '(' ('LOAD_NAME:' lsid=[Create_load]) ',' ('CONTEXT_NAME:' csid=[Create_context]) ','
		//	('DATE_TIME:' dtime=STRING) ',' ('DESCRIPTION:' desc=STRING)
		//	');';
		@Override public ParserRule getRule() { return rule; }
		
		//name=ID '.CREATE_SCHEDULER' '(' ('LOAD_NAME:' lsid=[Create_load]) ',' ('CONTEXT_NAME:' csid=[Create_context]) ','
		//('DATE_TIME:' dtime=STRING) ',' ('DESCRIPTION:' desc=STRING) ');'
		public Group getGroup() { return cGroup; }
		
		//name=ID
		public Assignment getNameAssignment_0() { return cNameAssignment_0; }
		
		//ID
		public RuleCall getNameIDTerminalRuleCall_0_0() { return cNameIDTerminalRuleCall_0_0; }
		
		//'.CREATE_SCHEDULER'
		public Keyword getCREATE_SCHEDULERKeyword_1() { return cCREATE_SCHEDULERKeyword_1; }
		
		//'('
		public Keyword getLeftParenthesisKeyword_2() { return cLeftParenthesisKeyword_2; }
		
		//('LOAD_NAME:' lsid=[Create_load])
		public Group getGroup_3() { return cGroup_3; }
		
		//'LOAD_NAME:'
		public Keyword getLOAD_NAMEKeyword_3_0() { return cLOAD_NAMEKeyword_3_0; }
		
		//lsid=[Create_load]
		public Assignment getLsidAssignment_3_1() { return cLsidAssignment_3_1; }
		
		//[Create_load]
		public CrossReference getLsidCreate_loadCrossReference_3_1_0() { return cLsidCreate_loadCrossReference_3_1_0; }
		
		//ID
		public RuleCall getLsidCreate_loadIDTerminalRuleCall_3_1_0_1() { return cLsidCreate_loadIDTerminalRuleCall_3_1_0_1; }
		
		//','
		public Keyword getCommaKeyword_4() { return cCommaKeyword_4; }
		
		//('CONTEXT_NAME:' csid=[Create_context])
		public Group getGroup_5() { return cGroup_5; }
		
		//'CONTEXT_NAME:'
		public Keyword getCONTEXT_NAMEKeyword_5_0() { return cCONTEXT_NAMEKeyword_5_0; }
		
		//csid=[Create_context]
		public Assignment getCsidAssignment_5_1() { return cCsidAssignment_5_1; }
		
		//[Create_context]
		public CrossReference getCsidCreate_contextCrossReference_5_1_0() { return cCsidCreate_contextCrossReference_5_1_0; }
		
		//ID
		public RuleCall getCsidCreate_contextIDTerminalRuleCall_5_1_0_1() { return cCsidCreate_contextIDTerminalRuleCall_5_1_0_1; }
		
		//','
		public Keyword getCommaKeyword_6() { return cCommaKeyword_6; }
		
		//('DATE_TIME:' dtime=STRING)
		public Group getGroup_7() { return cGroup_7; }
		
		//'DATE_TIME:'
		public Keyword getDATE_TIMEKeyword_7_0() { return cDATE_TIMEKeyword_7_0; }
		
		//dtime=STRING
		public Assignment getDtimeAssignment_7_1() { return cDtimeAssignment_7_1; }
		
		//STRING
		public RuleCall getDtimeSTRINGTerminalRuleCall_7_1_0() { return cDtimeSTRINGTerminalRuleCall_7_1_0; }
		
		//','
		public Keyword getCommaKeyword_8() { return cCommaKeyword_8; }
		
		//('DESCRIPTION:' desc=STRING)
		public Group getGroup_9() { return cGroup_9; }
		
		//'DESCRIPTION:'
		public Keyword getDESCRIPTIONKeyword_9_0() { return cDESCRIPTIONKeyword_9_0; }
		
		//desc=STRING
		public Assignment getDescAssignment_9_1() { return cDescAssignment_9_1; }
		
		//STRING
		public RuleCall getDescSTRINGTerminalRuleCall_9_1_0() { return cDescSTRINGTerminalRuleCall_9_1_0; }
		
		//');'
		public Keyword getRightParenthesisSemicolonKeyword_10() { return cRightParenthesisSemicolonKeyword_10; }
	}
	public class Update_schedulerElements extends AbstractParserRuleElementFinder {
		private final ParserRule rule = (ParserRule) GrammarUtil.findRuleForName(getGrammar(), "org.xtext.example.etlcl.EtlCl.Update_scheduler");
		private final Group cGroup = (Group)rule.eContents().get(1);
		private final Assignment cSchedAssignment_0 = (Assignment)cGroup.eContents().get(0);
		private final CrossReference cSchedCreate_schedulerCrossReference_0_0 = (CrossReference)cSchedAssignment_0.eContents().get(0);
		private final RuleCall cSchedCreate_schedulerIDTerminalRuleCall_0_0_1 = (RuleCall)cSchedCreate_schedulerCrossReference_0_0.eContents().get(1);
		private final Keyword cUPDATE_SCHEDULERKeyword_1 = (Keyword)cGroup.eContents().get(1);
		private final Keyword cLeftParenthesisKeyword_2 = (Keyword)cGroup.eContents().get(2);
		private final Group cGroup_3 = (Group)cGroup.eContents().get(3);
		private final Keyword cLOAD_NAMEKeyword_3_0 = (Keyword)cGroup_3.eContents().get(0);
		private final Assignment cLsidAssignment_3_1 = (Assignment)cGroup_3.eContents().get(1);
		private final CrossReference cLsidCreate_loadCrossReference_3_1_0 = (CrossReference)cLsidAssignment_3_1.eContents().get(0);
		private final RuleCall cLsidCreate_loadIDTerminalRuleCall_3_1_0_1 = (RuleCall)cLsidCreate_loadCrossReference_3_1_0.eContents().get(1);
		private final Group cGroup_4 = (Group)cGroup.eContents().get(4);
		private final Keyword cCommaKeyword_4_0 = (Keyword)cGroup_4.eContents().get(0);
		private final Keyword cCONTEXT_NAMEKeyword_4_1 = (Keyword)cGroup_4.eContents().get(1);
		private final Assignment cCsidAssignment_4_2 = (Assignment)cGroup_4.eContents().get(2);
		private final CrossReference cCsidCreate_contextCrossReference_4_2_0 = (CrossReference)cCsidAssignment_4_2.eContents().get(0);
		private final RuleCall cCsidCreate_contextIDTerminalRuleCall_4_2_0_1 = (RuleCall)cCsidCreate_contextCrossReference_4_2_0.eContents().get(1);
		private final Group cGroup_5 = (Group)cGroup.eContents().get(5);
		private final Keyword cCommaKeyword_5_0 = (Keyword)cGroup_5.eContents().get(0);
		private final Keyword cDATE_TIMEKeyword_5_1 = (Keyword)cGroup_5.eContents().get(1);
		private final Assignment cDtimeAssignment_5_2 = (Assignment)cGroup_5.eContents().get(2);
		private final RuleCall cDtimeSTRINGTerminalRuleCall_5_2_0 = (RuleCall)cDtimeAssignment_5_2.eContents().get(0);
		private final Group cGroup_6 = (Group)cGroup.eContents().get(6);
		private final Keyword cCommaKeyword_6_0 = (Keyword)cGroup_6.eContents().get(0);
		private final Keyword cDESCRIPTIONKeyword_6_1 = (Keyword)cGroup_6.eContents().get(1);
		private final Assignment cDescAssignment_6_2 = (Assignment)cGroup_6.eContents().get(2);
		private final RuleCall cDescSTRINGTerminalRuleCall_6_2_0 = (RuleCall)cDescAssignment_6_2.eContents().get(0);
		private final Keyword cRightParenthesisSemicolonKeyword_7 = (Keyword)cGroup.eContents().get(7);
		
		//Update_scheduler:
		//	sched=[Create_scheduler] '.UPDATE_SCHEDULER' '(' ('LOAD_NAME:' lsid=[Create_load]) (',' 'CONTEXT_NAME:'
		//	csid=[Create_context])? (',' 'DATE_TIME:' dtime=STRING)? (',' 'DESCRIPTION:' desc=STRING)?
		//	');';
		@Override public ParserRule getRule() { return rule; }
		
		//sched=[Create_scheduler] '.UPDATE_SCHEDULER' '(' ('LOAD_NAME:' lsid=[Create_load]) (',' 'CONTEXT_NAME:'
		//csid=[Create_context])? (',' 'DATE_TIME:' dtime=STRING)? (',' 'DESCRIPTION:' desc=STRING)? ');'
		public Group getGroup() { return cGroup; }
		
		//sched=[Create_scheduler]
		public Assignment getSchedAssignment_0() { return cSchedAssignment_0; }
		
		//[Create_scheduler]
		public CrossReference getSchedCreate_schedulerCrossReference_0_0() { return cSchedCreate_schedulerCrossReference_0_0; }
		
		//ID
		public RuleCall getSchedCreate_schedulerIDTerminalRuleCall_0_0_1() { return cSchedCreate_schedulerIDTerminalRuleCall_0_0_1; }
		
		//'.UPDATE_SCHEDULER'
		public Keyword getUPDATE_SCHEDULERKeyword_1() { return cUPDATE_SCHEDULERKeyword_1; }
		
		//'('
		public Keyword getLeftParenthesisKeyword_2() { return cLeftParenthesisKeyword_2; }
		
		//('LOAD_NAME:' lsid=[Create_load])
		public Group getGroup_3() { return cGroup_3; }
		
		//'LOAD_NAME:'
		public Keyword getLOAD_NAMEKeyword_3_0() { return cLOAD_NAMEKeyword_3_0; }
		
		//lsid=[Create_load]
		public Assignment getLsidAssignment_3_1() { return cLsidAssignment_3_1; }
		
		//[Create_load]
		public CrossReference getLsidCreate_loadCrossReference_3_1_0() { return cLsidCreate_loadCrossReference_3_1_0; }
		
		//ID
		public RuleCall getLsidCreate_loadIDTerminalRuleCall_3_1_0_1() { return cLsidCreate_loadIDTerminalRuleCall_3_1_0_1; }
		
		//(',' 'CONTEXT_NAME:' csid=[Create_context])?
		public Group getGroup_4() { return cGroup_4; }
		
		//','
		public Keyword getCommaKeyword_4_0() { return cCommaKeyword_4_0; }
		
		//'CONTEXT_NAME:'
		public Keyword getCONTEXT_NAMEKeyword_4_1() { return cCONTEXT_NAMEKeyword_4_1; }
		
		//csid=[Create_context]
		public Assignment getCsidAssignment_4_2() { return cCsidAssignment_4_2; }
		
		//[Create_context]
		public CrossReference getCsidCreate_contextCrossReference_4_2_0() { return cCsidCreate_contextCrossReference_4_2_0; }
		
		//ID
		public RuleCall getCsidCreate_contextIDTerminalRuleCall_4_2_0_1() { return cCsidCreate_contextIDTerminalRuleCall_4_2_0_1; }
		
		//(',' 'DATE_TIME:' dtime=STRING)?
		public Group getGroup_5() { return cGroup_5; }
		
		//','
		public Keyword getCommaKeyword_5_0() { return cCommaKeyword_5_0; }
		
		//'DATE_TIME:'
		public Keyword getDATE_TIMEKeyword_5_1() { return cDATE_TIMEKeyword_5_1; }
		
		//dtime=STRING
		public Assignment getDtimeAssignment_5_2() { return cDtimeAssignment_5_2; }
		
		//STRING
		public RuleCall getDtimeSTRINGTerminalRuleCall_5_2_0() { return cDtimeSTRINGTerminalRuleCall_5_2_0; }
		
		//(',' 'DESCRIPTION:' desc=STRING)?
		public Group getGroup_6() { return cGroup_6; }
		
		//','
		public Keyword getCommaKeyword_6_0() { return cCommaKeyword_6_0; }
		
		//'DESCRIPTION:'
		public Keyword getDESCRIPTIONKeyword_6_1() { return cDESCRIPTIONKeyword_6_1; }
		
		//desc=STRING
		public Assignment getDescAssignment_6_2() { return cDescAssignment_6_2; }
		
		//STRING
		public RuleCall getDescSTRINGTerminalRuleCall_6_2_0() { return cDescSTRINGTerminalRuleCall_6_2_0; }
		
		//');'
		public Keyword getRightParenthesisSemicolonKeyword_7() { return cRightParenthesisSemicolonKeyword_7; }
	}
	public class Delete_schedulerElements extends AbstractParserRuleElementFinder {
		private final ParserRule rule = (ParserRule) GrammarUtil.findRuleForName(getGrammar(), "org.xtext.example.etlcl.EtlCl.Delete_scheduler");
		private final Group cGroup = (Group)rule.eContents().get(1);
		private final Assignment cSchedAssignment_0 = (Assignment)cGroup.eContents().get(0);
		private final CrossReference cSchedCreate_schedulerCrossReference_0_0 = (CrossReference)cSchedAssignment_0.eContents().get(0);
		private final RuleCall cSchedCreate_schedulerIDTerminalRuleCall_0_0_1 = (RuleCall)cSchedCreate_schedulerCrossReference_0_0.eContents().get(1);
		private final Keyword cDELETE_SCHEDULERKeyword_1 = (Keyword)cGroup.eContents().get(1);
		
		//Delete_scheduler:
		//	sched=[Create_scheduler] '.DELETE_SCHEDULER();';
		@Override public ParserRule getRule() { return rule; }
		
		//sched=[Create_scheduler] '.DELETE_SCHEDULER();'
		public Group getGroup() { return cGroup; }
		
		//sched=[Create_scheduler]
		public Assignment getSchedAssignment_0() { return cSchedAssignment_0; }
		
		//[Create_scheduler]
		public CrossReference getSchedCreate_schedulerCrossReference_0_0() { return cSchedCreate_schedulerCrossReference_0_0; }
		
		//ID
		public RuleCall getSchedCreate_schedulerIDTerminalRuleCall_0_0_1() { return cSchedCreate_schedulerIDTerminalRuleCall_0_0_1; }
		
		//'.DELETE_SCHEDULER();'
		public Keyword getDELETE_SCHEDULERKeyword_1() { return cDELETE_SCHEDULERKeyword_1; }
	}
	public class Create_group_dependencyElements extends AbstractParserRuleElementFinder {
		private final ParserRule rule = (ParserRule) GrammarUtil.findRuleForName(getGrammar(), "org.xtext.example.etlcl.EtlCl.Create_group_dependency");
		private final Group cGroup = (Group)rule.eContents().get(1);
		private final Assignment cG1Assignment_0 = (Assignment)cGroup.eContents().get(0);
		private final CrossReference cG1Create_groupCrossReference_0_0 = (CrossReference)cG1Assignment_0.eContents().get(0);
		private final RuleCall cG1Create_groupIDTerminalRuleCall_0_0_1 = (RuleCall)cG1Create_groupCrossReference_0_0.eContents().get(1);
		private final Keyword cDEPENDS_ON_GROUPKeyword_1 = (Keyword)cGroup.eContents().get(1);
		private final Assignment cG2Assignment_2 = (Assignment)cGroup.eContents().get(2);
		private final CrossReference cG2Create_groupCrossReference_2_0 = (CrossReference)cG2Assignment_2.eContents().get(0);
		private final RuleCall cG2Create_groupIDTerminalRuleCall_2_0_1 = (RuleCall)cG2Create_groupCrossReference_2_0.eContents().get(1);
		private final Keyword cLeftParenthesisKeyword_3 = (Keyword)cGroup.eContents().get(3);
		private final Assignment cDcAssignment_4 = (Assignment)cGroup.eContents().get(4);
		private final RuleCall cDcDependency_conditionParserRuleCall_4_0 = (RuleCall)cDcAssignment_4.eContents().get(0);
		private final Keyword cRightParenthesisSemicolonKeyword_5 = (Keyword)cGroup.eContents().get(5);
		
		//Create_group_dependency:
		//	g1=[Create_group] '.DEPENDS_ON_GROUP.' g2=[Create_group] '('
		//	dc=Dependency_condition
		//	');';
		@Override public ParserRule getRule() { return rule; }
		
		//g1=[Create_group] '.DEPENDS_ON_GROUP.' g2=[Create_group] '(' dc=Dependency_condition ');'
		public Group getGroup() { return cGroup; }
		
		//g1=[Create_group]
		public Assignment getG1Assignment_0() { return cG1Assignment_0; }
		
		//[Create_group]
		public CrossReference getG1Create_groupCrossReference_0_0() { return cG1Create_groupCrossReference_0_0; }
		
		//ID
		public RuleCall getG1Create_groupIDTerminalRuleCall_0_0_1() { return cG1Create_groupIDTerminalRuleCall_0_0_1; }
		
		//'.DEPENDS_ON_GROUP.'
		public Keyword getDEPENDS_ON_GROUPKeyword_1() { return cDEPENDS_ON_GROUPKeyword_1; }
		
		//g2=[Create_group]
		public Assignment getG2Assignment_2() { return cG2Assignment_2; }
		
		//[Create_group]
		public CrossReference getG2Create_groupCrossReference_2_0() { return cG2Create_groupCrossReference_2_0; }
		
		//ID
		public RuleCall getG2Create_groupIDTerminalRuleCall_2_0_1() { return cG2Create_groupIDTerminalRuleCall_2_0_1; }
		
		//'('
		public Keyword getLeftParenthesisKeyword_3() { return cLeftParenthesisKeyword_3; }
		
		//dc=Dependency_condition
		public Assignment getDcAssignment_4() { return cDcAssignment_4; }
		
		//Dependency_condition
		public RuleCall getDcDependency_conditionParserRuleCall_4_0() { return cDcDependency_conditionParserRuleCall_4_0; }
		
		//');'
		public Keyword getRightParenthesisSemicolonKeyword_5() { return cRightParenthesisSemicolonKeyword_5; }
	}
	public class Create_task_dependencyElements extends AbstractParserRuleElementFinder {
		private final ParserRule rule = (ParserRule) GrammarUtil.findRuleForName(getGrammar(), "org.xtext.example.etlcl.EtlCl.Create_task_dependency");
		private final Group cGroup = (Group)rule.eContents().get(1);
		private final Assignment cT1Assignment_0 = (Assignment)cGroup.eContents().get(0);
		private final CrossReference cT1Create_taskCrossReference_0_0 = (CrossReference)cT1Assignment_0.eContents().get(0);
		private final RuleCall cT1Create_taskIDTerminalRuleCall_0_0_1 = (RuleCall)cT1Create_taskCrossReference_0_0.eContents().get(1);
		private final Assignment cDepAssignment_1 = (Assignment)cGroup.eContents().get(1);
		private final Keyword cDepDEPENDS_ON_TASKKeyword_1_0 = (Keyword)cDepAssignment_1.eContents().get(0);
		private final Assignment cT2Assignment_2 = (Assignment)cGroup.eContents().get(2);
		private final CrossReference cT2Create_taskCrossReference_2_0 = (CrossReference)cT2Assignment_2.eContents().get(0);
		private final RuleCall cT2Create_taskIDTerminalRuleCall_2_0_1 = (RuleCall)cT2Create_taskCrossReference_2_0.eContents().get(1);
		private final Keyword cLeftParenthesisKeyword_3 = (Keyword)cGroup.eContents().get(3);
		private final Assignment cDcAssignment_4 = (Assignment)cGroup.eContents().get(4);
		private final RuleCall cDcDependency_conditionParserRuleCall_4_0 = (RuleCall)cDcAssignment_4.eContents().get(0);
		private final Keyword cRightParenthesisSemicolonKeyword_5 = (Keyword)cGroup.eContents().get(5);
		
		//Create_task_dependency:
		//	t1=[Create_task] dep='.DEPENDS_ON_TASK.' t2=[Create_task] '('
		//	dc=Dependency_condition
		//	');';
		@Override public ParserRule getRule() { return rule; }
		
		//t1=[Create_task] dep='.DEPENDS_ON_TASK.' t2=[Create_task] '(' dc=Dependency_condition ');'
		public Group getGroup() { return cGroup; }
		
		//t1=[Create_task]
		public Assignment getT1Assignment_0() { return cT1Assignment_0; }
		
		//[Create_task]
		public CrossReference getT1Create_taskCrossReference_0_0() { return cT1Create_taskCrossReference_0_0; }
		
		//ID
		public RuleCall getT1Create_taskIDTerminalRuleCall_0_0_1() { return cT1Create_taskIDTerminalRuleCall_0_0_1; }
		
		//dep='.DEPENDS_ON_TASK.'
		public Assignment getDepAssignment_1() { return cDepAssignment_1; }
		
		//'.DEPENDS_ON_TASK.'
		public Keyword getDepDEPENDS_ON_TASKKeyword_1_0() { return cDepDEPENDS_ON_TASKKeyword_1_0; }
		
		//t2=[Create_task]
		public Assignment getT2Assignment_2() { return cT2Assignment_2; }
		
		//[Create_task]
		public CrossReference getT2Create_taskCrossReference_2_0() { return cT2Create_taskCrossReference_2_0; }
		
		//ID
		public RuleCall getT2Create_taskIDTerminalRuleCall_2_0_1() { return cT2Create_taskIDTerminalRuleCall_2_0_1; }
		
		//'('
		public Keyword getLeftParenthesisKeyword_3() { return cLeftParenthesisKeyword_3; }
		
		//dc=Dependency_condition
		public Assignment getDcAssignment_4() { return cDcAssignment_4; }
		
		//Dependency_condition
		public RuleCall getDcDependency_conditionParserRuleCall_4_0() { return cDcDependency_conditionParserRuleCall_4_0; }
		
		//');'
		public Keyword getRightParenthesisSemicolonKeyword_5() { return cRightParenthesisSemicolonKeyword_5; }
	}
	public class Dependency_conditionElements extends AbstractParserRuleElementFinder {
		private final ParserRule rule = (ParserRule) GrammarUtil.findRuleForName(getGrammar(), "org.xtext.example.etlcl.EtlCl.Dependency_condition");
		private final Alternatives cAlternatives = (Alternatives)rule.eContents().get(1);
		private final Assignment cSuccessAssignment_0 = (Assignment)cAlternatives.eContents().get(0);
		private final Keyword cSuccessSUCCESSKeyword_0_0 = (Keyword)cSuccessAssignment_0.eContents().get(0);
		private final Assignment cFinishAssignment_1 = (Assignment)cAlternatives.eContents().get(1);
		private final Keyword cFinishFINISHKeyword_1_0 = (Keyword)cFinishAssignment_1.eContents().get(0);
		private final Assignment cErrorAssignment_2 = (Assignment)cAlternatives.eContents().get(2);
		private final Keyword cErrorERRORKeyword_2_0 = (Keyword)cErrorAssignment_2.eContents().get(0);
		private final Assignment cEmptyAssignment_3 = (Assignment)cAlternatives.eContents().get(3);
		private final Keyword cEmptyNONEKeyword_3_0 = (Keyword)cEmptyAssignment_3.eContents().get(0);
		
		//Dependency_condition:
		//	success?='SUCCESS'
		//	| finish?='FINISH'
		//	| error?='ERROR'
		//	| empty?='NONE';
		@Override public ParserRule getRule() { return rule; }
		
		//success?='SUCCESS' | finish?='FINISH' | error?='ERROR' | empty?='NONE'
		public Alternatives getAlternatives() { return cAlternatives; }
		
		//success?='SUCCESS'
		public Assignment getSuccessAssignment_0() { return cSuccessAssignment_0; }
		
		//'SUCCESS'
		public Keyword getSuccessSUCCESSKeyword_0_0() { return cSuccessSUCCESSKeyword_0_0; }
		
		//finish?='FINISH'
		public Assignment getFinishAssignment_1() { return cFinishAssignment_1; }
		
		//'FINISH'
		public Keyword getFinishFINISHKeyword_1_0() { return cFinishFINISHKeyword_1_0; }
		
		//error?='ERROR'
		public Assignment getErrorAssignment_2() { return cErrorAssignment_2; }
		
		//'ERROR'
		public Keyword getErrorERRORKeyword_2_0() { return cErrorERRORKeyword_2_0; }
		
		//empty?='NONE'
		public Assignment getEmptyAssignment_3() { return cEmptyAssignment_3; }
		
		//'NONE'
		public Keyword getEmptyNONEKeyword_3_0() { return cEmptyNONEKeyword_3_0; }
	}
	public class FQNElements extends AbstractParserRuleElementFinder {
		private final ParserRule rule = (ParserRule) GrammarUtil.findRuleForName(getGrammar(), "org.xtext.example.etlcl.EtlCl.FQN");
		private final Group cGroup = (Group)rule.eContents().get(1);
		private final RuleCall cIDTerminalRuleCall_0 = (RuleCall)cGroup.eContents().get(0);
		private final Group cGroup_1 = (Group)cGroup.eContents().get(1);
		private final Keyword cFullStopKeyword_1_0 = (Keyword)cGroup_1.eContents().get(0);
		private final RuleCall cIDTerminalRuleCall_1_1 = (RuleCall)cGroup_1.eContents().get(1);
		
		//FQN:
		//	ID ('.' ID)*;
		@Override public ParserRule getRule() { return rule; }
		
		//ID ('.' ID)*
		public Group getGroup() { return cGroup; }
		
		//ID
		public RuleCall getIDTerminalRuleCall_0() { return cIDTerminalRuleCall_0; }
		
		//('.' ID)*
		public Group getGroup_1() { return cGroup_1; }
		
		//'.'
		public Keyword getFullStopKeyword_1_0() { return cFullStopKeyword_1_0; }
		
		//ID
		public RuleCall getIDTerminalRuleCall_1_1() { return cIDTerminalRuleCall_1_1; }
	}
	public class Etl_tool_nameElements extends AbstractParserRuleElementFinder {
		private final ParserRule rule = (ParserRule) GrammarUtil.findRuleForName(getGrammar(), "org.xtext.example.etlcl.EtlCl.Etl_tool_name");
		private final Assignment cNameAssignment = (Assignment)rule.eContents().get(1);
		private final RuleCall cNameIDTerminalRuleCall_0 = (RuleCall)cNameAssignment.eContents().get(0);
		
		//Etl_tool_name:
		//	name=ID;
		@Override public ParserRule getRule() { return rule; }
		
		//name=ID
		public Assignment getNameAssignment() { return cNameAssignment; }
		
		//ID
		public RuleCall getNameIDTerminalRuleCall_0() { return cNameIDTerminalRuleCall_0; }
	}
	public class Run_taskElements extends AbstractParserRuleElementFinder {
		private final ParserRule rule = (ParserRule) GrammarUtil.findRuleForName(getGrammar(), "org.xtext.example.etlcl.EtlCl.Run_task");
		private final Group cGroup = (Group)rule.eContents().get(1);
		private final Assignment cTaskAssignment_0 = (Assignment)cGroup.eContents().get(0);
		private final CrossReference cTaskCreate_taskCrossReference_0_0 = (CrossReference)cTaskAssignment_0.eContents().get(0);
		private final RuleCall cTaskCreate_taskIDTerminalRuleCall_0_0_1 = (RuleCall)cTaskCreate_taskCrossReference_0_0.eContents().get(1);
		private final Keyword cRUN_TASKKeyword_1 = (Keyword)cGroup.eContents().get(1);
		
		//Run_task:
		//	task=[Create_task] '.RUN_TASK();';
		@Override public ParserRule getRule() { return rule; }
		
		//task=[Create_task] '.RUN_TASK();'
		public Group getGroup() { return cGroup; }
		
		//task=[Create_task]
		public Assignment getTaskAssignment_0() { return cTaskAssignment_0; }
		
		//[Create_task]
		public CrossReference getTaskCreate_taskCrossReference_0_0() { return cTaskCreate_taskCrossReference_0_0; }
		
		//ID
		public RuleCall getTaskCreate_taskIDTerminalRuleCall_0_0_1() { return cTaskCreate_taskIDTerminalRuleCall_0_0_1; }
		
		//'.RUN_TASK();'
		public Keyword getRUN_TASKKeyword_1() { return cRUN_TASKKeyword_1; }
	}
	public class Run_groupElements extends AbstractParserRuleElementFinder {
		private final ParserRule rule = (ParserRule) GrammarUtil.findRuleForName(getGrammar(), "org.xtext.example.etlcl.EtlCl.Run_group");
		private final Group cGroup = (Group)rule.eContents().get(1);
		private final Assignment cGroupAssignment_0 = (Assignment)cGroup.eContents().get(0);
		private final CrossReference cGroupCreate_groupCrossReference_0_0 = (CrossReference)cGroupAssignment_0.eContents().get(0);
		private final RuleCall cGroupCreate_groupIDTerminalRuleCall_0_0_1 = (RuleCall)cGroupCreate_groupCrossReference_0_0.eContents().get(1);
		private final Keyword cRUN_GROUPKeyword_1 = (Keyword)cGroup.eContents().get(1);
		
		//Run_group:
		//	group=[Create_group] '.RUN_GROUP();';
		@Override public ParserRule getRule() { return rule; }
		
		//group=[Create_group] '.RUN_GROUP();'
		public Group getGroup() { return cGroup; }
		
		//group=[Create_group]
		public Assignment getGroupAssignment_0() { return cGroupAssignment_0; }
		
		//[Create_group]
		public CrossReference getGroupCreate_groupCrossReference_0_0() { return cGroupCreate_groupCrossReference_0_0; }
		
		//ID
		public RuleCall getGroupCreate_groupIDTerminalRuleCall_0_0_1() { return cGroupCreate_groupIDTerminalRuleCall_0_0_1; }
		
		//'.RUN_GROUP();'
		public Keyword getRUN_GROUPKeyword_1() { return cRUN_GROUPKeyword_1; }
	}
	public class Run_loadElements extends AbstractParserRuleElementFinder {
		private final ParserRule rule = (ParserRule) GrammarUtil.findRuleForName(getGrammar(), "org.xtext.example.etlcl.EtlCl.Run_load");
		private final Group cGroup = (Group)rule.eContents().get(1);
		private final Assignment cLoadAssignment_0 = (Assignment)cGroup.eContents().get(0);
		private final CrossReference cLoadCreate_loadCrossReference_0_0 = (CrossReference)cLoadAssignment_0.eContents().get(0);
		private final RuleCall cLoadCreate_loadIDTerminalRuleCall_0_0_1 = (RuleCall)cLoadCreate_loadCrossReference_0_0.eContents().get(1);
		private final Keyword cRUN_LOADKeyword_1 = (Keyword)cGroup.eContents().get(1);
		
		//Run_load:
		//	load=[Create_load] '.RUN_LOAD();';
		@Override public ParserRule getRule() { return rule; }
		
		//load=[Create_load] '.RUN_LOAD();'
		public Group getGroup() { return cGroup; }
		
		//load=[Create_load]
		public Assignment getLoadAssignment_0() { return cLoadAssignment_0; }
		
		//[Create_load]
		public CrossReference getLoadCreate_loadCrossReference_0_0() { return cLoadCreate_loadCrossReference_0_0; }
		
		//ID
		public RuleCall getLoadCreate_loadIDTerminalRuleCall_0_0_1() { return cLoadCreate_loadIDTerminalRuleCall_0_0_1; }
		
		//'.RUN_LOAD();'
		public Keyword getRUN_LOADKeyword_1() { return cRUN_LOADKeyword_1; }
	}
	public class ParametersElements extends AbstractParserRuleElementFinder {
		private final ParserRule rule = (ParserRule) GrammarUtil.findRuleForName(getGrammar(), "org.xtext.example.etlcl.EtlCl.Parameters");
		private final Group cGroup = (Group)rule.eContents().get(1);
		private final Assignment cNameAssignment_0 = (Assignment)cGroup.eContents().get(0);
		private final RuleCall cNameIDTerminalRuleCall_0_0 = (RuleCall)cNameAssignment_0.eContents().get(0);
		private final Keyword cColonKeyword_1 = (Keyword)cGroup.eContents().get(1);
		private final Assignment cParameterAssignment_2 = (Assignment)cGroup.eContents().get(2);
		private final RuleCall cParameterSTRINGTerminalRuleCall_2_0 = (RuleCall)cParameterAssignment_2.eContents().get(0);
		
		//Parameters:
		//	name=ID ':' parameter=STRING;
		@Override public ParserRule getRule() { return rule; }
		
		//name=ID ':' parameter=STRING
		public Group getGroup() { return cGroup; }
		
		//name=ID
		public Assignment getNameAssignment_0() { return cNameAssignment_0; }
		
		//ID
		public RuleCall getNameIDTerminalRuleCall_0_0() { return cNameIDTerminalRuleCall_0_0; }
		
		//':'
		public Keyword getColonKeyword_1() { return cColonKeyword_1; }
		
		//parameter=STRING
		public Assignment getParameterAssignment_2() { return cParameterAssignment_2; }
		
		//STRING
		public RuleCall getParameterSTRINGTerminalRuleCall_2_0() { return cParameterSTRINGTerminalRuleCall_2_0; }
	}
	public class Db_typeElements extends AbstractParserRuleElementFinder {
		private final ParserRule rule = (ParserRule) GrammarUtil.findRuleForName(getGrammar(), "org.xtext.example.etlcl.EtlCl.Db_type");
		private final Assignment cNameAssignment = (Assignment)rule.eContents().get(1);
		private final RuleCall cNameIDTerminalRuleCall_0 = (RuleCall)cNameAssignment.eContents().get(0);
		
		//Db_type:
		//	name=ID;
		@Override public ParserRule getRule() { return rule; }
		
		//name=ID
		public Assignment getNameAssignment() { return cNameAssignment; }
		
		//ID
		public RuleCall getNameIDTerminalRuleCall_0() { return cNameIDTerminalRuleCall_0; }
	}
	public class Create_tableElements extends AbstractParserRuleElementFinder {
		private final ParserRule rule = (ParserRule) GrammarUtil.findRuleForName(getGrammar(), "org.xtext.example.etlcl.EtlCl.Create_table");
		private final Group cGroup = (Group)rule.eContents().get(1);
		private final Assignment cNameAssignment_0 = (Assignment)cGroup.eContents().get(0);
		private final RuleCall cNameIDTerminalRuleCall_0_0 = (RuleCall)cNameAssignment_0.eContents().get(0);
		private final Keyword cCREATE_TABLEKeyword_1 = (Keyword)cGroup.eContents().get(1);
		private final Keyword cLeftParenthesisKeyword_2 = (Keyword)cGroup.eContents().get(2);
		private final Assignment cColumnsAssignment_3 = (Assignment)cGroup.eContents().get(3);
		private final RuleCall cColumnsColumn_elemParserRuleCall_3_0 = (RuleCall)cColumnsAssignment_3.eContents().get(0);
		private final Group cGroup_4 = (Group)cGroup.eContents().get(4);
		private final Keyword cCommaKeyword_4_0 = (Keyword)cGroup_4.eContents().get(0);
		private final Assignment cColumnsAssignment_4_1 = (Assignment)cGroup_4.eContents().get(1);
		private final RuleCall cColumnsColumn_elemParserRuleCall_4_1_0 = (RuleCall)cColumnsAssignment_4_1.eContents().get(0);
		private final Keyword cRightParenthesisSemicolonKeyword_5 = (Keyword)cGroup.eContents().get(5);
		
		//Create_table:
		//	name=ID '.CREATE_TABLE' '('
		//	columns+=Column_elem (',' columns+=Column_elem)*
		//	');';
		@Override public ParserRule getRule() { return rule; }
		
		//name=ID '.CREATE_TABLE' '(' columns+=Column_elem (',' columns+=Column_elem)* ');'
		public Group getGroup() { return cGroup; }
		
		//name=ID
		public Assignment getNameAssignment_0() { return cNameAssignment_0; }
		
		//ID
		public RuleCall getNameIDTerminalRuleCall_0_0() { return cNameIDTerminalRuleCall_0_0; }
		
		//'.CREATE_TABLE'
		public Keyword getCREATE_TABLEKeyword_1() { return cCREATE_TABLEKeyword_1; }
		
		//'('
		public Keyword getLeftParenthesisKeyword_2() { return cLeftParenthesisKeyword_2; }
		
		//columns+=Column_elem
		public Assignment getColumnsAssignment_3() { return cColumnsAssignment_3; }
		
		//Column_elem
		public RuleCall getColumnsColumn_elemParserRuleCall_3_0() { return cColumnsColumn_elemParserRuleCall_3_0; }
		
		//(',' columns+=Column_elem)*
		public Group getGroup_4() { return cGroup_4; }
		
		//','
		public Keyword getCommaKeyword_4_0() { return cCommaKeyword_4_0; }
		
		//columns+=Column_elem
		public Assignment getColumnsAssignment_4_1() { return cColumnsAssignment_4_1; }
		
		//Column_elem
		public RuleCall getColumnsColumn_elemParserRuleCall_4_1_0() { return cColumnsColumn_elemParserRuleCall_4_1_0; }
		
		//');'
		public Keyword getRightParenthesisSemicolonKeyword_5() { return cRightParenthesisSemicolonKeyword_5; }
	}
	public class Truncate_statementElements extends AbstractParserRuleElementFinder {
		private final ParserRule rule = (ParserRule) GrammarUtil.findRuleForName(getGrammar(), "org.xtext.example.etlcl.EtlCl.Truncate_statement");
		private final Group cGroup = (Group)rule.eContents().get(1);
		private final Assignment cTableAssignment_0 = (Assignment)cGroup.eContents().get(0);
		private final CrossReference cTableCreate_tableCrossReference_0_0 = (CrossReference)cTableAssignment_0.eContents().get(0);
		private final RuleCall cTableCreate_tableIDTerminalRuleCall_0_0_1 = (RuleCall)cTableCreate_tableCrossReference_0_0.eContents().get(1);
		private final Assignment cTrunAssignment_1 = (Assignment)cGroup.eContents().get(1);
		private final Keyword cTrunTRUNCATEKeyword_1_0 = (Keyword)cTrunAssignment_1.eContents().get(0);
		private final Keyword cSemicolonKeyword_2 = (Keyword)cGroup.eContents().get(2);
		
		//Truncate_statement:
		//	table=[Create_table] trun?='.TRUNCATE' ';';
		@Override public ParserRule getRule() { return rule; }
		
		//table=[Create_table] trun?='.TRUNCATE' ';'
		public Group getGroup() { return cGroup; }
		
		//table=[Create_table]
		public Assignment getTableAssignment_0() { return cTableAssignment_0; }
		
		//[Create_table]
		public CrossReference getTableCreate_tableCrossReference_0_0() { return cTableCreate_tableCrossReference_0_0; }
		
		//ID
		public RuleCall getTableCreate_tableIDTerminalRuleCall_0_0_1() { return cTableCreate_tableIDTerminalRuleCall_0_0_1; }
		
		//trun?='.TRUNCATE'
		public Assignment getTrunAssignment_1() { return cTrunAssignment_1; }
		
		//'.TRUNCATE'
		public Keyword getTrunTRUNCATEKeyword_1_0() { return cTrunTRUNCATEKeyword_1_0; }
		
		//';'
		public Keyword getSemicolonKeyword_2() { return cSemicolonKeyword_2; }
	}
	public class CursorElements extends AbstractParserRuleElementFinder {
		private final ParserRule rule = (ParserRule) GrammarUtil.findRuleForName(getGrammar(), "org.xtext.example.etlcl.EtlCl.Cursor");
		private final Group cGroup = (Group)rule.eContents().get(1);
		private final Assignment cTableAssignment_0 = (Assignment)cGroup.eContents().get(0);
		private final CrossReference cTableCreate_tableCrossReference_0_0 = (CrossReference)cTableAssignment_0.eContents().get(0);
		private final RuleCall cTableCreate_tableIDTerminalRuleCall_0_0_1 = (RuleCall)cTableCreate_tableCrossReference_0_0.eContents().get(1);
		private final Assignment cCurAssignment_1 = (Assignment)cGroup.eContents().get(1);
		private final Keyword cCurCURSORKeyword_1_0 = (Keyword)cCurAssignment_1.eContents().get(0);
		private final Keyword cSemicolonKeyword_2 = (Keyword)cGroup.eContents().get(2);
		
		//Cursor:
		//	table=[Create_table] cur?='.CURSOR' ';';
		@Override public ParserRule getRule() { return rule; }
		
		//table=[Create_table] cur?='.CURSOR' ';'
		public Group getGroup() { return cGroup; }
		
		//table=[Create_table]
		public Assignment getTableAssignment_0() { return cTableAssignment_0; }
		
		//[Create_table]
		public CrossReference getTableCreate_tableCrossReference_0_0() { return cTableCreate_tableCrossReference_0_0; }
		
		//ID
		public RuleCall getTableCreate_tableIDTerminalRuleCall_0_0_1() { return cTableCreate_tableIDTerminalRuleCall_0_0_1; }
		
		//cur?='.CURSOR'
		public Assignment getCurAssignment_1() { return cCurAssignment_1; }
		
		//'.CURSOR'
		public Keyword getCurCURSORKeyword_1_0() { return cCurCURSORKeyword_1_0; }
		
		//';'
		public Keyword getSemicolonKeyword_2() { return cSemicolonKeyword_2; }
	}
	public class SCD4Elements extends AbstractParserRuleElementFinder {
		private final ParserRule rule = (ParserRule) GrammarUtil.findRuleForName(getGrammar(), "org.xtext.example.etlcl.EtlCl.SCD4");
		private final Group cGroup = (Group)rule.eContents().get(1);
		private final Assignment cTableAssignment_0 = (Assignment)cGroup.eContents().get(0);
		private final CrossReference cTableCreate_tableCrossReference_0_0 = (CrossReference)cTableAssignment_0.eContents().get(0);
		private final RuleCall cTableCreate_tableIDTerminalRuleCall_0_0_1 = (RuleCall)cTableCreate_tableCrossReference_0_0.eContents().get(1);
		private final Assignment cScd4Assignment_1 = (Assignment)cGroup.eContents().get(1);
		private final Keyword cScd4SCD4Keyword_1_0 = (Keyword)cScd4Assignment_1.eContents().get(0);
		private final Keyword cSemicolonKeyword_2 = (Keyword)cGroup.eContents().get(2);
		
		//SCD4:
		//	table=[Create_table] scd4?='.SCD4' ';';
		@Override public ParserRule getRule() { return rule; }
		
		//table=[Create_table] scd4?='.SCD4' ';'
		public Group getGroup() { return cGroup; }
		
		//table=[Create_table]
		public Assignment getTableAssignment_0() { return cTableAssignment_0; }
		
		//[Create_table]
		public CrossReference getTableCreate_tableCrossReference_0_0() { return cTableCreate_tableCrossReference_0_0; }
		
		//ID
		public RuleCall getTableCreate_tableIDTerminalRuleCall_0_0_1() { return cTableCreate_tableIDTerminalRuleCall_0_0_1; }
		
		//scd4?='.SCD4'
		public Assignment getScd4Assignment_1() { return cScd4Assignment_1; }
		
		//'.SCD4'
		public Keyword getScd4SCD4Keyword_1_0() { return cScd4SCD4Keyword_1_0; }
		
		//';'
		public Keyword getSemicolonKeyword_2() { return cSemicolonKeyword_2; }
	}
	public class SCD2Elements extends AbstractParserRuleElementFinder {
		private final ParserRule rule = (ParserRule) GrammarUtil.findRuleForName(getGrammar(), "org.xtext.example.etlcl.EtlCl.SCD2");
		private final Group cGroup = (Group)rule.eContents().get(1);
		private final Assignment cTableAssignment_0 = (Assignment)cGroup.eContents().get(0);
		private final CrossReference cTableCreate_tableCrossReference_0_0 = (CrossReference)cTableAssignment_0.eContents().get(0);
		private final RuleCall cTableCreate_tableIDTerminalRuleCall_0_0_1 = (RuleCall)cTableCreate_tableCrossReference_0_0.eContents().get(1);
		private final Assignment cScd2Assignment_1 = (Assignment)cGroup.eContents().get(1);
		private final Keyword cScd2SCD2Keyword_1_0 = (Keyword)cScd2Assignment_1.eContents().get(0);
		private final Keyword cSemicolonKeyword_2 = (Keyword)cGroup.eContents().get(2);
		
		//SCD2:
		//	table=[Create_table] scd2?='.SCD2' ';';
		@Override public ParserRule getRule() { return rule; }
		
		//table=[Create_table] scd2?='.SCD2' ';'
		public Group getGroup() { return cGroup; }
		
		//table=[Create_table]
		public Assignment getTableAssignment_0() { return cTableAssignment_0; }
		
		//[Create_table]
		public CrossReference getTableCreate_tableCrossReference_0_0() { return cTableCreate_tableCrossReference_0_0; }
		
		//ID
		public RuleCall getTableCreate_tableIDTerminalRuleCall_0_0_1() { return cTableCreate_tableIDTerminalRuleCall_0_0_1; }
		
		//scd2?='.SCD2'
		public Assignment getScd2Assignment_1() { return cScd2Assignment_1; }
		
		//'.SCD2'
		public Keyword getScd2SCD2Keyword_1_0() { return cScd2SCD2Keyword_1_0; }
		
		//';'
		public Keyword getSemicolonKeyword_2() { return cSemicolonKeyword_2; }
	}
	public class UnionElements extends AbstractParserRuleElementFinder {
		private final ParserRule rule = (ParserRule) GrammarUtil.findRuleForName(getGrammar(), "org.xtext.example.etlcl.EtlCl.Union");
		private final Group cGroup = (Group)rule.eContents().get(1);
		private final Assignment cSelect1Assignment_0 = (Assignment)cGroup.eContents().get(0);
		private final CrossReference cSelect1Select_statementCrossReference_0_0 = (CrossReference)cSelect1Assignment_0.eContents().get(0);
		private final RuleCall cSelect1Select_statementIDTerminalRuleCall_0_0_1 = (RuleCall)cSelect1Select_statementCrossReference_0_0.eContents().get(1);
		private final Assignment cUnionAssignment_1 = (Assignment)cGroup.eContents().get(1);
		private final Keyword cUnionUNIONKeyword_1_0 = (Keyword)cUnionAssignment_1.eContents().get(0);
		private final Assignment cSelect2Assignment_2 = (Assignment)cGroup.eContents().get(2);
		private final CrossReference cSelect2Select_statementCrossReference_2_0 = (CrossReference)cSelect2Assignment_2.eContents().get(0);
		private final RuleCall cSelect2Select_statementIDTerminalRuleCall_2_0_1 = (RuleCall)cSelect2Select_statementCrossReference_2_0.eContents().get(1);
		private final Keyword cSemicolonKeyword_3 = (Keyword)cGroup.eContents().get(3);
		
		//Union:
		//	select1=[Select_statement] union?='.UNION.' select2=[Select_statement] ';';
		@Override public ParserRule getRule() { return rule; }
		
		//select1=[Select_statement] union?='.UNION.' select2=[Select_statement] ';'
		public Group getGroup() { return cGroup; }
		
		//select1=[Select_statement]
		public Assignment getSelect1Assignment_0() { return cSelect1Assignment_0; }
		
		//[Select_statement]
		public CrossReference getSelect1Select_statementCrossReference_0_0() { return cSelect1Select_statementCrossReference_0_0; }
		
		//ID
		public RuleCall getSelect1Select_statementIDTerminalRuleCall_0_0_1() { return cSelect1Select_statementIDTerminalRuleCall_0_0_1; }
		
		//union?='.UNION.'
		public Assignment getUnionAssignment_1() { return cUnionAssignment_1; }
		
		//'.UNION.'
		public Keyword getUnionUNIONKeyword_1_0() { return cUnionUNIONKeyword_1_0; }
		
		//select2=[Select_statement]
		public Assignment getSelect2Assignment_2() { return cSelect2Assignment_2; }
		
		//[Select_statement]
		public CrossReference getSelect2Select_statementCrossReference_2_0() { return cSelect2Select_statementCrossReference_2_0; }
		
		//ID
		public RuleCall getSelect2Select_statementIDTerminalRuleCall_2_0_1() { return cSelect2Select_statementIDTerminalRuleCall_2_0_1; }
		
		//';'
		public Keyword getSemicolonKeyword_3() { return cSemicolonKeyword_3; }
	}
	public class SortElements extends AbstractParserRuleElementFinder {
		private final ParserRule rule = (ParserRule) GrammarUtil.findRuleForName(getGrammar(), "org.xtext.example.etlcl.EtlCl.Sort");
		private final Group cGroup = (Group)rule.eContents().get(1);
		private final Assignment cTableAssignment_0 = (Assignment)cGroup.eContents().get(0);
		private final CrossReference cTableCreate_tableCrossReference_0_0 = (CrossReference)cTableAssignment_0.eContents().get(0);
		private final RuleCall cTableCreate_tableIDTerminalRuleCall_0_0_1 = (RuleCall)cTableCreate_tableCrossReference_0_0.eContents().get(1);
		private final Assignment cSortAssignment_1 = (Assignment)cGroup.eContents().get(1);
		private final Keyword cSortSORTKeyword_1_0 = (Keyword)cSortAssignment_1.eContents().get(0);
		private final Keyword cSemicolonKeyword_2 = (Keyword)cGroup.eContents().get(2);
		
		//Sort:
		//	table=[Create_table] sort?='.SORT' ';';
		@Override public ParserRule getRule() { return rule; }
		
		//table=[Create_table] sort?='.SORT' ';'
		public Group getGroup() { return cGroup; }
		
		//table=[Create_table]
		public Assignment getTableAssignment_0() { return cTableAssignment_0; }
		
		//[Create_table]
		public CrossReference getTableCreate_tableCrossReference_0_0() { return cTableCreate_tableCrossReference_0_0; }
		
		//ID
		public RuleCall getTableCreate_tableIDTerminalRuleCall_0_0_1() { return cTableCreate_tableIDTerminalRuleCall_0_0_1; }
		
		//sort?='.SORT'
		public Assignment getSortAssignment_1() { return cSortAssignment_1; }
		
		//'.SORT'
		public Keyword getSortSORTKeyword_1_0() { return cSortSORTKeyword_1_0; }
		
		//';'
		public Keyword getSemicolonKeyword_2() { return cSemicolonKeyword_2; }
	}
	public class FlowElements extends AbstractParserRuleElementFinder {
		private final ParserRule rule = (ParserRule) GrammarUtil.findRuleForName(getGrammar(), "org.xtext.example.etlcl.EtlCl.Flow");
		private final Group cGroup = (Group)rule.eContents().get(1);
		private final Assignment cTable1Assignment_0 = (Assignment)cGroup.eContents().get(0);
		private final CrossReference cTable1Create_tableCrossReference_0_0 = (CrossReference)cTable1Assignment_0.eContents().get(0);
		private final RuleCall cTable1Create_tableIDTerminalRuleCall_0_0_1 = (RuleCall)cTable1Create_tableCrossReference_0_0.eContents().get(1);
		private final Assignment cFlowAssignment_1 = (Assignment)cGroup.eContents().get(1);
		private final Keyword cFlowFLOWKeyword_1_0 = (Keyword)cFlowAssignment_1.eContents().get(0);
		private final Assignment cTable2Assignment_2 = (Assignment)cGroup.eContents().get(2);
		private final CrossReference cTable2Create_tableCrossReference_2_0 = (CrossReference)cTable2Assignment_2.eContents().get(0);
		private final RuleCall cTable2Create_tableIDTerminalRuleCall_2_0_1 = (RuleCall)cTable2Create_tableCrossReference_2_0.eContents().get(1);
		private final Keyword cSemicolonKeyword_3 = (Keyword)cGroup.eContents().get(3);
		
		//Flow:
		//	table1=[Create_table] flow?='.FLOW.' table2=[Create_table] ';';
		@Override public ParserRule getRule() { return rule; }
		
		//table1=[Create_table] flow?='.FLOW.' table2=[Create_table] ';'
		public Group getGroup() { return cGroup; }
		
		//table1=[Create_table]
		public Assignment getTable1Assignment_0() { return cTable1Assignment_0; }
		
		//[Create_table]
		public CrossReference getTable1Create_tableCrossReference_0_0() { return cTable1Create_tableCrossReference_0_0; }
		
		//ID
		public RuleCall getTable1Create_tableIDTerminalRuleCall_0_0_1() { return cTable1Create_tableIDTerminalRuleCall_0_0_1; }
		
		//flow?='.FLOW.'
		public Assignment getFlowAssignment_1() { return cFlowAssignment_1; }
		
		//'.FLOW.'
		public Keyword getFlowFLOWKeyword_1_0() { return cFlowFLOWKeyword_1_0; }
		
		//table2=[Create_table]
		public Assignment getTable2Assignment_2() { return cTable2Assignment_2; }
		
		//[Create_table]
		public CrossReference getTable2Create_tableCrossReference_2_0() { return cTable2Create_tableCrossReference_2_0; }
		
		//ID
		public RuleCall getTable2Create_tableIDTerminalRuleCall_2_0_1() { return cTable2Create_tableIDTerminalRuleCall_2_0_1; }
		
		//';'
		public Keyword getSemicolonKeyword_3() { return cSemicolonKeyword_3; }
	}
	public class Delete_statementElements extends AbstractParserRuleElementFinder {
		private final ParserRule rule = (ParserRule) GrammarUtil.findRuleForName(getGrammar(), "org.xtext.example.etlcl.EtlCl.Delete_statement");
		private final Group cGroup = (Group)rule.eContents().get(1);
		private final Assignment cSrcAssignment_0 = (Assignment)cGroup.eContents().get(0);
		private final CrossReference cSrcCreate_tableCrossReference_0_0 = (CrossReference)cSrcAssignment_0.eContents().get(0);
		private final RuleCall cSrcCreate_tableIDTerminalRuleCall_0_0_1 = (RuleCall)cSrcCreate_tableCrossReference_0_0.eContents().get(1);
		private final Keyword cDELETEKeyword_1 = (Keyword)cGroup.eContents().get(1);
		private final Group cGroup_2 = (Group)cGroup.eContents().get(2);
		private final Assignment cWhereAssignment_2_0 = (Assignment)cGroup_2.eContents().get(0);
		private final Keyword cWhereWHEREKeyword_2_0_0 = (Keyword)cWhereAssignment_2_0.eContents().get(0);
		private final Assignment cCondAssignment_2_1 = (Assignment)cGroup_2.eContents().get(1);
		private final RuleCall cCondSearch_conditionParserRuleCall_2_1_0 = (RuleCall)cCondAssignment_2_1.eContents().get(0);
		private final Keyword cSemicolonKeyword_3 = (Keyword)cGroup.eContents().get(3);
		
		//Delete_statement:
		//	src=[Create_table] '.DELETE' (where?='WHERE' cond=Search_condition)?
		//	';';
		@Override public ParserRule getRule() { return rule; }
		
		//src=[Create_table] '.DELETE' (where?='WHERE' cond=Search_condition)? ';'
		public Group getGroup() { return cGroup; }
		
		//src=[Create_table]
		public Assignment getSrcAssignment_0() { return cSrcAssignment_0; }
		
		//[Create_table]
		public CrossReference getSrcCreate_tableCrossReference_0_0() { return cSrcCreate_tableCrossReference_0_0; }
		
		//ID
		public RuleCall getSrcCreate_tableIDTerminalRuleCall_0_0_1() { return cSrcCreate_tableIDTerminalRuleCall_0_0_1; }
		
		//'.DELETE'
		public Keyword getDELETEKeyword_1() { return cDELETEKeyword_1; }
		
		//(where?='WHERE' cond=Search_condition)?
		public Group getGroup_2() { return cGroup_2; }
		
		//where?='WHERE'
		public Assignment getWhereAssignment_2_0() { return cWhereAssignment_2_0; }
		
		//'WHERE'
		public Keyword getWhereWHEREKeyword_2_0_0() { return cWhereWHEREKeyword_2_0_0; }
		
		//cond=Search_condition
		public Assignment getCondAssignment_2_1() { return cCondAssignment_2_1; }
		
		//Search_condition
		public RuleCall getCondSearch_conditionParserRuleCall_2_1_0() { return cCondSearch_conditionParserRuleCall_2_1_0; }
		
		//';'
		public Keyword getSemicolonKeyword_3() { return cSemicolonKeyword_3; }
	}
	public class Update_statementElements extends AbstractParserRuleElementFinder {
		private final ParserRule rule = (ParserRule) GrammarUtil.findRuleForName(getGrammar(), "org.xtext.example.etlcl.EtlCl.Update_statement");
		private final Group cGroup = (Group)rule.eContents().get(1);
		private final Assignment cTableAssignment_0 = (Assignment)cGroup.eContents().get(0);
		private final CrossReference cTableCreate_tableCrossReference_0_0 = (CrossReference)cTableAssignment_0.eContents().get(0);
		private final RuleCall cTableCreate_tableIDTerminalRuleCall_0_0_1 = (RuleCall)cTableCreate_tableCrossReference_0_0.eContents().get(1);
		private final Keyword cUPDATEKeyword_1 = (Keyword)cGroup.eContents().get(1);
		private final Keyword cSETKeyword_2 = (Keyword)cGroup.eContents().get(2);
		private final Assignment cUpdateAssignment_3 = (Assignment)cGroup.eContents().get(3);
		private final RuleCall cUpdateUpdate_elemParserRuleCall_3_0 = (RuleCall)cUpdateAssignment_3.eContents().get(0);
		private final Group cGroup_4 = (Group)cGroup.eContents().get(4);
		private final Keyword cCommaKeyword_4_0 = (Keyword)cGroup_4.eContents().get(0);
		private final Assignment cUpdateAssignment_4_1 = (Assignment)cGroup_4.eContents().get(1);
		private final RuleCall cUpdateUpdate_elemParserRuleCall_4_1_0 = (RuleCall)cUpdateAssignment_4_1.eContents().get(0);
		private final Group cGroup_5 = (Group)cGroup.eContents().get(5);
		private final Assignment cWhereAssignment_5_0 = (Assignment)cGroup_5.eContents().get(0);
		private final Keyword cWhereWHEREKeyword_5_0_0 = (Keyword)cWhereAssignment_5_0.eContents().get(0);
		private final Assignment cCondAssignment_5_1 = (Assignment)cGroup_5.eContents().get(1);
		private final RuleCall cCondSearch_conditionParserRuleCall_5_1_0 = (RuleCall)cCondAssignment_5_1.eContents().get(0);
		private final Keyword cSemicolonKeyword_6 = (Keyword)cGroup.eContents().get(6);
		
		//Update_statement:
		//	table=[Create_table] '.UPDATE'
		//	'SET' update+=Update_elem (',' update+=Update_elem)* (where?='WHERE' cond=Search_condition)?
		//	';';
		@Override public ParserRule getRule() { return rule; }
		
		//table=[Create_table] '.UPDATE' 'SET' update+=Update_elem (',' update+=Update_elem)* (where?='WHERE'
		//cond=Search_condition)? ';'
		public Group getGroup() { return cGroup; }
		
		//table=[Create_table]
		public Assignment getTableAssignment_0() { return cTableAssignment_0; }
		
		//[Create_table]
		public CrossReference getTableCreate_tableCrossReference_0_0() { return cTableCreate_tableCrossReference_0_0; }
		
		//ID
		public RuleCall getTableCreate_tableIDTerminalRuleCall_0_0_1() { return cTableCreate_tableIDTerminalRuleCall_0_0_1; }
		
		//'.UPDATE'
		public Keyword getUPDATEKeyword_1() { return cUPDATEKeyword_1; }
		
		//'SET'
		public Keyword getSETKeyword_2() { return cSETKeyword_2; }
		
		//update+=Update_elem
		public Assignment getUpdateAssignment_3() { return cUpdateAssignment_3; }
		
		//Update_elem
		public RuleCall getUpdateUpdate_elemParserRuleCall_3_0() { return cUpdateUpdate_elemParserRuleCall_3_0; }
		
		//(',' update+=Update_elem)*
		public Group getGroup_4() { return cGroup_4; }
		
		//','
		public Keyword getCommaKeyword_4_0() { return cCommaKeyword_4_0; }
		
		//update+=Update_elem
		public Assignment getUpdateAssignment_4_1() { return cUpdateAssignment_4_1; }
		
		//Update_elem
		public RuleCall getUpdateUpdate_elemParserRuleCall_4_1_0() { return cUpdateUpdate_elemParserRuleCall_4_1_0; }
		
		//(where?='WHERE' cond=Search_condition)?
		public Group getGroup_5() { return cGroup_5; }
		
		//where?='WHERE'
		public Assignment getWhereAssignment_5_0() { return cWhereAssignment_5_0; }
		
		//'WHERE'
		public Keyword getWhereWHEREKeyword_5_0_0() { return cWhereWHEREKeyword_5_0_0; }
		
		//cond=Search_condition
		public Assignment getCondAssignment_5_1() { return cCondAssignment_5_1; }
		
		//Search_condition
		public RuleCall getCondSearch_conditionParserRuleCall_5_1_0() { return cCondSearch_conditionParserRuleCall_5_1_0; }
		
		//';'
		public Keyword getSemicolonKeyword_6() { return cSemicolonKeyword_6; }
	}
	public class Update_elemElements extends AbstractParserRuleElementFinder {
		private final ParserRule rule = (ParserRule) GrammarUtil.findRuleForName(getGrammar(), "org.xtext.example.etlcl.EtlCl.Update_elem");
		private final Group cGroup = (Group)rule.eContents().get(1);
		private final Assignment cColumnAssignment_0 = (Assignment)cGroup.eContents().get(0);
		private final CrossReference cColumnColumn_elemCrossReference_0_0 = (CrossReference)cColumnAssignment_0.eContents().get(0);
		private final RuleCall cColumnColumn_elemIDTerminalRuleCall_0_0_1 = (RuleCall)cColumnColumn_elemCrossReference_0_0.eContents().get(1);
		private final Keyword cEqualsSignKeyword_1 = (Keyword)cGroup.eContents().get(1);
		private final Assignment cEAssignment_2 = (Assignment)cGroup.eContents().get(2);
		private final RuleCall cEExpressionParserRuleCall_2_0 = (RuleCall)cEAssignment_2.eContents().get(0);
		
		//Update_elem:
		//	column=[Column_elem] '=' e=Expression;
		@Override public ParserRule getRule() { return rule; }
		
		//column=[Column_elem] '=' e=Expression
		public Group getGroup() { return cGroup; }
		
		//column=[Column_elem]
		public Assignment getColumnAssignment_0() { return cColumnAssignment_0; }
		
		//[Column_elem]
		public CrossReference getColumnColumn_elemCrossReference_0_0() { return cColumnColumn_elemCrossReference_0_0; }
		
		//ID
		public RuleCall getColumnColumn_elemIDTerminalRuleCall_0_0_1() { return cColumnColumn_elemIDTerminalRuleCall_0_0_1; }
		
		//'='
		public Keyword getEqualsSignKeyword_1() { return cEqualsSignKeyword_1; }
		
		//e=Expression
		public Assignment getEAssignment_2() { return cEAssignment_2; }
		
		//Expression
		public RuleCall getEExpressionParserRuleCall_2_0() { return cEExpressionParserRuleCall_2_0; }
	}
	public class Insert_statementElements extends AbstractParserRuleElementFinder {
		private final ParserRule rule = (ParserRule) GrammarUtil.findRuleForName(getGrammar(), "org.xtext.example.etlcl.EtlCl.Insert_statement");
		private final Group cGroup = (Group)rule.eContents().get(1);
		private final Assignment cTableAssignment_0 = (Assignment)cGroup.eContents().get(0);
		private final CrossReference cTableCreate_tableCrossReference_0_0 = (CrossReference)cTableAssignment_0.eContents().get(0);
		private final RuleCall cTableCreate_tableIDTerminalRuleCall_0_0_1 = (RuleCall)cTableCreate_tableCrossReference_0_0.eContents().get(1);
		private final Keyword cINSERTKeyword_1 = (Keyword)cGroup.eContents().get(1);
		private final Keyword cVALUESKeyword_2 = (Keyword)cGroup.eContents().get(2);
		private final Keyword cLeftParenthesisKeyword_3 = (Keyword)cGroup.eContents().get(3);
		private final Assignment cAnyAssignment_4 = (Assignment)cGroup.eContents().get(4);
		private final RuleCall cAnyAnythingParserRuleCall_4_0 = (RuleCall)cAnyAssignment_4.eContents().get(0);
		private final Group cGroup_5 = (Group)cGroup.eContents().get(5);
		private final Keyword cCommaKeyword_5_0 = (Keyword)cGroup_5.eContents().get(0);
		private final Assignment cAnyAssignment_5_1 = (Assignment)cGroup_5.eContents().get(1);
		private final RuleCall cAnyAnythingParserRuleCall_5_1_0 = (RuleCall)cAnyAssignment_5_1.eContents().get(0);
		private final Keyword cRightParenthesisSemicolonKeyword_6 = (Keyword)cGroup.eContents().get(6);
		
		//Insert_statement:
		//	table=[Create_table] '.INSERT'
		//	'VALUES' '(' any+=Anything (',' any+=Anything)* ');';
		@Override public ParserRule getRule() { return rule; }
		
		//table=[Create_table] '.INSERT' 'VALUES' '(' any+=Anything (',' any+=Anything)* ');'
		public Group getGroup() { return cGroup; }
		
		//table=[Create_table]
		public Assignment getTableAssignment_0() { return cTableAssignment_0; }
		
		//[Create_table]
		public CrossReference getTableCreate_tableCrossReference_0_0() { return cTableCreate_tableCrossReference_0_0; }
		
		//ID
		public RuleCall getTableCreate_tableIDTerminalRuleCall_0_0_1() { return cTableCreate_tableIDTerminalRuleCall_0_0_1; }
		
		//'.INSERT'
		public Keyword getINSERTKeyword_1() { return cINSERTKeyword_1; }
		
		//'VALUES'
		public Keyword getVALUESKeyword_2() { return cVALUESKeyword_2; }
		
		//'('
		public Keyword getLeftParenthesisKeyword_3() { return cLeftParenthesisKeyword_3; }
		
		//any+=Anything
		public Assignment getAnyAssignment_4() { return cAnyAssignment_4; }
		
		//Anything
		public RuleCall getAnyAnythingParserRuleCall_4_0() { return cAnyAnythingParserRuleCall_4_0; }
		
		//(',' any+=Anything)*
		public Group getGroup_5() { return cGroup_5; }
		
		//','
		public Keyword getCommaKeyword_5_0() { return cCommaKeyword_5_0; }
		
		//any+=Anything
		public Assignment getAnyAssignment_5_1() { return cAnyAssignment_5_1; }
		
		//Anything
		public RuleCall getAnyAnythingParserRuleCall_5_1_0() { return cAnyAnythingParserRuleCall_5_1_0; }
		
		//');'
		public Keyword getRightParenthesisSemicolonKeyword_6() { return cRightParenthesisSemicolonKeyword_6; }
	}
	public class AnythingElements extends AbstractParserRuleElementFinder {
		private final ParserRule rule = (ParserRule) GrammarUtil.findRuleForName(getGrammar(), "org.xtext.example.etlcl.EtlCl.Anything");
		private final Alternatives cAlternatives = (Alternatives)rule.eContents().get(1);
		private final Assignment cIntigerAssignment_0 = (Assignment)cAlternatives.eContents().get(0);
		private final RuleCall cIntigerINTTerminalRuleCall_0_0 = (RuleCall)cIntigerAssignment_0.eContents().get(0);
		private final Assignment cStringAssignment_1 = (Assignment)cAlternatives.eContents().get(1);
		private final RuleCall cStringSTRINGTerminalRuleCall_1_0 = (RuleCall)cStringAssignment_1.eContents().get(0);
		
		//Anything:
		//	intiger?=INT
		//	| string?=STRING;
		@Override public ParserRule getRule() { return rule; }
		
		//intiger?=INT | string?=STRING
		public Alternatives getAlternatives() { return cAlternatives; }
		
		//intiger?=INT
		public Assignment getIntigerAssignment_0() { return cIntigerAssignment_0; }
		
		//INT
		public RuleCall getIntigerINTTerminalRuleCall_0_0() { return cIntigerINTTerminalRuleCall_0_0; }
		
		//string?=STRING
		public Assignment getStringAssignment_1() { return cStringAssignment_1; }
		
		//STRING
		public RuleCall getStringSTRINGTerminalRuleCall_1_0() { return cStringSTRINGTerminalRuleCall_1_0; }
	}
	public class Column_elemElements extends AbstractParserRuleElementFinder {
		private final ParserRule rule = (ParserRule) GrammarUtil.findRuleForName(getGrammar(), "org.xtext.example.etlcl.EtlCl.Column_elem");
		private final Group cGroup = (Group)rule.eContents().get(1);
		private final Assignment cNameAssignment_0 = (Assignment)cGroup.eContents().get(0);
		private final RuleCall cNameFQNParserRuleCall_0_0 = (RuleCall)cNameAssignment_0.eContents().get(0);
		private final Assignment cData_typeAssignment_1 = (Assignment)cGroup.eContents().get(1);
		private final RuleCall cData_typeData_typeParserRuleCall_1_0 = (RuleCall)cData_typeAssignment_1.eContents().get(0);
		
		//Column_elem:
		//	name=FQN data_type=Data_type;
		@Override public ParserRule getRule() { return rule; }
		
		//name=FQN data_type=Data_type
		public Group getGroup() { return cGroup; }
		
		//name=FQN
		public Assignment getNameAssignment_0() { return cNameAssignment_0; }
		
		//FQN
		public RuleCall getNameFQNParserRuleCall_0_0() { return cNameFQNParserRuleCall_0_0; }
		
		//data_type=Data_type
		public Assignment getData_typeAssignment_1() { return cData_typeAssignment_1; }
		
		//Data_type
		public RuleCall getData_typeData_typeParserRuleCall_1_0() { return cData_typeData_typeParserRuleCall_1_0; }
	}
	public class Data_typeElements extends AbstractParserRuleElementFinder {
		private final ParserRule rule = (ParserRule) GrammarUtil.findRuleForName(getGrammar(), "org.xtext.example.etlcl.EtlCl.Data_type");
		private final Alternatives cAlternatives = (Alternatives)rule.eContents().get(1);
		private final Keyword cINTEGERKeyword_0 = (Keyword)cAlternatives.eContents().get(0);
		private final Keyword cDATETIMEKeyword_1 = (Keyword)cAlternatives.eContents().get(1);
		private final Group cGroup_2 = (Group)cAlternatives.eContents().get(2);
		private final Keyword cVARCHARKeyword_2_0 = (Keyword)cGroup_2.eContents().get(0);
		private final Group cGroup_2_1 = (Group)cGroup_2.eContents().get(1);
		private final Keyword cLeftParenthesisKeyword_2_1_0 = (Keyword)cGroup_2_1.eContents().get(0);
		private final RuleCall cINTTerminalRuleCall_2_1_1 = (RuleCall)cGroup_2_1.eContents().get(1);
		private final Keyword cRightParenthesisKeyword_2_1_2 = (Keyword)cGroup_2_1.eContents().get(2);
		private final Group cGroup_3 = (Group)cAlternatives.eContents().get(3);
		private final Keyword cDECIMALKeyword_3_0 = (Keyword)cGroup_3.eContents().get(0);
		private final Group cGroup_3_1 = (Group)cGroup_3.eContents().get(1);
		private final Keyword cLeftParenthesisKeyword_3_1_0 = (Keyword)cGroup_3_1.eContents().get(0);
		private final RuleCall cINTTerminalRuleCall_3_1_1 = (RuleCall)cGroup_3_1.eContents().get(1);
		private final Keyword cCommaKeyword_3_1_2 = (Keyword)cGroup_3_1.eContents().get(2);
		private final RuleCall cINTTerminalRuleCall_3_1_3 = (RuleCall)cGroup_3_1.eContents().get(3);
		private final Keyword cRightParenthesisKeyword_3_1_4 = (Keyword)cGroup_3_1.eContents().get(4);
		
		//Data_type:
		//	'INTEGER'
		//	| 'DATETIME'
		//	| 'VARCHAR' ('(' INT ')') | 'DECIMAL' ('(' INT ',' INT ')');
		@Override public ParserRule getRule() { return rule; }
		
		//'INTEGER' | 'DATETIME' | 'VARCHAR' ('(' INT ')') | 'DECIMAL' ('(' INT ',' INT ')')
		public Alternatives getAlternatives() { return cAlternatives; }
		
		//'INTEGER'
		public Keyword getINTEGERKeyword_0() { return cINTEGERKeyword_0; }
		
		//'DATETIME'
		public Keyword getDATETIMEKeyword_1() { return cDATETIMEKeyword_1; }
		
		//'VARCHAR' ('(' INT ')')
		public Group getGroup_2() { return cGroup_2; }
		
		//'VARCHAR'
		public Keyword getVARCHARKeyword_2_0() { return cVARCHARKeyword_2_0; }
		
		//('(' INT ')')
		public Group getGroup_2_1() { return cGroup_2_1; }
		
		//'('
		public Keyword getLeftParenthesisKeyword_2_1_0() { return cLeftParenthesisKeyword_2_1_0; }
		
		//INT
		public RuleCall getINTTerminalRuleCall_2_1_1() { return cINTTerminalRuleCall_2_1_1; }
		
		//')'
		public Keyword getRightParenthesisKeyword_2_1_2() { return cRightParenthesisKeyword_2_1_2; }
		
		//'DECIMAL' ('(' INT ',' INT ')')
		public Group getGroup_3() { return cGroup_3; }
		
		//'DECIMAL'
		public Keyword getDECIMALKeyword_3_0() { return cDECIMALKeyword_3_0; }
		
		//('(' INT ',' INT ')')
		public Group getGroup_3_1() { return cGroup_3_1; }
		
		//'('
		public Keyword getLeftParenthesisKeyword_3_1_0() { return cLeftParenthesisKeyword_3_1_0; }
		
		//INT
		public RuleCall getINTTerminalRuleCall_3_1_1() { return cINTTerminalRuleCall_3_1_1; }
		
		//','
		public Keyword getCommaKeyword_3_1_2() { return cCommaKeyword_3_1_2; }
		
		//INT
		public RuleCall getINTTerminalRuleCall_3_1_3() { return cINTTerminalRuleCall_3_1_3; }
		
		//')'
		public Keyword getRightParenthesisKeyword_3_1_4() { return cRightParenthesisKeyword_3_1_4; }
	}
	public class Select_statementElements extends AbstractParserRuleElementFinder {
		private final ParserRule rule = (ParserRule) GrammarUtil.findRuleForName(getGrammar(), "org.xtext.example.etlcl.EtlCl.Select_statement");
		private final Group cGroup = (Group)rule.eContents().get(1);
		private final Assignment cNameAssignment_0 = (Assignment)cGroup.eContents().get(0);
		private final RuleCall cNameIDTerminalRuleCall_0_0 = (RuleCall)cNameAssignment_0.eContents().get(0);
		private final Keyword cCREATE_SELECT_STATEMENTKeyword_1 = (Keyword)cGroup.eContents().get(1);
		private final Keyword cLeftParenthesisKeyword_2 = (Keyword)cGroup.eContents().get(2);
		private final Assignment cSelectAssignment_3 = (Assignment)cGroup.eContents().get(3);
		private final RuleCall cSelectSelect_stParserRuleCall_3_0 = (RuleCall)cSelectAssignment_3.eContents().get(0);
		private final Keyword cRightParenthesisSemicolonKeyword_4 = (Keyword)cGroup.eContents().get(4);
		
		//Select_statement:
		//	name=ID '.CREATE_SELECT_STATEMENT' '(' select=Select_st ');';
		@Override public ParserRule getRule() { return rule; }
		
		//name=ID '.CREATE_SELECT_STATEMENT' '(' select=Select_st ');'
		public Group getGroup() { return cGroup; }
		
		//name=ID
		public Assignment getNameAssignment_0() { return cNameAssignment_0; }
		
		//ID
		public RuleCall getNameIDTerminalRuleCall_0_0() { return cNameIDTerminalRuleCall_0_0; }
		
		//'.CREATE_SELECT_STATEMENT'
		public Keyword getCREATE_SELECT_STATEMENTKeyword_1() { return cCREATE_SELECT_STATEMENTKeyword_1; }
		
		//'('
		public Keyword getLeftParenthesisKeyword_2() { return cLeftParenthesisKeyword_2; }
		
		//select=Select_st
		public Assignment getSelectAssignment_3() { return cSelectAssignment_3; }
		
		//Select_st
		public RuleCall getSelectSelect_stParserRuleCall_3_0() { return cSelectSelect_stParserRuleCall_3_0; }
		
		//');'
		public Keyword getRightParenthesisSemicolonKeyword_4() { return cRightParenthesisSemicolonKeyword_4; }
	}
	public class Select_stElements extends AbstractParserRuleElementFinder {
		private final ParserRule rule = (ParserRule) GrammarUtil.findRuleForName(getGrammar(), "org.xtext.example.etlcl.EtlCl.Select_st");
		private final Group cGroup = (Group)rule.eContents().get(1);
		private final Keyword cSELECTKeyword_0 = (Keyword)cGroup.eContents().get(0);
		private final Assignment cDistinctAssignment_1 = (Assignment)cGroup.eContents().get(1);
		private final Keyword cDistinctDISTINCTKeyword_1_0 = (Keyword)cDistinctAssignment_1.eContents().get(0);
		private final Group cGroup_2 = (Group)cGroup.eContents().get(2);
		private final Assignment cTopAssignment_2_0 = (Assignment)cGroup_2.eContents().get(0);
		private final Keyword cTopTOPKeyword_2_0_0 = (Keyword)cTopAssignment_2_0.eContents().get(0);
		private final Assignment cNumAssignment_2_1 = (Assignment)cGroup_2.eContents().get(1);
		private final RuleCall cNumINTTerminalRuleCall_2_1_0 = (RuleCall)cNumAssignment_2_1.eContents().get(0);
		private final Assignment cSelectAssignment_3 = (Assignment)cGroup.eContents().get(3);
		private final RuleCall cSelectSelect_listParserRuleCall_3_0 = (RuleCall)cSelectAssignment_3.eContents().get(0);
		private final Group cGroup_4 = (Group)cGroup.eContents().get(4);
		private final Keyword cCommaKeyword_4_0 = (Keyword)cGroup_4.eContents().get(0);
		private final Assignment cSelectAssignment_4_1 = (Assignment)cGroup_4.eContents().get(1);
		private final RuleCall cSelectSelect_listParserRuleCall_4_1_0 = (RuleCall)cSelectAssignment_4_1.eContents().get(0);
		private final Keyword cFROMKeyword_5 = (Keyword)cGroup.eContents().get(5);
		private final Assignment cSrcAssignment_6 = (Assignment)cGroup.eContents().get(6);
		private final RuleCall cSrcTable_sourcesParserRuleCall_6_0 = (RuleCall)cSrcAssignment_6.eContents().get(0);
		private final Group cGroup_7 = (Group)cGroup.eContents().get(7);
		private final Assignment cWhereAssignment_7_0 = (Assignment)cGroup_7.eContents().get(0);
		private final Keyword cWhereWHEREKeyword_7_0_0 = (Keyword)cWhereAssignment_7_0.eContents().get(0);
		private final Assignment cScAssignment_7_1 = (Assignment)cGroup_7.eContents().get(1);
		private final RuleCall cScSearch_conditionParserRuleCall_7_1_0 = (RuleCall)cScAssignment_7_1.eContents().get(0);
		private final Group cGroup_8 = (Group)cGroup.eContents().get(8);
		private final Assignment cGroupAssignment_8_0 = (Assignment)cGroup_8.eContents().get(0);
		private final Keyword cGroupGROUPKeyword_8_0_0 = (Keyword)cGroupAssignment_8_0.eContents().get(0);
		private final Keyword cBYKeyword_8_1 = (Keyword)cGroup_8.eContents().get(1);
		private final Assignment cGbiAssignment_8_2 = (Assignment)cGroup_8.eContents().get(2);
		private final RuleCall cGbiExpressionParserRuleCall_8_2_0 = (RuleCall)cGbiAssignment_8_2.eContents().get(0);
		private final Group cGroup_8_3 = (Group)cGroup_8.eContents().get(3);
		private final Keyword cCommaKeyword_8_3_0 = (Keyword)cGroup_8_3.eContents().get(0);
		private final Assignment cGbiAssignment_8_3_1 = (Assignment)cGroup_8_3.eContents().get(1);
		private final RuleCall cGbiExpressionParserRuleCall_8_3_1_0 = (RuleCall)cGbiAssignment_8_3_1.eContents().get(0);
		private final Group cGroup_9 = (Group)cGroup.eContents().get(9);
		private final Assignment cOrderAssignment_9_0 = (Assignment)cGroup_9.eContents().get(0);
		private final Keyword cOrderORDERKeyword_9_0_0 = (Keyword)cOrderAssignment_9_0.eContents().get(0);
		private final Keyword cBYKeyword_9_1 = (Keyword)cGroup_9.eContents().get(1);
		private final Assignment cObeAssignment_9_2 = (Assignment)cGroup_9.eContents().get(2);
		private final RuleCall cObeOrder_by_expressionParserRuleCall_9_2_0 = (RuleCall)cObeAssignment_9_2.eContents().get(0);
		private final Group cGroup_9_3 = (Group)cGroup_9.eContents().get(3);
		private final Keyword cCommaKeyword_9_3_0 = (Keyword)cGroup_9_3.eContents().get(0);
		private final Assignment cObeAssignment_9_3_1 = (Assignment)cGroup_9_3.eContents().get(1);
		private final RuleCall cObeOrder_by_expressionParserRuleCall_9_3_1_0 = (RuleCall)cObeAssignment_9_3_1.eContents().get(0);
		
		//Select_st:
		//	'SELECT' distinct?='DISTINCT'? (top?='TOP' num=INT)?
		//	select+=Select_list (',' select+=Select_list)*
		//	'FROM' src=Table_sources (where?='WHERE' sc=Search_condition)? (group?='GROUP' 'BY' gbi+=Expression (','
		//	gbi+=Expression)*)? (order?='ORDER' 'BY' obe+=Order_by_expression (',' obe+=Order_by_expression)*)?;
		@Override public ParserRule getRule() { return rule; }
		
		//'SELECT' distinct?='DISTINCT'? (top?='TOP' num=INT)? select+=Select_list (',' select+=Select_list)* 'FROM'
		//src=Table_sources (where?='WHERE' sc=Search_condition)? (group?='GROUP' 'BY' gbi+=Expression (',' gbi+=Expression)*)?
		//(order?='ORDER' 'BY' obe+=Order_by_expression (',' obe+=Order_by_expression)*)?
		public Group getGroup() { return cGroup; }
		
		//'SELECT'
		public Keyword getSELECTKeyword_0() { return cSELECTKeyword_0; }
		
		//distinct?='DISTINCT'?
		public Assignment getDistinctAssignment_1() { return cDistinctAssignment_1; }
		
		//'DISTINCT'
		public Keyword getDistinctDISTINCTKeyword_1_0() { return cDistinctDISTINCTKeyword_1_0; }
		
		//(top?='TOP' num=INT)?
		public Group getGroup_2() { return cGroup_2; }
		
		//top?='TOP'
		public Assignment getTopAssignment_2_0() { return cTopAssignment_2_0; }
		
		//'TOP'
		public Keyword getTopTOPKeyword_2_0_0() { return cTopTOPKeyword_2_0_0; }
		
		//num=INT
		public Assignment getNumAssignment_2_1() { return cNumAssignment_2_1; }
		
		//INT
		public RuleCall getNumINTTerminalRuleCall_2_1_0() { return cNumINTTerminalRuleCall_2_1_0; }
		
		//select+=Select_list
		public Assignment getSelectAssignment_3() { return cSelectAssignment_3; }
		
		//Select_list
		public RuleCall getSelectSelect_listParserRuleCall_3_0() { return cSelectSelect_listParserRuleCall_3_0; }
		
		//(',' select+=Select_list)*
		public Group getGroup_4() { return cGroup_4; }
		
		//','
		public Keyword getCommaKeyword_4_0() { return cCommaKeyword_4_0; }
		
		//select+=Select_list
		public Assignment getSelectAssignment_4_1() { return cSelectAssignment_4_1; }
		
		//Select_list
		public RuleCall getSelectSelect_listParserRuleCall_4_1_0() { return cSelectSelect_listParserRuleCall_4_1_0; }
		
		//'FROM'
		public Keyword getFROMKeyword_5() { return cFROMKeyword_5; }
		
		//src=Table_sources
		public Assignment getSrcAssignment_6() { return cSrcAssignment_6; }
		
		//Table_sources
		public RuleCall getSrcTable_sourcesParserRuleCall_6_0() { return cSrcTable_sourcesParserRuleCall_6_0; }
		
		//(where?='WHERE' sc=Search_condition)?
		public Group getGroup_7() { return cGroup_7; }
		
		//where?='WHERE'
		public Assignment getWhereAssignment_7_0() { return cWhereAssignment_7_0; }
		
		//'WHERE'
		public Keyword getWhereWHEREKeyword_7_0_0() { return cWhereWHEREKeyword_7_0_0; }
		
		//sc=Search_condition
		public Assignment getScAssignment_7_1() { return cScAssignment_7_1; }
		
		//Search_condition
		public RuleCall getScSearch_conditionParserRuleCall_7_1_0() { return cScSearch_conditionParserRuleCall_7_1_0; }
		
		//(group?='GROUP' 'BY' gbi+=Expression (',' gbi+=Expression)*)?
		public Group getGroup_8() { return cGroup_8; }
		
		//group?='GROUP'
		public Assignment getGroupAssignment_8_0() { return cGroupAssignment_8_0; }
		
		//'GROUP'
		public Keyword getGroupGROUPKeyword_8_0_0() { return cGroupGROUPKeyword_8_0_0; }
		
		//'BY'
		public Keyword getBYKeyword_8_1() { return cBYKeyword_8_1; }
		
		//gbi+=Expression
		public Assignment getGbiAssignment_8_2() { return cGbiAssignment_8_2; }
		
		//Expression
		public RuleCall getGbiExpressionParserRuleCall_8_2_0() { return cGbiExpressionParserRuleCall_8_2_0; }
		
		//(',' gbi+=Expression)*
		public Group getGroup_8_3() { return cGroup_8_3; }
		
		//','
		public Keyword getCommaKeyword_8_3_0() { return cCommaKeyword_8_3_0; }
		
		//gbi+=Expression
		public Assignment getGbiAssignment_8_3_1() { return cGbiAssignment_8_3_1; }
		
		//Expression
		public RuleCall getGbiExpressionParserRuleCall_8_3_1_0() { return cGbiExpressionParserRuleCall_8_3_1_0; }
		
		//(order?='ORDER' 'BY' obe+=Order_by_expression (',' obe+=Order_by_expression)*)?
		public Group getGroup_9() { return cGroup_9; }
		
		//order?='ORDER'
		public Assignment getOrderAssignment_9_0() { return cOrderAssignment_9_0; }
		
		//'ORDER'
		public Keyword getOrderORDERKeyword_9_0_0() { return cOrderORDERKeyword_9_0_0; }
		
		//'BY'
		public Keyword getBYKeyword_9_1() { return cBYKeyword_9_1; }
		
		//obe+=Order_by_expression
		public Assignment getObeAssignment_9_2() { return cObeAssignment_9_2; }
		
		//Order_by_expression
		public RuleCall getObeOrder_by_expressionParserRuleCall_9_2_0() { return cObeOrder_by_expressionParserRuleCall_9_2_0; }
		
		//(',' obe+=Order_by_expression)*
		public Group getGroup_9_3() { return cGroup_9_3; }
		
		//','
		public Keyword getCommaKeyword_9_3_0() { return cCommaKeyword_9_3_0; }
		
		//obe+=Order_by_expression
		public Assignment getObeAssignment_9_3_1() { return cObeAssignment_9_3_1; }
		
		//Order_by_expression
		public RuleCall getObeOrder_by_expressionParserRuleCall_9_3_1_0() { return cObeOrder_by_expressionParserRuleCall_9_3_1_0; }
	}
	public class Order_by_expressionElements extends AbstractParserRuleElementFinder {
		private final ParserRule rule = (ParserRule) GrammarUtil.findRuleForName(getGrammar(), "org.xtext.example.etlcl.EtlCl.Order_by_expression");
		private final Group cGroup = (Group)rule.eContents().get(1);
		private final Assignment cExpAssignment_0 = (Assignment)cGroup.eContents().get(0);
		private final RuleCall cExpExpressionParserRuleCall_0_0 = (RuleCall)cExpAssignment_0.eContents().get(0);
		private final Alternatives cAlternatives_1 = (Alternatives)cGroup.eContents().get(1);
		private final Assignment cAscAssignment_1_0 = (Assignment)cAlternatives_1.eContents().get(0);
		private final Keyword cAscASCKeyword_1_0_0 = (Keyword)cAscAssignment_1_0.eContents().get(0);
		private final Assignment cDescAssignment_1_1 = (Assignment)cAlternatives_1.eContents().get(1);
		private final Keyword cDescDESCKeyword_1_1_0 = (Keyword)cDescAssignment_1_1.eContents().get(0);
		
		//Order_by_expression:
		//	exp=Expression (asc?='ASC' | desc?='DESC')?;
		@Override public ParserRule getRule() { return rule; }
		
		//exp=Expression (asc?='ASC' | desc?='DESC')?
		public Group getGroup() { return cGroup; }
		
		//exp=Expression
		public Assignment getExpAssignment_0() { return cExpAssignment_0; }
		
		//Expression
		public RuleCall getExpExpressionParserRuleCall_0_0() { return cExpExpressionParserRuleCall_0_0; }
		
		//(asc?='ASC' | desc?='DESC')?
		public Alternatives getAlternatives_1() { return cAlternatives_1; }
		
		//asc?='ASC'
		public Assignment getAscAssignment_1_0() { return cAscAssignment_1_0; }
		
		//'ASC'
		public Keyword getAscASCKeyword_1_0_0() { return cAscASCKeyword_1_0_0; }
		
		//desc?='DESC'
		public Assignment getDescAssignment_1_1() { return cDescAssignment_1_1; }
		
		//'DESC'
		public Keyword getDescDESCKeyword_1_1_0() { return cDescDESCKeyword_1_1_0; }
	}
	public class Table_sourcesElements extends AbstractParserRuleElementFinder {
		private final ParserRule rule = (ParserRule) GrammarUtil.findRuleForName(getGrammar(), "org.xtext.example.etlcl.EtlCl.Table_sources");
		private final Group cGroup = (Group)rule.eContents().get(1);
		private final Assignment cTblAssignment_0 = (Assignment)cGroup.eContents().get(0);
		private final RuleCall cTblTable_sourceParserRuleCall_0_0 = (RuleCall)cTblAssignment_0.eContents().get(0);
		private final Group cGroup_1 = (Group)cGroup.eContents().get(1);
		private final Keyword cCommaKeyword_1_0 = (Keyword)cGroup_1.eContents().get(0);
		private final Assignment cTblAssignment_1_1 = (Assignment)cGroup_1.eContents().get(1);
		private final RuleCall cTblTable_sourceParserRuleCall_1_1_0 = (RuleCall)cTblAssignment_1_1.eContents().get(0);
		
		//Table_sources:
		//	tbl+=Table_source (',' tbl+=Table_source)*;
		@Override public ParserRule getRule() { return rule; }
		
		//tbl+=Table_source (',' tbl+=Table_source)*
		public Group getGroup() { return cGroup; }
		
		//tbl+=Table_source
		public Assignment getTblAssignment_0() { return cTblAssignment_0; }
		
		//Table_source
		public RuleCall getTblTable_sourceParserRuleCall_0_0() { return cTblTable_sourceParserRuleCall_0_0; }
		
		//(',' tbl+=Table_source)*
		public Group getGroup_1() { return cGroup_1; }
		
		//','
		public Keyword getCommaKeyword_1_0() { return cCommaKeyword_1_0; }
		
		//tbl+=Table_source
		public Assignment getTblAssignment_1_1() { return cTblAssignment_1_1; }
		
		//Table_source
		public RuleCall getTblTable_sourceParserRuleCall_1_1_0() { return cTblTable_sourceParserRuleCall_1_1_0; }
	}
	public class Table_sourceElements extends AbstractParserRuleElementFinder {
		private final ParserRule rule = (ParserRule) GrammarUtil.findRuleForName(getGrammar(), "org.xtext.example.etlcl.EtlCl.Table_source");
		private final Alternatives cAlternatives = (Alternatives)rule.eContents().get(1);
		private final Assignment cTsijAssignment_0 = (Assignment)cAlternatives.eContents().get(0);
		private final RuleCall cTsijTable_source_item_joinedParserRuleCall_0_0 = (RuleCall)cTsijAssignment_0.eContents().get(0);
		private final Group cGroup_1 = (Group)cAlternatives.eContents().get(1);
		private final Keyword cLeftParenthesisKeyword_1_0 = (Keyword)cGroup_1.eContents().get(0);
		private final Assignment cTsij2Assignment_1_1 = (Assignment)cGroup_1.eContents().get(1);
		private final RuleCall cTsij2Table_source_item_joinedParserRuleCall_1_1_0 = (RuleCall)cTsij2Assignment_1_1.eContents().get(0);
		private final Keyword cRightParenthesisKeyword_1_2 = (Keyword)cGroup_1.eContents().get(2);
		
		//Table_source:
		//	tsij=Table_source_item_joined
		//	| '(' tsij2=Table_source_item_joined ')';
		@Override public ParserRule getRule() { return rule; }
		
		//tsij=Table_source_item_joined | '(' tsij2=Table_source_item_joined ')'
		public Alternatives getAlternatives() { return cAlternatives; }
		
		//tsij=Table_source_item_joined
		public Assignment getTsijAssignment_0() { return cTsijAssignment_0; }
		
		//Table_source_item_joined
		public RuleCall getTsijTable_source_item_joinedParserRuleCall_0_0() { return cTsijTable_source_item_joinedParserRuleCall_0_0; }
		
		//'(' tsij2=Table_source_item_joined ')'
		public Group getGroup_1() { return cGroup_1; }
		
		//'('
		public Keyword getLeftParenthesisKeyword_1_0() { return cLeftParenthesisKeyword_1_0; }
		
		//tsij2=Table_source_item_joined
		public Assignment getTsij2Assignment_1_1() { return cTsij2Assignment_1_1; }
		
		//Table_source_item_joined
		public RuleCall getTsij2Table_source_item_joinedParserRuleCall_1_1_0() { return cTsij2Table_source_item_joinedParserRuleCall_1_1_0; }
		
		//')'
		public Keyword getRightParenthesisKeyword_1_2() { return cRightParenthesisKeyword_1_2; }
	}
	public class Table_source_item_joinedElements extends AbstractParserRuleElementFinder {
		private final ParserRule rule = (ParserRule) GrammarUtil.findRuleForName(getGrammar(), "org.xtext.example.etlcl.EtlCl.Table_source_item_joined");
		private final Group cGroup = (Group)rule.eContents().get(1);
		private final Assignment cNameAssignment_0 = (Assignment)cGroup.eContents().get(0);
		private final CrossReference cNameCreate_tableCrossReference_0_0 = (CrossReference)cNameAssignment_0.eContents().get(0);
		private final RuleCall cNameCreate_tableIDTerminalRuleCall_0_0_1 = (RuleCall)cNameCreate_tableCrossReference_0_0.eContents().get(1);
		private final Assignment cJoinAssignment_1 = (Assignment)cGroup.eContents().get(1);
		private final RuleCall cJoinJoin_partParserRuleCall_1_0 = (RuleCall)cJoinAssignment_1.eContents().get(0);
		
		//Table_source_item_joined:
		//	name=[Create_table] join+=Join_part*;
		@Override public ParserRule getRule() { return rule; }
		
		//name=[Create_table] join+=Join_part*
		public Group getGroup() { return cGroup; }
		
		//name=[Create_table]
		public Assignment getNameAssignment_0() { return cNameAssignment_0; }
		
		//[Create_table]
		public CrossReference getNameCreate_tableCrossReference_0_0() { return cNameCreate_tableCrossReference_0_0; }
		
		//ID
		public RuleCall getNameCreate_tableIDTerminalRuleCall_0_0_1() { return cNameCreate_tableIDTerminalRuleCall_0_0_1; }
		
		//join+=Join_part*
		public Assignment getJoinAssignment_1() { return cJoinAssignment_1; }
		
		//Join_part
		public RuleCall getJoinJoin_partParserRuleCall_1_0() { return cJoinJoin_partParserRuleCall_1_0; }
	}
	public class Join_partElements extends AbstractParserRuleElementFinder {
		private final ParserRule rule = (ParserRule) GrammarUtil.findRuleForName(getGrammar(), "org.xtext.example.etlcl.EtlCl.Join_part");
		private final Group cGroup = (Group)rule.eContents().get(1);
		private final Alternatives cAlternatives_0 = (Alternatives)cGroup.eContents().get(0);
		private final Assignment cInnerAssignment_0_0 = (Assignment)cAlternatives_0.eContents().get(0);
		private final Keyword cInnerINNERKeyword_0_0_0 = (Keyword)cInnerAssignment_0_0.eContents().get(0);
		private final Group cGroup_0_1 = (Group)cAlternatives_0.eContents().get(1);
		private final Alternatives cAlternatives_0_1_0 = (Alternatives)cGroup_0_1.eContents().get(0);
		private final Assignment cLeftAssignment_0_1_0_0 = (Assignment)cAlternatives_0_1_0.eContents().get(0);
		private final Keyword cLeftLEFTKeyword_0_1_0_0_0 = (Keyword)cLeftAssignment_0_1_0_0.eContents().get(0);
		private final Assignment cRightAssignment_0_1_0_1 = (Assignment)cAlternatives_0_1_0.eContents().get(1);
		private final Keyword cRightRIGHTKeyword_0_1_0_1_0 = (Keyword)cRightAssignment_0_1_0_1.eContents().get(0);
		private final Assignment cFullAssignment_0_1_0_2 = (Assignment)cAlternatives_0_1_0.eContents().get(2);
		private final Keyword cFullFULLKeyword_0_1_0_2_0 = (Keyword)cFullAssignment_0_1_0_2.eContents().get(0);
		private final Assignment cOuterAssignment_0_1_1 = (Assignment)cGroup_0_1.eContents().get(1);
		private final Keyword cOuterOUTERKeyword_0_1_1_0 = (Keyword)cOuterAssignment_0_1_1.eContents().get(0);
		private final Keyword cJOINKeyword_1 = (Keyword)cGroup.eContents().get(1);
		private final Assignment cSrcAssignment_2 = (Assignment)cGroup.eContents().get(2);
		private final RuleCall cSrcTable_sourceParserRuleCall_2_0 = (RuleCall)cSrcAssignment_2.eContents().get(0);
		private final Keyword cONKeyword_3 = (Keyword)cGroup.eContents().get(3);
		private final Assignment cSearchAssignment_4 = (Assignment)cGroup.eContents().get(4);
		private final RuleCall cSearchSearch_conditionParserRuleCall_4_0 = (RuleCall)cSearchAssignment_4.eContents().get(0);
		
		//Join_part:
		//	(inner?='INNER'? | (left?='LEFT' | right?='RIGHT' | full?='FULL') outer?='OUTER'?)
		//	'JOIN' src=Table_source 'ON' search=Search_condition;
		@Override public ParserRule getRule() { return rule; }
		
		//(inner?='INNER'? | (left?='LEFT' | right?='RIGHT' | full?='FULL') outer?='OUTER'?) 'JOIN' src=Table_source 'ON'
		//search=Search_condition
		public Group getGroup() { return cGroup; }
		
		//(inner?='INNER'? | (left?='LEFT' | right?='RIGHT' | full?='FULL') outer?='OUTER'?)
		public Alternatives getAlternatives_0() { return cAlternatives_0; }
		
		//inner?='INNER'?
		public Assignment getInnerAssignment_0_0() { return cInnerAssignment_0_0; }
		
		//'INNER'
		public Keyword getInnerINNERKeyword_0_0_0() { return cInnerINNERKeyword_0_0_0; }
		
		//(left?='LEFT' | right?='RIGHT' | full?='FULL') outer?='OUTER'?
		public Group getGroup_0_1() { return cGroup_0_1; }
		
		//(left?='LEFT' | right?='RIGHT' | full?='FULL')
		public Alternatives getAlternatives_0_1_0() { return cAlternatives_0_1_0; }
		
		//left?='LEFT'
		public Assignment getLeftAssignment_0_1_0_0() { return cLeftAssignment_0_1_0_0; }
		
		//'LEFT'
		public Keyword getLeftLEFTKeyword_0_1_0_0_0() { return cLeftLEFTKeyword_0_1_0_0_0; }
		
		//right?='RIGHT'
		public Assignment getRightAssignment_0_1_0_1() { return cRightAssignment_0_1_0_1; }
		
		//'RIGHT'
		public Keyword getRightRIGHTKeyword_0_1_0_1_0() { return cRightRIGHTKeyword_0_1_0_1_0; }
		
		//full?='FULL'
		public Assignment getFullAssignment_0_1_0_2() { return cFullAssignment_0_1_0_2; }
		
		//'FULL'
		public Keyword getFullFULLKeyword_0_1_0_2_0() { return cFullFULLKeyword_0_1_0_2_0; }
		
		//outer?='OUTER'?
		public Assignment getOuterAssignment_0_1_1() { return cOuterAssignment_0_1_1; }
		
		//'OUTER'
		public Keyword getOuterOUTERKeyword_0_1_1_0() { return cOuterOUTERKeyword_0_1_1_0; }
		
		//'JOIN'
		public Keyword getJOINKeyword_1() { return cJOINKeyword_1; }
		
		//src=Table_source
		public Assignment getSrcAssignment_2() { return cSrcAssignment_2; }
		
		//Table_source
		public RuleCall getSrcTable_sourceParserRuleCall_2_0() { return cSrcTable_sourceParserRuleCall_2_0; }
		
		//'ON'
		public Keyword getONKeyword_3() { return cONKeyword_3; }
		
		//search=Search_condition
		public Assignment getSearchAssignment_4() { return cSearchAssignment_4; }
		
		//Search_condition
		public RuleCall getSearchSearch_conditionParserRuleCall_4_0() { return cSearchSearch_conditionParserRuleCall_4_0; }
	}
	public class Search_conditionElements extends AbstractParserRuleElementFinder {
		private final ParserRule rule = (ParserRule) GrammarUtil.findRuleForName(getGrammar(), "org.xtext.example.etlcl.EtlCl.Search_condition");
		private final Group cGroup = (Group)rule.eContents().get(1);
		private final Assignment cS1Assignment_0 = (Assignment)cGroup.eContents().get(0);
		private final RuleCall cS1Search_condition_andParserRuleCall_0_0 = (RuleCall)cS1Assignment_0.eContents().get(0);
		private final Group cGroup_1 = (Group)cGroup.eContents().get(1);
		private final Keyword cORKeyword_1_0 = (Keyword)cGroup_1.eContents().get(0);
		private final Assignment cS1Assignment_1_1 = (Assignment)cGroup_1.eContents().get(1);
		private final RuleCall cS1Search_condition_andParserRuleCall_1_1_0 = (RuleCall)cS1Assignment_1_1.eContents().get(0);
		
		//Search_condition:
		//	s1+=Search_condition_and ('OR' s1+=Search_condition_and)*;
		@Override public ParserRule getRule() { return rule; }
		
		//s1+=Search_condition_and ('OR' s1+=Search_condition_and)*
		public Group getGroup() { return cGroup; }
		
		//s1+=Search_condition_and
		public Assignment getS1Assignment_0() { return cS1Assignment_0; }
		
		//Search_condition_and
		public RuleCall getS1Search_condition_andParserRuleCall_0_0() { return cS1Search_condition_andParserRuleCall_0_0; }
		
		//('OR' s1+=Search_condition_and)*
		public Group getGroup_1() { return cGroup_1; }
		
		//'OR'
		public Keyword getORKeyword_1_0() { return cORKeyword_1_0; }
		
		//s1+=Search_condition_and
		public Assignment getS1Assignment_1_1() { return cS1Assignment_1_1; }
		
		//Search_condition_and
		public RuleCall getS1Search_condition_andParserRuleCall_1_1_0() { return cS1Search_condition_andParserRuleCall_1_1_0; }
	}
	public class Search_condition_andElements extends AbstractParserRuleElementFinder {
		private final ParserRule rule = (ParserRule) GrammarUtil.findRuleForName(getGrammar(), "org.xtext.example.etlcl.EtlCl.Search_condition_and");
		private final Group cGroup = (Group)rule.eContents().get(1);
		private final Assignment cS2Assignment_0 = (Assignment)cGroup.eContents().get(0);
		private final RuleCall cS2Search_condition_notParserRuleCall_0_0 = (RuleCall)cS2Assignment_0.eContents().get(0);
		private final Group cGroup_1 = (Group)cGroup.eContents().get(1);
		private final Keyword cANDKeyword_1_0 = (Keyword)cGroup_1.eContents().get(0);
		private final Assignment cS2Assignment_1_1 = (Assignment)cGroup_1.eContents().get(1);
		private final RuleCall cS2Search_condition_notParserRuleCall_1_1_0 = (RuleCall)cS2Assignment_1_1.eContents().get(0);
		
		//Search_condition_and:
		//	s2+=Search_condition_not ('AND' s2+=Search_condition_not)*;
		@Override public ParserRule getRule() { return rule; }
		
		//s2+=Search_condition_not ('AND' s2+=Search_condition_not)*
		public Group getGroup() { return cGroup; }
		
		//s2+=Search_condition_not
		public Assignment getS2Assignment_0() { return cS2Assignment_0; }
		
		//Search_condition_not
		public RuleCall getS2Search_condition_notParserRuleCall_0_0() { return cS2Search_condition_notParserRuleCall_0_0; }
		
		//('AND' s2+=Search_condition_not)*
		public Group getGroup_1() { return cGroup_1; }
		
		//'AND'
		public Keyword getANDKeyword_1_0() { return cANDKeyword_1_0; }
		
		//s2+=Search_condition_not
		public Assignment getS2Assignment_1_1() { return cS2Assignment_1_1; }
		
		//Search_condition_not
		public RuleCall getS2Search_condition_notParserRuleCall_1_1_0() { return cS2Search_condition_notParserRuleCall_1_1_0; }
	}
	public class Search_condition_notElements extends AbstractParserRuleElementFinder {
		private final ParserRule rule = (ParserRule) GrammarUtil.findRuleForName(getGrammar(), "org.xtext.example.etlcl.EtlCl.Search_condition_not");
		private final Group cGroup = (Group)rule.eContents().get(1);
		private final Assignment cNotAssignment_0 = (Assignment)cGroup.eContents().get(0);
		private final Keyword cNotNOTKeyword_0_0 = (Keyword)cNotAssignment_0.eContents().get(0);
		private final Assignment cPredAssignment_1 = (Assignment)cGroup.eContents().get(1);
		private final RuleCall cPredPredicateParserRuleCall_1_0 = (RuleCall)cPredAssignment_1.eContents().get(0);
		
		//Search_condition_not:
		//	not='NOT'? pred=Predicate;
		@Override public ParserRule getRule() { return rule; }
		
		//not='NOT'? pred=Predicate
		public Group getGroup() { return cGroup; }
		
		//not='NOT'?
		public Assignment getNotAssignment_0() { return cNotAssignment_0; }
		
		//'NOT'
		public Keyword getNotNOTKeyword_0_0() { return cNotNOTKeyword_0_0; }
		
		//pred=Predicate
		public Assignment getPredAssignment_1() { return cPredAssignment_1; }
		
		//Predicate
		public RuleCall getPredPredicateParserRuleCall_1_0() { return cPredPredicateParserRuleCall_1_0; }
	}
	public class PredicateElements extends AbstractParserRuleElementFinder {
		private final ParserRule rule = (ParserRule) GrammarUtil.findRuleForName(getGrammar(), "org.xtext.example.etlcl.EtlCl.Predicate");
		private final Alternatives cAlternatives = (Alternatives)rule.eContents().get(1);
		private final Group cGroup_0 = (Group)cAlternatives.eContents().get(0);
		private final Assignment cExistAssignment_0_0 = (Assignment)cGroup_0.eContents().get(0);
		private final Keyword cExistEXISTSKeyword_0_0_0 = (Keyword)cExistAssignment_0_0.eContents().get(0);
		private final Keyword cLeftParenthesisKeyword_0_1 = (Keyword)cGroup_0.eContents().get(1);
		private final Assignment cSubAssignment_0_2 = (Assignment)cGroup_0.eContents().get(2);
		private final RuleCall cSubSubqueryParserRuleCall_0_2_0 = (RuleCall)cSubAssignment_0_2.eContents().get(0);
		private final Keyword cRightParenthesisKeyword_0_3 = (Keyword)cGroup_0.eContents().get(3);
		private final Group cGroup_1 = (Group)cAlternatives.eContents().get(1);
		private final Assignment cLeft_braAssignment_1_0 = (Assignment)cGroup_1.eContents().get(0);
		private final Keyword cLeft_braLeftParenthesisKeyword_1_0_0 = (Keyword)cLeft_braAssignment_1_0.eContents().get(0);
		private final Assignment cSearchAssignment_1_1 = (Assignment)cGroup_1.eContents().get(1);
		private final RuleCall cSearchSearch_conditionParserRuleCall_1_1_0 = (RuleCall)cSearchAssignment_1_1.eContents().get(0);
		private final Keyword cRightParenthesisKeyword_1_2 = (Keyword)cGroup_1.eContents().get(2);
		private final Group cGroup_2 = (Group)cAlternatives.eContents().get(2);
		private final Assignment cEAssignment_2_0 = (Assignment)cGroup_2.eContents().get(0);
		private final RuleCall cEExpressionParserRuleCall_2_0_0 = (RuleCall)cEAssignment_2_0.eContents().get(0);
		private final Assignment cCAssignment_2_1 = (Assignment)cGroup_2.eContents().get(1);
		private final RuleCall cCC_operatorParserRuleCall_2_1_0 = (RuleCall)cCAssignment_2_1.eContents().get(0);
		private final Assignment cE2Assignment_2_2 = (Assignment)cGroup_2.eContents().get(2);
		private final RuleCall cE2ExpressionParserRuleCall_2_2_0 = (RuleCall)cE2Assignment_2_2.eContents().get(0);
		
		//Predicate:
		//	exist?='EXISTS' '(' sub=Subquery ')'
		//	| left_bra?='(' search+=Search_condition ')'
		//	| e=Expression c=C_operator e2=Expression;
		@Override public ParserRule getRule() { return rule; }
		
		//exist?='EXISTS' '(' sub=Subquery ')' | left_bra?='(' search+=Search_condition ')' | e=Expression c=C_operator
		//e2=Expression
		public Alternatives getAlternatives() { return cAlternatives; }
		
		//exist?='EXISTS' '(' sub=Subquery ')'
		public Group getGroup_0() { return cGroup_0; }
		
		//exist?='EXISTS'
		public Assignment getExistAssignment_0_0() { return cExistAssignment_0_0; }
		
		//'EXISTS'
		public Keyword getExistEXISTSKeyword_0_0_0() { return cExistEXISTSKeyword_0_0_0; }
		
		//'('
		public Keyword getLeftParenthesisKeyword_0_1() { return cLeftParenthesisKeyword_0_1; }
		
		//sub=Subquery
		public Assignment getSubAssignment_0_2() { return cSubAssignment_0_2; }
		
		//Subquery
		public RuleCall getSubSubqueryParserRuleCall_0_2_0() { return cSubSubqueryParserRuleCall_0_2_0; }
		
		//')'
		public Keyword getRightParenthesisKeyword_0_3() { return cRightParenthesisKeyword_0_3; }
		
		//left_bra?='(' search+=Search_condition ')'
		public Group getGroup_1() { return cGroup_1; }
		
		//left_bra?='('
		public Assignment getLeft_braAssignment_1_0() { return cLeft_braAssignment_1_0; }
		
		//'('
		public Keyword getLeft_braLeftParenthesisKeyword_1_0_0() { return cLeft_braLeftParenthesisKeyword_1_0_0; }
		
		//search+=Search_condition
		public Assignment getSearchAssignment_1_1() { return cSearchAssignment_1_1; }
		
		//Search_condition
		public RuleCall getSearchSearch_conditionParserRuleCall_1_1_0() { return cSearchSearch_conditionParserRuleCall_1_1_0; }
		
		//')'
		public Keyword getRightParenthesisKeyword_1_2() { return cRightParenthesisKeyword_1_2; }
		
		//e=Expression c=C_operator e2=Expression
		public Group getGroup_2() { return cGroup_2; }
		
		//e=Expression
		public Assignment getEAssignment_2_0() { return cEAssignment_2_0; }
		
		//Expression
		public RuleCall getEExpressionParserRuleCall_2_0_0() { return cEExpressionParserRuleCall_2_0_0; }
		
		//c=C_operator
		public Assignment getCAssignment_2_1() { return cCAssignment_2_1; }
		
		//C_operator
		public RuleCall getCC_operatorParserRuleCall_2_1_0() { return cCC_operatorParserRuleCall_2_1_0; }
		
		//e2=Expression
		public Assignment getE2Assignment_2_2() { return cE2Assignment_2_2; }
		
		//Expression
		public RuleCall getE2ExpressionParserRuleCall_2_2_0() { return cE2ExpressionParserRuleCall_2_2_0; }
	}
	public class ExpressionElements extends AbstractParserRuleElementFinder {
		private final ParserRule rule = (ParserRule) GrammarUtil.findRuleForName(getGrammar(), "org.xtext.example.etlcl.EtlCl.Expression");
		private final Alternatives cAlternatives = (Alternatives)rule.eContents().get(1);
		private final Assignment cNulAssignment_0 = (Assignment)cAlternatives.eContents().get(0);
		private final Keyword cNulNULLKeyword_0_0 = (Keyword)cNulAssignment_0.eContents().get(0);
		private final Assignment cColumnAssignment_1 = (Assignment)cAlternatives.eContents().get(1);
		private final CrossReference cColumnColumn_elemCrossReference_1_0 = (CrossReference)cColumnAssignment_1.eContents().get(0);
		private final RuleCall cColumnColumn_elemFQNParserRuleCall_1_0_1 = (RuleCall)cColumnColumn_elemCrossReference_1_0.eContents().get(1);
		
		//Expression:
		//	nul?='NULL'
		//	| column=[Column_elem|FQN];
		@Override public ParserRule getRule() { return rule; }
		
		//nul?='NULL' | column=[Column_elem|FQN]
		public Alternatives getAlternatives() { return cAlternatives; }
		
		//nul?='NULL'
		public Assignment getNulAssignment_0() { return cNulAssignment_0; }
		
		//'NULL'
		public Keyword getNulNULLKeyword_0_0() { return cNulNULLKeyword_0_0; }
		
		//column=[Column_elem|FQN]
		public Assignment getColumnAssignment_1() { return cColumnAssignment_1; }
		
		//[Column_elem|FQN]
		public CrossReference getColumnColumn_elemCrossReference_1_0() { return cColumnColumn_elemCrossReference_1_0; }
		
		//FQN
		public RuleCall getColumnColumn_elemFQNParserRuleCall_1_0_1() { return cColumnColumn_elemFQNParserRuleCall_1_0_1; }
	}
	public class SubqueryElements extends AbstractParserRuleElementFinder {
		private final ParserRule rule = (ParserRule) GrammarUtil.findRuleForName(getGrammar(), "org.xtext.example.etlcl.EtlCl.Subquery");
		private final Alternatives cAlternatives = (Alternatives)rule.eContents().get(1);
		private final Assignment cSelectAssignment_0 = (Assignment)cAlternatives.eContents().get(0);
		private final RuleCall cSelectSelect_statementParserRuleCall_0_0 = (RuleCall)cSelectAssignment_0.eContents().get(0);
		private final Assignment cSelect2Assignment_1 = (Assignment)cAlternatives.eContents().get(1);
		private final CrossReference cSelect2Select_statementCrossReference_1_0 = (CrossReference)cSelect2Assignment_1.eContents().get(0);
		private final RuleCall cSelect2Select_statementIDTerminalRuleCall_1_0_1 = (RuleCall)cSelect2Select_statementCrossReference_1_0.eContents().get(1);
		
		//Subquery:
		//	select=Select_statement
		//	| select2=[Select_statement];
		@Override public ParserRule getRule() { return rule; }
		
		//select=Select_statement | select2=[Select_statement]
		public Alternatives getAlternatives() { return cAlternatives; }
		
		//select=Select_statement
		public Assignment getSelectAssignment_0() { return cSelectAssignment_0; }
		
		//Select_statement
		public RuleCall getSelectSelect_statementParserRuleCall_0_0() { return cSelectSelect_statementParserRuleCall_0_0; }
		
		//select2=[Select_statement]
		public Assignment getSelect2Assignment_1() { return cSelect2Assignment_1; }
		
		//[Select_statement]
		public CrossReference getSelect2Select_statementCrossReference_1_0() { return cSelect2Select_statementCrossReference_1_0; }
		
		//ID
		public RuleCall getSelect2Select_statementIDTerminalRuleCall_1_0_1() { return cSelect2Select_statementIDTerminalRuleCall_1_0_1; }
	}
	public class C_operatorElements extends AbstractParserRuleElementFinder {
		private final ParserRule rule = (ParserRule) GrammarUtil.findRuleForName(getGrammar(), "org.xtext.example.etlcl.EtlCl.C_operator");
		private final Alternatives cAlternatives = (Alternatives)rule.eContents().get(1);
		private final Assignment cEqAssignment_0 = (Assignment)cAlternatives.eContents().get(0);
		private final Keyword cEqEqualsSignKeyword_0_0 = (Keyword)cEqAssignment_0.eContents().get(0);
		private final Assignment cGAssignment_1 = (Assignment)cAlternatives.eContents().get(1);
		private final Keyword cGGreaterThanSignKeyword_1_0 = (Keyword)cGAssignment_1.eContents().get(0);
		private final Assignment cLAssignment_2 = (Assignment)cAlternatives.eContents().get(2);
		private final Keyword cLLessThanSignKeyword_2_0 = (Keyword)cLAssignment_2.eContents().get(0);
		private final Group cGroup_3 = (Group)cAlternatives.eContents().get(3);
		private final Assignment cLeqAssignment_3_0 = (Assignment)cGroup_3.eContents().get(0);
		private final Keyword cLeqLessThanSignKeyword_3_0_0 = (Keyword)cLeqAssignment_3_0.eContents().get(0);
		private final Keyword cEqualsSignKeyword_3_1 = (Keyword)cGroup_3.eContents().get(1);
		private final Group cGroup_4 = (Group)cAlternatives.eContents().get(4);
		private final Assignment cGeqAssignment_4_0 = (Assignment)cGroup_4.eContents().get(0);
		private final Keyword cGeqGreaterThanSignKeyword_4_0_0 = (Keyword)cGeqAssignment_4_0.eContents().get(0);
		private final Keyword cEqualsSignKeyword_4_1 = (Keyword)cGroup_4.eContents().get(1);
		private final Group cGroup_5 = (Group)cAlternatives.eContents().get(5);
		private final Assignment cDifAssignment_5_0 = (Assignment)cGroup_5.eContents().get(0);
		private final Keyword cDifLessThanSignKeyword_5_0_0 = (Keyword)cDifAssignment_5_0.eContents().get(0);
		private final Keyword cGreaterThanSignKeyword_5_1 = (Keyword)cGroup_5.eContents().get(1);
		
		//C_operator:
		//	eq?='='
		//	| g?='>'
		//	| l?='<'
		//	| leq?='<' '='
		//	| geq?='>' '='
		//	| dif?='<' '>';
		@Override public ParserRule getRule() { return rule; }
		
		//eq?='=' | g?='>' | l?='<' | leq?='<' '=' | geq?='>' '=' | dif?='<' '>'
		public Alternatives getAlternatives() { return cAlternatives; }
		
		//eq?='='
		public Assignment getEqAssignment_0() { return cEqAssignment_0; }
		
		//'='
		public Keyword getEqEqualsSignKeyword_0_0() { return cEqEqualsSignKeyword_0_0; }
		
		//g?='>'
		public Assignment getGAssignment_1() { return cGAssignment_1; }
		
		//'>'
		public Keyword getGGreaterThanSignKeyword_1_0() { return cGGreaterThanSignKeyword_1_0; }
		
		//l?='<'
		public Assignment getLAssignment_2() { return cLAssignment_2; }
		
		//'<'
		public Keyword getLLessThanSignKeyword_2_0() { return cLLessThanSignKeyword_2_0; }
		
		//leq?='<' '='
		public Group getGroup_3() { return cGroup_3; }
		
		//leq?='<'
		public Assignment getLeqAssignment_3_0() { return cLeqAssignment_3_0; }
		
		//'<'
		public Keyword getLeqLessThanSignKeyword_3_0_0() { return cLeqLessThanSignKeyword_3_0_0; }
		
		//'='
		public Keyword getEqualsSignKeyword_3_1() { return cEqualsSignKeyword_3_1; }
		
		//geq?='>' '='
		public Group getGroup_4() { return cGroup_4; }
		
		//geq?='>'
		public Assignment getGeqAssignment_4_0() { return cGeqAssignment_4_0; }
		
		//'>'
		public Keyword getGeqGreaterThanSignKeyword_4_0_0() { return cGeqGreaterThanSignKeyword_4_0_0; }
		
		//'='
		public Keyword getEqualsSignKeyword_4_1() { return cEqualsSignKeyword_4_1; }
		
		//dif?='<' '>'
		public Group getGroup_5() { return cGroup_5; }
		
		//dif?='<'
		public Assignment getDifAssignment_5_0() { return cDifAssignment_5_0; }
		
		//'<'
		public Keyword getDifLessThanSignKeyword_5_0_0() { return cDifLessThanSignKeyword_5_0_0; }
		
		//'>'
		public Keyword getGreaterThanSignKeyword_5_1() { return cGreaterThanSignKeyword_5_1; }
	}
	public class Select_listElements extends AbstractParserRuleElementFinder {
		private final ParserRule rule = (ParserRule) GrammarUtil.findRuleForName(getGrammar(), "org.xtext.example.etlcl.EtlCl.Select_list");
		private final Alternatives cAlternatives = (Alternatives)rule.eContents().get(1);
		private final Assignment cStarAssignment_0 = (Assignment)cAlternatives.eContents().get(0);
		private final Keyword cStarAsteriskKeyword_0_0 = (Keyword)cStarAssignment_0.eContents().get(0);
		private final Assignment cColumnAssignment_1 = (Assignment)cAlternatives.eContents().get(1);
		private final CrossReference cColumnColumn_elemCrossReference_1_0 = (CrossReference)cColumnAssignment_1.eContents().get(0);
		private final RuleCall cColumnColumn_elemFQNParserRuleCall_1_0_1 = (RuleCall)cColumnColumn_elemCrossReference_1_0.eContents().get(1);
		
		//Select_list:
		//	star?='*'
		//	| column=[Column_elem|FQN];
		@Override public ParserRule getRule() { return rule; }
		
		//star?='*' | column=[Column_elem|FQN]
		public Alternatives getAlternatives() { return cAlternatives; }
		
		//star?='*'
		public Assignment getStarAssignment_0() { return cStarAssignment_0; }
		
		//'*'
		public Keyword getStarAsteriskKeyword_0_0() { return cStarAsteriskKeyword_0_0; }
		
		//column=[Column_elem|FQN]
		public Assignment getColumnAssignment_1() { return cColumnAssignment_1; }
		
		//[Column_elem|FQN]
		public CrossReference getColumnColumn_elemCrossReference_1_0() { return cColumnColumn_elemCrossReference_1_0; }
		
		//FQN
		public RuleCall getColumnColumn_elemFQNParserRuleCall_1_0_1() { return cColumnColumn_elemFQNParserRuleCall_1_0_1; }
	}
	public class Create_agent_parameterElements extends AbstractParserRuleElementFinder {
		private final ParserRule rule = (ParserRule) GrammarUtil.findRuleForName(getGrammar(), "org.xtext.example.etlcl.EtlCl.Create_agent_parameter");
		private final Group cGroup = (Group)rule.eContents().get(1);
		private final Assignment cNameAssignment_0 = (Assignment)cGroup.eContents().get(0);
		private final RuleCall cNameIDTerminalRuleCall_0_0 = (RuleCall)cNameAssignment_0.eContents().get(0);
		private final Keyword cCREATE_AGENT_PARAMETERKeyword_1 = (Keyword)cGroup.eContents().get(1);
		private final Keyword cLeftParenthesisKeyword_2 = (Keyword)cGroup.eContents().get(2);
		private final Group cGroup_3 = (Group)cGroup.eContents().get(3);
		private final Keyword cAGENT_NAMEKeyword_3_0 = (Keyword)cGroup_3.eContents().get(0);
		private final Assignment cAnameAssignment_3_1 = (Assignment)cGroup_3.eContents().get(1);
		private final CrossReference cAnameCreate_agentCrossReference_3_1_0 = (CrossReference)cAnameAssignment_3_1.eContents().get(0);
		private final RuleCall cAnameCreate_agentIDTerminalRuleCall_3_1_0_1 = (RuleCall)cAnameCreate_agentCrossReference_3_1_0.eContents().get(1);
		private final Keyword cCommaKeyword_4 = (Keyword)cGroup.eContents().get(4);
		private final Group cGroup_5 = (Group)cGroup.eContents().get(5);
		private final Keyword cDESCRIPTIONKeyword_5_0 = (Keyword)cGroup_5.eContents().get(0);
		private final Assignment cDescAssignment_5_1 = (Assignment)cGroup_5.eContents().get(1);
		private final RuleCall cDescSTRINGTerminalRuleCall_5_1_0 = (RuleCall)cDescAssignment_5_1.eContents().get(0);
		private final Keyword cCommaKeyword_6 = (Keyword)cGroup.eContents().get(6);
		private final Group cGroup_7 = (Group)cGroup.eContents().get(7);
		private final Keyword cAGENT_PARAMETER_VALUEKeyword_7_0 = (Keyword)cGroup_7.eContents().get(0);
		private final Assignment cValueAssignment_7_1 = (Assignment)cGroup_7.eContents().get(1);
		private final RuleCall cValueSTRINGTerminalRuleCall_7_1_0 = (RuleCall)cValueAssignment_7_1.eContents().get(0);
		private final Keyword cCommaKeyword_8 = (Keyword)cGroup.eContents().get(8);
		private final Group cGroup_9 = (Group)cGroup.eContents().get(9);
		private final Keyword cDEFAULT_VALUEKeyword_9_0 = (Keyword)cGroup_9.eContents().get(0);
		private final Assignment cDvalueAssignment_9_1 = (Assignment)cGroup_9.eContents().get(1);
		private final RuleCall cDvalueSTRINGTerminalRuleCall_9_1_0 = (RuleCall)cDvalueAssignment_9_1.eContents().get(0);
		private final Keyword cRightParenthesisSemicolonKeyword_10 = (Keyword)cGroup.eContents().get(10);
		
		//Create_agent_parameter:
		//	name=ID '.CREATE_AGENT_PARAMETER' '(' ('AGENT_NAME:' aname=[Create_agent]) ',' ('DESCRIPTION' desc=STRING) ','
		//	('AGENT_PARAMETER_VALUE' value=STRING) ',' ('DEFAULT_VALUE:' dvalue=STRING)?
		//	');';
		@Override public ParserRule getRule() { return rule; }
		
		//name=ID '.CREATE_AGENT_PARAMETER' '(' ('AGENT_NAME:' aname=[Create_agent]) ',' ('DESCRIPTION' desc=STRING) ','
		//('AGENT_PARAMETER_VALUE' value=STRING) ',' ('DEFAULT_VALUE:' dvalue=STRING)? ');'
		public Group getGroup() { return cGroup; }
		
		//name=ID
		public Assignment getNameAssignment_0() { return cNameAssignment_0; }
		
		//ID
		public RuleCall getNameIDTerminalRuleCall_0_0() { return cNameIDTerminalRuleCall_0_0; }
		
		//'.CREATE_AGENT_PARAMETER'
		public Keyword getCREATE_AGENT_PARAMETERKeyword_1() { return cCREATE_AGENT_PARAMETERKeyword_1; }
		
		//'('
		public Keyword getLeftParenthesisKeyword_2() { return cLeftParenthesisKeyword_2; }
		
		//('AGENT_NAME:' aname=[Create_agent])
		public Group getGroup_3() { return cGroup_3; }
		
		//'AGENT_NAME:'
		public Keyword getAGENT_NAMEKeyword_3_0() { return cAGENT_NAMEKeyword_3_0; }
		
		//aname=[Create_agent]
		public Assignment getAnameAssignment_3_1() { return cAnameAssignment_3_1; }
		
		//[Create_agent]
		public CrossReference getAnameCreate_agentCrossReference_3_1_0() { return cAnameCreate_agentCrossReference_3_1_0; }
		
		//ID
		public RuleCall getAnameCreate_agentIDTerminalRuleCall_3_1_0_1() { return cAnameCreate_agentIDTerminalRuleCall_3_1_0_1; }
		
		//','
		public Keyword getCommaKeyword_4() { return cCommaKeyword_4; }
		
		//('DESCRIPTION' desc=STRING)
		public Group getGroup_5() { return cGroup_5; }
		
		//'DESCRIPTION'
		public Keyword getDESCRIPTIONKeyword_5_0() { return cDESCRIPTIONKeyword_5_0; }
		
		//desc=STRING
		public Assignment getDescAssignment_5_1() { return cDescAssignment_5_1; }
		
		//STRING
		public RuleCall getDescSTRINGTerminalRuleCall_5_1_0() { return cDescSTRINGTerminalRuleCall_5_1_0; }
		
		//','
		public Keyword getCommaKeyword_6() { return cCommaKeyword_6; }
		
		//('AGENT_PARAMETER_VALUE' value=STRING)
		public Group getGroup_7() { return cGroup_7; }
		
		//'AGENT_PARAMETER_VALUE'
		public Keyword getAGENT_PARAMETER_VALUEKeyword_7_0() { return cAGENT_PARAMETER_VALUEKeyword_7_0; }
		
		//value=STRING
		public Assignment getValueAssignment_7_1() { return cValueAssignment_7_1; }
		
		//STRING
		public RuleCall getValueSTRINGTerminalRuleCall_7_1_0() { return cValueSTRINGTerminalRuleCall_7_1_0; }
		
		//','
		public Keyword getCommaKeyword_8() { return cCommaKeyword_8; }
		
		//('DEFAULT_VALUE:' dvalue=STRING)?
		public Group getGroup_9() { return cGroup_9; }
		
		//'DEFAULT_VALUE:'
		public Keyword getDEFAULT_VALUEKeyword_9_0() { return cDEFAULT_VALUEKeyword_9_0; }
		
		//dvalue=STRING
		public Assignment getDvalueAssignment_9_1() { return cDvalueAssignment_9_1; }
		
		//STRING
		public RuleCall getDvalueSTRINGTerminalRuleCall_9_1_0() { return cDvalueSTRINGTerminalRuleCall_9_1_0; }
		
		//');'
		public Keyword getRightParenthesisSemicolonKeyword_10() { return cRightParenthesisSemicolonKeyword_10; }
	}
	public class Update_agent_parameterElements extends AbstractParserRuleElementFinder {
		private final ParserRule rule = (ParserRule) GrammarUtil.findRuleForName(getGrammar(), "org.xtext.example.etlcl.EtlCl.Update_agent_parameter");
		private final Group cGroup = (Group)rule.eContents().get(1);
		private final Assignment cAgent_pAssignment_0 = (Assignment)cGroup.eContents().get(0);
		private final CrossReference cAgent_pCreate_agent_parameterCrossReference_0_0 = (CrossReference)cAgent_pAssignment_0.eContents().get(0);
		private final RuleCall cAgent_pCreate_agent_parameterIDTerminalRuleCall_0_0_1 = (RuleCall)cAgent_pCreate_agent_parameterCrossReference_0_0.eContents().get(1);
		private final Keyword cUPDATE_AGENT_PARAMETERKeyword_1 = (Keyword)cGroup.eContents().get(1);
		private final Keyword cLeftParenthesisKeyword_2 = (Keyword)cGroup.eContents().get(2);
		private final Group cGroup_3 = (Group)cGroup.eContents().get(3);
		private final Keyword cAGENT_NAMEKeyword_3_0 = (Keyword)cGroup_3.eContents().get(0);
		private final Assignment cAnameAssignment_3_1 = (Assignment)cGroup_3.eContents().get(1);
		private final CrossReference cAnameCreate_agentCrossReference_3_1_0 = (CrossReference)cAnameAssignment_3_1.eContents().get(0);
		private final RuleCall cAnameCreate_agentIDTerminalRuleCall_3_1_0_1 = (RuleCall)cAnameCreate_agentCrossReference_3_1_0.eContents().get(1);
		private final Group cGroup_4 = (Group)cGroup.eContents().get(4);
		private final Keyword cCommaKeyword_4_0 = (Keyword)cGroup_4.eContents().get(0);
		private final Keyword cDESCRIPTIONKeyword_4_1 = (Keyword)cGroup_4.eContents().get(1);
		private final Assignment cDescAssignment_4_2 = (Assignment)cGroup_4.eContents().get(2);
		private final RuleCall cDescSTRINGTerminalRuleCall_4_2_0 = (RuleCall)cDescAssignment_4_2.eContents().get(0);
		private final Group cGroup_5 = (Group)cGroup.eContents().get(5);
		private final Keyword cCommaKeyword_5_0 = (Keyword)cGroup_5.eContents().get(0);
		private final Keyword cAGENT_PARAMETER_VALUEKeyword_5_1 = (Keyword)cGroup_5.eContents().get(1);
		private final Assignment cValueAssignment_5_2 = (Assignment)cGroup_5.eContents().get(2);
		private final RuleCall cValueSTRINGTerminalRuleCall_5_2_0 = (RuleCall)cValueAssignment_5_2.eContents().get(0);
		private final Group cGroup_6 = (Group)cGroup.eContents().get(6);
		private final Keyword cCommaKeyword_6_0 = (Keyword)cGroup_6.eContents().get(0);
		private final Keyword cDEFAULT_VALUEKeyword_6_1 = (Keyword)cGroup_6.eContents().get(1);
		private final Assignment cDvalueAssignment_6_2 = (Assignment)cGroup_6.eContents().get(2);
		private final RuleCall cDvalueSTRINGTerminalRuleCall_6_2_0 = (RuleCall)cDvalueAssignment_6_2.eContents().get(0);
		private final Keyword cRightParenthesisSemicolonKeyword_7 = (Keyword)cGroup.eContents().get(7);
		
		//Update_agent_parameter:
		//	agent_p=[Create_agent_parameter] '.UPDATE_AGENT_PARAMETER' '(' ('AGENT_NAME:' aname=[Create_agent]) (','
		//	'DESCRIPTION' desc=STRING)? (',' 'AGENT_PARAMETER_VALUE' value=STRING)? (',' 'DEFAULT_VALUE:' dvalue=STRING)?
		//	');';
		@Override public ParserRule getRule() { return rule; }
		
		//agent_p=[Create_agent_parameter] '.UPDATE_AGENT_PARAMETER' '(' ('AGENT_NAME:' aname=[Create_agent]) (',' 'DESCRIPTION'
		//desc=STRING)? (',' 'AGENT_PARAMETER_VALUE' value=STRING)? (',' 'DEFAULT_VALUE:' dvalue=STRING)? ');'
		public Group getGroup() { return cGroup; }
		
		//agent_p=[Create_agent_parameter]
		public Assignment getAgent_pAssignment_0() { return cAgent_pAssignment_0; }
		
		//[Create_agent_parameter]
		public CrossReference getAgent_pCreate_agent_parameterCrossReference_0_0() { return cAgent_pCreate_agent_parameterCrossReference_0_0; }
		
		//ID
		public RuleCall getAgent_pCreate_agent_parameterIDTerminalRuleCall_0_0_1() { return cAgent_pCreate_agent_parameterIDTerminalRuleCall_0_0_1; }
		
		//'.UPDATE_AGENT_PARAMETER'
		public Keyword getUPDATE_AGENT_PARAMETERKeyword_1() { return cUPDATE_AGENT_PARAMETERKeyword_1; }
		
		//'('
		public Keyword getLeftParenthesisKeyword_2() { return cLeftParenthesisKeyword_2; }
		
		//('AGENT_NAME:' aname=[Create_agent])
		public Group getGroup_3() { return cGroup_3; }
		
		//'AGENT_NAME:'
		public Keyword getAGENT_NAMEKeyword_3_0() { return cAGENT_NAMEKeyword_3_0; }
		
		//aname=[Create_agent]
		public Assignment getAnameAssignment_3_1() { return cAnameAssignment_3_1; }
		
		//[Create_agent]
		public CrossReference getAnameCreate_agentCrossReference_3_1_0() { return cAnameCreate_agentCrossReference_3_1_0; }
		
		//ID
		public RuleCall getAnameCreate_agentIDTerminalRuleCall_3_1_0_1() { return cAnameCreate_agentIDTerminalRuleCall_3_1_0_1; }
		
		//(',' 'DESCRIPTION' desc=STRING)?
		public Group getGroup_4() { return cGroup_4; }
		
		//','
		public Keyword getCommaKeyword_4_0() { return cCommaKeyword_4_0; }
		
		//'DESCRIPTION'
		public Keyword getDESCRIPTIONKeyword_4_1() { return cDESCRIPTIONKeyword_4_1; }
		
		//desc=STRING
		public Assignment getDescAssignment_4_2() { return cDescAssignment_4_2; }
		
		//STRING
		public RuleCall getDescSTRINGTerminalRuleCall_4_2_0() { return cDescSTRINGTerminalRuleCall_4_2_0; }
		
		//(',' 'AGENT_PARAMETER_VALUE' value=STRING)?
		public Group getGroup_5() { return cGroup_5; }
		
		//','
		public Keyword getCommaKeyword_5_0() { return cCommaKeyword_5_0; }
		
		//'AGENT_PARAMETER_VALUE'
		public Keyword getAGENT_PARAMETER_VALUEKeyword_5_1() { return cAGENT_PARAMETER_VALUEKeyword_5_1; }
		
		//value=STRING
		public Assignment getValueAssignment_5_2() { return cValueAssignment_5_2; }
		
		//STRING
		public RuleCall getValueSTRINGTerminalRuleCall_5_2_0() { return cValueSTRINGTerminalRuleCall_5_2_0; }
		
		//(',' 'DEFAULT_VALUE:' dvalue=STRING)?
		public Group getGroup_6() { return cGroup_6; }
		
		//','
		public Keyword getCommaKeyword_6_0() { return cCommaKeyword_6_0; }
		
		//'DEFAULT_VALUE:'
		public Keyword getDEFAULT_VALUEKeyword_6_1() { return cDEFAULT_VALUEKeyword_6_1; }
		
		//dvalue=STRING
		public Assignment getDvalueAssignment_6_2() { return cDvalueAssignment_6_2; }
		
		//STRING
		public RuleCall getDvalueSTRINGTerminalRuleCall_6_2_0() { return cDvalueSTRINGTerminalRuleCall_6_2_0; }
		
		//');'
		public Keyword getRightParenthesisSemicolonKeyword_7() { return cRightParenthesisSemicolonKeyword_7; }
	}
	public class Delete_agent_parameterElements extends AbstractParserRuleElementFinder {
		private final ParserRule rule = (ParserRule) GrammarUtil.findRuleForName(getGrammar(), "org.xtext.example.etlcl.EtlCl.Delete_agent_parameter");
		private final Group cGroup = (Group)rule.eContents().get(1);
		private final Assignment cAgent_pAssignment_0 = (Assignment)cGroup.eContents().get(0);
		private final CrossReference cAgent_pCreate_agent_parameterCrossReference_0_0 = (CrossReference)cAgent_pAssignment_0.eContents().get(0);
		private final RuleCall cAgent_pCreate_agent_parameterIDTerminalRuleCall_0_0_1 = (RuleCall)cAgent_pCreate_agent_parameterCrossReference_0_0.eContents().get(1);
		private final Keyword cDELETEKeyword_1 = (Keyword)cGroup.eContents().get(1);
		
		//Delete_agent_parameter:
		//	agent_p=[Create_agent_parameter] '.DELETE();';
		@Override public ParserRule getRule() { return rule; }
		
		//agent_p=[Create_agent_parameter] '.DELETE();'
		public Group getGroup() { return cGroup; }
		
		//agent_p=[Create_agent_parameter]
		public Assignment getAgent_pAssignment_0() { return cAgent_pAssignment_0; }
		
		//[Create_agent_parameter]
		public CrossReference getAgent_pCreate_agent_parameterCrossReference_0_0() { return cAgent_pCreate_agent_parameterCrossReference_0_0; }
		
		//ID
		public RuleCall getAgent_pCreate_agent_parameterIDTerminalRuleCall_0_0_1() { return cAgent_pCreate_agent_parameterIDTerminalRuleCall_0_0_1; }
		
		//'.DELETE();'
		public Keyword getDELETEKeyword_1() { return cDELETEKeyword_1; }
	}
	public class Create_agent_typeElements extends AbstractParserRuleElementFinder {
		private final ParserRule rule = (ParserRule) GrammarUtil.findRuleForName(getGrammar(), "org.xtext.example.etlcl.EtlCl.Create_agent_type");
		private final Group cGroup = (Group)rule.eContents().get(1);
		private final Assignment cNameAssignment_0 = (Assignment)cGroup.eContents().get(0);
		private final RuleCall cNameIDTerminalRuleCall_0_0 = (RuleCall)cNameAssignment_0.eContents().get(0);
		private final Keyword cCREATE_AGENT_TYPEKeyword_1 = (Keyword)cGroup.eContents().get(1);
		private final Keyword cLeftParenthesisKeyword_2 = (Keyword)cGroup.eContents().get(2);
		private final Group cGroup_3 = (Group)cGroup.eContents().get(3);
		private final Keyword cDESCRIPTIONKeyword_3_0 = (Keyword)cGroup_3.eContents().get(0);
		private final Assignment cDescAssignment_3_1 = (Assignment)cGroup_3.eContents().get(1);
		private final RuleCall cDescSTRINGTerminalRuleCall_3_1_0 = (RuleCall)cDescAssignment_3_1.eContents().get(0);
		private final Keyword cRightParenthesisSemicolonKeyword_4 = (Keyword)cGroup.eContents().get(4);
		
		//Create_agent_type:
		//	name=ID '.CREATE_AGENT_TYPE' '(' ('DESCRIPTION:' desc=STRING)
		//	');';
		@Override public ParserRule getRule() { return rule; }
		
		//name=ID '.CREATE_AGENT_TYPE' '(' ('DESCRIPTION:' desc=STRING) ');'
		public Group getGroup() { return cGroup; }
		
		//name=ID
		public Assignment getNameAssignment_0() { return cNameAssignment_0; }
		
		//ID
		public RuleCall getNameIDTerminalRuleCall_0_0() { return cNameIDTerminalRuleCall_0_0; }
		
		//'.CREATE_AGENT_TYPE'
		public Keyword getCREATE_AGENT_TYPEKeyword_1() { return cCREATE_AGENT_TYPEKeyword_1; }
		
		//'('
		public Keyword getLeftParenthesisKeyword_2() { return cLeftParenthesisKeyword_2; }
		
		//('DESCRIPTION:' desc=STRING)
		public Group getGroup_3() { return cGroup_3; }
		
		//'DESCRIPTION:'
		public Keyword getDESCRIPTIONKeyword_3_0() { return cDESCRIPTIONKeyword_3_0; }
		
		//desc=STRING
		public Assignment getDescAssignment_3_1() { return cDescAssignment_3_1; }
		
		//STRING
		public RuleCall getDescSTRINGTerminalRuleCall_3_1_0() { return cDescSTRINGTerminalRuleCall_3_1_0; }
		
		//');'
		public Keyword getRightParenthesisSemicolonKeyword_4() { return cRightParenthesisSemicolonKeyword_4; }
	}
	public class Create_agentElements extends AbstractParserRuleElementFinder {
		private final ParserRule rule = (ParserRule) GrammarUtil.findRuleForName(getGrammar(), "org.xtext.example.etlcl.EtlCl.Create_agent");
		private final Group cGroup = (Group)rule.eContents().get(1);
		private final Assignment cNameAssignment_0 = (Assignment)cGroup.eContents().get(0);
		private final RuleCall cNameIDTerminalRuleCall_0_0 = (RuleCall)cNameAssignment_0.eContents().get(0);
		private final Keyword cCREATE_AGENTKeyword_1 = (Keyword)cGroup.eContents().get(1);
		private final Keyword cLeftParenthesisKeyword_2 = (Keyword)cGroup.eContents().get(2);
		private final Group cGroup_3 = (Group)cGroup.eContents().get(3);
		private final Keyword cAGENT_TYPE_NAMEKeyword_3_0 = (Keyword)cGroup_3.eContents().get(0);
		private final Assignment cTsidAssignment_3_1 = (Assignment)cGroup_3.eContents().get(1);
		private final CrossReference cTsidCreate_agent_typeCrossReference_3_1_0 = (CrossReference)cTsidAssignment_3_1.eContents().get(0);
		private final RuleCall cTsidCreate_agent_typeIDTerminalRuleCall_3_1_0_1 = (RuleCall)cTsidCreate_agent_typeCrossReference_3_1_0.eContents().get(1);
		private final Keyword cCommaKeyword_4 = (Keyword)cGroup.eContents().get(4);
		private final Group cGroup_5 = (Group)cGroup.eContents().get(5);
		private final Keyword cENVIRONMENT_NAMEKeyword_5_0 = (Keyword)cGroup_5.eContents().get(0);
		private final Assignment cEsidAssignment_5_1 = (Assignment)cGroup_5.eContents().get(1);
		private final CrossReference cEsidCreate_environmentCrossReference_5_1_0 = (CrossReference)cEsidAssignment_5_1.eContents().get(0);
		private final RuleCall cEsidCreate_environmentIDTerminalRuleCall_5_1_0_1 = (RuleCall)cEsidCreate_environmentCrossReference_5_1_0.eContents().get(1);
		private final Keyword cRightParenthesisSemicolonKeyword_6 = (Keyword)cGroup.eContents().get(6);
		
		//Create_agent:
		//	name=ID '.CREATE_AGENT' '(' ('AGENT_TYPE_NAME:' tsid=[Create_agent_type]) ',' ('ENVIRONMENT_NAME:'
		//	esid=[Create_environment])
		//	');';
		@Override public ParserRule getRule() { return rule; }
		
		//name=ID '.CREATE_AGENT' '(' ('AGENT_TYPE_NAME:' tsid=[Create_agent_type]) ',' ('ENVIRONMENT_NAME:'
		//esid=[Create_environment]) ');'
		public Group getGroup() { return cGroup; }
		
		//name=ID
		public Assignment getNameAssignment_0() { return cNameAssignment_0; }
		
		//ID
		public RuleCall getNameIDTerminalRuleCall_0_0() { return cNameIDTerminalRuleCall_0_0; }
		
		//'.CREATE_AGENT'
		public Keyword getCREATE_AGENTKeyword_1() { return cCREATE_AGENTKeyword_1; }
		
		//'('
		public Keyword getLeftParenthesisKeyword_2() { return cLeftParenthesisKeyword_2; }
		
		//('AGENT_TYPE_NAME:' tsid=[Create_agent_type])
		public Group getGroup_3() { return cGroup_3; }
		
		//'AGENT_TYPE_NAME:'
		public Keyword getAGENT_TYPE_NAMEKeyword_3_0() { return cAGENT_TYPE_NAMEKeyword_3_0; }
		
		//tsid=[Create_agent_type]
		public Assignment getTsidAssignment_3_1() { return cTsidAssignment_3_1; }
		
		//[Create_agent_type]
		public CrossReference getTsidCreate_agent_typeCrossReference_3_1_0() { return cTsidCreate_agent_typeCrossReference_3_1_0; }
		
		//ID
		public RuleCall getTsidCreate_agent_typeIDTerminalRuleCall_3_1_0_1() { return cTsidCreate_agent_typeIDTerminalRuleCall_3_1_0_1; }
		
		//','
		public Keyword getCommaKeyword_4() { return cCommaKeyword_4; }
		
		//('ENVIRONMENT_NAME:' esid=[Create_environment])
		public Group getGroup_5() { return cGroup_5; }
		
		//'ENVIRONMENT_NAME:'
		public Keyword getENVIRONMENT_NAMEKeyword_5_0() { return cENVIRONMENT_NAMEKeyword_5_0; }
		
		//esid=[Create_environment]
		public Assignment getEsidAssignment_5_1() { return cEsidAssignment_5_1; }
		
		//[Create_environment]
		public CrossReference getEsidCreate_environmentCrossReference_5_1_0() { return cEsidCreate_environmentCrossReference_5_1_0; }
		
		//ID
		public RuleCall getEsidCreate_environmentIDTerminalRuleCall_5_1_0_1() { return cEsidCreate_environmentIDTerminalRuleCall_5_1_0_1; }
		
		//');'
		public Keyword getRightParenthesisSemicolonKeyword_6() { return cRightParenthesisSemicolonKeyword_6; }
	}
	
	
	private final ModelElements pModel;
	private final ClausesElements pClauses;
	private final ConfigurationElements pConfiguration;
	private final Run_configurationElements pRun_configuration;
	private final Evironment_nameElements pEvironment_name;
	private final Os_nameElements pOs_name;
	private final Create_domainElements pCreate_domain;
	private final Update_domainElements pUpdate_domain;
	private final Delete_domainElements pDelete_domain;
	private final Create_environmentElements pCreate_environment;
	private final Update_environmentElements pUpdate_environment;
	private final Delete_environmentElements pDelete_environment;
	private final Create_loadElements pCreate_load;
	private final Create_groupElements pCreate_group;
	private final Update_groupElements pUpdate_group;
	private final Delete_groupElements pDelete_group;
	private final Create_taskElements pCreate_task;
	private final Update_taskElements pUpdate_task;
	private final Delete_taskElements pDelete_task;
	private final Create_user_groupElements pCreate_user_group;
	private final Update_user_groupElements pUpdate_user_group;
	private final Delete_user_groupElements pDelete_user_group;
	private final Create_userElements pCreate_user;
	private final Update_userElements pUpdate_user;
	private final Delete_userElements pDelete_user;
	private final Create_contextElements pCreate_context;
	private final Update_contextElements pUpdate_context;
	private final Delete_contextElements pDelete_context;
	private final Create_scheduler_typeElements pCreate_scheduler_type;
	private final Create_schedulerElements pCreate_scheduler;
	private final Update_schedulerElements pUpdate_scheduler;
	private final Delete_schedulerElements pDelete_scheduler;
	private final Create_group_dependencyElements pCreate_group_dependency;
	private final Create_task_dependencyElements pCreate_task_dependency;
	private final Dependency_conditionElements pDependency_condition;
	private final FQNElements pFQN;
	private final Etl_tool_nameElements pEtl_tool_name;
	private final Run_taskElements pRun_task;
	private final Run_groupElements pRun_group;
	private final Run_loadElements pRun_load;
	private final ParametersElements pParameters;
	private final Db_typeElements pDb_type;
	private final Create_tableElements pCreate_table;
	private final Truncate_statementElements pTruncate_statement;
	private final CursorElements pCursor;
	private final SCD4Elements pSCD4;
	private final SCD2Elements pSCD2;
	private final UnionElements pUnion;
	private final SortElements pSort;
	private final FlowElements pFlow;
	private final Delete_statementElements pDelete_statement;
	private final Update_statementElements pUpdate_statement;
	private final Update_elemElements pUpdate_elem;
	private final Insert_statementElements pInsert_statement;
	private final AnythingElements pAnything;
	private final Column_elemElements pColumn_elem;
	private final Data_typeElements pData_type;
	private final Select_statementElements pSelect_statement;
	private final Select_stElements pSelect_st;
	private final Order_by_expressionElements pOrder_by_expression;
	private final Table_sourcesElements pTable_sources;
	private final Table_sourceElements pTable_source;
	private final Table_source_item_joinedElements pTable_source_item_joined;
	private final Join_partElements pJoin_part;
	private final Search_conditionElements pSearch_condition;
	private final Search_condition_andElements pSearch_condition_and;
	private final Search_condition_notElements pSearch_condition_not;
	private final PredicateElements pPredicate;
	private final ExpressionElements pExpression;
	private final SubqueryElements pSubquery;
	private final C_operatorElements pC_operator;
	private final Select_listElements pSelect_list;
	private final Create_agent_parameterElements pCreate_agent_parameter;
	private final Update_agent_parameterElements pUpdate_agent_parameter;
	private final Delete_agent_parameterElements pDelete_agent_parameter;
	private final Create_agent_typeElements pCreate_agent_type;
	private final Create_agentElements pCreate_agent;
	
	private final Grammar grammar;
	
	private final TerminalsGrammarAccess gaTerminals;

	@Inject
	public EtlClGrammarAccess(GrammarProvider grammarProvider,
			TerminalsGrammarAccess gaTerminals) {
		this.grammar = internalFindGrammar(grammarProvider);
		this.gaTerminals = gaTerminals;
		this.pModel = new ModelElements();
		this.pClauses = new ClausesElements();
		this.pConfiguration = new ConfigurationElements();
		this.pRun_configuration = new Run_configurationElements();
		this.pEvironment_name = new Evironment_nameElements();
		this.pOs_name = new Os_nameElements();
		this.pCreate_domain = new Create_domainElements();
		this.pUpdate_domain = new Update_domainElements();
		this.pDelete_domain = new Delete_domainElements();
		this.pCreate_environment = new Create_environmentElements();
		this.pUpdate_environment = new Update_environmentElements();
		this.pDelete_environment = new Delete_environmentElements();
		this.pCreate_load = new Create_loadElements();
		this.pCreate_group = new Create_groupElements();
		this.pUpdate_group = new Update_groupElements();
		this.pDelete_group = new Delete_groupElements();
		this.pCreate_task = new Create_taskElements();
		this.pUpdate_task = new Update_taskElements();
		this.pDelete_task = new Delete_taskElements();
		this.pCreate_user_group = new Create_user_groupElements();
		this.pUpdate_user_group = new Update_user_groupElements();
		this.pDelete_user_group = new Delete_user_groupElements();
		this.pCreate_user = new Create_userElements();
		this.pUpdate_user = new Update_userElements();
		this.pDelete_user = new Delete_userElements();
		this.pCreate_context = new Create_contextElements();
		this.pUpdate_context = new Update_contextElements();
		this.pDelete_context = new Delete_contextElements();
		this.pCreate_scheduler_type = new Create_scheduler_typeElements();
		this.pCreate_scheduler = new Create_schedulerElements();
		this.pUpdate_scheduler = new Update_schedulerElements();
		this.pDelete_scheduler = new Delete_schedulerElements();
		this.pCreate_group_dependency = new Create_group_dependencyElements();
		this.pCreate_task_dependency = new Create_task_dependencyElements();
		this.pDependency_condition = new Dependency_conditionElements();
		this.pFQN = new FQNElements();
		this.pEtl_tool_name = new Etl_tool_nameElements();
		this.pRun_task = new Run_taskElements();
		this.pRun_group = new Run_groupElements();
		this.pRun_load = new Run_loadElements();
		this.pParameters = new ParametersElements();
		this.pDb_type = new Db_typeElements();
		this.pCreate_table = new Create_tableElements();
		this.pTruncate_statement = new Truncate_statementElements();
		this.pCursor = new CursorElements();
		this.pSCD4 = new SCD4Elements();
		this.pSCD2 = new SCD2Elements();
		this.pUnion = new UnionElements();
		this.pSort = new SortElements();
		this.pFlow = new FlowElements();
		this.pDelete_statement = new Delete_statementElements();
		this.pUpdate_statement = new Update_statementElements();
		this.pUpdate_elem = new Update_elemElements();
		this.pInsert_statement = new Insert_statementElements();
		this.pAnything = new AnythingElements();
		this.pColumn_elem = new Column_elemElements();
		this.pData_type = new Data_typeElements();
		this.pSelect_statement = new Select_statementElements();
		this.pSelect_st = new Select_stElements();
		this.pOrder_by_expression = new Order_by_expressionElements();
		this.pTable_sources = new Table_sourcesElements();
		this.pTable_source = new Table_sourceElements();
		this.pTable_source_item_joined = new Table_source_item_joinedElements();
		this.pJoin_part = new Join_partElements();
		this.pSearch_condition = new Search_conditionElements();
		this.pSearch_condition_and = new Search_condition_andElements();
		this.pSearch_condition_not = new Search_condition_notElements();
		this.pPredicate = new PredicateElements();
		this.pExpression = new ExpressionElements();
		this.pSubquery = new SubqueryElements();
		this.pC_operator = new C_operatorElements();
		this.pSelect_list = new Select_listElements();
		this.pCreate_agent_parameter = new Create_agent_parameterElements();
		this.pUpdate_agent_parameter = new Update_agent_parameterElements();
		this.pDelete_agent_parameter = new Delete_agent_parameterElements();
		this.pCreate_agent_type = new Create_agent_typeElements();
		this.pCreate_agent = new Create_agentElements();
	}
	
	protected Grammar internalFindGrammar(GrammarProvider grammarProvider) {
		Grammar grammar = grammarProvider.getGrammar(this);
		while (grammar != null) {
			if ("org.xtext.example.etlcl.EtlCl".equals(grammar.getName())) {
				return grammar;
			}
			List<Grammar> grammars = grammar.getUsedGrammars();
			if (!grammars.isEmpty()) {
				grammar = grammars.iterator().next();
			} else {
				return null;
			}
		}
		return grammar;
	}
	
	@Override
	public Grammar getGrammar() {
		return grammar;
	}
	
	
	public TerminalsGrammarAccess getTerminalsGrammarAccess() {
		return gaTerminals;
	}

	
	//Model:
	//	Elements+=Clauses*;
	public ModelElements getModelAccess() {
		return pModel;
	}
	
	public ParserRule getModelRule() {
		return getModelAccess().getRule();
	}
	
	//Clauses:
	//	Create_table
	//	| Select_statement
	//	| Insert_statement
	//	| Update_statement
	//	| Delete_statement
	//	| Truncate_statement
	//	| Cursor
	//	| Flow
	//	| Sort
	//	| Union
	//	| SCD2
	//	| SCD4
	//	| Configuration
	//	| Run_configuration
	//	| Run_task
	//	| Run_group
	//	| Run_load
	//	| Create_task
	//	| Update_task
	//	| Delete_task
	//	| Db_type
	//	| Create_group
	//	| Update_group
	//	| Delete_group
	//	| Create_user_group
	//	| Update_user_group
	//	| Delete_user_group
	//	| Create_user
	//	| Update_user
	//	| Delete_user
	//	| Create_context
	//	| Update_context
	//	| Delete_context
	//	| Create_environment
	//	| Update_environment
	//	| Delete_environment
	//	| Create_load
	//	| Create_scheduler
	//	| Update_scheduler
	//	| Delete_scheduler
	//	| Create_agent_parameter
	//	| Update_agent_parameter
	//	| Delete_agent_parameter
	//	| Create_agent
	//	| Create_domain
	//	| Update_domain
	//	| Delete_domain
	//	| Create_task_dependency
	//	| Create_group_dependency
	//	| Create_agent_type
	//	| Create_scheduler_type;
	public ClausesElements getClausesAccess() {
		return pClauses;
	}
	
	public ParserRule getClausesRule() {
		return getClausesAccess().getRule();
	}
	
	//Configuration:
	//	name=ID '.CREATE_CONFIGURATION' '(' ('ETL_TOOL:' etl_tool_name=Etl_tool_name) ',' ('ETL_TOOL_V:' etltv=STRING) ','
	//	('ETL_SERVER_ADDRESS:' etl_server_address=STRING) ',' ('ETL_SERVER_OS:' etl_server_os=Os_name) ','
	//	('ETL_AUTHETIFICATION:' etl_auth=STRING) ',' ('DWH_DB:' dwh_db=Db_type) ',' ('DWH_DB_V:' dwh_db_v=STRING) ','
	//	('DWH_DB_ADDRESS:' dwh_addrss=STRING) ',' ('DWH_DB_OS:' dwh_db_os=Os_name) ',' ('DWH_DB_AUTH:' dwh_db_auth=STRING)
	//	',' ('ENVIRONMENT:' env=Evironment_name) ',' ('ENVIRONMENT_DESC:' env_desc=STRING)
	//	');';
	public ConfigurationElements getConfigurationAccess() {
		return pConfiguration;
	}
	
	public ParserRule getConfigurationRule() {
		return getConfigurationAccess().getRule();
	}
	
	//Run_configuration:
	//	configuration=[Configuration] config?='.RUN_CONFIGURATION();';
	public Run_configurationElements getRun_configurationAccess() {
		return pRun_configuration;
	}
	
	public ParserRule getRun_configurationRule() {
		return getRun_configurationAccess().getRule();
	}
	
	//Evironment_name:
	//	name=STRING;
	public Evironment_nameElements getEvironment_nameAccess() {
		return pEvironment_name;
	}
	
	public ParserRule getEvironment_nameRule() {
		return getEvironment_nameAccess().getRule();
	}
	
	//Os_name:
	//	name=ID;
	public Os_nameElements getOs_nameAccess() {
		return pOs_name;
	}
	
	public ParserRule getOs_nameRule() {
		return getOs_nameAccess().getRule();
	}
	
	//Create_domain:
	//	name=ID '.CREATE_DOMAIN' '(' ('DOMAIN_DESCRIPTION:' desc=STRING)?
	//	');';
	public Create_domainElements getCreate_domainAccess() {
		return pCreate_domain;
	}
	
	public ParserRule getCreate_domainRule() {
		return getCreate_domainAccess().getRule();
	}
	
	//Update_domain:
	//	domain=[Create_domain] '.UPDATE_DOMAIN(' ('DOMAIN_DESCRIPTION:' desc=STRING)
	//	');';
	public Update_domainElements getUpdate_domainAccess() {
		return pUpdate_domain;
	}
	
	public ParserRule getUpdate_domainRule() {
		return getUpdate_domainAccess().getRule();
	}
	
	//Delete_domain:
	//	domain=[Create_domain] '.DELETE_DOMAIN();';
	public Delete_domainElements getDelete_domainAccess() {
		return pDelete_domain;
	}
	
	public ParserRule getDelete_domainRule() {
		return getDelete_domainAccess().getRule();
	}
	
	//Create_environment:
	//	name=ID '.CREATE_ENVIRONMENT' '(' ('ENVIRONMENT_DESCRIPTION:' desc=STRING)
	//	');';
	public Create_environmentElements getCreate_environmentAccess() {
		return pCreate_environment;
	}
	
	public ParserRule getCreate_environmentRule() {
		return getCreate_environmentAccess().getRule();
	}
	
	//Update_environment:
	//	env=[Create_environment] '.UPDATE_ENVIRONMENT' '(' ('ENVIRONMENT_DESCRIPTION:' desc=STRING)
	//	');';
	public Update_environmentElements getUpdate_environmentAccess() {
		return pUpdate_environment;
	}
	
	public ParserRule getUpdate_environmentRule() {
		return getUpdate_environmentAccess().getRule();
	}
	
	//Delete_environment:
	//	env=[Create_environment] '.DELETE_ENVIRONMENT();';
	public Delete_environmentElements getDelete_environmentAccess() {
		return pDelete_environment;
	}
	
	public ParserRule getDelete_environmentRule() {
		return getDelete_environmentAccess().getRule();
	}
	
	//Create_load:
	//	env=[Create_environment] '.CREATE_LOAD' '(' ('LOAD_NAME:' name=ID)
	//	');';
	public Create_loadElements getCreate_loadAccess() {
		return pCreate_load;
	}
	
	public ParserRule getCreate_loadRule() {
		return getCreate_loadAccess().getRule();
	}
	
	//Create_group:
	//	load=[Create_load] '.CREATE_GROUP' '(' ('GROUP_NAME:' name=ID) (',' domain=[Create_domain])?
	//	');';
	public Create_groupElements getCreate_groupAccess() {
		return pCreate_group;
	}
	
	public ParserRule getCreate_groupRule() {
		return getCreate_groupAccess().getRule();
	}
	
	//Update_group:
	//	group=[Create_group] '.UPDATE_GROUP' '(' ('GROUP_NAME:' name=ID) (',' domain=[Create_domain])?
	//	');';
	public Update_groupElements getUpdate_groupAccess() {
		return pUpdate_group;
	}
	
	public ParserRule getUpdate_groupRule() {
		return getUpdate_groupAccess().getRule();
	}
	
	//Delete_group:
	//	group=[Create_group] '.DELETE_GROUP();';
	public Delete_groupElements getDelete_groupAccess() {
		return pDelete_group;
	}
	
	public ParserRule getDelete_groupRule() {
		return getDelete_groupAccess().getRule();
	}
	
	//Create_task:
	//	group=[Create_group] '.CREATE_TASK' '(' ('TASK_UNIQUE_ID:' name=ID) ',' ('TASK_NAME:' tname=STRING) ','
	//	('AGENT_NAME:' aname=[Create_agent]) (',' 'PARAMETERS:' parameters+=Parameters)*
	//	');';
	public Create_taskElements getCreate_taskAccess() {
		return pCreate_task;
	}
	
	public ParserRule getCreate_taskRule() {
		return getCreate_taskAccess().getRule();
	}
	
	//Update_task:
	//	task=[Create_task] '.UPDATE_TAKS' '(' ('TASK_NAME:' tname=STRING) (',' 'AGENT_NAME:' aname=[Create_agent])? (','
	//	'PARAMETERS:' parameters+=Parameters)*
	//	');';
	public Update_taskElements getUpdate_taskAccess() {
		return pUpdate_task;
	}
	
	public ParserRule getUpdate_taskRule() {
		return getUpdate_taskAccess().getRule();
	}
	
	//Delete_task:
	//	task=[Create_task] '.DELETE_TASK' '(' ('REORDER_DEPENDENCY:' reorder=STRING)?
	//	');';
	public Delete_taskElements getDelete_taskAccess() {
		return pDelete_task;
	}
	
	public ParserRule getDelete_taskRule() {
		return getDelete_taskAccess().getRule();
	}
	
	//Create_user_group:
	//	name=ID '.CREATE_USER_GROUP' '(' ('DESCRIPTION:' desc=STRING)
	//	');';
	public Create_user_groupElements getCreate_user_groupAccess() {
		return pCreate_user_group;
	}
	
	public ParserRule getCreate_user_groupRule() {
		return getCreate_user_groupAccess().getRule();
	}
	
	//Update_user_group:
	//	group=[Create_user_group] '.UPDATE_USER_GROUP' '(' ('DESCRIPTION:' desc=STRING)
	//	');';
	public Update_user_groupElements getUpdate_user_groupAccess() {
		return pUpdate_user_group;
	}
	
	public ParserRule getUpdate_user_groupRule() {
		return getUpdate_user_groupAccess().getRule();
	}
	
	//Delete_user_group:
	//	group=[Create_user_group] '.DELETE_USER_GROUP();';
	public Delete_user_groupElements getDelete_user_groupAccess() {
		return pDelete_user_group;
	}
	
	public ParserRule getDelete_user_groupRule() {
		return getDelete_user_groupAccess().getRule();
	}
	
	//Create_user:
	//	name=ID '.CREATE_USER' '(' ('USER_GROUP_NAME:' ugname=[Create_user_group]) ',' ('PASSWORD:' passwd=STRING) ','
	//	('FULL_NAME:' fulln=STRING) ',' ('ACTIVE_F:' af=INT)
	//	');';
	public Create_userElements getCreate_userAccess() {
		return pCreate_user;
	}
	
	public ParserRule getCreate_userRule() {
		return getCreate_userAccess().getRule();
	}
	
	//Update_user:
	//	user=[Create_user] '.UPDATE_USER' '(' ('USER_GROUP_NAME:' ugname=[Create_user_group]) (',' 'PASSWORD:'
	//	passwd=STRING)? (',' 'FULL_NAME:' fulln=STRING)? (',' 'ACTIVE_F:' af=INT)?
	//	');';
	public Update_userElements getUpdate_userAccess() {
		return pUpdate_user;
	}
	
	public ParserRule getUpdate_userRule() {
		return getUpdate_userAccess().getRule();
	}
	
	//Delete_user:
	//	user=[Create_user] '.DELETE_USER();';
	public Delete_userElements getDelete_userAccess() {
		return pDelete_user;
	}
	
	public ParserRule getDelete_userRule() {
		return getDelete_userAccess().getRule();
	}
	
	//Create_context:
	//	name=ID '.CREATE_CONTEXT' '(' ('DESCRIPTION:' desc=STRING) ',' ('ENVIRONMENT_NAME:' env=[Create_environment])
	//	');';
	public Create_contextElements getCreate_contextAccess() {
		return pCreate_context;
	}
	
	public ParserRule getCreate_contextRule() {
		return getCreate_contextAccess().getRule();
	}
	
	//Update_context:
	//	context=[Create_context] '.UPDATE_CONTEXT' '(' ('DESCRIPTION:' desc=STRING) (',' 'ENVIRONMENT_NAME:'
	//	env=[Create_environment])?
	//	');';
	public Update_contextElements getUpdate_contextAccess() {
		return pUpdate_context;
	}
	
	public ParserRule getUpdate_contextRule() {
		return getUpdate_contextAccess().getRule();
	}
	
	//Delete_context:
	//	context=[Create_context] '.DELETE_CONTEXT();';
	public Delete_contextElements getDelete_contextAccess() {
		return pDelete_context;
	}
	
	public ParserRule getDelete_contextRule() {
		return getDelete_contextAccess().getRule();
	}
	
	//Create_scheduler_type:
	//	name=ID '.CREATE_SCHEDULER_TYPE' '(' ('REFRESH_TIME_IN_SEC:' rtins=INT) ',' ('LOG_DETAIL_F:' ldf=INT)
	//	');';
	public Create_scheduler_typeElements getCreate_scheduler_typeAccess() {
		return pCreate_scheduler_type;
	}
	
	public ParserRule getCreate_scheduler_typeRule() {
		return getCreate_scheduler_typeAccess().getRule();
	}
	
	//Create_scheduler:
	//	name=ID '.CREATE_SCHEDULER' '(' ('LOAD_NAME:' lsid=[Create_load]) ',' ('CONTEXT_NAME:' csid=[Create_context]) ','
	//	('DATE_TIME:' dtime=STRING) ',' ('DESCRIPTION:' desc=STRING)
	//	');';
	public Create_schedulerElements getCreate_schedulerAccess() {
		return pCreate_scheduler;
	}
	
	public ParserRule getCreate_schedulerRule() {
		return getCreate_schedulerAccess().getRule();
	}
	
	//Update_scheduler:
	//	sched=[Create_scheduler] '.UPDATE_SCHEDULER' '(' ('LOAD_NAME:' lsid=[Create_load]) (',' 'CONTEXT_NAME:'
	//	csid=[Create_context])? (',' 'DATE_TIME:' dtime=STRING)? (',' 'DESCRIPTION:' desc=STRING)?
	//	');';
	public Update_schedulerElements getUpdate_schedulerAccess() {
		return pUpdate_scheduler;
	}
	
	public ParserRule getUpdate_schedulerRule() {
		return getUpdate_schedulerAccess().getRule();
	}
	
	//Delete_scheduler:
	//	sched=[Create_scheduler] '.DELETE_SCHEDULER();';
	public Delete_schedulerElements getDelete_schedulerAccess() {
		return pDelete_scheduler;
	}
	
	public ParserRule getDelete_schedulerRule() {
		return getDelete_schedulerAccess().getRule();
	}
	
	//Create_group_dependency:
	//	g1=[Create_group] '.DEPENDS_ON_GROUP.' g2=[Create_group] '('
	//	dc=Dependency_condition
	//	');';
	public Create_group_dependencyElements getCreate_group_dependencyAccess() {
		return pCreate_group_dependency;
	}
	
	public ParserRule getCreate_group_dependencyRule() {
		return getCreate_group_dependencyAccess().getRule();
	}
	
	//Create_task_dependency:
	//	t1=[Create_task] dep='.DEPENDS_ON_TASK.' t2=[Create_task] '('
	//	dc=Dependency_condition
	//	');';
	public Create_task_dependencyElements getCreate_task_dependencyAccess() {
		return pCreate_task_dependency;
	}
	
	public ParserRule getCreate_task_dependencyRule() {
		return getCreate_task_dependencyAccess().getRule();
	}
	
	//Dependency_condition:
	//	success?='SUCCESS'
	//	| finish?='FINISH'
	//	| error?='ERROR'
	//	| empty?='NONE';
	public Dependency_conditionElements getDependency_conditionAccess() {
		return pDependency_condition;
	}
	
	public ParserRule getDependency_conditionRule() {
		return getDependency_conditionAccess().getRule();
	}
	
	//FQN:
	//	ID ('.' ID)*;
	public FQNElements getFQNAccess() {
		return pFQN;
	}
	
	public ParserRule getFQNRule() {
		return getFQNAccess().getRule();
	}
	
	//Etl_tool_name:
	//	name=ID;
	public Etl_tool_nameElements getEtl_tool_nameAccess() {
		return pEtl_tool_name;
	}
	
	public ParserRule getEtl_tool_nameRule() {
		return getEtl_tool_nameAccess().getRule();
	}
	
	//Run_task:
	//	task=[Create_task] '.RUN_TASK();';
	public Run_taskElements getRun_taskAccess() {
		return pRun_task;
	}
	
	public ParserRule getRun_taskRule() {
		return getRun_taskAccess().getRule();
	}
	
	//Run_group:
	//	group=[Create_group] '.RUN_GROUP();';
	public Run_groupElements getRun_groupAccess() {
		return pRun_group;
	}
	
	public ParserRule getRun_groupRule() {
		return getRun_groupAccess().getRule();
	}
	
	//Run_load:
	//	load=[Create_load] '.RUN_LOAD();';
	public Run_loadElements getRun_loadAccess() {
		return pRun_load;
	}
	
	public ParserRule getRun_loadRule() {
		return getRun_loadAccess().getRule();
	}
	
	//Parameters:
	//	name=ID ':' parameter=STRING;
	public ParametersElements getParametersAccess() {
		return pParameters;
	}
	
	public ParserRule getParametersRule() {
		return getParametersAccess().getRule();
	}
	
	//Db_type:
	//	name=ID;
	public Db_typeElements getDb_typeAccess() {
		return pDb_type;
	}
	
	public ParserRule getDb_typeRule() {
		return getDb_typeAccess().getRule();
	}
	
	//Create_table:
	//	name=ID '.CREATE_TABLE' '('
	//	columns+=Column_elem (',' columns+=Column_elem)*
	//	');';
	public Create_tableElements getCreate_tableAccess() {
		return pCreate_table;
	}
	
	public ParserRule getCreate_tableRule() {
		return getCreate_tableAccess().getRule();
	}
	
	//Truncate_statement:
	//	table=[Create_table] trun?='.TRUNCATE' ';';
	public Truncate_statementElements getTruncate_statementAccess() {
		return pTruncate_statement;
	}
	
	public ParserRule getTruncate_statementRule() {
		return getTruncate_statementAccess().getRule();
	}
	
	//Cursor:
	//	table=[Create_table] cur?='.CURSOR' ';';
	public CursorElements getCursorAccess() {
		return pCursor;
	}
	
	public ParserRule getCursorRule() {
		return getCursorAccess().getRule();
	}
	
	//SCD4:
	//	table=[Create_table] scd4?='.SCD4' ';';
	public SCD4Elements getSCD4Access() {
		return pSCD4;
	}
	
	public ParserRule getSCD4Rule() {
		return getSCD4Access().getRule();
	}
	
	//SCD2:
	//	table=[Create_table] scd2?='.SCD2' ';';
	public SCD2Elements getSCD2Access() {
		return pSCD2;
	}
	
	public ParserRule getSCD2Rule() {
		return getSCD2Access().getRule();
	}
	
	//Union:
	//	select1=[Select_statement] union?='.UNION.' select2=[Select_statement] ';';
	public UnionElements getUnionAccess() {
		return pUnion;
	}
	
	public ParserRule getUnionRule() {
		return getUnionAccess().getRule();
	}
	
	//Sort:
	//	table=[Create_table] sort?='.SORT' ';';
	public SortElements getSortAccess() {
		return pSort;
	}
	
	public ParserRule getSortRule() {
		return getSortAccess().getRule();
	}
	
	//Flow:
	//	table1=[Create_table] flow?='.FLOW.' table2=[Create_table] ';';
	public FlowElements getFlowAccess() {
		return pFlow;
	}
	
	public ParserRule getFlowRule() {
		return getFlowAccess().getRule();
	}
	
	//Delete_statement:
	//	src=[Create_table] '.DELETE' (where?='WHERE' cond=Search_condition)?
	//	';';
	public Delete_statementElements getDelete_statementAccess() {
		return pDelete_statement;
	}
	
	public ParserRule getDelete_statementRule() {
		return getDelete_statementAccess().getRule();
	}
	
	//Update_statement:
	//	table=[Create_table] '.UPDATE'
	//	'SET' update+=Update_elem (',' update+=Update_elem)* (where?='WHERE' cond=Search_condition)?
	//	';';
	public Update_statementElements getUpdate_statementAccess() {
		return pUpdate_statement;
	}
	
	public ParserRule getUpdate_statementRule() {
		return getUpdate_statementAccess().getRule();
	}
	
	//Update_elem:
	//	column=[Column_elem] '=' e=Expression;
	public Update_elemElements getUpdate_elemAccess() {
		return pUpdate_elem;
	}
	
	public ParserRule getUpdate_elemRule() {
		return getUpdate_elemAccess().getRule();
	}
	
	//Insert_statement:
	//	table=[Create_table] '.INSERT'
	//	'VALUES' '(' any+=Anything (',' any+=Anything)* ');';
	public Insert_statementElements getInsert_statementAccess() {
		return pInsert_statement;
	}
	
	public ParserRule getInsert_statementRule() {
		return getInsert_statementAccess().getRule();
	}
	
	//Anything:
	//	intiger?=INT
	//	| string?=STRING;
	public AnythingElements getAnythingAccess() {
		return pAnything;
	}
	
	public ParserRule getAnythingRule() {
		return getAnythingAccess().getRule();
	}
	
	//Column_elem:
	//	name=FQN data_type=Data_type;
	public Column_elemElements getColumn_elemAccess() {
		return pColumn_elem;
	}
	
	public ParserRule getColumn_elemRule() {
		return getColumn_elemAccess().getRule();
	}
	
	//Data_type:
	//	'INTEGER'
	//	| 'DATETIME'
	//	| 'VARCHAR' ('(' INT ')') | 'DECIMAL' ('(' INT ',' INT ')');
	public Data_typeElements getData_typeAccess() {
		return pData_type;
	}
	
	public ParserRule getData_typeRule() {
		return getData_typeAccess().getRule();
	}
	
	//Select_statement:
	//	name=ID '.CREATE_SELECT_STATEMENT' '(' select=Select_st ');';
	public Select_statementElements getSelect_statementAccess() {
		return pSelect_statement;
	}
	
	public ParserRule getSelect_statementRule() {
		return getSelect_statementAccess().getRule();
	}
	
	//Select_st:
	//	'SELECT' distinct?='DISTINCT'? (top?='TOP' num=INT)?
	//	select+=Select_list (',' select+=Select_list)*
	//	'FROM' src=Table_sources (where?='WHERE' sc=Search_condition)? (group?='GROUP' 'BY' gbi+=Expression (','
	//	gbi+=Expression)*)? (order?='ORDER' 'BY' obe+=Order_by_expression (',' obe+=Order_by_expression)*)?;
	public Select_stElements getSelect_stAccess() {
		return pSelect_st;
	}
	
	public ParserRule getSelect_stRule() {
		return getSelect_stAccess().getRule();
	}
	
	//Order_by_expression:
	//	exp=Expression (asc?='ASC' | desc?='DESC')?;
	public Order_by_expressionElements getOrder_by_expressionAccess() {
		return pOrder_by_expression;
	}
	
	public ParserRule getOrder_by_expressionRule() {
		return getOrder_by_expressionAccess().getRule();
	}
	
	//Table_sources:
	//	tbl+=Table_source (',' tbl+=Table_source)*;
	public Table_sourcesElements getTable_sourcesAccess() {
		return pTable_sources;
	}
	
	public ParserRule getTable_sourcesRule() {
		return getTable_sourcesAccess().getRule();
	}
	
	//Table_source:
	//	tsij=Table_source_item_joined
	//	| '(' tsij2=Table_source_item_joined ')';
	public Table_sourceElements getTable_sourceAccess() {
		return pTable_source;
	}
	
	public ParserRule getTable_sourceRule() {
		return getTable_sourceAccess().getRule();
	}
	
	//Table_source_item_joined:
	//	name=[Create_table] join+=Join_part*;
	public Table_source_item_joinedElements getTable_source_item_joinedAccess() {
		return pTable_source_item_joined;
	}
	
	public ParserRule getTable_source_item_joinedRule() {
		return getTable_source_item_joinedAccess().getRule();
	}
	
	//Join_part:
	//	(inner?='INNER'? | (left?='LEFT' | right?='RIGHT' | full?='FULL') outer?='OUTER'?)
	//	'JOIN' src=Table_source 'ON' search=Search_condition;
	public Join_partElements getJoin_partAccess() {
		return pJoin_part;
	}
	
	public ParserRule getJoin_partRule() {
		return getJoin_partAccess().getRule();
	}
	
	//Search_condition:
	//	s1+=Search_condition_and ('OR' s1+=Search_condition_and)*;
	public Search_conditionElements getSearch_conditionAccess() {
		return pSearch_condition;
	}
	
	public ParserRule getSearch_conditionRule() {
		return getSearch_conditionAccess().getRule();
	}
	
	//Search_condition_and:
	//	s2+=Search_condition_not ('AND' s2+=Search_condition_not)*;
	public Search_condition_andElements getSearch_condition_andAccess() {
		return pSearch_condition_and;
	}
	
	public ParserRule getSearch_condition_andRule() {
		return getSearch_condition_andAccess().getRule();
	}
	
	//Search_condition_not:
	//	not='NOT'? pred=Predicate;
	public Search_condition_notElements getSearch_condition_notAccess() {
		return pSearch_condition_not;
	}
	
	public ParserRule getSearch_condition_notRule() {
		return getSearch_condition_notAccess().getRule();
	}
	
	//Predicate:
	//	exist?='EXISTS' '(' sub=Subquery ')'
	//	| left_bra?='(' search+=Search_condition ')'
	//	| e=Expression c=C_operator e2=Expression;
	public PredicateElements getPredicateAccess() {
		return pPredicate;
	}
	
	public ParserRule getPredicateRule() {
		return getPredicateAccess().getRule();
	}
	
	//Expression:
	//	nul?='NULL'
	//	| column=[Column_elem|FQN];
	public ExpressionElements getExpressionAccess() {
		return pExpression;
	}
	
	public ParserRule getExpressionRule() {
		return getExpressionAccess().getRule();
	}
	
	//Subquery:
	//	select=Select_statement
	//	| select2=[Select_statement];
	public SubqueryElements getSubqueryAccess() {
		return pSubquery;
	}
	
	public ParserRule getSubqueryRule() {
		return getSubqueryAccess().getRule();
	}
	
	//C_operator:
	//	eq?='='
	//	| g?='>'
	//	| l?='<'
	//	| leq?='<' '='
	//	| geq?='>' '='
	//	| dif?='<' '>';
	public C_operatorElements getC_operatorAccess() {
		return pC_operator;
	}
	
	public ParserRule getC_operatorRule() {
		return getC_operatorAccess().getRule();
	}
	
	//Select_list:
	//	star?='*'
	//	| column=[Column_elem|FQN];
	public Select_listElements getSelect_listAccess() {
		return pSelect_list;
	}
	
	public ParserRule getSelect_listRule() {
		return getSelect_listAccess().getRule();
	}
	
	//Create_agent_parameter:
	//	name=ID '.CREATE_AGENT_PARAMETER' '(' ('AGENT_NAME:' aname=[Create_agent]) ',' ('DESCRIPTION' desc=STRING) ','
	//	('AGENT_PARAMETER_VALUE' value=STRING) ',' ('DEFAULT_VALUE:' dvalue=STRING)?
	//	');';
	public Create_agent_parameterElements getCreate_agent_parameterAccess() {
		return pCreate_agent_parameter;
	}
	
	public ParserRule getCreate_agent_parameterRule() {
		return getCreate_agent_parameterAccess().getRule();
	}
	
	//Update_agent_parameter:
	//	agent_p=[Create_agent_parameter] '.UPDATE_AGENT_PARAMETER' '(' ('AGENT_NAME:' aname=[Create_agent]) (','
	//	'DESCRIPTION' desc=STRING)? (',' 'AGENT_PARAMETER_VALUE' value=STRING)? (',' 'DEFAULT_VALUE:' dvalue=STRING)?
	//	');';
	public Update_agent_parameterElements getUpdate_agent_parameterAccess() {
		return pUpdate_agent_parameter;
	}
	
	public ParserRule getUpdate_agent_parameterRule() {
		return getUpdate_agent_parameterAccess().getRule();
	}
	
	//Delete_agent_parameter:
	//	agent_p=[Create_agent_parameter] '.DELETE();';
	public Delete_agent_parameterElements getDelete_agent_parameterAccess() {
		return pDelete_agent_parameter;
	}
	
	public ParserRule getDelete_agent_parameterRule() {
		return getDelete_agent_parameterAccess().getRule();
	}
	
	//Create_agent_type:
	//	name=ID '.CREATE_AGENT_TYPE' '(' ('DESCRIPTION:' desc=STRING)
	//	');';
	public Create_agent_typeElements getCreate_agent_typeAccess() {
		return pCreate_agent_type;
	}
	
	public ParserRule getCreate_agent_typeRule() {
		return getCreate_agent_typeAccess().getRule();
	}
	
	//Create_agent:
	//	name=ID '.CREATE_AGENT' '(' ('AGENT_TYPE_NAME:' tsid=[Create_agent_type]) ',' ('ENVIRONMENT_NAME:'
	//	esid=[Create_environment])
	//	');';
	public Create_agentElements getCreate_agentAccess() {
		return pCreate_agent;
	}
	
	public ParserRule getCreate_agentRule() {
		return getCreate_agentAccess().getRule();
	}
	
	//terminal ID:
	//	'^'? ('a'..'z' | 'A'..'Z' | '_') ('a'..'z' | 'A'..'Z' | '_' | '0'..'9')*;
	public TerminalRule getIDRule() {
		return gaTerminals.getIDRule();
	}
	
	//terminal INT returns ecore::EInt:
	//	'0'..'9'+;
	public TerminalRule getINTRule() {
		return gaTerminals.getINTRule();
	}
	
	//terminal STRING:
	//	'"' ('\\' . | !('\\' | '"'))* '"' | "'" ('\\' . | !('\\' | "'"))* "'";
	public TerminalRule getSTRINGRule() {
		return gaTerminals.getSTRINGRule();
	}
	
	//terminal ML_COMMENT:
	//	'/*'->'*/';
	public TerminalRule getML_COMMENTRule() {
		return gaTerminals.getML_COMMENTRule();
	}
	
	//terminal SL_COMMENT:
	//	'//' !('\n' | '\r')* ('\r'? '\n')?;
	public TerminalRule getSL_COMMENTRule() {
		return gaTerminals.getSL_COMMENTRule();
	}
	
	//terminal WS:
	//	' ' | '\t' | '\r' | '\n'+;
	public TerminalRule getWSRule() {
		return gaTerminals.getWSRule();
	}
	
	//terminal ANY_OTHER:
	//	.;
	public TerminalRule getANY_OTHERRule() {
		return gaTerminals.getANY_OTHERRule();
	}
}
