# Supplementary material for: A domain-specific language for managing ETL processes
Source: PeerJ Comput Sci. 2024 Jan 26;10:e1835. doi: 10.7717/peerj-cs.1835 (PMC10909202; doi:10.7717/peerj-cs.1835)
Supplement: Supplemental Information 1 — The source code archive contains all the necessary files to implement the language, including (i) the EtlCl.ecore file containing the ETLCL language’s Ecore metamodel; (ii) the EtlCl.xtext file containing the specification of the language’s concrete syntax; (iii) the EtlClGenerator.xtend file containing the specification of the M2T transformations; (iv) the src-gen folder containing the classes implementing the language’s lexical and syntax analyzers; and (v) the xtend-gen folder containing the classes implementing the M2T transformations. [file peerj-cs-10-1835-s001.zip › ETLCL_SRC_CODE/src-gen/etlcl/validation/EtlClConfigurableIssueCodesProvider.java]

/*
 * generated by Xtext 2.20.0
 */
package org.xtext.example.etlcl.validation;

import org.eclipse.xtext.preferences.PreferenceKey;
import org.eclipse.xtext.util.IAcceptor;
import org.eclipse.xtext.validation.ConfigurableIssueCodesProvider;
import org.eclipse.xtext.validation.SeverityConverter;

@SuppressWarnings("restriction")
public class EtlClConfigurableIssueCodesProvider extends ConfigurableIssueCodesProvider {
	protected static final String ISSUE_CODE_PREFIX = "org.xtext.example.etlcl.";

	public static final String DEPRECATED_MODEL_PART = ISSUE_CODE_PREFIX + "deprecatedModelPart";

	@Override
	protected void initialize(IAcceptor<PreferenceKey> acceptor) {
		super.initialize(acceptor);
		acceptor.accept(create(DEPRECATED_MODEL_PART, SeverityConverter.SEVERITY_WARNING));
	}
}
