# Supplementary material for: A domain-specific language for managing ETL processes
Source: PeerJ Comput Sci. 2024 Jan 26;10:e1835. doi: 10.7717/peerj-cs.1835 (PMC10909202; doi:10.7717/peerj-cs.1835)
Supplement: Supplemental Information 1 — The source code archive contains all the necessary files to implement the language, including (i) the EtlCl.ecore file containing the ETLCL language’s Ecore metamodel; (ii) the EtlCl.xtext file containing the specification of the language’s concrete syntax; (iii) the EtlClGenerator.xtend file containing the specification of the M2T transformations; (iv) the src-gen folder containing the classes implementing the language’s lexical and syntax analyzers; and (v) the xtend-gen folder containing the classes implementing the M2T transformations. [file peerj-cs-10-1835-s001.zip › ETLCL_SRC_CODE/xtend-gen/etlcl/EtlClStandaloneSetup.java]

/**
 * generated by Xtext 2.19.0
 */
package org.xtext.example.etlcl;

import org.xtext.example.etlcl.EtlClStandaloneSetupGenerated;

/**
 * Initialization support for running Xtext languages without Equinox extension registry.
 */
@SuppressWarnings("all")
public class EtlClStandaloneSetup extends EtlClStandaloneSetupGenerated {
  public static void doSetup() {
    new EtlClStandaloneSetup().createInjectorAndDoEMFRegistration();
  }
}
