# Supplementary material for: A domain-specific language for managing ETL processes
Source: PeerJ Comput Sci. 2024 Jan 26;10:e1835. doi: 10.7717/peerj-cs.1835 (PMC10909202; doi:10.7717/peerj-cs.1835)
Supplement: Supplemental Information 1 — The source code archive contains all the necessary files to implement the language, including (i) the EtlCl.ecore file containing the ETLCL language’s Ecore metamodel; (ii) the EtlCl.xtext file containing the specification of the language’s concrete syntax; (iii) the EtlClGenerator.xtend file containing the specification of the M2T transformations; (iv) the src-gen folder containing the classes implementing the language’s lexical and syntax analyzers; and (v) the xtend-gen folder containing the classes implementing the M2T transformations. [file peerj-cs-10-1835-s001.zip › ETLCL_SRC_CODE/xtend-gen/etlcl/generator/EtlClGenerator.java]

/**
 * generated by Xtext 2.19.0
 */
package org.xtext.example.etlcl.generator;

import com.google.common.base.Objects;
import com.google.common.collect.Iterables;
import javax.inject.Inject;
import org.eclipse.emf.common.util.EList;
import org.eclipse.emf.ecore.EObject;
import org.eclipse.emf.ecore.resource.Resource;
import org.eclipse.xtend2.lib.StringConcatenation;
import org.eclipse.xtext.generator.AbstractGenerator;
import org.eclipse.xtext.generator.IFileSystemAccess2;
import org.eclipse.xtext.generator.IGeneratorContext;
import org.eclipse.xtext.xbase.lib.Conversions;
import org.eclipse.xtext.xbase.lib.IteratorExtensions;
import org.xtext.example.etlcl.etlcl.Anything;
import org.xtext.example.etlcl.etlcl.C_operator;
import org.xtext.example.etlcl.etlcl.Column_elem;
import org.xtext.example.etlcl.etlcl.Configuration;
import org.xtext.example.etlcl.etlcl.Create_agent;
import org.xtext.example.etlcl.etlcl.Create_agent_type;
import org.xtext.example.etlcl.etlcl.Create_context;
import org.xtext.example.etlcl.etlcl.Create_domain;
import org.xtext.example.etlcl.etlcl.Create_environment;
import org.xtext.example.etlcl.etlcl.Create_group;
import org.xtext.example.etlcl.etlcl.Create_group_dependency;
import org.xtext.example.etlcl.etlcl.Create_load;
import org.xtext.example.etlcl.etlcl.Create_scheduler;
import org.xtext.example.etlcl.etlcl.Create_scheduler_type;
import org.xtext.example.etlcl.etlcl.Create_table;
import org.xtext.example.etlcl.etlcl.Create_task;
import org.xtext.example.etlcl.etlcl.Create_task_dependency;
import org.xtext.example.etlcl.etlcl.Create_user;
import org.xtext.example.etlcl.etlcl.Create_user_group;
import org.xtext.example.etlcl.etlcl.Cursor;
import org.xtext.example.etlcl.etlcl.Delete_context;
import org.xtext.example.etlcl.etlcl.Delete_domain;
import org.xtext.example.etlcl.etlcl.Delete_environment;
import org.xtext.example.etlcl.etlcl.Delete_group;
import org.xtext.example.etlcl.etlcl.Delete_scheduler;
import org.xtext.example.etlcl.etlcl.Delete_statement;
import org.xtext.example.etlcl.etlcl.Delete_task;
import org.xtext.example.etlcl.etlcl.Delete_user;
import org.xtext.example.etlcl.etlcl.Delete_user_group;
import org.xtext.example.etlcl.etlcl.Dependency_condition;
import org.xtext.example.etlcl.etlcl.Expression;
import org.xtext.example.etlcl.etlcl.Flow;
import org.xtext.example.etlcl.etlcl.Insert_statement;
import org.xtext.example.etlcl.etlcl.Join_part;
import org.xtext.example.etlcl.etlcl.Order_by_expression;
import org.xtext.example.etlcl.etlcl.Predicate;
import org.xtext.example.etlcl.etlcl.Run_configuration;
import org.xtext.example.etlcl.etlcl.Run_group;
import org.xtext.example.etlcl.etlcl.Run_load;
import org.xtext.example.etlcl.etlcl.Run_task;
import org.xtext.example.etlcl.etlcl.SCD2;
import org.xtext.example.etlcl.etlcl.SCD4;
import org.xtext.example.etlcl.etlcl.Search_condition;
import org.xtext.example.etlcl.etlcl.Search_condition_and;
import org.xtext.example.etlcl.etlcl.Search_condition_not;
import org.xtext.example.etlcl.etlcl.Select_list;
import org.xtext.example.etlcl.etlcl.Select_st;
import org.xtext.example.etlcl.etlcl.Select_statement;
import org.xtext.example.etlcl.etlcl.Sort;
import org.xtext.example.etlcl.etlcl.Subquery;
import org.xtext.example.etlcl.etlcl.Table_source;
import org.xtext.example.etlcl.etlcl.Table_source_item_joined;
import org.xtext.example.etlcl.etlcl.Table_sources;
import org.xtext.example.etlcl.etlcl.Truncate_statement;
import org.xtext.example.etlcl.etlcl.Union;
import org.xtext.example.etlcl.etlcl.Update_context;
import org.xtext.example.etlcl.etlcl.Update_domain;
import org.xtext.example.etlcl.etlcl.Update_elem;
import org.xtext.example.etlcl.etlcl.Update_environment;
import org.xtext.example.etlcl.etlcl.Update_group;
import org.xtext.example.etlcl.etlcl.Update_scheduler;
import org.xtext.example.etlcl.etlcl.Update_statement;
import org.xtext.example.etlcl.etlcl.Update_task;
import org.xtext.example.etlcl.etlcl.Update_user;
import org.xtext.example.etlcl.etlcl.Update_user_group;

/**
 * Generates code from your model files on save.
 * 
 * See https://www.eclipse.org/Xtext/documentation/303_runtime_concepts.html#code-generation
 */
@SuppressWarnings("all")
public class EtlClGenerator extends AbstractGenerator {
  @Inject
  private EtlClGenerator SSIS;
  
  @Inject
  private EtlClGenerator ODI;
  
  @Inject
  private EtlClGenerator INFORMATICA;
  
  private String ETL_tool_name = "";
  
  private String Db_type = "";
  
  private String dbScript = "";
  
  @Override
  public void doGenerate(final Resource resource, final IFileSystemAccess2 fsa, final IGeneratorContext context) {
    this.CreateDbConnection();
    this.dbScript = this.PreparedbScrpit();
    this.runDbScriptCommand(this.dbScript);
    boolean _equals = Objects.equal(this.Db_type, "MSSQL");
    if (_equals) {
      Iterable<Configuration> _filter = Iterables.<Configuration>filter(IteratorExtensions.<EObject>toIterable(resource.getAllContents()), Configuration.class);
      for (final Configuration e : _filter) {
        String _name = e.getName();
        String _plus = (_name + ".sql");
        fsa.generateFile(_plus, 
          this.compileMSSQL(e));
      }
    } else {
      Iterable<Configuration> _filter_1 = Iterables.<Configuration>filter(IteratorExtensions.<EObject>toIterable(resource.getAllContents()), Configuration.class);
      for (final Configuration e_1 : _filter_1) {
        String _name_1 = e_1.getName();
        String _plus_1 = (_name_1 + ".sql");
        fsa.generateFile(_plus_1, 
          this.compileOracle(e_1));
      }
    }
    boolean _equals_1 = Objects.equal(this.ETL_tool_name, "SSIS");
    if (_equals_1) {
      Iterable<Run_task> _filter_2 = Iterables.<Run_task>filter(IteratorExtensions.<EObject>toIterable(resource.getAllContents()), Run_task.class);
      for (final Run_task e_2 : _filter_2) {
        String _name_2 = e_2.getTask().getName();
        String _plus_2 = (_name_2 + "_run.sql");
        fsa.generateFile(_plus_2, 
          this.compileSSIS(e_2));
      }
    } else {
      Iterable<Run_task> _filter_3 = Iterables.<Run_task>filter(IteratorExtensions.<EObject>toIterable(resource.getAllContents()), Run_task.class);
      for (final Run_task e_3 : _filter_3) {
        String _name_3 = e_3.getTask().getName();
        String _plus_3 = (_name_3 + "_run.sql");
        fsa.generateFile(_plus_3, 
          this.compileODI(e_3));
      }
    }
    Iterable<Create_task> _filter_4 = Iterables.<Create_task>filter(IteratorExtensions.<EObject>toIterable(resource.getAllContents()), Create_task.class);
    for (final Create_task e_4 : _filter_4) {
      String _name_4 = e_4.getName();
      String _plus_4 = (_name_4 + ".sql");
      fsa.generateFile(_plus_4, 
        this.compile(e_4));
    }
    Iterable<Create_domain> _filter_5 = Iterables.<Create_domain>filter(IteratorExtensions.<EObject>toIterable(resource.getAllContents()), Create_domain.class);
    for (final Create_domain e_5 : _filter_5) {
      String _name_5 = e_5.getName();
      String _plus_5 = (_name_5 + ".sql");
      fsa.generateFile(_plus_5, 
        this.compile(e_5));
    }
    Iterable<Update_domain> _filter_6 = Iterables.<Update_domain>filter(IteratorExtensions.<EObject>toIterable(resource.getAllContents()), Update_domain.class);
    for (final Update_domain e_6 : _filter_6) {
      String _name_6 = e_6.getDomain().getName();
      String _plus_6 = (_name_6 + "_create_dom.sql");
      fsa.generateFile(_plus_6, 
        this.compile(e_6));
    }
    Iterable<Delete_domain> _filter_7 = Iterables.<Delete_domain>filter(IteratorExtensions.<EObject>toIterable(resource.getAllContents()), Delete_domain.class);
    for (final Delete_domain e_7 : _filter_7) {
      String _name_7 = e_7.getDomain().getName();
      String _plus_7 = (_name_7 + "_delete_dom.sql");
      fsa.generateFile(_plus_7, 
        this.compile(e_7));
    }
    Iterable<Run_configuration> _filter_8 = Iterables.<Run_configuration>filter(IteratorExtensions.<EObject>toIterable(resource.getAllContents()), Run_configuration.class);
    for (final Run_configuration e_8 : _filter_8) {
      String _name_8 = e_8.getConfiguration().getName();
      String _plus_8 = (_name_8 + ".sql");
      fsa.generateFile(_plus_8, 
        this.compile(e_8));
    }
    Iterable<Create_table> _filter_9 = Iterables.<Create_table>filter(IteratorExtensions.<EObject>toIterable(resource.getAllContents()), Create_table.class);
    for (final Create_table e_9 : _filter_9) {
      String _name_9 = e_9.getName();
      String _plus_9 = (_name_9 + ".sql");
      fsa.generateFile(_plus_9, 
        this.compile(e_9));
    }
    Iterable<Select_statement> _filter_10 = Iterables.<Select_statement>filter(IteratorExtensions.<EObject>toIterable(resource.getAllContents()), Select_statement.class);
    for (final Select_statement e_10 : _filter_10) {
      String _name_10 = e_10.getName();
      String _plus_10 = (_name_10 + ".sql");
      fsa.generateFile(_plus_10, 
        this.compile(e_10));
    }
    Iterable<Cursor> _filter_11 = Iterables.<Cursor>filter(IteratorExtensions.<EObject>toIterable(resource.getAllContents()), Cursor.class);
    for (final Cursor e_11 : _filter_11) {
      String _name_11 = e_11.getTable().getName();
      String _plus_11 = (_name_11 + "_cursor");
      String _plus_12 = (_plus_11 + ".sql");
      fsa.generateFile(_plus_12, 
        this.compile(e_11));
    }
    Iterable<Insert_statement> _filter_12 = Iterables.<Insert_statement>filter(IteratorExtensions.<EObject>toIterable(resource.getAllContents()), Insert_statement.class);
    for (final Insert_statement e_12 : _filter_12) {
      {
        int x = 1;
        String _name_12 = e_12.getTable().getName();
        String _plus_13 = (_name_12 + "_insert");
        String _plus_14 = (_plus_13 + "_");
        String _plus_15 = (_plus_14 + Integer.valueOf(x));
        String _plus_16 = (_plus_15 + ".sql");
        fsa.generateFile(_plus_16, 
          this.compile(e_12));
        x++;
      }
    }
    Iterable<Update_statement> _filter_13 = Iterables.<Update_statement>filter(IteratorExtensions.<EObject>toIterable(resource.getAllContents()), Update_statement.class);
    for (final Update_statement e_13 : _filter_13) {
      {
        int x = 1;
        String _name_12 = e_13.getTable().getName();
        String _plus_13 = (_name_12 + "_update");
        String _plus_14 = (_plus_13 + "_");
        String _plus_15 = (_plus_14 + Integer.valueOf(x));
        String _plus_16 = (_plus_15 + ".sql");
        fsa.generateFile(_plus_16, 
          this.compile(e_13));
        x++;
      }
    }
    Iterable<Delete_statement> _filter_14 = Iterables.<Delete_statement>filter(IteratorExtensions.<EObject>toIterable(resource.getAllContents()), Delete_statement.class);
    for (final Delete_statement e_14 : _filter_14) {
      {
        int x = 1;
        String _name_12 = e_14.getSrc().getName();
        String _plus_13 = (_name_12 + "_delete");
        String _plus_14 = (_plus_13 + "_");
        String _plus_15 = (_plus_14 + Integer.valueOf(x));
        String _plus_16 = (_plus_15 + ".sql");
        fsa.generateFile(_plus_16, 
          this.compile(e_14));
        x++;
      }
    }
    Iterable<Truncate_statement> _filter_15 = Iterables.<Truncate_statement>filter(IteratorExtensions.<EObject>toIterable(resource.getAllContents()), Truncate_statement.class);
    for (final Truncate_statement e_15 : _filter_15) {
      {
        int x = 1;
        String _name_12 = e_15.getTable().getName();
        String _plus_13 = (_name_12 + "_truncate");
        String _plus_14 = (_plus_13 + "_");
        String _plus_15 = (_plus_14 + Integer.valueOf(x));
        String _plus_16 = (_plus_15 + ".sql");
        fsa.generateFile(_plus_16, 
          this.compile(e_15));
        x++;
      }
    }
    Iterable<Flow> _filter_16 = Iterables.<Flow>filter(IteratorExtensions.<EObject>toIterable(resource.getAllContents()), Flow.class);
    for (final Flow e_16 : _filter_16) {
      {
        int x = 1;
        String _name_12 = e_16.getTable1().getName();
        String _plus_13 = (_name_12 + "_flow_");
        String _name_13 = e_16.getTable2().getName();
        String _plus_14 = (_plus_13 + _name_13);
        String _plus_15 = (_plus_14 + "_");
        String _plus_16 = (_plus_15 + Integer.valueOf(x));
        String _plus_17 = (_plus_16 + ".sql");
        fsa.generateFile(_plus_17, 
          this.compile(e_16));
        x++;
      }
    }
    Iterable<Sort> _filter_17 = Iterables.<Sort>filter(IteratorExtensions.<EObject>toIterable(resource.getAllContents()), Sort.class);
    for (final Sort e_17 : _filter_17) {
      {
        int x = 1;
        String _name_12 = e_17.getTable().getName();
        String _plus_13 = (_name_12 + "_sort");
        String _plus_14 = (_plus_13 + "_");
        String _plus_15 = (_plus_14 + Integer.valueOf(x));
        String _plus_16 = (_plus_15 + ".sql");
        fsa.generateFile(_plus_16, 
          this.compile(e_17));
        x++;
      }
    }
    Iterable<Union> _filter_18 = Iterables.<Union>filter(IteratorExtensions.<EObject>toIterable(resource.getAllContents()), Union.class);
    for (final Union e_18 : _filter_18) {
      {
        int x = 1;
        String _name_12 = e_18.getSelect1().getName();
        String _plus_13 = (_name_12 + "_union_");
        String _name_13 = e_18.getSelect2().getName();
        String _plus_14 = (_plus_13 + _name_13);
        String _plus_15 = (_plus_14 + "_");
        String _plus_16 = (_plus_15 + Integer.valueOf(x));
        String _plus_17 = (_plus_16 + ".sql");
        fsa.generateFile(_plus_17, 
          this.compile(e_18));
        x++;
      }
    }
    Iterable<SCD2> _filter_19 = Iterables.<SCD2>filter(IteratorExtensions.<EObject>toIterable(resource.getAllContents()), SCD2.class);
    for (final SCD2 e_19 : _filter_19) {
      {
        int x = 1;
        String _name_12 = e_19.getTable().getName();
        String _plus_13 = (_name_12 + "_SCD2");
        String _plus_14 = (_plus_13 + "_");
        String _plus_15 = (_plus_14 + Integer.valueOf(x));
        String _plus_16 = (_plus_15 + ".sql");
        fsa.generateFile(_plus_16, 
          this.compile(e_19));
        x++;
      }
    }
    Iterable<SCD4> _filter_20 = Iterables.<SCD4>filter(IteratorExtensions.<EObject>toIterable(resource.getAllContents()), SCD4.class);
    for (final SCD4 e_20 : _filter_20) {
      {
        int x = 1;
        String _name_12 = e_20.getTable().getName();
        String _plus_13 = (_name_12 + "_SCD4");
        String _plus_14 = (_plus_13 + "_");
        String _plus_15 = (_plus_14 + Integer.valueOf(x));
        String _plus_16 = (_plus_15 + ".sql");
        fsa.generateFile(_plus_16, 
          this.compile(e_20));
        x++;
      }
    }
    Iterable<Create_user_group> _filter_21 = Iterables.<Create_user_group>filter(IteratorExtensions.<EObject>toIterable(resource.getAllContents()), Create_user_group.class);
    for (final Create_user_group e_21 : _filter_21) {
      String _name_12 = e_21.getName();
      String _plus_13 = (_name_12 + ".sql");
      fsa.generateFile(_plus_13, 
        this.compile(e_21));
    }
    Iterable<Update_user_group> _filter_22 = Iterables.<Update_user_group>filter(IteratorExtensions.<EObject>toIterable(resource.getAllContents()), Update_user_group.class);
    for (final Update_user_group e_22 : _filter_22) {
      String _name_13 = e_22.getGroup().getName();
      String _plus_14 = (_name_13 + "_updUG.sql");
      fsa.generateFile(_plus_14, 
        this.compile(e_22));
    }
    Iterable<Delete_user_group> _filter_23 = Iterables.<Delete_user_group>filter(IteratorExtensions.<EObject>toIterable(resource.getAllContents()), Delete_user_group.class);
    for (final Delete_user_group e_23 : _filter_23) {
      String _name_14 = e_23.getGroup().getName();
      String _plus_15 = (_name_14 + "_delUG.sql");
      fsa.generateFile(_plus_15, 
        this.compile(e_23));
    }
    Iterable<Create_user> _filter_24 = Iterables.<Create_user>filter(IteratorExtensions.<EObject>toIterable(resource.getAllContents()), Create_user.class);
    for (final Create_user e_24 : _filter_24) {
      String _name_15 = e_24.getName();
      String _plus_16 = (_name_15 + ".sql");
      fsa.generateFile(_plus_16, 
        this.compile(e_24));
    }
    Iterable<Update_user> _filter_25 = Iterables.<Update_user>filter(IteratorExtensions.<EObject>toIterable(resource.getAllContents()), Update_user.class);
    for (final Update_user e_25 : _filter_25) {
      String _name_16 = e_25.getUser().getName();
      String _plus_17 = (_name_16 + "_updateUser.sql");
      fsa.generateFile(_plus_17, 
        this.compile(e_25));
    }
    Iterable<Delete_user> _filter_26 = Iterables.<Delete_user>filter(IteratorExtensions.<EObject>toIterable(resource.getAllContents()), Delete_user.class);
    for (final Delete_user e_26 : _filter_26) {
      String _name_17 = e_26.getUser().getName();
      String _plus_18 = (_name_17 + "_deletUser.sql");
      fsa.generateFile(_plus_18, 
        this.compile(e_26));
    }
    Iterable<Create_context> _filter_27 = Iterables.<Create_context>filter(IteratorExtensions.<EObject>toIterable(resource.getAllContents()), Create_context.class);
    for (final Create_context e_27 : _filter_27) {
      String _name_18 = e_27.getName();
      String _plus_19 = (_name_18 + ".sql");
      fsa.generateFile(_plus_19, 
        this.compile(e_27));
    }
    Iterable<Update_context> _filter_28 = Iterables.<Update_context>filter(IteratorExtensions.<EObject>toIterable(resource.getAllContents()), Update_context.class);
    for (final Update_context e_28 : _filter_28) {
      String _name_19 = e_28.getContext().getName();
      String _plus_20 = (_name_19 + "_updateC.sql");
      fsa.generateFile(_plus_20, 
        this.compile(e_28));
    }
    Iterable<Delete_context> _filter_29 = Iterables.<Delete_context>filter(IteratorExtensions.<EObject>toIterable(resource.getAllContents()), Delete_context.class);
    for (final Delete_context e_29 : _filter_29) {
      String _name_20 = e_29.getContext().getName();
      String _plus_21 = (_name_20 + "_deleteC.sql");
      fsa.generateFile(_plus_21, 
        this.compile(e_29));
    }
    Iterable<Create_environment> _filter_30 = Iterables.<Create_environment>filter(IteratorExtensions.<EObject>toIterable(resource.getAllContents()), Create_environment.class);
    for (final Create_environment e_30 : _filter_30) {
      String _name_21 = e_30.getName();
      String _plus_22 = (_name_21 + ".sql");
      fsa.generateFile(_plus_22, 
        this.compile(e_30));
    }
    Iterable<Update_environment> _filter_31 = Iterables.<Update_environment>filter(IteratorExtensions.<EObject>toIterable(resource.getAllContents()), Update_environment.class);
    for (final Update_environment e_31 : _filter_31) {
      String _name_22 = e_31.getEnv().getName();
      String _plus_23 = (_name_22 + "_updateEnv.sql");
      fsa.generateFile(_plus_23, 
        this.compile(e_31));
    }
    Iterable<Delete_environment> _filter_32 = Iterables.<Delete_environment>filter(IteratorExtensions.<EObject>toIterable(resource.getAllContents()), Delete_environment.class);
    for (final Delete_environment e_32 : _filter_32) {
      String _name_23 = e_32.getEnv().getName();
      String _plus_24 = (_name_23 + "_deleteEnv.sql");
      fsa.generateFile(_plus_24, 
        this.compile(e_32));
    }
    Iterable<Create_load> _filter_33 = Iterables.<Create_load>filter(IteratorExtensions.<EObject>toIterable(resource.getAllContents()), Create_load.class);
    for (final Create_load e_33 : _filter_33) {
      String _name_24 = e_33.getEnv().getName();
      String _plus_25 = (_name_24 + ".sql");
      fsa.generateFile(_plus_25, 
        this.compile(e_33));
    }
    Iterable<Create_agent_type> _filter_34 = Iterables.<Create_agent_type>filter(IteratorExtensions.<EObject>toIterable(resource.getAllContents()), Create_agent_type.class);
    for (final Create_agent_type e_34 : _filter_34) {
      String _name_25 = e_34.getName();
      String _plus_26 = (_name_25 + ".sql");
      fsa.generateFile(_plus_26, 
        this.compile(e_34));
    }
    Iterable<Create_scheduler> _filter_35 = Iterables.<Create_scheduler>filter(IteratorExtensions.<EObject>toIterable(resource.getAllContents()), Create_scheduler.class);
    for (final Create_scheduler e_35 : _filter_35) {
      String _name_26 = e_35.getName();
      String _plus_27 = (_name_26 + ".sql");
      fsa.generateFile(_plus_27, 
        this.compile(e_35));
    }
    Iterable<Update_scheduler> _filter_36 = Iterables.<Update_scheduler>filter(IteratorExtensions.<EObject>toIterable(resource.getAllContents()), Update_scheduler.class);
    for (final Update_scheduler e_36 : _filter_36) {
      String _name_27 = e_36.getSched().getName();
      String _plus_28 = (_name_27 + "_updatesched.sql");
      fsa.generateFile(_plus_28, 
        this.compile(e_36));
    }
    Iterable<Delete_scheduler> _filter_37 = Iterables.<Delete_scheduler>filter(IteratorExtensions.<EObject>toIterable(resource.getAllContents()), Delete_scheduler.class);
    for (final Delete_scheduler e_37 : _filter_37) {
      String _name_28 = e_37.getSched().getName();
      String _plus_29 = (_name_28 + "deletesched.sql");
      fsa.generateFile(_plus_29, 
        this.compile(e_37));
    }
    Iterable<Create_scheduler_type> _filter_38 = Iterables.<Create_scheduler_type>filter(IteratorExtensions.<EObject>toIterable(resource.getAllContents()), Create_scheduler_type.class);
    for (final Create_scheduler_type e_38 : _filter_38) {
      String _name_29 = e_38.getName();
      String _plus_30 = (_name_29 + ".sql");
      fsa.generateFile(_plus_30, 
        this.compile(e_38));
    }
    Iterable<Create_group> _filter_39 = Iterables.<Create_group>filter(IteratorExtensions.<EObject>toIterable(resource.getAllContents()), Create_group.class);
    for (final Create_group e_39 : _filter_39) {
      String _name_30 = e_39.getName();
      String _plus_31 = (_name_30 + ".sql");
      fsa.generateFile(_plus_31, 
        this.compile(e_39));
    }
    Iterable<Update_group> _filter_40 = Iterables.<Update_group>filter(IteratorExtensions.<EObject>toIterable(resource.getAllContents()), Update_group.class);
    for (final Update_group e_40 : _filter_40) {
      String _name_31 = e_40.getName();
      String _plus_32 = (_name_31 + "_updateG.sql");
      fsa.generateFile(_plus_32, 
        this.compile(e_40));
    }
    Iterable<Delete_group> _filter_41 = Iterables.<Delete_group>filter(IteratorExtensions.<EObject>toIterable(resource.getAllContents()), Delete_group.class);
    for (final Delete_group e_41 : _filter_41) {
      String _name_32 = e_41.getGroup().getName();
      String _plus_33 = (_name_32 + "_deleteG.sql");
      fsa.generateFile(_plus_33, 
        this.compile(e_41));
    }
    Iterable<Create_group_dependency> _filter_42 = Iterables.<Create_group_dependency>filter(IteratorExtensions.<EObject>toIterable(resource.getAllContents()), Create_group_dependency.class);
    for (final Create_group_dependency e_42 : _filter_42) {
      {
        int x = 1;
        String _name_33 = e_42.getG1().getName();
        String _plus_34 = (_name_33 + "_DEPENDS_ON");
        String _plus_35 = (_plus_34 + "_");
        String _plus_36 = (_plus_35 + Integer.valueOf(x));
        String _plus_37 = (_plus_36 + ".sql");
        fsa.generateFile(_plus_37, 
          this.compile(e_42));
        x++;
      }
    }
    Iterable<Run_group> _filter_43 = Iterables.<Run_group>filter(IteratorExtensions.<EObject>toIterable(resource.getAllContents()), Run_group.class);
    for (final Run_group e_43 : _filter_43) {
      String _name_33 = e_43.getGroup().getName();
      String _plus_34 = (_name_33 + "_run.sql");
      fsa.generateFile(_plus_34, 
        this.compile(e_43));
    }
    Iterable<Run_load> _filter_44 = Iterables.<Run_load>filter(IteratorExtensions.<EObject>toIterable(resource.getAllContents()), Run_load.class);
    for (final Run_load e_44 : _filter_44) {
      String _name_34 = e_44.getLoad().getName();
      String _plus_35 = (_name_34 + "_run.sql");
      fsa.generateFile(_plus_35, 
        this.compile(e_44));
    }
    Iterable<Update_task> _filter_45 = Iterables.<Update_task>filter(IteratorExtensions.<EObject>toIterable(resource.getAllContents()), Update_task.class);
    for (final Update_task e_45 : _filter_45) {
      String _name_35 = e_45.getTask().getName();
      String _plus_36 = (_name_35 + "_run.sql");
      fsa.generateFile(_plus_36, 
        this.compile(e_45));
    }
    Iterable<Delete_task> _filter_46 = Iterables.<Delete_task>filter(IteratorExtensions.<EObject>toIterable(resource.getAllContents()), Delete_task.class);
    for (final Delete_task e_46 : _filter_46) {
      String _name_36 = e_46.getTask().getName();
      String _plus_37 = (_name_36 + "_run.sql");
      fsa.generateFile(_plus_37, 
        this.compile(e_46));
    }
  }
  
  public String PreparedbScrpit() {
    throw new UnsupportedOperationException("TODO: auto-generated method stub");
  }
  
  public void runDbScriptCommand(final String string) {
    throw new UnsupportedOperationException("TODO: auto-generated method stub");
  }
  
  public void CreateDbConnection() {
    throw new UnsupportedOperationException("TODO: auto-generated method stub");
  }
  
  /**
   * -------------------------------------------------MAIN-START---------------------------------------
   */
  public CharSequence compile(final Create_table ct) {
    StringConcatenation _builder = new StringConcatenation();
    _builder.append("CREATE TABLE ");
    String _name = ct.getName();
    _builder.append(_name);
    _builder.append(" (");
    _builder.newLineIfNotEmpty();
    int x = 0;
    _builder.newLineIfNotEmpty();
    {
      EList<Column_elem> _columns = ct.getColumns();
      for(final Column_elem ce : _columns) {
        CharSequence _compile = this.compile(ce);
        _builder.append(_compile);
        {
          int _plusPlus = x++;
          int _length = ((Object[])Conversions.unwrapArray(ct.getColumns(), Object.class)).length;
          int _minus = (_length - 1);
          boolean _lessThan = (_plusPlus < _minus);
          if (_lessThan) {
            _builder.append(",");
          }
        }
        _builder.newLineIfNotEmpty();
      }
    }
    _builder.append(");");
    _builder.newLine();
    return _builder;
  }
  
  public CharSequence compile(final Cursor cur) {
    StringConcatenation _builder = new StringConcatenation();
    _builder.append("SET NOCOUNT ON;");
    _builder.newLine();
    {
      EList<Column_elem> _columns = cur.getTable().getColumns();
      for(final Column_elem ce : _columns) {
        _builder.append("DECLARE @");
        CharSequence _compile = this.compile(ce);
        _builder.append(_compile);
        _builder.newLineIfNotEmpty();
      }
    }
    _builder.append("PRINT \'----------------------Simple Report -------------------------------\'");
    _builder.newLine();
    _builder.newLine();
    _builder.append("DECLARE Simple_Cur CURSOR LOCAL FOR");
    _builder.newLine();
    _builder.append("SELECT * FROM ");
    String _name = cur.getTable().getName();
    _builder.append(_name);
    _builder.append(" ");
    _builder.newLineIfNotEmpty();
    _builder.append("OPEN Simple_Cur");
    _builder.newLine();
    _builder.append("FETCH NEXT FROM Simple_cur");
    _builder.newLine();
    _builder.append("INTO ");
    int y = 0;
    {
      EList<Column_elem> _columns_1 = cur.getTable().getColumns();
      for(final Column_elem ce_1 : _columns_1) {
        _builder.append("@");
        String _name_1 = ce_1.getName();
        _builder.append(_name_1);
        {
          int _plusPlus = y++;
          int _length = ((Object[])Conversions.unwrapArray(cur.getTable().getColumns(), Object.class)).length;
          int _minus = (_length - 1);
          boolean _lessThan = (_plusPlus < _minus);
          if (_lessThan) {
            _builder.append(", ");
          }
        }
      }
    }
    _builder.newLineIfNotEmpty();
    _builder.newLine();
    _builder.append("WHILE @@FETCH_STATUS = 0");
    _builder.newLine();
    _builder.append("BEGIN");
    _builder.newLine();
    _builder.append("PRINT \' \'");
    _builder.newLine();
    _builder.append("PRINT \'-------------------DATA------------------\'");
    _builder.newLine();
    {
      EList<Column_elem> _columns_2 = cur.getTable().getColumns();
      for(final Column_elem ce_2 : _columns_2) {
        _builder.append("PRINT @");
        String _name_2 = ce_2.getName();
        _builder.append(_name_2);
        _builder.append(" ");
      }
    }
    _builder.newLineIfNotEmpty();
    _builder.newLine();
    _builder.append("FETCH NEXT FROM Simple_cur");
    _builder.newLine();
    _builder.append("INTO ");
    int z = 0;
    {
      EList<Column_elem> _columns_3 = cur.getTable().getColumns();
      for(final Column_elem ce_3 : _columns_3) {
        _builder.append("@");
        String _name_3 = ce_3.getName();
        _builder.append(_name_3);
        {
          int _plusPlus_1 = z++;
          int _length_1 = ((Object[])Conversions.unwrapArray(cur.getTable().getColumns(), Object.class)).length;
          int _minus_1 = (_length_1 - 1);
          boolean _lessThan_1 = (_plusPlus_1 < _minus_1);
          if (_lessThan_1) {
            _builder.append(", ");
          }
        }
      }
    }
    _builder.newLineIfNotEmpty();
    _builder.newLine();
    _builder.append("END   ");
    _builder.newLine();
    _builder.append("CLOSE Simple_cur;  ");
    _builder.newLine();
    _builder.append("DEALLOCATE Simple_cur;");
    _builder.newLine();
    return _builder;
  }
  
  public CharSequence compile(final Column_elem ce) {
    StringConcatenation _builder = new StringConcatenation();
    String _name = ce.getName();
    _builder.append(_name);
    _builder.append(" ");
    String _data_type = ce.getData_type();
    _builder.append(_data_type);
    _builder.newLineIfNotEmpty();
    return _builder;
  }
  
  public CharSequence compile(final Select_statement sta) {
    StringConcatenation _builder = new StringConcatenation();
    CharSequence _compile = this.compile(sta.getSelect());
    _builder.append(_compile);
    _builder.newLineIfNotEmpty();
    return _builder;
  }
  
  public CharSequence compile(final Truncate_statement trun) {
    StringConcatenation _builder = new StringConcatenation();
    _builder.append("TRUNCATE TABLE ");
    String _name = trun.getTable().getName();
    _builder.append(_name);
    _builder.append(" ;");
    _builder.newLineIfNotEmpty();
    return _builder;
  }
  
  public CharSequence compile(final Select_st st) {
    StringConcatenation _builder = new StringConcatenation();
    _builder.append("SELECT ");
    {
      boolean _isDistinct = st.isDistinct();
      if (_isDistinct) {
        _builder.append("DISTINCT");
      }
    }
    {
      boolean _isTop = st.isTop();
      if (_isTop) {
        _builder.append("TOP ");
        int _num = st.getNum();
        _builder.append(_num);
      }
    }
    _builder.append(" ");
    int x = 0;
    {
      EList<Select_list> _select = st.getSelect();
      for(final Select_list sel : _select) {
        CharSequence _compile = this.compile(sel);
        _builder.append(_compile);
        {
          int _plusPlus = x++;
          int _length = ((Object[])Conversions.unwrapArray(st.getSelect(), Object.class)).length;
          int _minus = (_length - 1);
          boolean _lessThan = (_plusPlus < _minus);
          if (_lessThan) {
            _builder.append(",");
          }
        }
        _builder.append(" ");
      }
    }
    _builder.newLineIfNotEmpty();
    _builder.append("FROM ");
    CharSequence _compile_1 = this.compile(st.getSrc());
    _builder.append(_compile_1);
    _builder.newLineIfNotEmpty();
    {
      boolean _isWhere = st.isWhere();
      if (_isWhere) {
        _builder.append("WHERE ");
        CharSequence _compile_2 = this.compile(st.getSc());
        _builder.append(_compile_2);
      }
    }
    _builder.newLineIfNotEmpty();
    {
      boolean _isGroup = st.isGroup();
      if (_isGroup) {
        _builder.append("GROUP BY ");
        int y = 0;
        _builder.newLineIfNotEmpty();
        {
          EList<Expression> _gbi = st.getGbi();
          for(final Expression exp : _gbi) {
            _builder.append("    ");
            CharSequence _compile_3 = this.compile(exp);
            _builder.append(_compile_3, "    ");
            {
              int _plusPlus_1 = y++;
              int _length_1 = ((Object[])Conversions.unwrapArray(st.getGbi(), Object.class)).length;
              int _minus_1 = (_length_1 - 1);
              boolean _lessThan_1 = (_plusPlus_1 < _minus_1);
              if (_lessThan_1) {
                _builder.append(",");
              }
            }
            _builder.newLineIfNotEmpty();
          }
        }
      }
    }
    {
      boolean _isOrder = st.isOrder();
      if (_isOrder) {
        _builder.append("ORDER BY ");
        int z = 0;
        _builder.newLineIfNotEmpty();
        {
          EList<Order_by_expression> _obe = st.getObe();
          for(final Order_by_expression obe : _obe) {
            _builder.append("        ");
            CharSequence _compile_4 = this.compile(obe);
            _builder.append(_compile_4, "        ");
            {
              int _plusPlus_2 = z++;
              int _length_2 = ((Object[])Conversions.unwrapArray(st.getObe(), Object.class)).length;
              int _minus_2 = (_length_2 - 1);
              boolean _lessThan_2 = (_plusPlus_2 < _minus_2);
              if (_lessThan_2) {
                _builder.append(",");
              }
            }
            _builder.newLineIfNotEmpty();
          }
        }
      }
    }
    return _builder;
  }
  
  public CharSequence compile(final Select_list sel) {
    StringConcatenation _builder = new StringConcatenation();
    {
      boolean _isStar = sel.isStar();
      if (_isStar) {
        _builder.append("*");
      }
    }
    {
      Column_elem _column = sel.getColumn();
      boolean _tripleNotEquals = (_column != null);
      if (_tripleNotEquals) {
        String _name = sel.getColumn().getName();
        _builder.append(_name);
      }
    }
    _builder.newLineIfNotEmpty();
    return _builder;
  }
  
  public CharSequence compile(final Table_sources ts) {
    StringConcatenation _builder = new StringConcatenation();
    int x = 0;
    _builder.newLineIfNotEmpty();
    {
      EList<Table_source> _tbl = ts.getTbl();
      for(final Table_source tbl : _tbl) {
        CharSequence _compile = this.compile(tbl);
        _builder.append(_compile);
        {
          int _plusPlus = x++;
          int _length = ((Object[])Conversions.unwrapArray(ts.getTbl(), Object.class)).length;
          int _minus = (_length - 1);
          boolean _lessThan = (_plusPlus < _minus);
          if (_lessThan) {
            _builder.append(",");
          }
        }
        _builder.newLineIfNotEmpty();
      }
    }
    return _builder;
  }
  
  public CharSequence compile(final Table_source tsrc) {
    StringConcatenation _builder = new StringConcatenation();
    {
      Table_source_item_joined _tsij = tsrc.getTsij();
      boolean _tripleNotEquals = (_tsij != null);
      if (_tripleNotEquals) {
        CharSequence _compile = this.compile(tsrc.getTsij());
        _builder.append(_compile);
      }
    }
    _builder.newLineIfNotEmpty();
    {
      Table_source_item_joined _tsij2 = tsrc.getTsij2();
      boolean _tripleNotEquals_1 = (_tsij2 != null);
      if (_tripleNotEquals_1) {
        _builder.append("( ");
        CharSequence _compile_1 = this.compile(tsrc.getTsij());
        _builder.append(_compile_1);
        _builder.append(" )");
      }
    }
    _builder.newLineIfNotEmpty();
    return _builder;
  }
  
  public CharSequence compile(final Table_source_item_joined tsij) {
    StringConcatenation _builder = new StringConcatenation();
    String _name = tsij.getName().getName();
    _builder.append(_name);
    {
      EList<Join_part> _join = tsij.getJoin();
      boolean _tripleNotEquals = (_join != null);
      if (_tripleNotEquals) {
        _builder.newLineIfNotEmpty();
        {
          EList<Join_part> _join_1 = tsij.getJoin();
          for(final Join_part jp : _join_1) {
            CharSequence _compile = this.compile(jp);
            _builder.append(_compile);
            _builder.newLineIfNotEmpty();
          }
        }
      }
    }
    return _builder;
  }
  
  public CharSequence compile(final Join_part jp) {
    StringConcatenation _builder = new StringConcatenation();
    {
      boolean _isInner = jp.isInner();
      if (_isInner) {
        _builder.append("INNER ");
      }
    }
    _builder.newLineIfNotEmpty();
    {
      boolean _isLeft = jp.isLeft();
      if (_isLeft) {
        _builder.append("LEFT");
      }
    }
    _builder.newLineIfNotEmpty();
    {
      boolean _isRight = jp.isRight();
      if (_isRight) {
        _builder.append("RIGHT");
      }
    }
    _builder.newLineIfNotEmpty();
    {
      boolean _isFull = jp.isFull();
      if (_isFull) {
        _builder.append("FULL");
      }
    }
    _builder.newLineIfNotEmpty();
    {
      boolean _isOuter = jp.isOuter();
      if (_isOuter) {
        _builder.append("OUTER");
      }
    }
    _builder.newLineIfNotEmpty();
    _builder.append("JOIN ");
    Object _compile = this.compile(jp.getSrc());
    _builder.append(_compile);
    _builder.append(" ON ");
    CharSequence _compile_1 = this.compile(jp.getSearch());
    _builder.append(_compile_1);
    _builder.newLineIfNotEmpty();
    return _builder;
  }
  
  public CharSequence compile(final Search_condition sc) {
    StringConcatenation _builder = new StringConcatenation();
    int x = 0;
    _builder.newLineIfNotEmpty();
    {
      EList<Search_condition_and> _s1 = sc.getS1();
      for(final Search_condition_and sca : _s1) {
        CharSequence _compile = this.compile(sca);
        _builder.append(_compile);
        {
          int _plusPlus = x++;
          int _length = ((Object[])Conversions.unwrapArray(sc.getS1(), Object.class)).length;
          int _minus = (_length - 1);
          boolean _lessThan = (_plusPlus < _minus);
          if (_lessThan) {
            _builder.append(" OR ");
          }
        }
        _builder.newLineIfNotEmpty();
      }
    }
    return _builder;
  }
  
  public CharSequence compile(final Search_condition_and sca) {
    StringConcatenation _builder = new StringConcatenation();
    int x = 0;
    _builder.newLineIfNotEmpty();
    {
      EList<Search_condition_not> _s2 = sca.getS2();
      for(final Search_condition_not scn : _s2) {
        CharSequence _compile = this.compile(scn);
        _builder.append(_compile);
        {
          int _plusPlus = x++;
          int _length = ((Object[])Conversions.unwrapArray(sca.getS2(), Object.class)).length;
          int _minus = (_length - 1);
          boolean _lessThan = (_plusPlus < _minus);
          if (_lessThan) {
            _builder.append(" AND ");
          }
        }
        _builder.newLineIfNotEmpty();
      }
    }
    return _builder;
  }
  
  public CharSequence compile(final Search_condition_not scn) {
    StringConcatenation _builder = new StringConcatenation();
    {
      String _not = scn.getNot();
      boolean _tripleNotEquals = (_not != null);
      if (_tripleNotEquals) {
        _builder.append("NOT ");
      }
    }
    _builder.append(" ");
    CharSequence _compile = this.compile(scn.getPred());
    _builder.append(_compile);
    _builder.newLineIfNotEmpty();
    return _builder;
  }
  
  public CharSequence compile(final Predicate pred) {
    StringConcatenation _builder = new StringConcatenation();
    {
      boolean _isExist = pred.isExist();
      if (_isExist) {
        _builder.append("EXISTS ( ");
        CharSequence _compile = this.compile(pred.getSub());
        _builder.append(_compile);
        _builder.append(" )");
      }
    }
    _builder.newLineIfNotEmpty();
    {
      boolean _isLeft_bra = pred.isLeft_bra();
      if (_isLeft_bra) {
        _builder.append("(");
        {
          EList<Search_condition> _search = pred.getSearch();
          for(final Search_condition sc : _search) {
            Object _compile_1 = this.compile(sc);
            _builder.append(_compile_1);
          }
        }
        _builder.append(")");
        _builder.newLineIfNotEmpty();
      }
    }
    {
      Expression _e = pred.getE();
      boolean _tripleNotEquals = (_e != null);
      if (_tripleNotEquals) {
        _builder.append(" ");
        CharSequence _compile_2 = this.compile(pred.getE());
        _builder.append(_compile_2);
        _builder.append(" ");
        CharSequence _compile_3 = this.compile(pred.getC());
        _builder.append(_compile_3);
        _builder.append(" ");
        CharSequence _compile_4 = this.compile(pred.getE2());
        _builder.append(_compile_4);
        _builder.append(" ");
      }
    }
    _builder.newLineIfNotEmpty();
    return _builder;
  }
  
  public CharSequence compile(final Expression exp) {
    StringConcatenation _builder = new StringConcatenation();
    {
      boolean _isNul = exp.isNul();
      if (_isNul) {
        _builder.append("NULL");
      }
    }
    _builder.newLineIfNotEmpty();
    {
      Column_elem _column = exp.getColumn();
      boolean _tripleNotEquals = (_column != null);
      if (_tripleNotEquals) {
        String _name = exp.getColumn().getName();
        _builder.append(_name);
      }
    }
    _builder.newLineIfNotEmpty();
    return _builder;
  }
  
  public CharSequence compile(final C_operator cop) {
    StringConcatenation _builder = new StringConcatenation();
    {
      boolean _isEq = cop.isEq();
      if (_isEq) {
        _builder.append("=");
      }
    }
    _builder.newLineIfNotEmpty();
    {
      boolean _isG = cop.isG();
      if (_isG) {
        _builder.append(">");
      }
    }
    _builder.newLineIfNotEmpty();
    {
      boolean _isL = cop.isL();
      if (_isL) {
        _builder.append("<");
      }
    }
    _builder.newLineIfNotEmpty();
    {
      boolean _isLeq = cop.isLeq();
      if (_isLeq) {
        _builder.append("< =");
      }
    }
    _builder.newLineIfNotEmpty();
    {
      boolean _isGeq = cop.isGeq();
      if (_isGeq) {
        _builder.append("> =");
      }
    }
    _builder.newLineIfNotEmpty();
    {
      boolean _isDif = cop.isDif();
      if (_isDif) {
        _builder.append("< >");
      }
    }
    _builder.newLineIfNotEmpty();
    return _builder;
  }
  
  public CharSequence compile(final Order_by_expression obe) {
    StringConcatenation _builder = new StringConcatenation();
    {
      Expression _exp = obe.getExp();
      boolean _tripleNotEquals = (_exp != null);
      if (_tripleNotEquals) {
        CharSequence _compile = this.compile(obe.getExp());
        _builder.append(_compile);
      }
    }
    _builder.newLineIfNotEmpty();
    {
      boolean _isAsc = obe.isAsc();
      if (_isAsc) {
        _builder.append(" ASC ");
      }
    }
    _builder.append(" ");
    {
      boolean _isDesc = obe.isDesc();
      if (_isDesc) {
        _builder.append(" DESC ");
      }
    }
    _builder.newLineIfNotEmpty();
    return _builder;
  }
  
  public CharSequence compile(final Subquery sub) {
    StringConcatenation _builder = new StringConcatenation();
    {
      Select_statement _select = sub.getSelect();
      boolean _tripleNotEquals = (_select != null);
      if (_tripleNotEquals) {
        Object _compile = this.compile(sub.getSelect());
        _builder.append(_compile);
      }
    }
    _builder.newLineIfNotEmpty();
    {
      Select_statement _select2 = sub.getSelect2();
      boolean _tripleNotEquals_1 = (_select2 != null);
      if (_tripleNotEquals_1) {
        Object _compile_1 = this.compile(sub.getSelect2());
        _builder.append(_compile_1);
      }
    }
    _builder.newLineIfNotEmpty();
    return _builder;
  }
  
  public CharSequence compile(final Insert_statement ins) {
    StringConcatenation _builder = new StringConcatenation();
    _builder.append("INSERT INTO ");
    String _name = ins.getTable().getName();
    _builder.append(_name);
    _builder.newLineIfNotEmpty();
    _builder.append("VALUES ( ");
    _builder.newLine();
    int x = 0;
    _builder.newLineIfNotEmpty();
    {
      EList<Anything> _any = ins.getAny();
      for(final Anything anything : _any) {
        CharSequence _compile = this.compile(anything);
        _builder.append(_compile);
        {
          int _plusPlus = x++;
          int _length = ((Object[])Conversions.unwrapArray(ins.getAny(), Object.class)).length;
          int _minus = (_length - 1);
          boolean _lessThan = (_plusPlus < _minus);
          if (_lessThan) {
            _builder.append(",");
          }
        }
      }
    }
    _builder.append(") ;");
    _builder.newLineIfNotEmpty();
    return _builder;
  }
  
  public CharSequence compile(final Anything any) {
    StringConcatenation _builder = new StringConcatenation();
    {
      boolean _isIntiger = any.isIntiger();
      if (_isIntiger) {
        _builder.append(int.class);
      }
    }
    _builder.newLineIfNotEmpty();
    {
      boolean _isString = any.isString();
      if (_isString) {
        _builder.append(String.class);
      }
    }
    _builder.newLineIfNotEmpty();
    return _builder;
  }
  
  public CharSequence compile(final Delete_statement del) {
    StringConcatenation _builder = new StringConcatenation();
    _builder.append("DELETE");
    _builder.newLine();
    _builder.append("FROM ");
    String _name = del.getSrc().getName();
    _builder.append(_name);
    _builder.newLineIfNotEmpty();
    {
      boolean _isWhere = del.isWhere();
      if (_isWhere) {
        _builder.append(" WHERE ");
        CharSequence _compile = this.compile(del.getCond());
        _builder.append(_compile);
      }
    }
    _builder.append(" ;");
    _builder.newLineIfNotEmpty();
    return _builder;
  }
  
  public CharSequence compile(final Update_statement upd) {
    StringConcatenation _builder = new StringConcatenation();
    _builder.append("UPDATE ");
    String _name = upd.getTable().getName();
    _builder.append(_name);
    _builder.newLineIfNotEmpty();
    _builder.append("SET ");
    int x = 0;
    {
      EList<Update_elem> _update = upd.getUpdate();
      for(final Update_elem update_el : _update) {
        CharSequence _compile = this.compile(update_el);
        _builder.append(_compile);
        {
          int _plusPlus = x++;
          int _length = ((Object[])Conversions.unwrapArray(upd.getUpdate(), Object.class)).length;
          int _minus = (_length - 1);
          boolean _lessThan = (_plusPlus < _minus);
          if (_lessThan) {
            _builder.append(",");
          }
        }
      }
    }
    _builder.newLineIfNotEmpty();
    {
      boolean _isWhere = upd.isWhere();
      if (_isWhere) {
        _builder.append("WHERE ");
        CharSequence _compile_1 = this.compile(upd.getCond());
        _builder.append(_compile_1);
      }
    }
    _builder.newLineIfNotEmpty();
    return _builder;
  }
  
  public CharSequence compile(final Update_elem upde) {
    StringConcatenation _builder = new StringConcatenation();
    CharSequence _compile = this.compile(upde.getColumn());
    _builder.append(_compile);
    _builder.append(" = ");
    CharSequence _compile_1 = this.compile(upde.getE());
    _builder.append(_compile_1);
    _builder.newLineIfNotEmpty();
    return _builder;
  }
  
  public CharSequence compile(final Flow flow) {
    StringConcatenation _builder = new StringConcatenation();
    _builder.append("INSERT INTO ");
    String _name = flow.getTable2().getName();
    _builder.append(_name);
    _builder.append(" SELECT * FROM ");
    String _name_1 = flow.getTable1().getName();
    _builder.append(_name_1);
    _builder.newLineIfNotEmpty();
    return _builder;
  }
  
  public CharSequence compile(final Sort sort) {
    StringConcatenation _builder = new StringConcatenation();
    _builder.append("SELECT * ");
    _builder.newLine();
    _builder.append("FROM ");
    String _name = sort.getTable().getName();
    _builder.append(_name);
    _builder.newLineIfNotEmpty();
    _builder.append("ORDER BY (SELECT COLUMN_NAME");
    _builder.newLine();
    _builder.append("FROM INFORMATION_SCHEMA.KEY_COLUMN_USAGE");
    _builder.newLine();
    _builder.append("WHERE OBJECTPROPERTY(OBJECT_ID(CONSTRAINT_SCHEMA + \'.\' + QUOTENAME(CONSTRAINT_NAME)), \'IsPrimaryKey\') = 1");
    _builder.newLine();
    _builder.append("AND TABLE_NAME = \'");
    String _name_1 = sort.getTable().getName();
    _builder.append(_name_1);
    _builder.append("\' AND TABLE_SCHEMA = \'dbo\' );");
    _builder.newLineIfNotEmpty();
    return _builder;
  }
  
  public CharSequence compile(final Union uni) {
    StringConcatenation _builder = new StringConcatenation();
    _builder.append("( ");
    Select_statement _select1 = uni.getSelect1();
    _builder.append(_select1);
    _builder.append(" )");
    _builder.newLineIfNotEmpty();
    _builder.append("UNION");
    _builder.newLine();
    _builder.append("( ");
    Select_statement _select2 = uni.getSelect2();
    _builder.append(_select2);
    _builder.append(" );");
    _builder.newLineIfNotEmpty();
    return _builder;
  }
  
  public CharSequence compile(final SCD2 scd2) {
    StringConcatenation _builder = new StringConcatenation();
    _builder.append("ALTER TABLE ");
    String _name = scd2.getTable().getName();
    _builder.append(_name);
    _builder.append(" ");
    _builder.newLineIfNotEmpty();
    _builder.append("ADD VALID_FROM INT, VALID_FROM INT;");
    _builder.newLine();
    _builder.append("UPDATE ");
    String _name_1 = scd2.getTable().getName();
    _builder.append(_name_1);
    _builder.append(" SET VALID_FROM = 19700101, VALID_TO = NULL;");
    _builder.newLineIfNotEmpty();
    return _builder;
  }
  
  public CharSequence compile(final SCD4 scd4) {
    StringConcatenation _builder = new StringConcatenation();
    _builder.append("SELECT * ");
    _builder.newLine();
    _builder.append("INTO ");
    String _name = scd4.getTable().getName();
    _builder.append(_name);
    _builder.append("_history");
    _builder.newLineIfNotEmpty();
    _builder.append("FROM ");
    String _name_1 = scd4.getTable().getName();
    _builder.append(_name_1);
    _builder.append(";");
    _builder.newLineIfNotEmpty();
    _builder.append("ALTER TABLE ");
    String _name_2 = scd4.getTable().getName();
    _builder.append(_name_2);
    _builder.append("_history");
    _builder.newLineIfNotEmpty();
    _builder.append("ADD VALID_FROM INT, VALID_FROM INT;");
    _builder.newLine();
    _builder.append("UPDATE ");
    String _name_3 = scd4.getTable().getName();
    _builder.append(_name_3);
    _builder.append("_history SET VALID_FROM = 19700101, VALID_TO = NULL;");
    _builder.newLineIfNotEmpty();
    return _builder;
  }
  
  public CharSequence compile(final Configuration config) {
    StringConcatenation _builder = new StringConcatenation();
    _builder.append("--Create config ");
    _builder.newLine();
    _builder.append("--");
    _builder.append(this.ETL_tool_name = config.getEtl_tool_name().getName());
    _builder.newLineIfNotEmpty();
    _builder.append("USE MASTER");
    _builder.newLine();
    _builder.append("IF EXISTS(select * from sys.databases where name=\'ETLCL\')");
    _builder.newLine();
    _builder.append("DROP DATABASE ETLCL");
    _builder.newLine();
    _builder.append("CREATE DATABASE ETLCL");
    _builder.newLine();
    _builder.append("USE ETLCL");
    _builder.newLine();
    _builder.append("GO");
    _builder.newLine();
    _builder.append("CREATE TABLE ETLCL_CONFIGURATION(");
    _builder.newLine();
    _builder.append("CONFIGURATION_SID INTEGER IDENTITY(1,1) NOT NULL,");
    _builder.newLine();
    _builder.append("CONFIGURATION_NAME VARCHAR(50),");
    _builder.newLine();
    _builder.append("ELT_TOOL_NAME VARCHAR(50),");
    _builder.newLine();
    _builder.append("ETL_SERVER_ADDRESS VARCHAR(500),");
    _builder.newLine();
    _builder.append("DB_TYPE VARCHAR(50),");
    _builder.newLine();
    _builder.append("DB_SERVER_ADDRESS VARCHAR(500),");
    _builder.newLine();
    _builder.append("ENVIRONMENT_NAME VARCHAR(50),");
    _builder.newLine();
    _builder.append("ENVIRONMENT_DESCRIPTION VARCHAR(500),");
    _builder.newLine();
    _builder.append("SCHEDULER_SERVICE_TYPE VARCHAR(500)");
    _builder.newLine();
    _builder.append(");");
    _builder.newLine();
    _builder.append("CREATE TABLE ETLCL_USER_GROUP(");
    _builder.newLine();
    _builder.append("USER_GROUP_SID INTEGER IDENTITY(1,1) NOT NULL,");
    _builder.newLine();
    _builder.append("USER_GROUP_NAME VARCHAR(500),");
    _builder.newLine();
    _builder.append("DESCRIPTION VARCHAR(500)");
    _builder.newLine();
    _builder.append(");");
    _builder.newLine();
    _builder.newLine();
    _builder.append("CREATE TABLE ETLCL_USER(");
    _builder.newLine();
    _builder.append("USER_SID INTEGER IDENTITY(1,1) NOT NULL, ");
    _builder.newLine();
    _builder.append("USER_GROUP_SID INTEGER,");
    _builder.newLine();
    _builder.append("USER_NAME VARCHAR(500),");
    _builder.newLine();
    _builder.append("PASSWORD_MD5 VARCHAR(500),");
    _builder.newLine();
    _builder.append("FULL_NAME VARCHAR(500),");
    _builder.newLine();
    _builder.append("ACTIVE_F INTEGER");
    _builder.newLine();
    _builder.append(");");
    _builder.newLine();
    _builder.newLine();
    _builder.append("CREATE TABLE ETLCL_ENVIRONMENT(");
    _builder.newLine();
    _builder.append("ENVIRONMENT_SID INTEGER IDENTITY(1,1) NOT NULL,  ");
    _builder.newLine();
    _builder.append("ENVIRONMENT_NAME VARCHAR(500),");
    _builder.newLine();
    _builder.append("DESCRIPTION VARCHAR(500)");
    _builder.newLine();
    _builder.append(");");
    _builder.newLine();
    _builder.newLine();
    _builder.append("CREATE TABLE ETLCL_CONTEXT(");
    _builder.newLine();
    _builder.append("CONTEXT_SID INTEGER IDENTITY(1,1) NOT NULL, ");
    _builder.newLine();
    _builder.append("CONTEXT_NAME VARCHAR(50) NOT NULL, ");
    _builder.newLine();
    _builder.append("DESCRIPTION VARCHAR(500),");
    _builder.newLine();
    _builder.append("ENVIRONMENT_SID INTEGER");
    _builder.newLine();
    _builder.append(");");
    _builder.newLine();
    _builder.newLine();
    _builder.append("CREATE TABLE ETLCL_LOAD(");
    _builder.newLine();
    _builder.append("LOAD_SID INTEGER IDENTITY(1,1) NOT NULL, ");
    _builder.newLine();
    _builder.append("ENVIRONMENT_SID INTEGER NOT NULL,");
    _builder.newLine();
    _builder.append("LOAD_NAME VARCHAR(50) NOT NULL");
    _builder.newLine();
    _builder.append(");");
    _builder.newLine();
    _builder.newLine();
    _builder.append("CREATE TABLE ETLCL_AGENT_TYPE(");
    _builder.newLine();
    _builder.append("AGENT_TYPE_SID INTEGER IDENTITY(1,1) NOT NULL, ");
    _builder.newLine();
    _builder.append("AGENT_TYPE_NAME VARCHAR(500),");
    _builder.newLine();
    _builder.append("DESCRIPTION VARCHAR(500)");
    _builder.newLine();
    _builder.append(");");
    _builder.newLine();
    _builder.newLine();
    _builder.append("CREATE TABLE ETLCL_SCHEDULER_TYPE(");
    _builder.newLine();
    _builder.append("SCHEDULER_TYPE_SID INTEGER IDENTITY(1,1) NOT NULL, ");
    _builder.newLine();
    _builder.append("TYPE_NAME VARCHAR(50),");
    _builder.newLine();
    _builder.append("REFRESH_TIME_IN_SEC INT,");
    _builder.newLine();
    _builder.append("LOG_DETAIL_F INT");
    _builder.newLine();
    _builder.append(")");
    _builder.newLine();
    _builder.newLine();
    _builder.append("CREATE TABLE ETLCL_SCHEDULER(");
    _builder.newLine();
    _builder.append("SCHEDULER_SID INTEGER IDENTITY(1,1) NOT NULL, ");
    _builder.newLine();
    _builder.append("SCHEDULER_NAME VARCHAR(50) NOT NULL, ");
    _builder.newLine();
    _builder.append("SCHEDULER_TYPE_SID INTEGER, ");
    _builder.newLine();
    _builder.append("LOAD_SID INTEGER, ");
    _builder.newLine();
    _builder.append("CONTEXT_SID INTEGER, ");
    _builder.newLine();
    _builder.append("DESCRIPTION VARCHAR(500),");
    _builder.newLine();
    _builder.append("COMMAND_TO_EXECUTE VARCHAR(4000)");
    _builder.newLine();
    _builder.append(");");
    _builder.newLine();
    _builder.newLine();
    _builder.append("CREATE TABLE ETLCL_GROUP(");
    _builder.newLine();
    _builder.append("GROUP_SID INTEGER IDENTITY(1,1) NOT NULL, ");
    _builder.newLine();
    _builder.append("GROUP_NAME VARCHAR(50) NOT NULL, ");
    _builder.newLine();
    _builder.append("LOAD_SID INTEGER NOT NULL,");
    _builder.newLine();
    _builder.append("DOMAIN_SID INTEGER");
    _builder.newLine();
    _builder.append(");");
    _builder.newLine();
    _builder.newLine();
    _builder.append("CREATE TABLE ETLCL_AGENT_PARAMETER(");
    _builder.newLine();
    _builder.append("AGENT_PARAMETER_SID INTEGER IDENTITY(1,1) NOT NULL, ");
    _builder.newLine();
    _builder.append("AGENT_PARAMETER_NAME VARCHAR(50) NOT NULL, ");
    _builder.newLine();
    _builder.append("AGENT_SID INTEGER NOT NULL,");
    _builder.newLine();
    _builder.append("AGENT_TYPE_SID INTEGER NOT NULL, ");
    _builder.newLine();
    _builder.append("DESCRIPTION VARCHAR(500),");
    _builder.newLine();
    _builder.append("AGENT_PARAMETER_TYPE VARCHAR(50),");
    _builder.newLine();
    _builder.append("DEFAULT_VALUE VARCHAR(500)");
    _builder.newLine();
    _builder.append(");");
    _builder.newLine();
    _builder.newLine();
    _builder.append("CREATE TABLE ETLCL_AGENT (");
    _builder.newLine();
    _builder.append("AGENT_SID INTEGER IDENTITY(1,1) NOT NULL, ");
    _builder.newLine();
    _builder.append("AGENT_NAME VARCHAR(50) NOT NULL, ");
    _builder.newLine();
    _builder.append("AGENT_TYPE_SID INTEGER NOT NULL, ");
    _builder.newLine();
    _builder.append("ENVIRONMENT_SID INTEGER NOT NULL,");
    _builder.newLine();
    _builder.append(");");
    _builder.newLine();
    _builder.newLine();
    _builder.append("CREATE TABLE ETLCL_DEPENDENCY(");
    _builder.newLine();
    _builder.append("DEPENDENCY_SID INTEGER IDENTITY(1,1) NOT NULL, ");
    _builder.newLine();
    _builder.append("CONDITION VARCHAR(50),");
    _builder.newLine();
    _builder.append("TASK_SID INTEGER, ");
    _builder.newLine();
    _builder.append("DEPENDS_ON_TASK_SID INTEGER,");
    _builder.newLine();
    _builder.append("GROUP_SID INTEGER,");
    _builder.newLine();
    _builder.append("DEPENDS_ON_GROUP_SID INTEGER");
    _builder.newLine();
    _builder.append(");");
    _builder.newLine();
    _builder.newLine();
    _builder.append("CREATE TABLE ETLCL_EXECUTION(");
    _builder.newLine();
    _builder.append("EXECUTION_SID INTEGER IDENTITY(1,1) NOT NULL, ");
    _builder.newLine();
    _builder.append("START_TIME DATETIME, ");
    _builder.newLine();
    _builder.append("END_TIME DATETIME, ");
    _builder.newLine();
    _builder.append("TYPE VARCHAR(50),");
    _builder.newLine();
    _builder.append("DESCRIPTION VARCHAR(500),");
    _builder.newLine();
    _builder.append("CONTEXT_SID INTEGER NOT NULL, ");
    _builder.newLine();
    _builder.append("SCHEDULER_SID INTEGER NOT NULL, ");
    _builder.newLine();
    _builder.append("PARAMETERS VARCHAR(500)");
    _builder.newLine();
    _builder.append(");");
    _builder.newLine();
    _builder.newLine();
    _builder.append("CREATE TABLE ETLCL_LOAD_RUN(");
    _builder.newLine();
    _builder.append("LOAD_RUN_SID INTEGER IDENTITY(1,1) NOT NULL, ");
    _builder.newLine();
    _builder.append("EXECUTION_SID INTEGER NOT NULL, ");
    _builder.newLine();
    _builder.append("LOAD_SID INTEGER NOT NULL, ");
    _builder.newLine();
    _builder.append("START_TIME DATETIME, ");
    _builder.newLine();
    _builder.append("END_TIME DATETIME,");
    _builder.newLine();
    _builder.append("STATUS VARCHAR(50)");
    _builder.newLine();
    _builder.append(");");
    _builder.newLine();
    _builder.newLine();
    _builder.append("CREATE TABLE ETLCL_GROUP_RUN(");
    _builder.newLine();
    _builder.append("GROUP_RUN_SID INTEGER IDENTITY(1,1) NOT NULL, ");
    _builder.newLine();
    _builder.append("EXECUTION_SID INTEGER NOT NULL, ");
    _builder.newLine();
    _builder.append("LOAD_RUN_SID INTEGER NOT NULL, ");
    _builder.newLine();
    _builder.append("GROUP_SID INTEGER NOT NULL, ");
    _builder.newLine();
    _builder.append("START_TIME DATETIME, ");
    _builder.newLine();
    _builder.append("END_TIME DATETIME, ");
    _builder.newLine();
    _builder.append("STATUS VARCHAR(50)");
    _builder.newLine();
    _builder.append(");");
    _builder.newLine();
    _builder.newLine();
    _builder.append("CREATE TABLE ETLCL_EXECUTION_ACTION(");
    _builder.newLine();
    _builder.append("EXECUTION_ACTION_SID INTEGER IDENTITY(1,1) NOT NULL, ");
    _builder.newLine();
    _builder.append("EXECUTION_SID INTEGER NOT NULL,");
    _builder.newLine();
    _builder.append("ACTION_TYPE VARCHAR(50),");
    _builder.newLine();
    _builder.append("STATUS VARCHAR(50),");
    _builder.newLine();
    _builder.append("PARAMETERS VARCHAR(500) ");
    _builder.newLine();
    _builder.append(");");
    _builder.newLine();
    _builder.newLine();
    _builder.append("CREATE TABLE ETLCL_TASK_RUN(");
    _builder.newLine();
    _builder.append("TASK_RUN_SID INTEGER IDENTITY(1,1) NOT NULL, ");
    _builder.newLine();
    _builder.append("EXECUTION_SID INTEGER NOT NULL, ");
    _builder.newLine();
    _builder.append("EXECUTION_ACTION_SID INTEGER NOT NULL, ");
    _builder.newLine();
    _builder.append("GROUP_RUN_SID INTEGER NOT NULL, ");
    _builder.newLine();
    _builder.append("TASK_SID INTEGER NOT NULL, ");
    _builder.newLine();
    _builder.append("AGENT_SID INTEGER NOT NULL,");
    _builder.newLine();
    _builder.append("START_TIME DATETIME, ");
    _builder.newLine();
    _builder.append("END_TIME DATETIME,");
    _builder.newLine();
    _builder.append("STATUS VARCHAR(50)");
    _builder.newLine();
    _builder.append(");");
    _builder.newLine();
    _builder.newLine();
    _builder.append("CREATE TABLE ETLCL_TASK(");
    _builder.newLine();
    _builder.append("TASK_SID INTEGER IDENTITY(1,1) NOT NULL, ");
    _builder.newLine();
    _builder.append("TASK_NAME VARCHAR(50), ");
    _builder.newLine();
    _builder.append("GROUP_SID INTEGER NOT NULL, ");
    _builder.newLine();
    _builder.append("AGENT_TYPE_SID INTEGER NOT NULL, ");
    _builder.newLine();
    _builder.append("AGENT_SID INTEGER NOT NULL,");
    _builder.newLine();
    _builder.append("DOMAIN_SID INTEGER");
    _builder.newLine();
    _builder.append(");");
    _builder.newLine();
    _builder.newLine();
    _builder.newLine();
    _builder.append("CREATE TABLE ETLCL_DOMAIN(");
    _builder.newLine();
    _builder.append("DOMAIN_SID INTEGER IDENTITY(1,1) NOT NULL,");
    _builder.newLine();
    _builder.append("DOMAIN_NAME VARCHAR(50),");
    _builder.newLine();
    _builder.append("DOMAIN_DESCRIPTION VARCHAR(50)");
    _builder.newLine();
    _builder.append(");");
    _builder.newLine();
    _builder.newLine();
    _builder.newLine();
    _builder.append("CREATE TABLE ETLCL_TASK_RUN_DETAIL_LOG(");
    _builder.newLine();
    _builder.append("TASK_RUN_DETAIL_LOG_SID INTEGER IDENTITY(1,1) NOT NULL,");
    _builder.newLine();
    _builder.append("TASK_RUN_SID INTEGER NOT NULL, ");
    _builder.newLine();
    _builder.append("EXECUTION_SID INTEGER NOT NULL, ");
    _builder.newLine();
    _builder.append("EXECUTION_ACTION_SID INTEGER NOT NULL, ");
    _builder.newLine();
    _builder.append("LOG_LINE VARCHAR(500) NOT NULL");
    _builder.newLine();
    _builder.append(");");
    _builder.newLine();
    _builder.append(" ");
    _builder.newLine();
    _builder.append("CREATE TABLE ETLCL_TASK_RUN_ERROR_LOG(");
    _builder.newLine();
    _builder.append("TASK_RUN_ERROR_LOG_SID INTEGER IDENTITY(1,1) NOT NULL,");
    _builder.newLine();
    _builder.append("TASK_RUN_SID INTEGER NOT NULL, ");
    _builder.newLine();
    _builder.append("EXECUTION_SID INTEGER NOT NULL, ");
    _builder.newLine();
    _builder.append("EXECUTION_ACTION_SID INTEGER NOT NULL, ");
    _builder.newLine();
    _builder.append("LOG_LINE VARCHAR(500) NOT NULL");
    _builder.newLine();
    _builder.append(");");
    _builder.newLine();
    _builder.newLine();
    _builder.append("CREATE TABLE ETLCL_PARAMETER(");
    _builder.newLine();
    _builder.append("PARAMETER_SID INTEGER IDENTITY(1,1) NOT NULL, ");
    _builder.newLine();
    _builder.append("PARAMETER_NAME VARCHAR(50) NOT NULL,");
    _builder.newLine();
    _builder.append("TASK_SID INTEGER NOT NULL, ");
    _builder.newLine();
    _builder.append("CONTEXT_SID INTEGER NOT NULL,");
    _builder.newLine();
    _builder.append("TYPE VARCHAR(50),");
    _builder.newLine();
    _builder.append("IS_NULLABLE INTEGER, ");
    _builder.newLine();
    _builder.append("DEFAULT_VALUE VARCHAR(500)");
    _builder.newLine();
    _builder.append(");");
    _builder.newLine();
    _builder.newLine();
    _builder.newLine();
    _builder.append("--PRIMARY KEYS----------------------------------------------------");
    _builder.newLine();
    _builder.append("ALTER TABLE ETLCL_CONFIGURATION");
    _builder.newLine();
    _builder.append("ADD CONSTRAINT PK_CONFIGURATION_SID PRIMARY KEY (CONFIGURATION_SID);");
    _builder.newLine();
    _builder.newLine();
    _builder.append("ALTER TABLE ETLCL_USER_GROUP");
    _builder.newLine();
    _builder.append("ADD CONSTRAINT PK_USER_GROUP_SID PRIMARY KEY (USER_GROUP_SID);");
    _builder.newLine();
    _builder.newLine();
    _builder.append("ALTER TABLE ETLCL_USER");
    _builder.newLine();
    _builder.append("ADD CONSTRAINT PK_USER_SID PRIMARY KEY (USER_SID);");
    _builder.newLine();
    _builder.newLine();
    _builder.append("ALTER TABLE ETLCL_ENVIRONMENT ");
    _builder.newLine();
    _builder.append("ADD CONSTRAINT PK_ENVIRONMENT_SID PRIMARY KEY (ENVIRONMENT_SID);");
    _builder.newLine();
    _builder.newLine();
    _builder.append("ALTER TABLE ETLCL_CONTEXT");
    _builder.newLine();
    _builder.append("ADD CONSTRAINT PK_CONTEXT_SID PRIMARY KEY (CONTEXT_SID);");
    _builder.newLine();
    _builder.newLine();
    _builder.append("ALTER TABLE ETLCL_LOAD");
    _builder.newLine();
    _builder.append("ADD CONSTRAINT PK_LOAD_SID PRIMARY KEY (LOAD_SID);");
    _builder.newLine();
    _builder.newLine();
    _builder.append("ALTER TABLE ETLCL_AGENT_TYPE");
    _builder.newLine();
    _builder.append("ADD CONSTRAINT PK_AGENT_TYPE_SID PRIMARY KEY (AGENT_TYPE_SID);");
    _builder.newLine();
    _builder.newLine();
    _builder.append("ALTER TABLE ETLCL_SCHEDULER_TYPE");
    _builder.newLine();
    _builder.append("ADD CONSTRAINT PK_SCHEDULER_TYPE_SID PRIMARY KEY (SCHEDULER_TYPE_SID);");
    _builder.newLine();
    _builder.newLine();
    _builder.append("ALTER TABLE ETLCL_SCHEDULER");
    _builder.newLine();
    _builder.append("ADD CONSTRAINT PK_SCHEDULER_SID PRIMARY KEY (SCHEDULER_SID);");
    _builder.newLine();
    _builder.newLine();
    _builder.append("ALTER TABLE ETLCL_AGENT_PARAMETER ");
    _builder.newLine();
    _builder.append("ADD CONSTRAINT PK_AGENT_PARAMETER_SID PRIMARY KEY (AGENT_PARAMETER_SID);");
    _builder.newLine();
    _builder.newLine();
    _builder.append("ALTER TABLE ETLCL_AGENT ");
    _builder.newLine();
    _builder.append("ADD CONSTRAINT PK_AGENT_SID PRIMARY KEY (AGENT_SID);");
    _builder.newLine();
    _builder.newLine();
    _builder.append("ALTER TABLE ETLCL_DOMAIN");
    _builder.newLine();
    _builder.append("ADD CONSTRAINT PK_DOMAIN_SID PRIMARY KEY (DOMAIN_SID);");
    _builder.newLine();
    _builder.newLine();
    _builder.append("ALTER TABLE ETLCL_LOAD_RUN");
    _builder.newLine();
    _builder.append("ADD CONSTRAINT PK_LOAD_RUN_SID PRIMARY KEY (LOAD_RUN_SID);");
    _builder.newLine();
    _builder.newLine();
    _builder.append("ALTER TABLE ETLCL_DEPENDENCY");
    _builder.newLine();
    _builder.append("ADD CONSTRAINT PK_DEPENDENCY_SID PRIMARY KEY (DEPENDENCY_SID);");
    _builder.newLine();
    _builder.newLine();
    _builder.append("ALTER TABLE ETLCL_EXECUTION");
    _builder.newLine();
    _builder.append("ADD CONSTRAINT PK_EXECUTION_SID PRIMARY KEY (EXECUTION_SID);");
    _builder.newLine();
    _builder.newLine();
    _builder.append("ALTER TABLE ETLCL_GROUP_RUN");
    _builder.newLine();
    _builder.append("ADD CONSTRAINT PK_GROUP_RUN_SID PRIMARY KEY (GROUP_RUN_SID);");
    _builder.newLine();
    _builder.newLine();
    _builder.append("ALTER TABLE ETLCL_GROUP");
    _builder.newLine();
    _builder.append("ADD CONSTRAINT PK_GROUP_SID PRIMARY KEY (GROUP_SID);");
    _builder.newLine();
    _builder.newLine();
    _builder.append("ALTER TABLE ETLCL_EXECUTION_ACTION");
    _builder.newLine();
    _builder.append("ADD CONSTRAINT PK_EXECUTION_ACTION_SID PRIMARY KEY (EXECUTION_ACTION_SID);");
    _builder.newLine();
    _builder.newLine();
    _builder.append("ALTER TABLE ETLCL_TASK_RUN");
    _builder.newLine();
    _builder.append("ADD CONSTRAINT PK_TASK_RUN_SID PRIMARY KEY (TASK_RUN_SID);");
    _builder.newLine();
    _builder.newLine();
    _builder.append("ALTER TABLE ETLCL_TASK");
    _builder.newLine();
    _builder.append("ADD CONSTRAINT PK_TASK_SID PRIMARY KEY (TASK_SID);");
    _builder.newLine();
    _builder.newLine();
    _builder.append("ALTER TABLE ETLCL_TASK_RUN_DETAIL_LOG");
    _builder.newLine();
    _builder.append("ADD CONSTRAINT PK_DETAIL_LOG PRIMARY KEY (TASK_RUN_SID, EXECUTION_SID, EXECUTION_ACTION_SID, LOG_LINE);");
    _builder.newLine();
    _builder.newLine();
    _builder.append("ALTER TABLE ETLCL_TASK_RUN_ERROR_LOG");
    _builder.newLine();
    _builder.append("ADD CONSTRAINT PK_ERROR_LOG PRIMARY KEY (TASK_RUN_SID, EXECUTION_SID, EXECUTION_ACTION_SID, LOG_LINE);");
    _builder.newLine();
    _builder.newLine();
    _builder.append("ALTER TABLE ETLCL_PARAMETER");
    _builder.newLine();
    _builder.append("ADD CONSTRAINT PK_PARAMETER_SID PRIMARY KEY (PARAMETER_SID);");
    _builder.newLine();
    _builder.newLine();
    _builder.newLine();
    _builder.newLine();
    _builder.newLine();
    _builder.newLine();
    _builder.newLine();
    _builder.append("-- FOREIGN KEYS----------------------------------------------------");
    _builder.newLine();
    _builder.append("ALTER TABLE ETLCL_USER");
    _builder.newLine();
    _builder.append("ADD CONSTRAINT FK_USER_GROUP_SID FOREIGN KEY (USER_GROUP_SID)");
    _builder.newLine();
    _builder.append("REFERENCES ETLCL_USER_GROUP (USER_GROUP_SID);");
    _builder.newLine();
    _builder.newLine();
    _builder.append("ALTER TABLE ETLCL_CONTEXT");
    _builder.newLine();
    _builder.append("ADD CONSTRAINT FK_ENVIORONMENT_SID FOREIGN KEY (ENVIRONMENT_SID)");
    _builder.newLine();
    _builder.append("REFERENCES ETLCL_ENVIRONMENT (ENVIRONMENT_SID);");
    _builder.newLine();
    _builder.newLine();
    _builder.append("ALTER TABLE ETLCL_LOAD");
    _builder.newLine();
    _builder.append("ADD CONSTRAINT FK_LENVIRONMENT_SID FOREIGN KEY (ENVIRONMENT_SID)");
    _builder.newLine();
    _builder.append("REFERENCES ETLCL_ENVIRONMENT (ENVIRONMENT_SID);");
    _builder.newLine();
    _builder.newLine();
    _builder.append("ALTER TABLE ETLCL_SCHEDULER");
    _builder.newLine();
    _builder.append("ADD CONSTRAINT FK_LOAD_SID FOREIGN KEY (LOAD_SID)");
    _builder.newLine();
    _builder.append("REFERENCES ETLCL_LOAD (LOAD_SID);");
    _builder.newLine();
    _builder.newLine();
    _builder.append("ALTER TABLE ETLCL_SCHEDULER");
    _builder.newLine();
    _builder.append("ADD CONSTRAINT FK_STYPE_SID FOREIGN KEY (SCHEDULER_TYPE_SID)");
    _builder.newLine();
    _builder.append("REFERENCES ETLCL_SCHEDULER_TYPE (SCHEDULER_TYPE_SID)");
    _builder.newLine();
    _builder.newLine();
    _builder.append("ALTER TABLE ETLCL_SCHEDULER");
    _builder.newLine();
    _builder.append("ADD CONSTRAINT FK_CONTEXT_SID FOREIGN KEY (CONTEXT_SID)");
    _builder.newLine();
    _builder.append("REFERENCES ETLCL_CONTEXT (CONTEXT_SID);");
    _builder.newLine();
    _builder.newLine();
    _builder.append("ALTER TABLE ETLCL_AGENT_PARAMETER");
    _builder.newLine();
    _builder.append("ADD CONSTRAINT FK_AGENT_PTYPE_SID FOREIGN KEY (AGENT_TYPE_SID)");
    _builder.newLine();
    _builder.append("REFERENCES ETLCL_AGENT_TYPE (AGENT_TYPE_SID);");
    _builder.newLine();
    _builder.newLine();
    _builder.append("ALTER TABLE ETLCL_AGENT_PARAMETER");
    _builder.newLine();
    _builder.append("ADD CONSTRAINT FK_AGENT_SID FOREIGN KEY (AGENT_SID)");
    _builder.newLine();
    _builder.append("REFERENCES ETLCL_AGENT (AGENT_SID);");
    _builder.newLine();
    _builder.newLine();
    _builder.append("ALTER TABLE ETLCL_AGENT");
    _builder.newLine();
    _builder.append("ADD CONSTRAINT FK_ENVIRONMENT_SID FOREIGN KEY (ENVIRONMENT_SID)");
    _builder.newLine();
    _builder.append("REFERENCES ETLCL_ENVIRONMENT (ENVIRONMENT_SID);");
    _builder.newLine();
    _builder.newLine();
    _builder.append("ALTER TABLE ETLCL_AGENT");
    _builder.newLine();
    _builder.append("ADD CONSTRAINT FK_AGENT_TYPE_SID FOREIGN KEY (AGENT_TYPE_SID)");
    _builder.newLine();
    _builder.append("REFERENCES ETLCL_AGENT_TYPE (AGENT_TYPE_SID);");
    _builder.newLine();
    _builder.newLine();
    _builder.append("ALTER TABLE ETLCL_LOAD_RUN");
    _builder.newLine();
    _builder.append("ADD CONSTRAINT FK_EXECUTION_SID FOREIGN KEY (EXECUTION_SID)");
    _builder.newLine();
    _builder.append("REFERENCES ETLCL_EXECUTION (EXECUTION_SID);");
    _builder.newLine();
    _builder.newLine();
    _builder.append("ALTER TABLE ETLCL_LOAD_RUN");
    _builder.newLine();
    _builder.append("ADD CONSTRAINT FK_LRLOAD_SID FOREIGN KEY (LOAD_SID)");
    _builder.newLine();
    _builder.append("REFERENCES ETLCL_LOAD (LOAD_SID);");
    _builder.newLine();
    _builder.newLine();
    _builder.append("ALTER TABLE ETLCL_DEPENDENCY");
    _builder.newLine();
    _builder.append("ADD CONSTRAINT FK_GROUP_SID FOREIGN KEY (GROUP_SID)");
    _builder.newLine();
    _builder.append("REFERENCES ETLCL_GROUP (GROUP_SID);");
    _builder.newLine();
    _builder.newLine();
    _builder.append("ALTER TABLE ETLCL_DEPENDENCY");
    _builder.newLine();
    _builder.append("ADD CONSTRAINT FK_DGSID_SID FOREIGN KEY (DEPENDS_ON_GROUP_SID)");
    _builder.newLine();
    _builder.append("REFERENCES ETLCL_GROUP (GROUP_SID);");
    _builder.newLine();
    _builder.newLine();
    _builder.append("ALTER TABLE ETLCL_DEPENDENCY");
    _builder.newLine();
    _builder.append("ADD CONSTRAINT FK_TASK_SID FOREIGN KEY (TASK_SID)");
    _builder.newLine();
    _builder.append("REFERENCES ETLCL_TASK (TASK_SID);");
    _builder.newLine();
    _builder.newLine();
    _builder.append("ALTER TABLE ETLCL_DEPENDENCY");
    _builder.newLine();
    _builder.append("ADD CONSTRAINT FK_DTTASK_SID FOREIGN KEY (DEPENDS_ON_TASK_SID)");
    _builder.newLine();
    _builder.append("REFERENCES ETLCL_TASK (TASK_SID);");
    _builder.newLine();
    _builder.newLine();
    _builder.append("ALTER TABLE ETLCL_EXECUTION");
    _builder.newLine();
    _builder.append("ADD CONSTRAINT FK_SCHEDULER_SID FOREIGN KEY (SCHEDULER_SID)");
    _builder.newLine();
    _builder.append("REFERENCES ETLCL_SCHEDULER (SCHEDULER_SID);");
    _builder.newLine();
    _builder.newLine();
    _builder.append("ALTER TABLE ETLCL_EXECUTION");
    _builder.newLine();
    _builder.append("ADD CONSTRAINT FK_ECONTEXT_SID FOREIGN KEY (CONTEXT_SID)");
    _builder.newLine();
    _builder.append("REFERENCES ETLCL_CONTEXT (CONTEXT_SID);");
    _builder.newLine();
    _builder.newLine();
    _builder.append("ALTER TABLE ETLCL_GROUP_RUN");
    _builder.newLine();
    _builder.append("ADD CONSTRAINT FK_LOAD_RUN_SID FOREIGN KEY (LOAD_RUN_SID)");
    _builder.newLine();
    _builder.append("REFERENCES ETLCL_LOAD_RUN (LOAD_RUN_SID);");
    _builder.newLine();
    _builder.newLine();
    _builder.append("ALTER TABLE ETLCL_GROUP_RUN");
    _builder.newLine();
    _builder.append("ADD CONSTRAINT FK_GEXECUTION_SID FOREIGN KEY (EXECUTION_SID)");
    _builder.newLine();
    _builder.append("REFERENCES ETLCL_EXECUTION (EXECUTION_SID);");
    _builder.newLine();
    _builder.newLine();
    _builder.append("ALTER TABLE ETLCL_GROUP_RUN");
    _builder.newLine();
    _builder.append("ADD CONSTRAINT FK_GRGROUP_SID FOREIGN KEY (GROUP_SID)");
    _builder.newLine();
    _builder.append("REFERENCES ETLCL_GROUP (GROUP_SID);");
    _builder.newLine();
    _builder.newLine();
    _builder.append("ALTER TABLE ETLCL_GROUP");
    _builder.newLine();
    _builder.append("ADD CONSTRAINT FK_GLOAD_SID FOREIGN KEY (LOAD_SID)");
    _builder.newLine();
    _builder.append("REFERENCES ETLCL_LOAD (LOAD_SID);");
    _builder.newLine();
    _builder.newLine();
    _builder.append("ALTER TABLE ETLCL_GROUP");
    _builder.newLine();
    _builder.append("ADD CONSTRAINT FK_GDOMAIN_SID FOREIGN KEY (DOMAIN_SID)");
    _builder.newLine();
    _builder.append("REFERENCES ETLCL_DOMAIN (DOMAIN_SID);");
    _builder.newLine();
    _builder.newLine();
    _builder.append("ALTER TABLE ETLCL_EXECUTION_ACTION");
    _builder.newLine();
    _builder.append("ADD CONSTRAINT FK_EAEXECUTION_SID FOREIGN KEY (EXECUTION_SID)");
    _builder.newLine();
    _builder.append("REFERENCES ETLCL_EXECUTION (EXECUTION_SID);");
    _builder.newLine();
    _builder.newLine();
    _builder.append("ALTER TABLE ETLCL_TASK_RUN");
    _builder.newLine();
    _builder.append("ADD CONSTRAINT FK_EXECUTION_ACTION_SID FOREIGN KEY (EXECUTION_ACTION_SID)");
    _builder.newLine();
    _builder.append("REFERENCES ETLCL_EXECUTION_ACTION (EXECUTION_ACTION_SID);");
    _builder.newLine();
    _builder.newLine();
    _builder.append("ALTER TABLE ETLCL_TASK_RUN");
    _builder.newLine();
    _builder.append("ADD CONSTRAINT FK_TREXECUTION_SID FOREIGN KEY (EXECUTION_SID)");
    _builder.newLine();
    _builder.append("REFERENCES ETLCL_EXECUTION (EXECUTION_SID);");
    _builder.newLine();
    _builder.newLine();
    _builder.append("ALTER TABLE ETLCL_TASK_RUN");
    _builder.newLine();
    _builder.append("ADD CONSTRAINT FK_GROUP_RUN_SID FOREIGN KEY (GROUP_RUN_SID)");
    _builder.newLine();
    _builder.append("REFERENCES ETLCL_GROUP_RUN (GROUP_RUN_SID);");
    _builder.newLine();
    _builder.newLine();
    _builder.append("ALTER TABLE ETLCL_TASK_RUN");
    _builder.newLine();
    _builder.append("ADD CONSTRAINT FK_TRTASK_SID FOREIGN KEY (TASK_SID)");
    _builder.newLine();
    _builder.append("REFERENCES ETLCL_TASK (TASK_SID);");
    _builder.newLine();
    _builder.newLine();
    _builder.append("ALTER TABLE ETLCL_TASK_RUN");
    _builder.newLine();
    _builder.append("ADD CONSTRAINT FK_TRAGENT_SID FOREIGN KEY (AGENT_SID)");
    _builder.newLine();
    _builder.append("REFERENCES ETLCL_AGENT (AGENT_SID);");
    _builder.newLine();
    _builder.newLine();
    _builder.append("ALTER TABLE ETLCL_TASK");
    _builder.newLine();
    _builder.append("ADD CONSTRAINT FK_TGROUP_SID FOREIGN KEY (GROUP_SID)");
    _builder.newLine();
    _builder.append("REFERENCES ETLCL_GROUP (GROUP_SID);");
    _builder.newLine();
    _builder.newLine();
    _builder.append("ALTER TABLE ETLCL_TASK");
    _builder.newLine();
    _builder.append("ADD CONSTRAINT FK_TDOMAIN_SID FOREIGN KEY (DOMAIN_SID)");
    _builder.newLine();
    _builder.append("REFERENCES ETLCL_DOMAIN (DOMAIN_SID);");
    _builder.newLine();
    _builder.newLine();
    _builder.append("ALTER TABLE ETLCL_TASK");
    _builder.newLine();
    _builder.append("ADD CONSTRAINT FK_TAGENT_TYPE_SID FOREIGN KEY (AGENT_TYPE_SID)");
    _builder.newLine();
    _builder.append("REFERENCES ETLCL_AGENT_TYPE (AGENT_TYPE_SID);");
    _builder.newLine();
    _builder.newLine();
    _builder.append("ALTER TABLE ETLCL_TASK");
    _builder.newLine();
    _builder.append("ADD CONSTRAINT FK_TASGENT_TYPE_SID FOREIGN KEY (AGENT_TYPE_SID)");
    _builder.newLine();
    _builder.append("REFERENCES ETLCL_AGENT_TYPE (AGENT_TYPE_SID);");
    _builder.newLine();
    _builder.newLine();
    _builder.append("ALTER TABLE ETLCL_TASK_RUN_DETAIL_LOG");
    _builder.newLine();
    _builder.append("ADD CONSTRAINT FK_TASK_RUN_SID FOREIGN KEY (TASK_RUN_SID)");
    _builder.newLine();
    _builder.append("REFERENCES ETLCL_TASK_RUN (TASK_RUN_SID);");
    _builder.newLine();
    _builder.newLine();
    _builder.append("ALTER TABLE ETLCL_TASK_RUN_ERROR_LOG");
    _builder.newLine();
    _builder.append("ADD CONSTRAINT FK_ETASK_RUN_SID FOREIGN KEY (TASK_RUN_SID)");
    _builder.newLine();
    _builder.append("REFERENCES ETLCL_TASK_RUN (TASK_RUN_SID);");
    _builder.newLine();
    _builder.newLine();
    _builder.append("ALTER TABLE ETLCL_PARAMETER");
    _builder.newLine();
    _builder.append("ADD CONSTRAINT FK_PARTASK_SID FOREIGN KEY (TASK_SID)");
    _builder.newLine();
    _builder.append("REFERENCES ETLCL_TASK (TASK_SID);");
    _builder.newLine();
    _builder.newLine();
    _builder.append("ALTER TABLE ETLCL_PARAMETER");
    _builder.newLine();
    _builder.append("ADD CONSTRAINT FK_PACONTEXT_SID FOREIGN KEY (CONTEXT_SID)");
    _builder.newLine();
    _builder.append("REFERENCES ETLCL_CONTEXT (CONTEXT_SID);");
    _builder.newLine();
    _builder.newLine();
    _builder.newLine();
    _builder.newLine();
    _builder.newLine();
    _builder.append("-- =============================================");
    _builder.newLine();
    _builder.append("CREATE FUNCTION ETLCL_SR_TASKS (@PARAM INT)");
    _builder.newLine();
    _builder.append("RETURNS TABLE ");
    _builder.newLine();
    _builder.append("AS");
    _builder.newLine();
    _builder.append("RETURN ");
    _builder.newLine();
    _builder.append("(");
    _builder.newLine();
    _builder.append("\t");
    _builder.append("SELECT T.TASK_NAME");
    _builder.newLine();
    _builder.append("\t");
    _builder.append("FROM ETLCL_TASK T");
    _builder.newLine();
    _builder.append("\t");
    _builder.append("WHERE NOT EXISTS (SELECT 1 FROM ETLCL_DEPENDENCY DEP WHERE DEP.CONDITION IN (\'FINISHED\',\'SUCCESS\') AND DEP.TASK_SID = T.TASK_SID AND DEP.DEPENDS_ON_TASK_SID IN (SELECT TASK_SID FROM ETLCL_TASK_RUN TR WHERE TR.STATUS <> \'SUCCESS\'))");
    _builder.newLine();
    _builder.append(")");
    _builder.newLine();
    _builder.append("GO");
    _builder.newLine();
    _builder.newLine();
    _builder.append("CREATE PROCEDURE ETLCL_SSIS_AGENT_PROCEDURE @TASK_NAME VARCHAR(500)");
    _builder.newLine();
    _builder.append("AS");
    _builder.newLine();
    _builder.append("BEGIN");
    _builder.newLine();
    _builder.append("\t");
    _builder.append("DECLARE @COMMAND VARCHAR(4000);");
    _builder.newLine();
    _builder.append("\t");
    _builder.append("SET @COMMAND = CONCAT(\'dtexec /ISServer \"\\SSISDB\\TEST\\SSIS_TEST\\\',@TASK_NAME,\'\" /Server \"localhost\"\');");
    _builder.newLine();
    _builder.append("\t");
    _builder.append("SELECT @COMMAND");
    _builder.newLine();
    _builder.append("\t");
    _builder.append("exec xp_cmdshell @COMMAND;");
    _builder.newLine();
    _builder.append("END");
    _builder.newLine();
    _builder.append("GO");
    _builder.newLine();
    _builder.newLine();
    _builder.append("USE [msdb]");
    _builder.newLine();
    _builder.append("GO");
    _builder.newLine();
    _builder.newLine();
    _builder.append("/****** Object:  Job [SCHEDULER SERVIS]    Script Date: 12/26/2019 6:49:04 PM ******/");
    _builder.newLine();
    _builder.append("BEGIN TRANSACTION");
    _builder.newLine();
    _builder.append("DECLARE @ReturnCode INT");
    _builder.newLine();
    _builder.append("SELECT @ReturnCode = 0");
    _builder.newLine();
    _builder.append("/****** Object:  JobCategory [[Uncategorized (Local)]]]    Script Date: 12/26/2019 6:49:04 PM ******/");
    _builder.newLine();
    _builder.append("IF NOT EXISTS (SELECT name FROM msdb.dbo.syscategories WHERE name=N\'[Uncategorized (Local)]\' AND category_class=1)");
    _builder.newLine();
    _builder.append("BEGIN");
    _builder.newLine();
    _builder.append("EXEC @ReturnCode = msdb.dbo.sp_add_category @class=N\'JOB\', @type=N\'LOCAL\', @name=N\'[Uncategorized (Local)]\'");
    _builder.newLine();
    _builder.append("IF (@@ERROR <> 0 OR @ReturnCode <> 0) GOTO QuitWithRollback");
    _builder.newLine();
    _builder.newLine();
    _builder.append("END");
    _builder.newLine();
    _builder.newLine();
    _builder.append("DECLARE @jobId BINARY(16)");
    _builder.newLine();
    _builder.append("EXEC @ReturnCode =  msdb.dbo.sp_add_job @job_name=N\'SCHEDULER SERVIS\', ");
    _builder.newLine();
    _builder.append("\t\t");
    _builder.append("@enabled=1, ");
    _builder.newLine();
    _builder.append("\t\t");
    _builder.append("@notify_level_eventlog=0, ");
    _builder.newLine();
    _builder.append("\t\t");
    _builder.append("@notify_level_email=0, ");
    _builder.newLine();
    _builder.append("\t\t");
    _builder.append("@notify_level_netsend=0, ");
    _builder.newLine();
    _builder.append("\t\t");
    _builder.append("@notify_level_page=0, ");
    _builder.newLine();
    _builder.append("\t\t");
    _builder.append("@delete_level=0, ");
    _builder.newLine();
    _builder.append("\t\t");
    _builder.append("@description=N\'No description available.\', ");
    _builder.newLine();
    _builder.append("\t\t");
    _builder.append("@category_name=N\'[Uncategorized (Local)]\', ");
    _builder.newLine();
    _builder.append("\t\t");
    _builder.append("@owner_login_name=N\'DESKTOP-586HCM6\\Trajkovic\', @job_id = @jobId OUTPUT");
    _builder.newLine();
    _builder.append("IF (@@ERROR <> 0 OR @ReturnCode <> 0) GOTO QuitWithRollback");
    _builder.newLine();
    _builder.append("/****** Object:  Step [CHECK EXECUTION]    Script Date: 12/26/2019 6:49:04 PM ******/");
    _builder.newLine();
    _builder.append("EXEC @ReturnCode = msdb.dbo.sp_add_jobstep @job_id=@jobId, @step_name=N\'CHECK EXECUTION\', ");
    _builder.newLine();
    _builder.append("\t\t");
    _builder.append("@step_id=1, ");
    _builder.newLine();
    _builder.append("\t\t");
    _builder.append("@cmdexec_success_code=0, ");
    _builder.newLine();
    _builder.append("\t\t");
    _builder.append("@on_success_action=1, ");
    _builder.newLine();
    _builder.append("\t\t");
    _builder.append("@on_success_step_id=0, ");
    _builder.newLine();
    _builder.append("\t\t");
    _builder.append("@on_fail_action=2, ");
    _builder.newLine();
    _builder.append("\t\t");
    _builder.append("@on_fail_step_id=0, ");
    _builder.newLine();
    _builder.append("\t\t");
    _builder.append("@retry_attempts=0, ");
    _builder.newLine();
    _builder.append("\t\t");
    _builder.append("@retry_interval=0, ");
    _builder.newLine();
    _builder.append("\t\t");
    _builder.append("@os_run_priority=0, @subsystem=N\'TSQL\', ");
    _builder.newLine();
    _builder.append("\t\t");
    _builder.append("@command=N\'DECLARE @COMMAND VARCHAR(4000);");
    _builder.newLine();
    _builder.append("SELECT TOP 1 @COMMAND = DESCRIPTION FROM ETLCL..ETLCL_SCH;");
    _builder.newLine();
    _builder.append("exec xp_cmdshell @COMMAND;");
    _builder.newLine();
    _builder.append("DELETE TOP (1) FROM ETLCL..ETLCL_SCH;");
    _builder.newLine();
    _builder.newLine();
    _builder.append("\', ");
    _builder.newLine();
    _builder.append("\t\t");
    _builder.append("@database_name=N\'master\', ");
    _builder.newLine();
    _builder.append("\t\t");
    _builder.append("@flags=0");
    _builder.newLine();
    _builder.append("IF (@@ERROR <> 0 OR @ReturnCode <> 0) GOTO QuitWithRollback");
    _builder.newLine();
    _builder.append("EXEC @ReturnCode = msdb.dbo.sp_update_job @job_id = @jobId, @start_step_id = 1");
    _builder.newLine();
    _builder.append("IF (@@ERROR <> 0 OR @ReturnCode <> 0) GOTO QuitWithRollback");
    _builder.newLine();
    _builder.append("EXEC @ReturnCode = msdb.dbo.sp_add_jobschedule @job_id=@jobId, @name=N\'CHECK_TIME\', ");
    _builder.newLine();
    _builder.append("\t\t");
    _builder.append("@enabled=1, ");
    _builder.newLine();
    _builder.append("\t\t");
    _builder.append("@freq_type=4, ");
    _builder.newLine();
    _builder.append("\t\t");
    _builder.append("@freq_interval=1, ");
    _builder.newLine();
    _builder.append("\t\t");
    _builder.append("@freq_subday_type=2, ");
    _builder.newLine();
    _builder.append("\t\t");
    _builder.append("@freq_subday_interval=10, ");
    _builder.newLine();
    _builder.append("\t\t");
    _builder.append("@freq_relative_interval=0, ");
    _builder.newLine();
    _builder.append("\t\t");
    _builder.append("@freq_recurrence_factor=0, ");
    _builder.newLine();
    _builder.append("\t\t");
    _builder.append("@active_start_date=20190929, ");
    _builder.newLine();
    _builder.append("\t\t");
    _builder.append("@active_end_date=99991231, ");
    _builder.newLine();
    _builder.append("\t\t");
    _builder.append("@active_start_time=0, ");
    _builder.newLine();
    _builder.append("\t\t");
    _builder.append("@active_end_time=235959, ");
    _builder.newLine();
    _builder.append("\t\t");
    _builder.append("@schedule_uid=N\'f3d0fea5-198a-4549-9070-880d68294e64\'");
    _builder.newLine();
    _builder.append("IF (@@ERROR <> 0 OR @ReturnCode <> 0) GOTO QuitWithRollback");
    _builder.newLine();
    _builder.append("EXEC @ReturnCode = msdb.dbo.sp_add_jobserver @job_id = @jobId, @server_name = N\'(local)\'");
    _builder.newLine();
    _builder.append("IF (@@ERROR <> 0 OR @ReturnCode <> 0) GOTO QuitWithRollback");
    _builder.newLine();
    _builder.append("COMMIT TRANSACTION");
    _builder.newLine();
    _builder.append("GOTO EndSave");
    _builder.newLine();
    _builder.append("QuitWithRollback:");
    _builder.newLine();
    _builder.append("    ");
    _builder.append("IF (@@TRANCOUNT > 0) ROLLBACK TRANSACTION");
    _builder.newLine();
    _builder.append("EndSave:");
    _builder.newLine();
    _builder.newLine();
    _builder.append("GO");
    _builder.newLine();
    _builder.newLine();
    return _builder;
  }
  
  public CharSequence compile(final Run_configuration runcfg) {
    StringConcatenation _builder = new StringConcatenation();
    Object _compile = this.compile(runcfg);
    _builder.append(_compile);
    _builder.newLineIfNotEmpty();
    return _builder;
  }
  
  public CharSequence compileSSIS(final Run_task runt) {
    StringConcatenation _builder = new StringConcatenation();
    _builder.append("dtexec /ISServer \"\\SSISDB\\Project1Folder\\Integration Services Project1\\");
    String _name = runt.getTask().getName();
    _builder.append(_name);
    _builder.append("\" /Server \"localhost\"");
    _builder.newLineIfNotEmpty();
    return _builder;
  }
  
  public CharSequence compileODI(final Run_task runt) {
    StringConcatenation _builder = new StringConcatenation();
    _builder.append("./startscen.sh -INSTANCE=agent_jco_npc ");
    String _name = runt.getTask().getName();
    _builder.append(_name);
    _builder.append(" PROD");
    _builder.newLineIfNotEmpty();
    return _builder;
  }
  
  public CharSequence compile(final Run_group rung) {
    StringConcatenation _builder = new StringConcatenation();
    _builder.append("USE ETLCL;");
    _builder.newLine();
    _builder.append("EXEC ETLCL_AGENT_PROCEDURE \'");
    String _name = rung.getGroup().getName();
    _builder.append(_name);
    _builder.append("\', \'Group\';");
    _builder.newLineIfNotEmpty();
    return _builder;
  }
  
  public CharSequence compile(final Run_load runl) {
    StringConcatenation _builder = new StringConcatenation();
    _builder.append("USE ETLCL;");
    _builder.newLine();
    _builder.append("EXEC ETLCL_AGENT_PROCEDURE \'");
    String _name = runl.getLoad().getName();
    _builder.append(_name);
    _builder.append("\', \'Load\';");
    _builder.newLineIfNotEmpty();
    return _builder;
  }
  
  public CharSequence compile(final Create_scheduler_type schtype) {
    StringConcatenation _builder = new StringConcatenation();
    _builder.newLine();
    return _builder;
  }
  
  public CharSequence compile(final Create_user_group usg) {
    StringConcatenation _builder = new StringConcatenation();
    _builder.append("INSERT INTO ETLCL_USER_GROUP (GROUP_NAME, DESCRIPTION)");
    _builder.newLine();
    _builder.append("VALUES (\'");
    String _name = usg.getName();
    _builder.append(_name);
    _builder.append("\',\'");
    String _desc = usg.getDesc();
    _builder.append(_desc);
    _builder.append("\');");
    _builder.newLineIfNotEmpty();
    return _builder;
  }
  
  public CharSequence compile(final Update_user_group updusg) {
    StringConcatenation _builder = new StringConcatenation();
    _builder.append("UPDATE ETLCL_USER_GROUP ");
    _builder.newLine();
    _builder.append("SET DESCRIPTION = ");
    String _desc = updusg.getDesc();
    _builder.append(_desc);
    _builder.newLineIfNotEmpty();
    _builder.append("WHERE USER_GROUP_NAME = ");
    String _name = updusg.getGroup().getName();
    _builder.append(_name);
    _builder.append(";");
    _builder.newLineIfNotEmpty();
    return _builder;
  }
  
  public CharSequence compile(final Delete_user_group delusg) {
    StringConcatenation _builder = new StringConcatenation();
    _builder.append("DELETE FROM ETLCL_USER_GROUP");
    _builder.newLine();
    _builder.append("WHERE USER_GROUP_NAME = ");
    String _name = delusg.getGroup().getName();
    _builder.append(_name);
    _builder.append(";");
    _builder.newLineIfNotEmpty();
    return _builder;
  }
  
  public CharSequence compile(final Create_user usr) {
    StringConcatenation _builder = new StringConcatenation();
    _builder.append("INSERT INTO ETLCL_USER (USER_GROUP_SID, USER_NAME, PASSWORD_MD5, FULL_NAME, ACTIVE_F)");
    _builder.newLine();
    _builder.append("VALUES (");
    Create_user_group _ugname = usr.getUgname();
    _builder.append(_ugname);
    _builder.append(",\'");
    String _name = usr.getName();
    _builder.append(_name);
    _builder.append("\',CONVERT(VARCHAR(32), HashBytes(\'MD5\', \'");
    String _passwd = usr.getPasswd();
    _builder.append(_passwd);
    _builder.append("\'), 2),\'");
    String _fulln = usr.getFulln();
    _builder.append(_fulln);
    _builder.append("\', ");
    int _af = usr.getAf();
    _builder.append(_af);
    _builder.append(")");
    _builder.newLineIfNotEmpty();
    return _builder;
  }
  
  public CharSequence compile(final Update_user updUsr) {
    StringConcatenation _builder = new StringConcatenation();
    _builder.append("UPDATE E ");
    _builder.newLine();
    _builder.append("SET USER_GROUP_SID = G.USER_GROUP_SID ,");
    _builder.newLine();
    _builder.append("PASSWORD = ");
    String _passwd = updUsr.getPasswd();
    _builder.append(_passwd);
    _builder.append(",  ");
    _builder.newLineIfNotEmpty();
    _builder.append("FULL_NAME= ");
    String _fulln = updUsr.getFulln();
    _builder.append(_fulln);
    _builder.append(",");
    _builder.newLineIfNotEmpty();
    _builder.append("ACTIVE_F = ");
    int _af = updUsr.getAf();
    _builder.append(_af);
    _builder.newLineIfNotEmpty();
    _builder.append("FROM ETLCL_USER E , ETLCL_USER_GROUP G");
    _builder.newLine();
    _builder.append("WHERE USER_GROUP_NAME = ");
    Create_user_group _ugname = updUsr.getUgname();
    _builder.append(_ugname);
    _builder.append(";");
    _builder.newLineIfNotEmpty();
    _builder.append(" ");
    _builder.newLine();
    return _builder;
  }
  
  public CharSequence compile(final Delete_user delUsr) {
    StringConcatenation _builder = new StringConcatenation();
    _builder.append("DELETE FROM ETLCL_USER ");
    _builder.newLine();
    _builder.append("WHERE USER_NAME = ");
    String _name = delUsr.getUser().getName();
    _builder.append(_name);
    _builder.append(";");
    _builder.newLineIfNotEmpty();
    return _builder;
  }
  
  public CharSequence compile(final Create_context ccon) {
    StringConcatenation _builder = new StringConcatenation();
    _builder.append("INSERT INTO ETLCL_CONTEXT (CONTEXT_NAME, DESCRIPTION, ENVIRONMENT_SID);");
    _builder.newLine();
    _builder.newLine();
    return _builder;
  }
  
  public CharSequence compile(final Update_context updCon) {
    StringConcatenation _builder = new StringConcatenation();
    _builder.append("UPDATE E ");
    _builder.newLine();
    _builder.append("SET DESCRIPTION =  ");
    String _desc = updCon.getDesc();
    _builder.append(_desc);
    _builder.append(",");
    _builder.newLineIfNotEmpty();
    _builder.append("ENVIRONMENT_SID = ENV.ENVIRONMENT_SID");
    _builder.newLine();
    _builder.append("FROM ETLCL_CONTEXT E , JOIN ETLCL_ENVIRONMENT ENV");
    _builder.newLine();
    _builder.append("WHERE ENVIRONMENT_NAME = ");
    String _desc_1 = updCon.getDesc();
    _builder.append(_desc_1);
    _builder.append(";");
    _builder.newLineIfNotEmpty();
    return _builder;
  }
  
  public CharSequence compile(final Delete_context delCon) {
    StringConcatenation _builder = new StringConcatenation();
    _builder.append("DELETE FROM ETLCL_CONTEXT ");
    _builder.newLine();
    _builder.append("WHERE CONTEXT_NAME = ");
    String _name = delCon.getContext().getName();
    _builder.append(_name);
    _builder.append(";");
    _builder.newLineIfNotEmpty();
    return _builder;
  }
  
  public CharSequence compile(final Create_environment cenv) {
    StringConcatenation _builder = new StringConcatenation();
    _builder.append("INSERT INTO ETLCL_ENVIRONMENT (ENVIRONEMNT_NAME, DESCRIPTION)");
    _builder.newLine();
    _builder.append("VALUES (");
    String _name = cenv.getName();
    _builder.append(_name);
    _builder.append("\',");
    String _desc = cenv.getDesc();
    _builder.append(_desc);
    _builder.append(");");
    _builder.newLineIfNotEmpty();
    return _builder;
  }
  
  public CharSequence compile(final Update_environment updEnv) {
    StringConcatenation _builder = new StringConcatenation();
    _builder.append("UPDATE ETLCL_ENVIRONMENT ");
    _builder.newLine();
    _builder.append("SET DESCRIPTION = ");
    String _desc = updEnv.getDesc();
    _builder.append(_desc);
    _builder.newLineIfNotEmpty();
    _builder.append("WHERE ENVIRONMENT_NAME = ");
    String _name = updEnv.getEnv().getName();
    _builder.append(_name);
    _builder.append(";");
    _builder.newLineIfNotEmpty();
    return _builder;
  }
  
  public CharSequence compile(final Delete_environment delEnv) {
    StringConcatenation _builder = new StringConcatenation();
    _builder.append("DELETE FORM ETLCL_ENVIRONMENT ");
    _builder.newLine();
    _builder.append("WHERE ENVIRONMENT_NAME = ");
    String _name = delEnv.getEnv().getName();
    _builder.append(_name);
    _builder.newLineIfNotEmpty();
    return _builder;
  }
  
  public CharSequence compile(final Create_load cload) {
    StringConcatenation _builder = new StringConcatenation();
    _builder.append("INSERT INTO ETLCL_LOAD (LOAD_NAME, ENVIRONMENT_SID)");
    _builder.newLine();
    _builder.append("SELECT ");
    String _name = cload.getName();
    _builder.append(_name);
    _builder.append(" AS LOAD_NAME, EVNIRONEMNT_SID ");
    _builder.newLineIfNotEmpty();
    _builder.append("FROM ETLCL_ENVIRONMENT WHERE ENVIRONMENT_NAME = \'");
    String _name_1 = cload.getEnv().getName();
    _builder.append(_name_1);
    _builder.append("\';");
    _builder.newLineIfNotEmpty();
    return _builder;
  }
  
  public CharSequence compile(final Create_group cg) {
    StringConcatenation _builder = new StringConcatenation();
    _builder.append("INSERT INTO ETLCL_GROUP (GROUP_NAME, LOAD_SID, DOMAIN SID)");
    _builder.newLine();
    _builder.append("SELECT ");
    String _name = cg.getName();
    _builder.append(_name);
    _builder.append(" AS GROUP_NAME , LOAD_SID, DOMAIN_SID");
    _builder.newLineIfNotEmpty();
    _builder.append("FROM ETLCL_LOAD EL, ETLCL_DOMAIN ED");
    _builder.newLine();
    _builder.append("WHERE EL.LOAD_NAME = ");
    String _name_1 = cg.getLoad().getName();
    _builder.append(_name_1);
    _builder.append(" AND ED.DOMAIN_NAME = ");
    String _name_2 = cg.getDomain().getName();
    _builder.append(_name_2);
    _builder.append(" ");
    _builder.newLineIfNotEmpty();
    return _builder;
  }
  
  public CharSequence compile(final Update_group updg) {
    StringConcatenation _builder = new StringConcatenation();
    _builder.append("UPDATE E");
    _builder.newLine();
    _builder.append("SET GROUP_NAME = ");
    String _name = updg.getName();
    _builder.append(_name);
    _builder.append(",");
    _builder.newLineIfNotEmpty();
    _builder.append("DOMAIN_SID = D.DOMAIN_SID");
    _builder.newLine();
    _builder.append("FROM ETLCL_GROUP E INNER JOIN ETLCL_DOMAIN D");
    _builder.newLine();
    _builder.append("ON E.DOMAIN_SID = D.DOMAIN_SID");
    _builder.newLine();
    _builder.append("WHERE GROUP_NAME = ");
    String _name_1 = updg.getName();
    _builder.append(_name_1);
    _builder.append(";");
    _builder.newLineIfNotEmpty();
    return _builder;
  }
  
  public CharSequence compile(final Delete_group delg) {
    StringConcatenation _builder = new StringConcatenation();
    _builder.append("DELETE FROM ETLCL_GROUP ");
    _builder.newLine();
    _builder.append("WHERE GROUP_NAME = ");
    String _name = delg.getGroup().getName();
    _builder.append(_name);
    _builder.append(";");
    _builder.newLineIfNotEmpty();
    return _builder;
  }
  
  public CharSequence compile(final Create_domain dom) {
    StringConcatenation _builder = new StringConcatenation();
    _builder.append("INSERT INTO ETLCL_DOMAIN (DOMAIN_NAME, DOMAIN_DESCRIPTION)");
    _builder.newLine();
    _builder.append("VALUES(\'");
    String _name = dom.getName();
    _builder.append(_name);
    _builder.append("\',\'");
    String _desc = dom.getDesc();
    _builder.append(_desc);
    _builder.append("\');");
    _builder.newLineIfNotEmpty();
    return _builder;
  }
  
  public CharSequence compile(final Update_domain upddom) {
    StringConcatenation _builder = new StringConcatenation();
    _builder.append("UPDATE ETLCL_DOMAIN");
    _builder.newLine();
    _builder.append("SET DESCRIPTION = \'");
    String _desc = upddom.getDesc();
    _builder.append(_desc);
    _builder.append("\'");
    _builder.newLineIfNotEmpty();
    _builder.append("WHERE DOMAIN_NAME = ");
    String _name = upddom.getDomain().getName();
    _builder.append(_name);
    _builder.append(";");
    _builder.newLineIfNotEmpty();
    return _builder;
  }
  
  public CharSequence compile(final Delete_domain deldom) {
    StringConcatenation _builder = new StringConcatenation();
    _builder.append("DELETE FROM ETLCL_DOMAIN");
    _builder.newLine();
    _builder.append("WHERE WHERE DOMAIN_NAME = ");
    String _name = deldom.getDomain().getName();
    _builder.append(_name);
    _builder.append(";");
    _builder.newLineIfNotEmpty();
    return _builder;
  }
  
  public CharSequence compile(final Create_agent_type cat) {
    StringConcatenation _builder = new StringConcatenation();
    _builder.append("INSERT INTO ETLCL_AGENT_TYPE (AGENT_TYPE_NAME, DESCRIPTION)");
    _builder.newLine();
    _builder.append("VALUES(\'");
    String _name = cat.getName();
    _builder.append(_name);
    _builder.append("\',\'");
    String _desc = cat.getDesc();
    _builder.append(_desc);
    _builder.append("\')");
    _builder.newLineIfNotEmpty();
    return _builder;
  }
  
  public CharSequence compile(final Create_scheduler csch) {
    StringConcatenation _builder = new StringConcatenation();
    _builder.append("INSERT INTO ETLCL_SCHEDULER (SCHEDULER_NAME, LOAD_SID, CONTEXT_SID, DESCRIPTION)");
    _builder.newLine();
    return _builder;
  }
  
  public CharSequence compile(final Update_scheduler updsch) {
    StringConcatenation _builder = new StringConcatenation();
    _builder.append("UPDATE E");
    _builder.newLine();
    _builder.append("SET ");
    _builder.newLine();
    _builder.append("LOAD_SID = L.LOAD_SID,");
    _builder.newLine();
    _builder.append("CONTEXT_SID= C.CONTEXT_SID,");
    _builder.newLine();
    _builder.append("DATE_TIME = \'");
    String _dtime = updsch.getDtime();
    _builder.append(_dtime);
    _builder.append("\',");
    _builder.newLineIfNotEmpty();
    _builder.append("DESCRIPTION = \'");
    String _desc = updsch.getDesc();
    _builder.append(_desc);
    _builder.append("\'");
    _builder.newLineIfNotEmpty();
    _builder.append("FROM ETLCL_SCHEDULER E, ETLCL_LOAD L, ETLCL_CONTEXT C");
    _builder.newLine();
    _builder.append("WHERE L.LOAD_NAME = ");
    String _name = updsch.getLsid().getName();
    _builder.append(_name);
    _builder.newLineIfNotEmpty();
    _builder.append("AND C.CONTEXT_NAME = ");
    String _name_1 = updsch.getCsid().getName();
    _builder.append(_name_1);
    _builder.append(";");
    _builder.newLineIfNotEmpty();
    return _builder;
  }
  
  public CharSequence compile(final Delete_scheduler delsch) {
    StringConcatenation _builder = new StringConcatenation();
    _builder.append("DELETE FROM ETLCL_SCHEDULER ");
    _builder.newLine();
    _builder.append("WHERE SCHEDULER_NAME = ");
    String _name = delsch.getSched().getName();
    _builder.append(_name);
    _builder.append(";");
    _builder.newLineIfNotEmpty();
    return _builder;
  }
  
  public CharSequence compile(final Create_task_dependency td) {
    StringConcatenation _builder = new StringConcatenation();
    _builder.append("INSERT INTO ETLCL_DEPENDENCY(CONDITION, TASK_SID, DEPENDS_ON_TASK_SID, GROUP_SID, DEPENDS_ON_GROUP_SID)");
    _builder.newLine();
    _builder.append("VALUES (SELECT \'");
    CharSequence _compile = this.compile(td.getDc());
    _builder.append(_compile);
    _builder.append("\' AS CONDITION, T1.TASK_SID AS TASK_SID, T2.TASK_SID AS DEPENDS_ON_TASK_SID, 0 AS GROUP_SID, 0, AS GROUP_SID FROM ETLCL_TASK T1 FULL JOIN ETLCL_TASK T2 WHERE T1.TASK_NAME = \'");
    String _name = td.getT1().getName();
    _builder.append(_name);
    _builder.append("\' AND T2.TASK_NAME = \'");
    String _name_1 = td.getT2().getName();
    _builder.append(_name_1);
    _builder.append("\')");
    _builder.newLineIfNotEmpty();
    _builder.newLine();
    return _builder;
  }
  
  public CharSequence compile(final Create_group_dependency gd) {
    StringConcatenation _builder = new StringConcatenation();
    _builder.append("INSERT INTO ETLCL_DEPENDENCY(CONDITION, TASK_SID, DEPENDS_ON_TASK_SID, GROUP_SID, DEPENDS_ON_GROUP_SID)");
    _builder.newLine();
    _builder.append("VALUES (SELECT \'");
    CharSequence _compile = this.compile(gd.getDc());
    _builder.append(_compile);
    _builder.append("\' AS CONDITION, 0 AS TASK_SID, 0 AS DEPENDS_ON_TASK_SID, G1.GROUP_SID, G2.GROUP_SID FROM ETLCL_GROUP G1 FULL JOIN ETLCL_GROUP G2 WHERE G1.GROUP_NAME = \'");
    String _name = gd.getG1().getName();
    _builder.append(_name);
    _builder.append("\' AND G2.GROUP_NAME = \'");
    String _name_1 = gd.getG2().getName();
    _builder.append(_name_1);
    _builder.append("\')");
    _builder.newLineIfNotEmpty();
    return _builder;
  }
  
  public CharSequence compile(final Dependency_condition dcon) {
    StringConcatenation _builder = new StringConcatenation();
    {
      boolean _isSuccess = dcon.isSuccess();
      if (_isSuccess) {
        _builder.append("SUCCESS");
      }
    }
    _builder.newLineIfNotEmpty();
    _builder.append(" ");
    {
      boolean _isFinish = dcon.isFinish();
      if (_isFinish) {
        _builder.append("FINISH");
      }
    }
    _builder.newLineIfNotEmpty();
    _builder.append("  ");
    {
      boolean _isError = dcon.isError();
      if (_isError) {
        _builder.append("ERROR");
      }
    }
    _builder.newLineIfNotEmpty();
    return _builder;
  }
  
  /**
   * -------------------------------------------------ELT-START---------------------------------------
   */
  public CharSequence compile(final Create_task crt) {
    StringConcatenation _builder = new StringConcatenation();
    _builder.append("INSERT INTO ETLCL_TASK(TASK_NAME, GROUP_SID, AGENT_TYPE_SID, AGENT_SID)");
    _builder.newLine();
    _builder.append("SELECT ");
    String _name = crt.getName();
    _builder.append(_name);
    _builder.append(" as TASK_NAME, EG.GROUP_SID, EA.AGENT_TYPE_SID, EA.AGENT_SID");
    _builder.newLineIfNotEmpty();
    _builder.append("FROM ETLCL_GROUP EG, ETLCL_AGENT EA");
    _builder.newLine();
    _builder.append("WHERE EG.GROUP_NAME = ");
    String _name_1 = crt.getGroup().getName();
    _builder.append(_name_1);
    _builder.newLineIfNotEmpty();
    _builder.append("AND ");
    String _name_2 = crt.getAname().getName();
    _builder.append(_name_2);
    _builder.append(" = EA.AGENT_NAME;");
    _builder.newLineIfNotEmpty();
    return _builder;
  }
  
  public CharSequence compile(final Update_task updt) {
    StringConcatenation _builder = new StringConcatenation();
    _builder.append("UPDATE E");
    _builder.newLine();
    _builder.append("SET TASK_NAME = ");
    String _tname = updt.getTname();
    _builder.append(_tname);
    _builder.append(",");
    _builder.newLineIfNotEmpty();
    _builder.append("AGENT_SID = A.AGENT_SID, ");
    _builder.newLine();
    _builder.append("FROM ETLCL_TASK E INNER JOIN ETLCL_AGENT A");
    _builder.newLine();
    _builder.append("ON E.AGENT_SID = A.AGENT_SID");
    _builder.newLine();
    _builder.append("WHERE A.AGENT_NAME = ");
    Create_agent _aname = updt.getAname();
    _builder.append(_aname);
    _builder.newLineIfNotEmpty();
    return _builder;
  }
  
  public CharSequence compile(final Delete_task delt) {
    StringConcatenation _builder = new StringConcatenation();
    _builder.append("DELETE FROM ETLCL_TASK ");
    _builder.newLine();
    _builder.append("WHERE TASK_NAME = ");
    String _name = delt.getTask().getName();
    _builder.append(_name);
    _builder.newLineIfNotEmpty();
    return _builder;
  }
  
  /**
   * -------------------------------------------------DB-START---------------------------------------
   */
  public CharSequence compileMSSQL(final Configuration cmssql) {
    StringConcatenation _builder = new StringConcatenation();
    _builder.append("--Create config ");
    _builder.newLine();
    _builder.append("--");
    _builder.append(this.ETL_tool_name = cmssql.getEtl_tool_name().getName());
    _builder.newLineIfNotEmpty();
    _builder.append("USE MASTER");
    _builder.newLine();
    _builder.append("IF EXISTS(select * from sys.databases where name=\'ETLCL\')");
    _builder.newLine();
    _builder.append("DROP DATABASE ETLCL");
    _builder.newLine();
    _builder.append("CREATE DATABASE ETLCL");
    _builder.newLine();
    _builder.append("USE ETLCL");
    _builder.newLine();
    _builder.append("GO");
    _builder.newLine();
    _builder.append("CREATE TABLE ETLCL_CONFIGURATION(");
    _builder.newLine();
    _builder.append("CONFIGURATION_SID INTEGER IDENTITY(1,1) NOT NULL,");
    _builder.newLine();
    _builder.append("CONFIGURATION_NAME VARCHAR(50),");
    _builder.newLine();
    _builder.append("ELT_TOOL_NAME VARCHAR(50),");
    _builder.newLine();
    _builder.append("ETL_SERVER_ADDRESS VARCHAR(500),");
    _builder.newLine();
    _builder.append("DB_TYPE VARCHAR(50),");
    _builder.newLine();
    _builder.append("DB_SERVER_ADDRESS VARCHAR(500),");
    _builder.newLine();
    _builder.append("ENVIRONMENT_NAME VARCHAR(50),");
    _builder.newLine();
    _builder.append("ENVIRONMENT_DESCRIPTION VARCHAR(500),");
    _builder.newLine();
    _builder.append("SCHEDULER_SERVICE_TYPE VARCHAR(500)");
    _builder.newLine();
    _builder.append(");");
    _builder.newLine();
    _builder.append("CREATE TABLE ETLCL_USER_GROUP(");
    _builder.newLine();
    _builder.append("USER_GROUP_SID INTEGER IDENTITY(1,1) NOT NULL,");
    _builder.newLine();
    _builder.append("USER_GROUP_NAME VARCHAR(500),");
    _builder.newLine();
    _builder.append("DESCRIPTION VARCHAR(500)");
    _builder.newLine();
    _builder.append(");");
    _builder.newLine();
    _builder.newLine();
    _builder.append("CREATE TABLE ETLCL_USER(");
    _builder.newLine();
    _builder.append("USER_SID INTEGER IDENTITY(1,1) NOT NULL, ");
    _builder.newLine();
    _builder.append("USER_GROUP_SID INTEGER,");
    _builder.newLine();
    _builder.append("USER_NAME VARCHAR(500),");
    _builder.newLine();
    _builder.append("PASSWORD_MD5 VARCHAR(500),");
    _builder.newLine();
    _builder.append("FULL_NAME VARCHAR(500),");
    _builder.newLine();
    _builder.append("ACTIVE_F INTEGER");
    _builder.newLine();
    _builder.append(");");
    _builder.newLine();
    _builder.newLine();
    _builder.append("CREATE TABLE ETLCL_ENVIRONMENT(");
    _builder.newLine();
    _builder.append("ENVIRONMENT_SID INTEGER IDENTITY(1,1) NOT NULL,  ");
    _builder.newLine();
    _builder.append("ENVIRONMENT_NAME VARCHAR(500),");
    _builder.newLine();
    _builder.append("DESCRIPTION VARCHAR(500)");
    _builder.newLine();
    _builder.append(");");
    _builder.newLine();
    _builder.newLine();
    _builder.append("CREATE TABLE ETLCL_CONTEXT(");
    _builder.newLine();
    _builder.append("CONTEXT_SID INTEGER IDENTITY(1,1) NOT NULL, ");
    _builder.newLine();
    _builder.append("CONTEXT_NAME VARCHAR(50) NOT NULL, ");
    _builder.newLine();
    _builder.append("DESCRIPTION VARCHAR(500),");
    _builder.newLine();
    _builder.append("ENVIRONMENT_SID INTEGER");
    _builder.newLine();
    _builder.append(");");
    _builder.newLine();
    _builder.newLine();
    _builder.append("CREATE TABLE ETLCL_LOAD(");
    _builder.newLine();
    _builder.append("LOAD_SID INTEGER IDENTITY(1,1) NOT NULL, ");
    _builder.newLine();
    _builder.append("ENVIRONMENT_SID INTEGER NOT NULL,");
    _builder.newLine();
    _builder.append("LOAD_NAME VARCHAR(50) NOT NULL");
    _builder.newLine();
    _builder.append(");");
    _builder.newLine();
    _builder.newLine();
    _builder.append("CREATE TABLE ETLCL_AGENT_TYPE(");
    _builder.newLine();
    _builder.append("AGENT_TYPE_SID INTEGER IDENTITY(1,1) NOT NULL, ");
    _builder.newLine();
    _builder.append("AGENT_TYPE_NAME VARCHAR(500),");
    _builder.newLine();
    _builder.append("DESCRIPTION VARCHAR(500)");
    _builder.newLine();
    _builder.append(");");
    _builder.newLine();
    _builder.newLine();
    _builder.append("CREATE TABLE ETLCL_SCHEDULER_TYPE(");
    _builder.newLine();
    _builder.append("SCHEDULER_TYPE_SID INTEGER IDENTITY(1,1) NOT NULL, ");
    _builder.newLine();
    _builder.append("TYPE_NAME VARCHAR(50),");
    _builder.newLine();
    _builder.append("REFRESH_TIME_IN_SEC INT,");
    _builder.newLine();
    _builder.append("LOG_DETAIL_F INT");
    _builder.newLine();
    _builder.append(")");
    _builder.newLine();
    _builder.newLine();
    _builder.append("CREATE TABLE ETLCL_SCHEDULER(");
    _builder.newLine();
    _builder.append("SCHEDULER_SID INTEGER IDENTITY(1,1) NOT NULL, ");
    _builder.newLine();
    _builder.append("SCHEDULER_NAME VARCHAR(50) NOT NULL, ");
    _builder.newLine();
    _builder.append("SCHEDULER_TYPE_SID INTEGER, ");
    _builder.newLine();
    _builder.append("LOAD_SID INTEGER, ");
    _builder.newLine();
    _builder.append("CONTEXT_SID INTEGER, ");
    _builder.newLine();
    _builder.append("DESCRIPTION VARCHAR(500),");
    _builder.newLine();
    _builder.append("COMMAND_TO_EXECUTE VARCHAR(4000)");
    _builder.newLine();
    _builder.append(");");
    _builder.newLine();
    _builder.newLine();
    _builder.append("CREATE TABLE ETLCL_GROUP(");
    _builder.newLine();
    _builder.append("GROUP_SID INTEGER IDENTITY(1,1) NOT NULL, ");
    _builder.newLine();
    _builder.append("GROUP_NAME VARCHAR(50) NOT NULL, ");
    _builder.newLine();
    _builder.append("LOAD_SID INTEGER NOT NULL,");
    _builder.newLine();
    _builder.append("DOMAIN_SID INTEGER");
    _builder.newLine();
    _builder.append(");");
    _builder.newLine();
    _builder.newLine();
    _builder.append("CREATE TABLE ETLCL_AGENT_PARAMETER(");
    _builder.newLine();
    _builder.append("AGENT_PARAMETER_SID INTEGER IDENTITY(1,1) NOT NULL, ");
    _builder.newLine();
    _builder.append("AGENT_PARAMETER_NAME VARCHAR(50) NOT NULL, ");
    _builder.newLine();
    _builder.append("AGENT_SID INTEGER NOT NULL,");
    _builder.newLine();
    _builder.append("AGENT_TYPE_SID INTEGER NOT NULL, ");
    _builder.newLine();
    _builder.append("DESCRIPTION VARCHAR(500),");
    _builder.newLine();
    _builder.append("AGENT_PARAMETER_TYPE VARCHAR(50),");
    _builder.newLine();
    _builder.append("DEFAULT_VALUE VARCHAR(500)");
    _builder.newLine();
    _builder.append(");");
    _builder.newLine();
    _builder.newLine();
    _builder.append("CREATE TABLE ETLCL_AGENT (");
    _builder.newLine();
    _builder.append("AGENT_SID INTEGER IDENTITY(1,1) NOT NULL, ");
    _builder.newLine();
    _builder.append("AGENT_NAME VARCHAR(50) NOT NULL, ");
    _builder.newLine();
    _builder.append("AGENT_TYPE_SID INTEGER NOT NULL, ");
    _builder.newLine();
    _builder.append("ENVIRONMENT_SID INTEGER NOT NULL,");
    _builder.newLine();
    _builder.append(");");
    _builder.newLine();
    _builder.newLine();
    _builder.append("CREATE TABLE ETLCL_DEPENDENCY(");
    _builder.newLine();
    _builder.append("DEPENDENCY_SID INTEGER IDENTITY(1,1) NOT NULL, ");
    _builder.newLine();
    _builder.append("CONDITION VARCHAR(50),");
    _builder.newLine();
    _builder.append("TASK_SID INTEGER, ");
    _builder.newLine();
    _builder.append("DEPENDS_ON_TASK_SID INTEGER,");
    _builder.newLine();
    _builder.append("GROUP_SID INTEGER,");
    _builder.newLine();
    _builder.append("DEPENDS_ON_GROUP_SID INTEGER");
    _builder.newLine();
    _builder.append(");");
    _builder.newLine();
    _builder.newLine();
    _builder.append("CREATE TABLE ETLCL_EXECUTION(");
    _builder.newLine();
    _builder.append("EXECUTION_SID INTEGER IDENTITY(1,1) NOT NULL, ");
    _builder.newLine();
    _builder.append("START_TIME DATETIME, ");
    _builder.newLine();
    _builder.append("END_TIME DATETIME, ");
    _builder.newLine();
    _builder.append("TYPE VARCHAR(50),");
    _builder.newLine();
    _builder.append("DESCRIPTION VARCHAR(500),");
    _builder.newLine();
    _builder.append("CONTEXT_SID INTEGER NOT NULL, ");
    _builder.newLine();
    _builder.append("SCHEDULER_SID INTEGER NOT NULL, ");
    _builder.newLine();
    _builder.append("PARAMETERS VARCHAR(500)");
    _builder.newLine();
    _builder.append(");");
    _builder.newLine();
    _builder.newLine();
    _builder.append("CREATE TABLE ETLCL_LOAD_RUN(");
    _builder.newLine();
    _builder.append("LOAD_RUN_SID INTEGER IDENTITY(1,1) NOT NULL, ");
    _builder.newLine();
    _builder.append("EXECUTION_SID INTEGER NOT NULL, ");
    _builder.newLine();
    _builder.append("LOAD_SID INTEGER NOT NULL, ");
    _builder.newLine();
    _builder.append("START_TIME DATETIME, ");
    _builder.newLine();
    _builder.append("END_TIME DATETIME,");
    _builder.newLine();
    _builder.append("STATUS VARCHAR(50)");
    _builder.newLine();
    _builder.append(");");
    _builder.newLine();
    _builder.newLine();
    _builder.append("CREATE TABLE ETLCL_GROUP_RUN(");
    _builder.newLine();
    _builder.append("GROUP_RUN_SID INTEGER IDENTITY(1,1) NOT NULL, ");
    _builder.newLine();
    _builder.append("EXECUTION_SID INTEGER NOT NULL, ");
    _builder.newLine();
    _builder.append("LOAD_RUN_SID INTEGER NOT NULL, ");
    _builder.newLine();
    _builder.append("GROUP_SID INTEGER NOT NULL, ");
    _builder.newLine();
    _builder.append("START_TIME DATETIME, ");
    _builder.newLine();
    _builder.append("END_TIME DATETIME, ");
    _builder.newLine();
    _builder.append("STATUS VARCHAR(50)");
    _builder.newLine();
    _builder.append(");");
    _builder.newLine();
    _builder.newLine();
    _builder.append("CREATE TABLE ETLCL_EXECUTION_ACTION(");
    _builder.newLine();
    _builder.append("EXECUTION_ACTION_SID INTEGER IDENTITY(1,1) NOT NULL, ");
    _builder.newLine();
    _builder.append("EXECUTION_SID INTEGER NOT NULL,");
    _builder.newLine();
    _builder.append("ACTION_TYPE VARCHAR(50),");
    _builder.newLine();
    _builder.append("STATUS VARCHAR(50),");
    _builder.newLine();
    _builder.append("PARAMETERS VARCHAR(500) ");
    _builder.newLine();
    _builder.append(");");
    _builder.newLine();
    _builder.newLine();
    _builder.append("CREATE TABLE ETLCL_TASK_RUN(");
    _builder.newLine();
    _builder.append("TASK_RUN_SID INTEGER IDENTITY(1,1) NOT NULL, ");
    _builder.newLine();
    _builder.append("EXECUTION_SID INTEGER NOT NULL, ");
    _builder.newLine();
    _builder.append("EXECUTION_ACTION_SID INTEGER NOT NULL, ");
    _builder.newLine();
    _builder.append("GROUP_RUN_SID INTEGER NOT NULL, ");
    _builder.newLine();
    _builder.append("TASK_SID INTEGER NOT NULL, ");
    _builder.newLine();
    _builder.append("AGENT_SID INTEGER NOT NULL,");
    _builder.newLine();
    _builder.append("START_TIME DATETIME, ");
    _builder.newLine();
    _builder.append("END_TIME DATETIME,");
    _builder.newLine();
    _builder.append("STATUS VARCHAR(50)");
    _builder.newLine();
    _builder.append(");");
    _builder.newLine();
    _builder.newLine();
    _builder.append("CREATE TABLE ETLCL_TASK(");
    _builder.newLine();
    _builder.append("TASK_SID INTEGER IDENTITY(1,1) NOT NULL, ");
    _builder.newLine();
    _builder.append("TASK_NAME VARCHAR(50), ");
    _builder.newLine();
    _builder.append("GROUP_SID INTEGER NOT NULL, ");
    _builder.newLine();
    _builder.append("AGENT_TYPE_SID INTEGER NOT NULL, ");
    _builder.newLine();
    _builder.append("AGENT_SID INTEGER NOT NULL,");
    _builder.newLine();
    _builder.append("DOMAIN_SID INTEGER");
    _builder.newLine();
    _builder.append(");");
    _builder.newLine();
    _builder.newLine();
    _builder.newLine();
    _builder.append("CREATE TABLE ETLCL_DOMAIN(");
    _builder.newLine();
    _builder.append("DOMAIN_SID INTEGER IDENTITY(1,1) NOT NULL,");
    _builder.newLine();
    _builder.append("DOMAIN_NAME VARCHAR(50),");
    _builder.newLine();
    _builder.append("DOMAIN_DESCRIPTION VARCHAR(50)");
    _builder.newLine();
    _builder.append(");");
    _builder.newLine();
    _builder.newLine();
    _builder.newLine();
    _builder.append("CREATE TABLE ETLCL_TASK_RUN_DETAIL_LOG(");
    _builder.newLine();
    _builder.append("TASK_RUN_DETAIL_LOG_SID INTEGER IDENTITY(1,1) NOT NULL,");
    _builder.newLine();
    _builder.append("TASK_RUN_SID INTEGER NOT NULL, ");
    _builder.newLine();
    _builder.append("EXECUTION_SID INTEGER NOT NULL, ");
    _builder.newLine();
    _builder.append("EXECUTION_ACTION_SID INTEGER NOT NULL, ");
    _builder.newLine();
    _builder.append("LOG_LINE VARCHAR(500) NOT NULL");
    _builder.newLine();
    _builder.append(");");
    _builder.newLine();
    _builder.append(" ");
    _builder.newLine();
    _builder.append("CREATE TABLE ETLCL_TASK_RUN_ERROR_LOG(");
    _builder.newLine();
    _builder.append("TASK_RUN_ERROR_LOG_SID INTEGER IDENTITY(1,1) NOT NULL,");
    _builder.newLine();
    _builder.append("TASK_RUN_SID INTEGER NOT NULL, ");
    _builder.newLine();
    _builder.append("EXECUTION_SID INTEGER NOT NULL, ");
    _builder.newLine();
    _builder.append("EXECUTION_ACTION_SID INTEGER NOT NULL, ");
    _builder.newLine();
    _builder.append("LOG_LINE VARCHAR(500) NOT NULL");
    _builder.newLine();
    _builder.append(");");
    _builder.newLine();
    _builder.newLine();
    _builder.append("CREATE TABLE ETLCL_PARAMETER(");
    _builder.newLine();
    _builder.append("PARAMETER_SID INTEGER IDENTITY(1,1) NOT NULL, ");
    _builder.newLine();
    _builder.append("PARAMETER_NAME VARCHAR(50) NOT NULL,");
    _builder.newLine();
    _builder.append("TASK_SID INTEGER NOT NULL, ");
    _builder.newLine();
    _builder.append("CONTEXT_SID INTEGER NOT NULL,");
    _builder.newLine();
    _builder.append("TYPE VARCHAR(50),");
    _builder.newLine();
    _builder.append("IS_NULLABLE INTEGER, ");
    _builder.newLine();
    _builder.append("DEFAULT_VALUE VARCHAR(500)");
    _builder.newLine();
    _builder.append(");");
    _builder.newLine();
    _builder.newLine();
    _builder.newLine();
    _builder.append("--PRIMARY KEYS----------------------------------------------------");
    _builder.newLine();
    _builder.append("ALTER TABLE ETLCL_CONFIGURATION");
    _builder.newLine();
    _builder.append("ADD CONSTRAINT PK_CONFIGURATION_SID PRIMARY KEY (CONFIGURATION_SID);");
    _builder.newLine();
    _builder.newLine();
    _builder.append("ALTER TABLE ETLCL_USER_GROUP");
    _builder.newLine();
    _builder.append("ADD CONSTRAINT PK_USER_GROUP_SID PRIMARY KEY (USER_GROUP_SID);");
    _builder.newLine();
    _builder.newLine();
    _builder.append("ALTER TABLE ETLCL_USER");
    _builder.newLine();
    _builder.append("ADD CONSTRAINT PK_USER_SID PRIMARY KEY (USER_SID);");
    _builder.newLine();
    _builder.newLine();
    _builder.append("ALTER TABLE ETLCL_ENVIRONMENT ");
    _builder.newLine();
    _builder.append("ADD CONSTRAINT PK_ENVIRONMENT_SID PRIMARY KEY (ENVIRONMENT_SID);");
    _builder.newLine();
    _builder.newLine();
    _builder.append("ALTER TABLE ETLCL_CONTEXT");
    _builder.newLine();
    _builder.append("ADD CONSTRAINT PK_CONTEXT_SID PRIMARY KEY (CONTEXT_SID);");
    _builder.newLine();
    _builder.newLine();
    _builder.append("ALTER TABLE ETLCL_LOAD");
    _builder.newLine();
    _builder.append("ADD CONSTRAINT PK_LOAD_SID PRIMARY KEY (LOAD_SID);");
    _builder.newLine();
    _builder.newLine();
    _builder.append("ALTER TABLE ETLCL_AGENT_TYPE");
    _builder.newLine();
    _builder.append("ADD CONSTRAINT PK_AGENT_TYPE_SID PRIMARY KEY (AGENT_TYPE_SID);");
    _builder.newLine();
    _builder.newLine();
    _builder.append("ALTER TABLE ETLCL_SCHEDULER_TYPE");
    _builder.newLine();
    _builder.append("ADD CONSTRAINT PK_SCHEDULER_TYPE_SID PRIMARY KEY (SCHEDULER_TYPE_SID);");
    _builder.newLine();
    _builder.newLine();
    _builder.append("ALTER TABLE ETLCL_SCHEDULER");
    _builder.newLine();
    _builder.append("ADD CONSTRAINT PK_SCHEDULER_SID PRIMARY KEY (SCHEDULER_SID);");
    _builder.newLine();
    _builder.newLine();
    _builder.append("ALTER TABLE ETLCL_AGENT_PARAMETER ");
    _builder.newLine();
    _builder.append("ADD CONSTRAINT PK_AGENT_PARAMETER_SID PRIMARY KEY (AGENT_PARAMETER_SID);");
    _builder.newLine();
    _builder.newLine();
    _builder.append("ALTER TABLE ETLCL_AGENT ");
    _builder.newLine();
    _builder.append("ADD CONSTRAINT PK_AGENT_SID PRIMARY KEY (AGENT_SID);");
    _builder.newLine();
    _builder.newLine();
    _builder.append("ALTER TABLE ETLCL_DOMAIN");
    _builder.newLine();
    _builder.append("ADD CONSTRAINT PK_DOMAIN_SID PRIMARY KEY (DOMAIN_SID);");
    _builder.newLine();
    _builder.newLine();
    _builder.append("ALTER TABLE ETLCL_LOAD_RUN");
    _builder.newLine();
    _builder.append("ADD CONSTRAINT PK_LOAD_RUN_SID PRIMARY KEY (LOAD_RUN_SID);");
    _builder.newLine();
    _builder.newLine();
    _builder.append("ALTER TABLE ETLCL_DEPENDENCY");
    _builder.newLine();
    _builder.append("ADD CONSTRAINT PK_DEPENDENCY_SID PRIMARY KEY (DEPENDENCY_SID);");
    _builder.newLine();
    _builder.newLine();
    _builder.append("ALTER TABLE ETLCL_EXECUTION");
    _builder.newLine();
    _builder.append("ADD CONSTRAINT PK_EXECUTION_SID PRIMARY KEY (EXECUTION_SID);");
    _builder.newLine();
    _builder.newLine();
    _builder.append("ALTER TABLE ETLCL_GROUP_RUN");
    _builder.newLine();
    _builder.append("ADD CONSTRAINT PK_GROUP_RUN_SID PRIMARY KEY (GROUP_RUN_SID);");
    _builder.newLine();
    _builder.newLine();
    _builder.append("ALTER TABLE ETLCL_GROUP");
    _builder.newLine();
    _builder.append("ADD CONSTRAINT PK_GROUP_SID PRIMARY KEY (GROUP_SID);");
    _builder.newLine();
    _builder.newLine();
    _builder.append("ALTER TABLE ETLCL_EXECUTION_ACTION");
    _builder.newLine();
    _builder.append("ADD CONSTRAINT PK_EXECUTION_ACTION_SID PRIMARY KEY (EXECUTION_ACTION_SID);");
    _builder.newLine();
    _builder.newLine();
    _builder.append("ALTER TABLE ETLCL_TASK_RUN");
    _builder.newLine();
    _builder.append("ADD CONSTRAINT PK_TASK_RUN_SID PRIMARY KEY (TASK_RUN_SID);");
    _builder.newLine();
    _builder.newLine();
    _builder.append("ALTER TABLE ETLCL_TASK");
    _builder.newLine();
    _builder.append("ADD CONSTRAINT PK_TASK_SID PRIMARY KEY (TASK_SID);");
    _builder.newLine();
    _builder.newLine();
    _builder.append("ALTER TABLE ETLCL_TASK_RUN_DETAIL_LOG");
    _builder.newLine();
    _builder.append("ADD CONSTRAINT PK_DETAIL_LOG PRIMARY KEY (TASK_RUN_SID, EXECUTION_SID, EXECUTION_ACTION_SID, LOG_LINE);");
    _builder.newLine();
    _builder.newLine();
    _builder.append("ALTER TABLE ETLCL_TASK_RUN_ERROR_LOG");
    _builder.newLine();
    _builder.append("ADD CONSTRAINT PK_ERROR_LOG PRIMARY KEY (TASK_RUN_SID, EXECUTION_SID, EXECUTION_ACTION_SID, LOG_LINE);");
    _builder.newLine();
    _builder.newLine();
    _builder.append("ALTER TABLE ETLCL_PARAMETER");
    _builder.newLine();
    _builder.append("ADD CONSTRAINT PK_PARAMETER_SID PRIMARY KEY (PARAMETER_SID);");
    _builder.newLine();
    _builder.newLine();
    _builder.newLine();
    _builder.newLine();
    _builder.newLine();
    _builder.newLine();
    _builder.newLine();
    _builder.append("-- FOREIGN KEYS----------------------------------------------------");
    _builder.newLine();
    _builder.append("ALTER TABLE ETLCL_USER");
    _builder.newLine();
    _builder.append("ADD CONSTRAINT FK_USER_GROUP_SID FOREIGN KEY (USER_GROUP_SID)");
    _builder.newLine();
    _builder.append("REFERENCES ETLCL_USER_GROUP (USER_GROUP_SID);");
    _builder.newLine();
    _builder.newLine();
    _builder.append("ALTER TABLE ETLCL_CONTEXT");
    _builder.newLine();
    _builder.append("ADD CONSTRAINT FK_ENVIORONMENT_SID FOREIGN KEY (ENVIRONMENT_SID)");
    _builder.newLine();
    _builder.append("REFERENCES ETLCL_ENVIRONMENT (ENVIRONMENT_SID);");
    _builder.newLine();
    _builder.newLine();
    _builder.append("ALTER TABLE ETLCL_LOAD");
    _builder.newLine();
    _builder.append("ADD CONSTRAINT FK_LENVIRONMENT_SID FOREIGN KEY (ENVIRONMENT_SID)");
    _builder.newLine();
    _builder.append("REFERENCES ETLCL_ENVIRONMENT (ENVIRONMENT_SID);");
    _builder.newLine();
    _builder.newLine();
    _builder.append("ALTER TABLE ETLCL_SCHEDULER");
    _builder.newLine();
    _builder.append("ADD CONSTRAINT FK_LOAD_SID FOREIGN KEY (LOAD_SID)");
    _builder.newLine();
    _builder.append("REFERENCES ETLCL_LOAD (LOAD_SID);");
    _builder.newLine();
    _builder.newLine();
    _builder.append("ALTER TABLE ETLCL_SCHEDULER");
    _builder.newLine();
    _builder.append("ADD CONSTRAINT FK_STYPE_SID FOREIGN KEY (SCHEDULER_TYPE_SID)");
    _builder.newLine();
    _builder.append("REFERENCES ETLCL_SCHEDULER_TYPE (SCHEDULER_TYPE_SID)");
    _builder.newLine();
    _builder.newLine();
    _builder.append("ALTER TABLE ETLCL_SCHEDULER");
    _builder.newLine();
    _builder.append("ADD CONSTRAINT FK_CONTEXT_SID FOREIGN KEY (CONTEXT_SID)");
    _builder.newLine();
    _builder.append("REFERENCES ETLCL_CONTEXT (CONTEXT_SID);");
    _builder.newLine();
    _builder.newLine();
    _builder.append("ALTER TABLE ETLCL_AGENT_PARAMETER");
    _builder.newLine();
    _builder.append("ADD CONSTRAINT FK_AGENT_PTYPE_SID FOREIGN KEY (AGENT_TYPE_SID)");
    _builder.newLine();
    _builder.append("REFERENCES ETLCL_AGENT_TYPE (AGENT_TYPE_SID);");
    _builder.newLine();
    _builder.newLine();
    _builder.append("ALTER TABLE ETLCL_AGENT_PARAMETER");
    _builder.newLine();
    _builder.append("ADD CONSTRAINT FK_AGENT_SID FOREIGN KEY (AGENT_SID)");
    _builder.newLine();
    _builder.append("REFERENCES ETLCL_AGENT (AGENT_SID);");
    _builder.newLine();
    _builder.newLine();
    _builder.append("ALTER TABLE ETLCL_AGENT");
    _builder.newLine();
    _builder.append("ADD CONSTRAINT FK_ENVIRONMENT_SID FOREIGN KEY (ENVIRONMENT_SID)");
    _builder.newLine();
    _builder.append("REFERENCES ETLCL_ENVIRONMENT (ENVIRONMENT_SID);");
    _builder.newLine();
    _builder.newLine();
    _builder.append("ALTER TABLE ETLCL_AGENT");
    _builder.newLine();
    _builder.append("ADD CONSTRAINT FK_AGENT_TYPE_SID FOREIGN KEY (AGENT_TYPE_SID)");
    _builder.newLine();
    _builder.append("REFERENCES ETLCL_AGENT_TYPE (AGENT_TYPE_SID);");
    _builder.newLine();
    _builder.newLine();
    _builder.append("ALTER TABLE ETLCL_LOAD_RUN");
    _builder.newLine();
    _builder.append("ADD CONSTRAINT FK_EXECUTION_SID FOREIGN KEY (EXECUTION_SID)");
    _builder.newLine();
    _builder.append("REFERENCES ETLCL_EXECUTION (EXECUTION_SID);");
    _builder.newLine();
    _builder.newLine();
    _builder.append("ALTER TABLE ETLCL_LOAD_RUN");
    _builder.newLine();
    _builder.append("ADD CONSTRAINT FK_LRLOAD_SID FOREIGN KEY (LOAD_SID)");
    _builder.newLine();
    _builder.append("REFERENCES ETLCL_LOAD (LOAD_SID);");
    _builder.newLine();
    _builder.newLine();
    _builder.append("ALTER TABLE ETLCL_DEPENDENCY");
    _builder.newLine();
    _builder.append("ADD CONSTRAINT FK_GROUP_SID FOREIGN KEY (GROUP_SID)");
    _builder.newLine();
    _builder.append("REFERENCES ETLCL_GROUP (GROUP_SID);");
    _builder.newLine();
    _builder.newLine();
    _builder.append("ALTER TABLE ETLCL_DEPENDENCY");
    _builder.newLine();
    _builder.append("ADD CONSTRAINT FK_DGSID_SID FOREIGN KEY (DEPENDS_ON_GROUP_SID)");
    _builder.newLine();
    _builder.append("REFERENCES ETLCL_GROUP (GROUP_SID);");
    _builder.newLine();
    _builder.newLine();
    _builder.append("ALTER TABLE ETLCL_DEPENDENCY");
    _builder.newLine();
    _builder.append("ADD CONSTRAINT FK_TASK_SID FOREIGN KEY (TASK_SID)");
    _builder.newLine();
    _builder.append("REFERENCES ETLCL_TASK (TASK_SID);");
    _builder.newLine();
    _builder.newLine();
    _builder.append("ALTER TABLE ETLCL_DEPENDENCY");
    _builder.newLine();
    _builder.append("ADD CONSTRAINT FK_DTTASK_SID FOREIGN KEY (DEPENDS_ON_TASK_SID)");
    _builder.newLine();
    _builder.append("REFERENCES ETLCL_TASK (TASK_SID);");
    _builder.newLine();
    _builder.newLine();
    _builder.append("ALTER TABLE ETLCL_EXECUTION");
    _builder.newLine();
    _builder.append("ADD CONSTRAINT FK_SCHEDULER_SID FOREIGN KEY (SCHEDULER_SID)");
    _builder.newLine();
    _builder.append("REFERENCES ETLCL_SCHEDULER (SCHEDULER_SID);");
    _builder.newLine();
    _builder.newLine();
    _builder.append("ALTER TABLE ETLCL_EXECUTION");
    _builder.newLine();
    _builder.append("ADD CONSTRAINT FK_ECONTEXT_SID FOREIGN KEY (CONTEXT_SID)");
    _builder.newLine();
    _builder.append("REFERENCES ETLCL_CONTEXT (CONTEXT_SID);");
    _builder.newLine();
    _builder.newLine();
    _builder.append("ALTER TABLE ETLCL_GROUP_RUN");
    _builder.newLine();
    _builder.append("ADD CONSTRAINT FK_LOAD_RUN_SID FOREIGN KEY (LOAD_RUN_SID)");
    _builder.newLine();
    _builder.append("REFERENCES ETLCL_LOAD_RUN (LOAD_RUN_SID);");
    _builder.newLine();
    _builder.newLine();
    _builder.append("ALTER TABLE ETLCL_GROUP_RUN");
    _builder.newLine();
    _builder.append("ADD CONSTRAINT FK_GEXECUTION_SID FOREIGN KEY (EXECUTION_SID)");
    _builder.newLine();
    _builder.append("REFERENCES ETLCL_EXECUTION (EXECUTION_SID);");
    _builder.newLine();
    _builder.newLine();
    _builder.append("ALTER TABLE ETLCL_GROUP_RUN");
    _builder.newLine();
    _builder.append("ADD CONSTRAINT FK_GRGROUP_SID FOREIGN KEY (GROUP_SID)");
    _builder.newLine();
    _builder.append("REFERENCES ETLCL_GROUP (GROUP_SID);");
    _builder.newLine();
    _builder.newLine();
    _builder.append("ALTER TABLE ETLCL_GROUP");
    _builder.newLine();
    _builder.append("ADD CONSTRAINT FK_GLOAD_SID FOREIGN KEY (LOAD_SID)");
    _builder.newLine();
    _builder.append("REFERENCES ETLCL_LOAD (LOAD_SID);");
    _builder.newLine();
    _builder.newLine();
    _builder.append("ALTER TABLE ETLCL_GROUP");
    _builder.newLine();
    _builder.append("ADD CONSTRAINT FK_GDOMAIN_SID FOREIGN KEY (DOMAIN_SID)");
    _builder.newLine();
    _builder.append("REFERENCES ETLCL_DOMAIN (DOMAIN_SID);");
    _builder.newLine();
    _builder.newLine();
    _builder.append("ALTER TABLE ETLCL_EXECUTION_ACTION");
    _builder.newLine();
    _builder.append("ADD CONSTRAINT FK_EAEXECUTION_SID FOREIGN KEY (EXECUTION_SID)");
    _builder.newLine();
    _builder.append("REFERENCES ETLCL_EXECUTION (EXECUTION_SID);");
    _builder.newLine();
    _builder.newLine();
    _builder.append("ALTER TABLE ETLCL_TASK_RUN");
    _builder.newLine();
    _builder.append("ADD CONSTRAINT FK_EXECUTION_ACTION_SID FOREIGN KEY (EXECUTION_ACTION_SID)");
    _builder.newLine();
    _builder.append("REFERENCES ETLCL_EXECUTION_ACTION (EXECUTION_ACTION_SID);");
    _builder.newLine();
    _builder.newLine();
    _builder.append("ALTER TABLE ETLCL_TASK_RUN");
    _builder.newLine();
    _builder.append("ADD CONSTRAINT FK_TREXECUTION_SID FOREIGN KEY (EXECUTION_SID)");
    _builder.newLine();
    _builder.append("REFERENCES ETLCL_EXECUTION (EXECUTION_SID);");
    _builder.newLine();
    _builder.newLine();
    _builder.append("ALTER TABLE ETLCL_TASK_RUN");
    _builder.newLine();
    _builder.append("ADD CONSTRAINT FK_GROUP_RUN_SID FOREIGN KEY (GROUP_RUN_SID)");
    _builder.newLine();
    _builder.append("REFERENCES ETLCL_GROUP_RUN (GROUP_RUN_SID);");
    _builder.newLine();
    _builder.newLine();
    _builder.append("ALTER TABLE ETLCL_TASK_RUN");
    _builder.newLine();
    _builder.append("ADD CONSTRAINT FK_TRTASK_SID FOREIGN KEY (TASK_SID)");
    _builder.newLine();
    _builder.append("REFERENCES ETLCL_TASK (TASK_SID);");
    _builder.newLine();
    _builder.newLine();
    _builder.append("ALTER TABLE ETLCL_TASK_RUN");
    _builder.newLine();
    _builder.append("ADD CONSTRAINT FK_TRAGENT_SID FOREIGN KEY (AGENT_SID)");
    _builder.newLine();
    _builder.append("REFERENCES ETLCL_AGENT (AGENT_SID);");
    _builder.newLine();
    _builder.newLine();
    _builder.append("ALTER TABLE ETLCL_TASK");
    _builder.newLine();
    _builder.append("ADD CONSTRAINT FK_TGROUP_SID FOREIGN KEY (GROUP_SID)");
    _builder.newLine();
    _builder.append("REFERENCES ETLCL_GROUP (GROUP_SID);");
    _builder.newLine();
    _builder.newLine();
    _builder.append("ALTER TABLE ETLCL_TASK");
    _builder.newLine();
    _builder.append("ADD CONSTRAINT FK_TDOMAIN_SID FOREIGN KEY (DOMAIN_SID)");
    _builder.newLine();
    _builder.append("REFERENCES ETLCL_DOMAIN (DOMAIN_SID);");
    _builder.newLine();
    _builder.newLine();
    _builder.append("ALTER TABLE ETLCL_TASK");
    _builder.newLine();
    _builder.append("ADD CONSTRAINT FK_TAGENT_TYPE_SID FOREIGN KEY (AGENT_TYPE_SID)");
    _builder.newLine();
    _builder.append("REFERENCES ETLCL_AGENT_TYPE (AGENT_TYPE_SID);");
    _builder.newLine();
    _builder.newLine();
    _builder.append("ALTER TABLE ETLCL_TASK");
    _builder.newLine();
    _builder.append("ADD CONSTRAINT FK_TASGENT_TYPE_SID FOREIGN KEY (AGENT_TYPE_SID)");
    _builder.newLine();
    _builder.append("REFERENCES ETLCL_AGENT_TYPE (AGENT_TYPE_SID);");
    _builder.newLine();
    _builder.newLine();
    _builder.append("ALTER TABLE ETLCL_TASK_RUN_DETAIL_LOG");
    _builder.newLine();
    _builder.append("ADD CONSTRAINT FK_TASK_RUN_SID FOREIGN KEY (TASK_RUN_SID)");
    _builder.newLine();
    _builder.append("REFERENCES ETLCL_TASK_RUN (TASK_RUN_SID);");
    _builder.newLine();
    _builder.newLine();
    _builder.append("ALTER TABLE ETLCL_TASK_RUN_ERROR_LOG");
    _builder.newLine();
    _builder.append("ADD CONSTRAINT FK_ETASK_RUN_SID FOREIGN KEY (TASK_RUN_SID)");
    _builder.newLine();
    _builder.append("REFERENCES ETLCL_TASK_RUN (TASK_RUN_SID);");
    _builder.newLine();
    _builder.newLine();
    _builder.append("ALTER TABLE ETLCL_PARAMETER");
    _builder.newLine();
    _builder.append("ADD CONSTRAINT FK_PARTASK_SID FOREIGN KEY (TASK_SID)");
    _builder.newLine();
    _builder.append("REFERENCES ETLCL_TASK (TASK_SID);");
    _builder.newLine();
    _builder.newLine();
    _builder.append("ALTER TABLE ETLCL_PARAMETER");
    _builder.newLine();
    _builder.append("ADD CONSTRAINT FK_PACONTEXT_SID FOREIGN KEY (CONTEXT_SID)");
    _builder.newLine();
    _builder.append("REFERENCES ETLCL_CONTEXT (CONTEXT_SID);");
    _builder.newLine();
    return _builder;
  }
  
  public CharSequence compileOracle(final Configuration coracle) {
    StringConcatenation _builder = new StringConcatenation();
    _builder.append("CREATE SCHEMA AUTHORIZATION ETLCL;");
    _builder.newLine();
    _builder.newLine();
    _builder.append("CREATE TABLE ETLCL_CONFIGURATION(");
    _builder.newLine();
    _builder.append("\t");
    _builder.append("CONFIGURATION_SID INTEGER IDENTITY(1,1) NOT NULL,");
    _builder.newLine();
    _builder.append("\t");
    _builder.append("CONFIGURATION_NAME VARCHAR(50),");
    _builder.newLine();
    _builder.append("\t");
    _builder.append("ELT_TOOL_NAME VARCHAR(50),");
    _builder.newLine();
    _builder.append("\t");
    _builder.append("ETL_SERVER_ADDRESS VARCHAR(500),");
    _builder.newLine();
    _builder.append("\t");
    _builder.append("DB_TYPE VARCHAR(50),");
    _builder.newLine();
    _builder.append("\t");
    _builder.append("DB_SERVER_ADDRESS VARCHAR(500),");
    _builder.newLine();
    _builder.append("\t");
    _builder.append("ENVIRONMENT_NAME VARCHAR(50),");
    _builder.newLine();
    _builder.append("\t");
    _builder.append("ENVIRONMENT_DESCRIPTION VARCHAR(500),");
    _builder.newLine();
    _builder.append("\t");
    _builder.append("SCHEDULER_SERVICE_TYPE VARCHAR(500)");
    _builder.newLine();
    _builder.append("\t");
    _builder.append(");");
    _builder.newLine();
    _builder.append("\t");
    _builder.append("CREATE TABLE ETLCL_USER_GROUP(");
    _builder.newLine();
    _builder.append("\t");
    _builder.append("USER_GROUP_SID INTEGER IDENTITY(1,1) NOT NULL,");
    _builder.newLine();
    _builder.append("\t");
    _builder.append("USER_GROUP_NAME VARCHAR(500),");
    _builder.newLine();
    _builder.append("\t");
    _builder.append("DESCRIPTION VARCHAR(500)");
    _builder.newLine();
    _builder.append("\t");
    _builder.append(");");
    _builder.newLine();
    _builder.append("\t");
    _builder.newLine();
    _builder.append("\t");
    _builder.append("CREATE TABLE ETLCL_USER(");
    _builder.newLine();
    _builder.append("\t");
    _builder.append("USER_SID INTEGER IDENTITY(1,1) NOT NULL, ");
    _builder.newLine();
    _builder.append("\t");
    _builder.append("USER_GROUP_SID INTEGER,");
    _builder.newLine();
    _builder.append("\t");
    _builder.append("USER_NAME VARCHAR(500),");
    _builder.newLine();
    _builder.append("\t");
    _builder.append("PASSWORD_MD5 VARCHAR(500),");
    _builder.newLine();
    _builder.append("\t");
    _builder.append("FULL_NAME VARCHAR(500),");
    _builder.newLine();
    _builder.append("\t");
    _builder.append("ACTIVE_F INTEGER");
    _builder.newLine();
    _builder.append("\t");
    _builder.append(");");
    _builder.newLine();
    _builder.append("\t");
    _builder.newLine();
    _builder.append("\t");
    _builder.append("CREATE TABLE ETLCL_ENVIRONMENT(");
    _builder.newLine();
    _builder.append("\t");
    _builder.append("ENVIRONMENT_SID INTEGER IDENTITY(1,1) NOT NULL,  ");
    _builder.newLine();
    _builder.append("\t");
    _builder.append("ENVIRONMENT_NAME VARCHAR(500),");
    _builder.newLine();
    _builder.append("\t");
    _builder.append("DESCRIPTION VARCHAR(500)");
    _builder.newLine();
    _builder.append("\t");
    _builder.append(");");
    _builder.newLine();
    _builder.append("\t");
    _builder.newLine();
    _builder.append("\t");
    _builder.append("CREATE TABLE ETLCL_CONTEXT(");
    _builder.newLine();
    _builder.append("\t");
    _builder.append("CONTEXT_SID INTEGER IDENTITY(1,1) NOT NULL, ");
    _builder.newLine();
    _builder.append("\t");
    _builder.append("CONTEXT_NAME VARCHAR(50) NOT NULL, ");
    _builder.newLine();
    _builder.append("\t");
    _builder.append("DESCRIPTION VARCHAR(500),");
    _builder.newLine();
    _builder.append("\t");
    _builder.append("ENVIRONMENT_SID INTEGER");
    _builder.newLine();
    _builder.append("\t");
    _builder.append(");");
    _builder.newLine();
    _builder.append("\t");
    _builder.newLine();
    _builder.append("\t");
    _builder.append("CREATE TABLE ETLCL_LOAD(");
    _builder.newLine();
    _builder.append("\t");
    _builder.append("LOAD_SID INTEGER IDENTITY(1,1) NOT NULL, ");
    _builder.newLine();
    _builder.append("\t");
    _builder.append("ENVIRONMENT_SID INTEGER NOT NULL,");
    _builder.newLine();
    _builder.append("\t");
    _builder.append("LOAD_NAME VARCHAR(50) NOT NULL");
    _builder.newLine();
    _builder.append("\t");
    _builder.append(");");
    _builder.newLine();
    _builder.append("\t");
    _builder.newLine();
    _builder.append("\t");
    _builder.append("CREATE TABLE ETLCL_AGENT_TYPE(");
    _builder.newLine();
    _builder.append("\t");
    _builder.append("AGENT_TYPE_SID INTEGER IDENTITY(1,1) NOT NULL, ");
    _builder.newLine();
    _builder.append("\t");
    _builder.append("AGENT_TYPE_NAME VARCHAR(500),");
    _builder.newLine();
    _builder.append("\t");
    _builder.append("DESCRIPTION VARCHAR(500)");
    _builder.newLine();
    _builder.append("\t");
    _builder.append(");");
    _builder.newLine();
    _builder.append("\t");
    _builder.newLine();
    _builder.append("\t");
    _builder.append("CREATE TABLE ETLCL_SCHEDULER_TYPE(");
    _builder.newLine();
    _builder.append("\t");
    _builder.append("SCHEDULER_TYPE_SID INTEGER IDENTITY(1,1) NOT NULL, ");
    _builder.newLine();
    _builder.append("\t");
    _builder.append("TYPE_NAME VARCHAR(50),");
    _builder.newLine();
    _builder.append("\t");
    _builder.append("REFRESH_TIME_IN_SEC INT,");
    _builder.newLine();
    _builder.append("\t");
    _builder.append("LOG_DETAIL_F INT");
    _builder.newLine();
    _builder.append("\t");
    _builder.append(")");
    _builder.newLine();
    _builder.append("\t");
    _builder.newLine();
    _builder.append("\t");
    _builder.append("CREATE TABLE ETLCL_SCHEDULER(");
    _builder.newLine();
    _builder.append("\t");
    _builder.append("SCHEDULER_SID INTEGER IDENTITY(1,1) NOT NULL, ");
    _builder.newLine();
    _builder.append("\t");
    _builder.append("SCHEDULER_NAME VARCHAR(50) NOT NULL, ");
    _builder.newLine();
    _builder.append("\t");
    _builder.append("SCHEDULER_TYPE_SID INTEGER, ");
    _builder.newLine();
    _builder.append("\t");
    _builder.append("LOAD_SID INTEGER, ");
    _builder.newLine();
    _builder.append("\t");
    _builder.append("CONTEXT_SID INTEGER, ");
    _builder.newLine();
    _builder.append("\t");
    _builder.append("DESCRIPTION VARCHAR(500),");
    _builder.newLine();
    _builder.append("\t");
    _builder.append("COMMAND_TO_EXECUTE VARCHAR(4000)");
    _builder.newLine();
    _builder.append("\t");
    _builder.append(");");
    _builder.newLine();
    _builder.append("\t");
    _builder.newLine();
    _builder.append("\t");
    _builder.append("CREATE TABLE ETLCL_GROUP(");
    _builder.newLine();
    _builder.append("\t");
    _builder.append("GROUP_SID INTEGER IDENTITY(1,1) NOT NULL, ");
    _builder.newLine();
    _builder.append("\t");
    _builder.append("GROUP_NAME VARCHAR(50) NOT NULL, ");
    _builder.newLine();
    _builder.append("\t");
    _builder.append("LOAD_SID INTEGER NOT NULL,");
    _builder.newLine();
    _builder.append("\t");
    _builder.append("DOMAIN_SID INTEGER");
    _builder.newLine();
    _builder.append("\t");
    _builder.append(");");
    _builder.newLine();
    _builder.append("\t");
    _builder.newLine();
    _builder.append("\t");
    _builder.append("CREATE TABLE ETLCL_AGENT_PARAMETER(");
    _builder.newLine();
    _builder.append("\t");
    _builder.append("AGENT_PARAMETER_SID INTEGER IDENTITY(1,1) NOT NULL, ");
    _builder.newLine();
    _builder.append("\t");
    _builder.append("AGENT_PARAMETER_NAME VARCHAR(50) NOT NULL, ");
    _builder.newLine();
    _builder.append("\t");
    _builder.append("AGENT_SID INTEGER NOT NULL,");
    _builder.newLine();
    _builder.append("\t");
    _builder.append("AGENT_TYPE_SID INTEGER NOT NULL, ");
    _builder.newLine();
    _builder.append("\t");
    _builder.append("DESCRIPTION VARCHAR(500),");
    _builder.newLine();
    _builder.append("\t");
    _builder.append("AGENT_PARAMETER_TYPE VARCHAR(50),");
    _builder.newLine();
    _builder.append("\t");
    _builder.append("DEFAULT_VALUE VARCHAR(500)");
    _builder.newLine();
    _builder.append("\t");
    _builder.append(");");
    _builder.newLine();
    _builder.append("\t");
    _builder.newLine();
    _builder.append("\t");
    _builder.append("CREATE TABLE ETLCL_AGENT (");
    _builder.newLine();
    _builder.append("\t");
    _builder.append("AGENT_SID INTEGER IDENTITY(1,1) NOT NULL, ");
    _builder.newLine();
    _builder.append("\t");
    _builder.append("AGENT_NAME VARCHAR(50) NOT NULL, ");
    _builder.newLine();
    _builder.append("\t");
    _builder.append("AGENT_TYPE_SID INTEGER NOT NULL, ");
    _builder.newLine();
    _builder.append("\t");
    _builder.append("ENVIRONMENT_SID INTEGER NOT NULL,");
    _builder.newLine();
    _builder.append("\t");
    _builder.append(");");
    _builder.newLine();
    _builder.append("\t");
    _builder.newLine();
    _builder.append("\t");
    _builder.append("CREATE TABLE ETLCL_DEPENDENCY(");
    _builder.newLine();
    _builder.append("\t");
    _builder.append("DEPENDENCY_SID INTEGER IDENTITY(1,1) NOT NULL, ");
    _builder.newLine();
    _builder.append("\t");
    _builder.append("CONDITION VARCHAR(50),");
    _builder.newLine();
    _builder.append("\t");
    _builder.append("TASK_SID INTEGER, ");
    _builder.newLine();
    _builder.append("\t");
    _builder.append("DEPENDS_ON_TASK_SID INTEGER,");
    _builder.newLine();
    _builder.append("\t");
    _builder.append("GROUP_SID INTEGER,");
    _builder.newLine();
    _builder.append("\t");
    _builder.append("DEPENDS_ON_GROUP_SID INTEGER");
    _builder.newLine();
    _builder.append("\t");
    _builder.append(");");
    _builder.newLine();
    _builder.append("\t");
    _builder.newLine();
    _builder.append("\t");
    _builder.append("CREATE TABLE ETLCL_EXECUTION(");
    _builder.newLine();
    _builder.append("\t");
    _builder.append("EXECUTION_SID INTEGER IDENTITY(1,1) NOT NULL, ");
    _builder.newLine();
    _builder.append("\t");
    _builder.append("START_TIME DATETIME, ");
    _builder.newLine();
    _builder.append("\t");
    _builder.append("END_TIME DATETIME, ");
    _builder.newLine();
    _builder.append("\t");
    _builder.append("TYPE VARCHAR(50),");
    _builder.newLine();
    _builder.append("\t");
    _builder.append("DESCRIPTION VARCHAR(500),");
    _builder.newLine();
    _builder.append("\t");
    _builder.append("CONTEXT_SID INTEGER NOT NULL, ");
    _builder.newLine();
    _builder.append("\t");
    _builder.append("SCHEDULER_SID INTEGER NOT NULL, ");
    _builder.newLine();
    _builder.append("\t");
    _builder.append("PARAMETERS VARCHAR(500)");
    _builder.newLine();
    _builder.append("\t");
    _builder.append(");");
    _builder.newLine();
    _builder.append("\t");
    _builder.newLine();
    _builder.append("\t");
    _builder.append("CREATE TABLE ETLCL_LOAD_RUN(");
    _builder.newLine();
    _builder.append("\t");
    _builder.append("LOAD_RUN_SID INTEGER IDENTITY(1,1) NOT NULL, ");
    _builder.newLine();
    _builder.append("\t");
    _builder.append("EXECUTION_SID INTEGER NOT NULL, ");
    _builder.newLine();
    _builder.append("\t");
    _builder.append("LOAD_SID INTEGER NOT NULL, ");
    _builder.newLine();
    _builder.append("\t");
    _builder.append("START_TIME DATETIME, ");
    _builder.newLine();
    _builder.append("\t");
    _builder.append("END_TIME DATETIME,");
    _builder.newLine();
    _builder.append("\t");
    _builder.append("STATUS VARCHAR(50)");
    _builder.newLine();
    _builder.append("\t");
    _builder.append(");");
    _builder.newLine();
    _builder.append("\t");
    _builder.newLine();
    _builder.append("\t");
    _builder.append("CREATE TABLE ETLCL_GROUP_RUN(");
    _builder.newLine();
    _builder.append("\t");
    _builder.append("GROUP_RUN_SID INTEGER IDENTITY(1,1) NOT NULL, ");
    _builder.newLine();
    _builder.append("\t");
    _builder.append("EXECUTION_SID INTEGER NOT NULL, ");
    _builder.newLine();
    _builder.append("\t");
    _builder.append("LOAD_RUN_SID INTEGER NOT NULL, ");
    _builder.newLine();
    _builder.append("\t");
    _builder.append("GROUP_SID INTEGER NOT NULL, ");
    _builder.newLine();
    _builder.append("\t");
    _builder.append("START_TIME DATETIME, ");
    _builder.newLine();
    _builder.append("\t");
    _builder.append("END_TIME DATETIME, ");
    _builder.newLine();
    _builder.append("\t");
    _builder.append("STATUS VARCHAR(50)");
    _builder.newLine();
    _builder.append("\t");
    _builder.append(");");
    _builder.newLine();
    _builder.append("\t");
    _builder.newLine();
    _builder.append("\t");
    _builder.append("CREATE TABLE ETLCL_EXECUTION_ACTION(");
    _builder.newLine();
    _builder.append("\t");
    _builder.append("EXECUTION_ACTION_SID INTEGER IDENTITY(1,1) NOT NULL, ");
    _builder.newLine();
    _builder.append("\t");
    _builder.append("EXECUTION_SID INTEGER NOT NULL,");
    _builder.newLine();
    _builder.append("\t");
    _builder.append("ACTION_TYPE VARCHAR(50),");
    _builder.newLine();
    _builder.append("\t");
    _builder.append("STATUS VARCHAR(50),");
    _builder.newLine();
    _builder.append("\t");
    _builder.append("PARAMETERS VARCHAR(500) ");
    _builder.newLine();
    _builder.append("\t");
    _builder.append(");");
    _builder.newLine();
    _builder.append("\t");
    _builder.newLine();
    _builder.append("\t");
    _builder.append("CREATE TABLE ETLCL_TASK_RUN(");
    _builder.newLine();
    _builder.append("\t");
    _builder.append("TASK_RUN_SID INTEGER IDENTITY(1,1) NOT NULL, ");
    _builder.newLine();
    _builder.append("\t");
    _builder.append("EXECUTION_SID INTEGER NOT NULL, ");
    _builder.newLine();
    _builder.append("\t");
    _builder.append("EXECUTION_ACTION_SID INTEGER NOT NULL, ");
    _builder.newLine();
    _builder.append("\t");
    _builder.append("GROUP_RUN_SID INTEGER NOT NULL, ");
    _builder.newLine();
    _builder.append("\t");
    _builder.append("TASK_SID INTEGER NOT NULL, ");
    _builder.newLine();
    _builder.append("\t");
    _builder.append("AGENT_SID INTEGER NOT NULL,");
    _builder.newLine();
    _builder.append("\t");
    _builder.append("START_TIME DATETIME, ");
    _builder.newLine();
    _builder.append("\t");
    _builder.append("END_TIME DATETIME,");
    _builder.newLine();
    _builder.append("\t");
    _builder.append("STATUS VARCHAR(50)");
    _builder.newLine();
    _builder.append("\t");
    _builder.append(");");
    _builder.newLine();
    _builder.append("\t");
    _builder.newLine();
    _builder.append("\t");
    _builder.append("CREATE TABLE ETLCL_TASK(");
    _builder.newLine();
    _builder.append("\t");
    _builder.append("TASK_SID INTEGER IDENTITY(1,1) NOT NULL, ");
    _builder.newLine();
    _builder.append("\t");
    _builder.append("TASK_NAME VARCHAR(50), ");
    _builder.newLine();
    _builder.append("\t");
    _builder.append("GROUP_SID INTEGER NOT NULL, ");
    _builder.newLine();
    _builder.append("\t");
    _builder.append("AGENT_TYPE_SID INTEGER NOT NULL, ");
    _builder.newLine();
    _builder.append("\t");
    _builder.append("AGENT_SID INTEGER NOT NULL,");
    _builder.newLine();
    _builder.append("\t");
    _builder.append("DOMAIN_SID INTEGER");
    _builder.newLine();
    _builder.append("\t");
    _builder.append(");");
    _builder.newLine();
    _builder.append("\t");
    _builder.newLine();
    _builder.append("\t");
    _builder.newLine();
    _builder.append("\t");
    _builder.append("CREATE TABLE ETLCL_DOMAIN(");
    _builder.newLine();
    _builder.append("\t");
    _builder.append("DOMAIN_SID INTEGER IDENTITY(1,1) NOT NULL,");
    _builder.newLine();
    _builder.append("\t");
    _builder.append("DOMAIN_NAME VARCHAR(50),");
    _builder.newLine();
    _builder.append("\t");
    _builder.append("DOMAIN_DESCRIPTION VARCHAR(50)");
    _builder.newLine();
    _builder.append("\t");
    _builder.append(");");
    _builder.newLine();
    _builder.append("\t");
    _builder.newLine();
    _builder.append("\t");
    _builder.newLine();
    _builder.append("\t");
    _builder.append("CREATE TABLE ETLCL_TASK_RUN_DETAIL_LOG(");
    _builder.newLine();
    _builder.append("\t");
    _builder.append("TASK_RUN_DETAIL_LOG_SID INTEGER IDENTITY(1,1) NOT NULL,");
    _builder.newLine();
    _builder.append("\t");
    _builder.append("TASK_RUN_SID INTEGER NOT NULL, ");
    _builder.newLine();
    _builder.append("\t");
    _builder.append("EXECUTION_SID INTEGER NOT NULL, ");
    _builder.newLine();
    _builder.append("\t");
    _builder.append("EXECUTION_ACTION_SID INTEGER NOT NULL, ");
    _builder.newLine();
    _builder.append("\t");
    _builder.append("LOG_LINE VARCHAR(500) NOT NULL");
    _builder.newLine();
    _builder.append("\t");
    _builder.append(");");
    _builder.newLine();
    _builder.append("\t ");
    _builder.newLine();
    _builder.append("\t");
    _builder.append("CREATE TABLE ETLCL_TASK_RUN_ERROR_LOG(");
    _builder.newLine();
    _builder.append("\t");
    _builder.append("TASK_RUN_ERROR_LOG_SID INTEGER IDENTITY(1,1) NOT NULL,");
    _builder.newLine();
    _builder.append("\t");
    _builder.append("TASK_RUN_SID INTEGER NOT NULL, ");
    _builder.newLine();
    _builder.append("\t");
    _builder.append("EXECUTION_SID INTEGER NOT NULL, ");
    _builder.newLine();
    _builder.append("\t");
    _builder.append("EXECUTION_ACTION_SID INTEGER NOT NULL, ");
    _builder.newLine();
    _builder.append("\t");
    _builder.append("LOG_LINE VARCHAR(500) NOT NULL");
    _builder.newLine();
    _builder.append("\t");
    _builder.append(");");
    _builder.newLine();
    _builder.append("\t");
    _builder.newLine();
    _builder.append("\t");
    _builder.append("CREATE TABLE ETLCL_PARAMETER(");
    _builder.newLine();
    _builder.append("\t");
    _builder.append("PARAMETER_SID INTEGER IDENTITY(1,1) NOT NULL, ");
    _builder.newLine();
    _builder.append("\t");
    _builder.append("PARAMETER_NAME VARCHAR(50) NOT NULL,");
    _builder.newLine();
    _builder.append("\t");
    _builder.append("TASK_SID INTEGER NOT NULL, ");
    _builder.newLine();
    _builder.append("\t");
    _builder.append("CONTEXT_SID INTEGER NOT NULL,");
    _builder.newLine();
    _builder.append("\t");
    _builder.append("TYPE VARCHAR(50),");
    _builder.newLine();
    _builder.append("\t");
    _builder.append("IS_NULLABLE INTEGER, ");
    _builder.newLine();
    _builder.append("\t");
    _builder.append("DEFAULT_VALUE VARCHAR(500)");
    _builder.newLine();
    _builder.append("\t");
    _builder.append(");");
    _builder.newLine();
    _builder.append("\t");
    _builder.newLine();
    _builder.append("\t");
    _builder.newLine();
    _builder.append("\t");
    _builder.append("--PRIMARY KEYS----------------------------------------------------");
    _builder.newLine();
    _builder.append("\t");
    _builder.append("ALTER TABLE ETLCL_CONFIGURATION");
    _builder.newLine();
    _builder.append("\t");
    _builder.append("ADD CONSTRAINT PK_CONFIGURATION_SID PRIMARY KEY (CONFIGURATION_SID);");
    _builder.newLine();
    _builder.append("\t");
    _builder.newLine();
    _builder.append("\t");
    _builder.append("ALTER TABLE ETLCL_USER_GROUP");
    _builder.newLine();
    _builder.append("\t");
    _builder.append("ADD CONSTRAINT PK_USER_GROUP_SID PRIMARY KEY (USER_GROUP_SID);");
    _builder.newLine();
    _builder.append("\t");
    _builder.newLine();
    _builder.append("\t");
    _builder.append("ALTER TABLE ETLCL_USER");
    _builder.newLine();
    _builder.append("\t");
    _builder.append("ADD CONSTRAINT PK_USER_SID PRIMARY KEY (USER_SID);");
    _builder.newLine();
    _builder.append("\t");
    _builder.newLine();
    _builder.append("\t");
    _builder.append("ALTER TABLE ETLCL_ENVIRONMENT ");
    _builder.newLine();
    _builder.append("\t");
    _builder.append("ADD CONSTRAINT PK_ENVIRONMENT_SID PRIMARY KEY (ENVIRONMENT_SID);");
    _builder.newLine();
    _builder.append("\t");
    _builder.newLine();
    _builder.append("\t");
    _builder.append("ALTER TABLE ETLCL_CONTEXT");
    _builder.newLine();
    _builder.append("\t");
    _builder.append("ADD CONSTRAINT PK_CONTEXT_SID PRIMARY KEY (CONTEXT_SID);");
    _builder.newLine();
    _builder.append("\t");
    _builder.newLine();
    _builder.append("\t");
    _builder.append("ALTER TABLE ETLCL_LOAD");
    _builder.newLine();
    _builder.append("\t");
    _builder.append("ADD CONSTRAINT PK_LOAD_SID PRIMARY KEY (LOAD_SID);");
    _builder.newLine();
    _builder.append("\t");
    _builder.newLine();
    _builder.append("\t");
    _builder.append("ALTER TABLE ETLCL_AGENT_TYPE");
    _builder.newLine();
    _builder.append("\t");
    _builder.append("ADD CONSTRAINT PK_AGENT_TYPE_SID PRIMARY KEY (AGENT_TYPE_SID);");
    _builder.newLine();
    _builder.append("\t");
    _builder.newLine();
    _builder.append("\t");
    _builder.append("ALTER TABLE ETLCL_SCHEDULER_TYPE");
    _builder.newLine();
    _builder.append("\t");
    _builder.append("ADD CONSTRAINT PK_SCHEDULER_TYPE_SID PRIMARY KEY (SCHEDULER_TYPE_SID);");
    _builder.newLine();
    _builder.append("\t");
    _builder.newLine();
    _builder.append("\t");
    _builder.append("ALTER TABLE ETLCL_SCHEDULER");
    _builder.newLine();
    _builder.append("\t");
    _builder.append("ADD CONSTRAINT PK_SCHEDULER_SID PRIMARY KEY (SCHEDULER_SID);");
    _builder.newLine();
    _builder.append("\t");
    _builder.newLine();
    _builder.append("\t");
    _builder.append("ALTER TABLE ETLCL_AGENT_PARAMETER ");
    _builder.newLine();
    _builder.append("\t");
    _builder.append("ADD CONSTRAINT PK_AGENT_PARAMETER_SID PRIMARY KEY (AGENT_PARAMETER_SID);");
    _builder.newLine();
    _builder.append("\t");
    _builder.newLine();
    _builder.append("\t");
    _builder.append("ALTER TABLE ETLCL_AGENT ");
    _builder.newLine();
    _builder.append("\t");
    _builder.append("ADD CONSTRAINT PK_AGENT_SID PRIMARY KEY (AGENT_SID);");
    _builder.newLine();
    _builder.append("\t");
    _builder.newLine();
    _builder.append("\t");
    _builder.append("ALTER TABLE ETLCL_DOMAIN");
    _builder.newLine();
    _builder.append("\t");
    _builder.append("ADD CONSTRAINT PK_DOMAIN_SID PRIMARY KEY (DOMAIN_SID);");
    _builder.newLine();
    _builder.append("\t");
    _builder.newLine();
    _builder.append("\t");
    _builder.append("ALTER TABLE ETLCL_LOAD_RUN");
    _builder.newLine();
    _builder.append("\t");
    _builder.append("ADD CONSTRAINT PK_LOAD_RUN_SID PRIMARY KEY (LOAD_RUN_SID);");
    _builder.newLine();
    _builder.append("\t");
    _builder.newLine();
    _builder.append("\t");
    _builder.append("ALTER TABLE ETLCL_DEPENDENCY");
    _builder.newLine();
    _builder.append("\t");
    _builder.append("ADD CONSTRAINT PK_DEPENDENCY_SID PRIMARY KEY (DEPENDENCY_SID);");
    _builder.newLine();
    _builder.append("\t");
    _builder.newLine();
    _builder.append("\t");
    _builder.append("ALTER TABLE ETLCL_EXECUTION");
    _builder.newLine();
    _builder.append("\t");
    _builder.append("ADD CONSTRAINT PK_EXECUTION_SID PRIMARY KEY (EXECUTION_SID);");
    _builder.newLine();
    _builder.append("\t");
    _builder.newLine();
    _builder.append("\t");
    _builder.append("ALTER TABLE ETLCL_GROUP_RUN");
    _builder.newLine();
    _builder.append("\t");
    _builder.append("ADD CONSTRAINT PK_GROUP_RUN_SID PRIMARY KEY (GROUP_RUN_SID);");
    _builder.newLine();
    _builder.append("\t");
    _builder.newLine();
    _builder.append("\t");
    _builder.append("ALTER TABLE ETLCL_GROUP");
    _builder.newLine();
    _builder.append("\t");
    _builder.append("ADD CONSTRAINT PK_GROUP_SID PRIMARY KEY (GROUP_SID);");
    _builder.newLine();
    _builder.append("\t");
    _builder.newLine();
    _builder.append("\t");
    _builder.append("ALTER TABLE ETLCL_EXECUTION_ACTION");
    _builder.newLine();
    _builder.append("\t");
    _builder.append("ADD CONSTRAINT PK_EXECUTION_ACTION_SID PRIMARY KEY (EXECUTION_ACTION_SID);");
    _builder.newLine();
    _builder.append("\t");
    _builder.newLine();
    _builder.append("\t");
    _builder.append("ALTER TABLE ETLCL_TASK_RUN");
    _builder.newLine();
    _builder.append("\t");
    _builder.append("ADD CONSTRAINT PK_TASK_RUN_SID PRIMARY KEY (TASK_RUN_SID);");
    _builder.newLine();
    _builder.append("\t");
    _builder.newLine();
    _builder.append("\t");
    _builder.append("ALTER TABLE ETLCL_TASK");
    _builder.newLine();
    _builder.append("\t");
    _builder.append("ADD CONSTRAINT PK_TASK_SID PRIMARY KEY (TASK_SID);");
    _builder.newLine();
    _builder.append("\t");
    _builder.newLine();
    _builder.append("\t");
    _builder.append("ALTER TABLE ETLCL_TASK_RUN_DETAIL_LOG");
    _builder.newLine();
    _builder.append("\t");
    _builder.append("ADD CONSTRAINT PK_DETAIL_LOG PRIMARY KEY (TASK_RUN_SID, EXECUTION_SID, EXECUTION_ACTION_SID, LOG_LINE);");
    _builder.newLine();
    _builder.append("\t");
    _builder.newLine();
    _builder.append("\t");
    _builder.append("ALTER TABLE ETLCL_TASK_RUN_ERROR_LOG");
    _builder.newLine();
    _builder.append("\t");
    _builder.append("ADD CONSTRAINT PK_ERROR_LOG PRIMARY KEY (TASK_RUN_SID, EXECUTION_SID, EXECUTION_ACTION_SID, LOG_LINE);");
    _builder.newLine();
    _builder.append("\t");
    _builder.newLine();
    _builder.append("\t");
    _builder.append("ALTER TABLE ETLCL_PARAMETER");
    _builder.newLine();
    _builder.append("\t");
    _builder.append("ADD CONSTRAINT PK_PARAMETER_SID PRIMARY KEY (PARAMETER_SID);");
    _builder.newLine();
    _builder.append("\t");
    _builder.newLine();
    _builder.append("\t");
    _builder.newLine();
    _builder.append("\t");
    _builder.newLine();
    _builder.append("\t");
    _builder.newLine();
    _builder.append("\t");
    _builder.newLine();
    _builder.append("\t");
    _builder.newLine();
    _builder.append("\t");
    _builder.append("-- FOREIGN KEYS----------------------------------------------------");
    _builder.newLine();
    _builder.append("\t");
    _builder.append("ALTER TABLE ETLCL_USER");
    _builder.newLine();
    _builder.append("\t");
    _builder.append("ADD CONSTRAINT FK_USER_GROUP_SID FOREIGN KEY (USER_GROUP_SID)");
    _builder.newLine();
    _builder.append("\t");
    _builder.append("REFERENCES ETLCL_USER_GROUP (USER_GROUP_SID);");
    _builder.newLine();
    _builder.append("\t");
    _builder.newLine();
    _builder.append("\t");
    _builder.append("ALTER TABLE ETLCL_CONTEXT");
    _builder.newLine();
    _builder.append("\t");
    _builder.append("ADD CONSTRAINT FK_ENVIORONMENT_SID FOREIGN KEY (ENVIRONMENT_SID)");
    _builder.newLine();
    _builder.append("\t");
    _builder.append("REFERENCES ETLCL_ENVIRONMENT (ENVIRONMENT_SID);");
    _builder.newLine();
    _builder.append("\t");
    _builder.newLine();
    _builder.append("\t");
    _builder.append("ALTER TABLE ETLCL_LOAD");
    _builder.newLine();
    _builder.append("\t");
    _builder.append("ADD CONSTRAINT FK_LENVIRONMENT_SID FOREIGN KEY (ENVIRONMENT_SID)");
    _builder.newLine();
    _builder.append("\t");
    _builder.append("REFERENCES ETLCL_ENVIRONMENT (ENVIRONMENT_SID);");
    _builder.newLine();
    _builder.append("\t");
    _builder.newLine();
    _builder.append("\t");
    _builder.append("ALTER TABLE ETLCL_SCHEDULER");
    _builder.newLine();
    _builder.append("\t");
    _builder.append("ADD CONSTRAINT FK_LOAD_SID FOREIGN KEY (LOAD_SID)");
    _builder.newLine();
    _builder.append("\t");
    _builder.append("REFERENCES ETLCL_LOAD (LOAD_SID);");
    _builder.newLine();
    _builder.append("\t");
    _builder.newLine();
    _builder.append("\t");
    _builder.append("ALTER TABLE ETLCL_SCHEDULER");
    _builder.newLine();
    _builder.append("\t");
    _builder.append("ADD CONSTRAINT FK_STYPE_SID FOREIGN KEY (SCHEDULER_TYPE_SID)");
    _builder.newLine();
    _builder.append("\t");
    _builder.append("REFERENCES ETLCL_SCHEDULER_TYPE (SCHEDULER_TYPE_SID)");
    _builder.newLine();
    _builder.append("\t");
    _builder.newLine();
    _builder.append("\t");
    _builder.append("ALTER TABLE ETLCL_SCHEDULER");
    _builder.newLine();
    _builder.append("\t");
    _builder.append("ADD CONSTRAINT FK_CONTEXT_SID FOREIGN KEY (CONTEXT_SID)");
    _builder.newLine();
    _builder.append("\t");
    _builder.append("REFERENCES ETLCL_CONTEXT (CONTEXT_SID);");
    _builder.newLine();
    _builder.append("\t");
    _builder.newLine();
    _builder.append("\t");
    _builder.append("ALTER TABLE ETLCL_AGENT_PARAMETER");
    _builder.newLine();
    _builder.append("\t");
    _builder.append("ADD CONSTRAINT FK_AGENT_PTYPE_SID FOREIGN KEY (AGENT_TYPE_SID)");
    _builder.newLine();
    _builder.append("\t");
    _builder.append("REFERENCES ETLCL_AGENT_TYPE (AGENT_TYPE_SID);");
    _builder.newLine();
    _builder.append("\t");
    _builder.newLine();
    _builder.append("\t");
    _builder.append("ALTER TABLE ETLCL_AGENT_PARAMETER");
    _builder.newLine();
    _builder.append("\t");
    _builder.append("ADD CONSTRAINT FK_AGENT_SID FOREIGN KEY (AGENT_SID)");
    _builder.newLine();
    _builder.append("\t");
    _builder.append("REFERENCES ETLCL_AGENT (AGENT_SID);");
    _builder.newLine();
    _builder.append("\t");
    _builder.newLine();
    _builder.append("\t");
    _builder.append("ALTER TABLE ETLCL_AGENT");
    _builder.newLine();
    _builder.append("\t");
    _builder.append("ADD CONSTRAINT FK_ENVIRONMENT_SID FOREIGN KEY (ENVIRONMENT_SID)");
    _builder.newLine();
    _builder.append("\t");
    _builder.append("REFERENCES ETLCL_ENVIRONMENT (ENVIRONMENT_SID);");
    _builder.newLine();
    _builder.append("\t");
    _builder.newLine();
    _builder.append("\t");
    _builder.append("ALTER TABLE ETLCL_AGENT");
    _builder.newLine();
    _builder.append("\t");
    _builder.append("ADD CONSTRAINT FK_AGENT_TYPE_SID FOREIGN KEY (AGENT_TYPE_SID)");
    _builder.newLine();
    _builder.append("\t");
    _builder.append("REFERENCES ETLCL_AGENT_TYPE (AGENT_TYPE_SID);");
    _builder.newLine();
    _builder.append("\t");
    _builder.newLine();
    _builder.append("\t");
    _builder.append("ALTER TABLE ETLCL_LOAD_RUN");
    _builder.newLine();
    _builder.append("\t");
    _builder.append("ADD CONSTRAINT FK_EXECUTION_SID FOREIGN KEY (EXECUTION_SID)");
    _builder.newLine();
    _builder.append("\t");
    _builder.append("REFERENCES ETLCL_EXECUTION (EXECUTION_SID);");
    _builder.newLine();
    _builder.append("\t");
    _builder.newLine();
    _builder.append("\t");
    _builder.append("ALTER TABLE ETLCL_LOAD_RUN");
    _builder.newLine();
    _builder.append("\t");
    _builder.append("ADD CONSTRAINT FK_LRLOAD_SID FOREIGN KEY (LOAD_SID)");
    _builder.newLine();
    _builder.append("\t");
    _builder.append("REFERENCES ETLCL_LOAD (LOAD_SID);");
    _builder.newLine();
    _builder.append("\t");
    _builder.newLine();
    _builder.append("\t");
    _builder.append("ALTER TABLE ETLCL_DEPENDENCY");
    _builder.newLine();
    _builder.append("\t");
    _builder.append("ADD CONSTRAINT FK_GROUP_SID FOREIGN KEY (GROUP_SID)");
    _builder.newLine();
    _builder.append("\t");
    _builder.append("REFERENCES ETLCL_GROUP (GROUP_SID);");
    _builder.newLine();
    _builder.append("\t");
    _builder.newLine();
    _builder.append("\t");
    _builder.append("ALTER TABLE ETLCL_DEPENDENCY");
    _builder.newLine();
    _builder.append("\t");
    _builder.append("ADD CONSTRAINT FK_DGSID_SID FOREIGN KEY (DEPENDS_ON_GROUP_SID)");
    _builder.newLine();
    _builder.append("\t");
    _builder.append("REFERENCES ETLCL_GROUP (GROUP_SID);");
    _builder.newLine();
    _builder.append("\t");
    _builder.newLine();
    _builder.append("\t");
    _builder.append("ALTER TABLE ETLCL_DEPENDENCY");
    _builder.newLine();
    _builder.append("\t");
    _builder.append("ADD CONSTRAINT FK_TASK_SID FOREIGN KEY (TASK_SID)");
    _builder.newLine();
    _builder.append("\t");
    _builder.append("REFERENCES ETLCL_TASK (TASK_SID);");
    _builder.newLine();
    _builder.append("\t");
    _builder.newLine();
    _builder.append("\t");
    _builder.append("ALTER TABLE ETLCL_DEPENDENCY");
    _builder.newLine();
    _builder.append("\t");
    _builder.append("ADD CONSTRAINT FK_DTTASK_SID FOREIGN KEY (DEPENDS_ON_TASK_SID)");
    _builder.newLine();
    _builder.append("\t");
    _builder.append("REFERENCES ETLCL_TASK (TASK_SID);");
    _builder.newLine();
    _builder.append("\t");
    _builder.newLine();
    _builder.append("\t");
    _builder.append("ALTER TABLE ETLCL_EXECUTION");
    _builder.newLine();
    _builder.append("\t");
    _builder.append("ADD CONSTRAINT FK_SCHEDULER_SID FOREIGN KEY (SCHEDULER_SID)");
    _builder.newLine();
    _builder.append("\t");
    _builder.append("REFERENCES ETLCL_SCHEDULER (SCHEDULER_SID);");
    _builder.newLine();
    _builder.append("\t");
    _builder.newLine();
    _builder.append("\t");
    _builder.append("ALTER TABLE ETLCL_EXECUTION");
    _builder.newLine();
    _builder.append("\t");
    _builder.append("ADD CONSTRAINT FK_ECONTEXT_SID FOREIGN KEY (CONTEXT_SID)");
    _builder.newLine();
    _builder.append("\t");
    _builder.append("REFERENCES ETLCL_CONTEXT (CONTEXT_SID);");
    _builder.newLine();
    _builder.append("\t");
    _builder.newLine();
    _builder.append("\t");
    _builder.append("ALTER TABLE ETLCL_GROUP_RUN");
    _builder.newLine();
    _builder.append("\t");
    _builder.append("ADD CONSTRAINT FK_LOAD_RUN_SID FOREIGN KEY (LOAD_RUN_SID)");
    _builder.newLine();
    _builder.append("\t");
    _builder.append("REFERENCES ETLCL_LOAD_RUN (LOAD_RUN_SID);");
    _builder.newLine();
    _builder.append("\t");
    _builder.newLine();
    _builder.append("\t");
    _builder.append("ALTER TABLE ETLCL_GROUP_RUN");
    _builder.newLine();
    _builder.append("\t");
    _builder.append("ADD CONSTRAINT FK_GEXECUTION_SID FOREIGN KEY (EXECUTION_SID)");
    _builder.newLine();
    _builder.append("\t");
    _builder.append("REFERENCES ETLCL_EXECUTION (EXECUTION_SID);");
    _builder.newLine();
    _builder.append("\t");
    _builder.newLine();
    _builder.append("\t");
    _builder.append("ALTER TABLE ETLCL_GROUP_RUN");
    _builder.newLine();
    _builder.append("\t");
    _builder.append("ADD CONSTRAINT FK_GRGROUP_SID FOREIGN KEY (GROUP_SID)");
    _builder.newLine();
    _builder.append("\t");
    _builder.append("REFERENCES ETLCL_GROUP (GROUP_SID);");
    _builder.newLine();
    _builder.append("\t");
    _builder.newLine();
    _builder.append("\t");
    _builder.append("ALTER TABLE ETLCL_GROUP");
    _builder.newLine();
    _builder.append("\t");
    _builder.append("ADD CONSTRAINT FK_GLOAD_SID FOREIGN KEY (LOAD_SID)");
    _builder.newLine();
    _builder.append("\t");
    _builder.append("REFERENCES ETLCL_LOAD (LOAD_SID);");
    _builder.newLine();
    _builder.append("\t");
    _builder.newLine();
    _builder.append("\t");
    _builder.append("ALTER TABLE ETLCL_GROUP");
    _builder.newLine();
    _builder.append("\t");
    _builder.append("ADD CONSTRAINT FK_GDOMAIN_SID FOREIGN KEY (DOMAIN_SID)");
    _builder.newLine();
    _builder.append("\t");
    _builder.append("REFERENCES ETLCL_DOMAIN (DOMAIN_SID);");
    _builder.newLine();
    _builder.append("\t");
    _builder.newLine();
    _builder.append("\t");
    _builder.append("ALTER TABLE ETLCL_EXECUTION_ACTION");
    _builder.newLine();
    _builder.append("\t");
    _builder.append("ADD CONSTRAINT FK_EAEXECUTION_SID FOREIGN KEY (EXECUTION_SID)");
    _builder.newLine();
    _builder.append("\t");
    _builder.append("REFERENCES ETLCL_EXECUTION (EXECUTION_SID);");
    _builder.newLine();
    _builder.append("\t");
    _builder.newLine();
    _builder.append("\t");
    _builder.append("ALTER TABLE ETLCL_TASK_RUN");
    _builder.newLine();
    _builder.append("\t");
    _builder.append("ADD CONSTRAINT FK_EXECUTION_ACTION_SID FOREIGN KEY (EXECUTION_ACTION_SID)");
    _builder.newLine();
    _builder.append("\t");
    _builder.append("REFERENCES ETLCL_EXECUTION_ACTION (EXECUTION_ACTION_SID);");
    _builder.newLine();
    _builder.append("\t");
    _builder.newLine();
    _builder.append("\t");
    _builder.append("ALTER TABLE ETLCL_TASK_RUN");
    _builder.newLine();
    _builder.append("\t");
    _builder.append("ADD CONSTRAINT FK_TREXECUTION_SID FOREIGN KEY (EXECUTION_SID)");
    _builder.newLine();
    _builder.append("\t");
    _builder.append("REFERENCES ETLCL_EXECUTION (EXECUTION_SID);");
    _builder.newLine();
    _builder.append("\t");
    _builder.newLine();
    _builder.append("\t");
    _builder.append("ALTER TABLE ETLCL_TASK_RUN");
    _builder.newLine();
    _builder.append("\t");
    _builder.append("ADD CONSTRAINT FK_GROUP_RUN_SID FOREIGN KEY (GROUP_RUN_SID)");
    _builder.newLine();
    _builder.append("\t");
    _builder.append("REFERENCES ETLCL_GROUP_RUN (GROUP_RUN_SID);");
    _builder.newLine();
    _builder.append("\t");
    _builder.newLine();
    _builder.append("\t");
    _builder.append("ALTER TABLE ETLCL_TASK_RUN");
    _builder.newLine();
    _builder.append("\t");
    _builder.append("ADD CONSTRAINT FK_TRTASK_SID FOREIGN KEY (TASK_SID)");
    _builder.newLine();
    _builder.append("\t");
    _builder.append("REFERENCES ETLCL_TASK (TASK_SID);");
    _builder.newLine();
    _builder.append("\t");
    _builder.newLine();
    _builder.append("\t");
    _builder.append("ALTER TABLE ETLCL_TASK_RUN");
    _builder.newLine();
    _builder.append("\t");
    _builder.append("ADD CONSTRAINT FK_TRAGENT_SID FOREIGN KEY (AGENT_SID)");
    _builder.newLine();
    _builder.append("\t");
    _builder.append("REFERENCES ETLCL_AGENT (AGENT_SID);");
    _builder.newLine();
    _builder.append("\t");
    _builder.newLine();
    _builder.append("\t");
    _builder.append("ALTER TABLE ETLCL_TASK");
    _builder.newLine();
    _builder.append("\t");
    _builder.append("ADD CONSTRAINT FK_TGROUP_SID FOREIGN KEY (GROUP_SID)");
    _builder.newLine();
    _builder.append("\t");
    _builder.append("REFERENCES ETLCL_GROUP (GROUP_SID);");
    _builder.newLine();
    _builder.append("\t");
    _builder.newLine();
    _builder.append("\t");
    _builder.append("ALTER TABLE ETLCL_TASK");
    _builder.newLine();
    _builder.append("\t");
    _builder.append("ADD CONSTRAINT FK_TDOMAIN_SID FOREIGN KEY (DOMAIN_SID)");
    _builder.newLine();
    _builder.append("\t");
    _builder.append("REFERENCES ETLCL_DOMAIN (DOMAIN_SID);");
    _builder.newLine();
    _builder.append("\t");
    _builder.newLine();
    _builder.append("\t");
    _builder.append("ALTER TABLE ETLCL_TASK");
    _builder.newLine();
    _builder.append("\t");
    _builder.append("ADD CONSTRAINT FK_TAGENT_TYPE_SID FOREIGN KEY (AGENT_TYPE_SID)");
    _builder.newLine();
    _builder.append("\t");
    _builder.append("REFERENCES ETLCL_AGENT_TYPE (AGENT_TYPE_SID);");
    _builder.newLine();
    _builder.append("\t");
    _builder.newLine();
    _builder.append("\t");
    _builder.append("ALTER TABLE ETLCL_TASK");
    _builder.newLine();
    _builder.append("\t");
    _builder.append("ADD CONSTRAINT FK_TASGENT_TYPE_SID FOREIGN KEY (AGENT_TYPE_SID)");
    _builder.newLine();
    _builder.append("\t");
    _builder.append("REFERENCES ETLCL_AGENT_TYPE (AGENT_TYPE_SID);");
    _builder.newLine();
    _builder.append("\t");
    _builder.newLine();
    _builder.append("\t");
    _builder.append("ALTER TABLE ETLCL_TASK_RUN_DETAIL_LOG");
    _builder.newLine();
    _builder.append("\t");
    _builder.append("ADD CONSTRAINT FK_TASK_RUN_SID FOREIGN KEY (TASK_RUN_SID)");
    _builder.newLine();
    _builder.append("\t");
    _builder.append("REFERENCES ETLCL_TASK_RUN (TASK_RUN_SID);");
    _builder.newLine();
    _builder.append("\t");
    _builder.newLine();
    _builder.append("\t");
    _builder.append("ALTER TABLE ETLCL_TASK_RUN_ERROR_LOG");
    _builder.newLine();
    _builder.append("\t");
    _builder.append("ADD CONSTRAINT FK_ETASK_RUN_SID FOREIGN KEY (TASK_RUN_SID)");
    _builder.newLine();
    _builder.append("\t");
    _builder.append("REFERENCES ETLCL_TASK_RUN (TASK_RUN_SID);");
    _builder.newLine();
    _builder.append("\t");
    _builder.newLine();
    _builder.append("\t");
    _builder.append("ALTER TABLE ETLCL_PARAMETER");
    _builder.newLine();
    _builder.append("\t");
    _builder.append("ADD CONSTRAINT FK_PARTASK_SID FOREIGN KEY (TASK_SID)");
    _builder.newLine();
    _builder.append("\t");
    _builder.append("REFERENCES ETLCL_TASK (TASK_SID);");
    _builder.newLine();
    _builder.append("\t");
    _builder.newLine();
    _builder.append("\t");
    _builder.append("ALTER TABLE ETLCL_PARAMETER");
    _builder.newLine();
    _builder.append("\t");
    _builder.append("ADD CONSTRAINT FK_PACONTEXT_SID FOREIGN KEY (CONTEXT_SID)");
    _builder.newLine();
    _builder.append("\t");
    _builder.append("REFERENCES ETLCL_CONTEXT (CONTEXT_SID);");
    _builder.newLine();
    _builder.newLine();
    _builder.newLine();
    _builder.newLine();
    _builder.append("-------------------------------------------------------");
    _builder.newLine();
    _builder.newLine();
    _builder.append("CREATE OR REPLACE PACKAGE BODY ETLCL.ETLCL_PKG AS");
    _builder.newLine();
    _builder.newLine();
    _builder.append("procedure get_pending_tasks(v_dwh_load_sid integer, v_result out ETLCL.cursorType, v_errorMessage out varchar2) ");
    _builder.newLine();
    _builder.append("IS");
    _builder.newLine();
    _builder.newLine();
    _builder.append("v_code int;");
    _builder.newLine();
    _builder.append("v_errm varchar2(1000);");
    _builder.newLine();
    _builder.append("n BINARY_INTEGER := 0;");
    _builder.newLine();
    _builder.append("v_current_seq int;");
    _builder.newLine();
    _builder.newLine();
    _builder.append("BEGIN");
    _builder.newLine();
    _builder.newLine();
    _builder.append("    ");
    _builder.append("update ETLCL_lock_system");
    _builder.newLine();
    _builder.append("    ");
    _builder.append("set lock_type = \'EX\'");
    _builder.newLine();
    _builder.append("    ");
    _builder.append(", lock_seq_id = procedure_seq.nextval");
    _builder.newLine();
    _builder.append("    ");
    _builder.append("where lock_sid = 1;");
    _builder.newLine();
    _builder.newLine();
    _builder.append("    ");
    _builder.append("v_current_seq := get_pending_tasks_seq.nextval;");
    _builder.newLine();
    _builder.newLine();
    _builder.append("    ");
    _builder.append("insert into ETLCL_event_log (event_timestamp, task_sid, group_sid, taskrun_sid, grouprun_sid, locked, event_name, note, dwh_load_sid, restart_flag) ");
    _builder.newLine();
    _builder.append("    ");
    _builder.append("values (systimestamp, null, null, null, null, v_current_seq, \'get_pending_tasks\', \'Starting\', v_dwh_load_sid, null);");
    _builder.newLine();
    _builder.newLine();
    _builder.append("    ");
    _builder.append("update ETLCL_taskrun_log");
    _builder.newLine();
    _builder.append("    ");
    _builder.append("set locked = v_current_seq");
    _builder.newLine();
    _builder.append("    ");
    _builder.append("where dwh_load_sid = v_dwh_load_sid");
    _builder.newLine();
    _builder.append("    ");
    _builder.append("and taskrun_status = \'PENDING\'");
    _builder.newLine();
    _builder.append("    ");
    _builder.append("and locked = 0;  ");
    _builder.newLine();
    _builder.append("    ");
    _builder.newLine();
    _builder.append("    ");
    _builder.append("open v_result for ");
    _builder.newLine();
    _builder.append("    ");
    _builder.append("select tl.taskrun_sid, tl.grouprun_sid, tl.task_sid, tl.dwh_load_sid, tl.locked");
    _builder.newLine();
    _builder.append("    ");
    _builder.append("from ETLCL_taskrun_log tl inner join v_active_version_tasks t");
    _builder.newLine();
    _builder.append("        ");
    _builder.append("on tl.task_sid = t.task_sid ");
    _builder.newLine();
    _builder.append("    ");
    _builder.append("where tl.locked = v_current_seq");
    _builder.newLine();
    _builder.append("    ");
    _builder.append("and t.task_status <> \'DELETED\'; ");
    _builder.newLine();
    _builder.newLine();
    _builder.append("    ");
    _builder.append("insert into ETLCL_event_log (event_timestamp, task_sid, group_sid, taskrun_sid, grouprun_sid, locked, event_name, note, dwh_load_sid, restart_flag) ");
    _builder.newLine();
    _builder.append("    ");
    _builder.append("values (systimestamp, null, null, null, null, v_current_seq, \'get_pending_tasks\', \'Ending\', v_dwh_load_sid, null);");
    _builder.newLine();
    _builder.append("    ");
    _builder.newLine();
    _builder.append("    ");
    _builder.append("update t_s_lock_system");
    _builder.newLine();
    _builder.append("    ");
    _builder.append("set lock_type = \'NONE\'");
    _builder.newLine();
    _builder.append("    ");
    _builder.append(", lock_seq_id = 0");
    _builder.newLine();
    _builder.append("    ");
    _builder.append("where lock_sid = 1;");
    _builder.newLine();
    _builder.append("    ");
    _builder.newLine();
    _builder.append("    ");
    _builder.append("commit;");
    _builder.newLine();
    _builder.append("    ");
    _builder.newLine();
    _builder.append("    ");
    _builder.append("EXCEPTION");
    _builder.newLine();
    _builder.append("        ");
    _builder.append("WHEN OTHERS THEN");
    _builder.newLine();
    _builder.append("            ");
    _builder.append("v_code := SQLCODE;");
    _builder.newLine();
    _builder.append("            ");
    _builder.append("v_errm := SQLERRM;");
    _builder.newLine();
    _builder.append("            ");
    _builder.append("v_errorMessage:=\'Error get_pending_tasks; Error code \' || to_char(v_code) || \': \' || v_errm;");
    _builder.newLine();
    _builder.append("   ");
    _builder.newLine();
    _builder.append("END get_pending_tasks;");
    _builder.newLine();
    _builder.append(" ");
    _builder.newLine();
    _builder.newLine();
    _builder.newLine();
    _builder.append("procedure set_pending_tasks(v_task_sid in out integer, v_group_sid in out integer, v_dwh_load_sid in integer, v_errorMessage out varchar2) ");
    _builder.newLine();
    _builder.append("IS");
    _builder.newLine();
    _builder.newLine();
    _builder.append("v_code int;");
    _builder.newLine();
    _builder.append("v_errm varchar2(1000);");
    _builder.newLine();
    _builder.append("v_new_group_sid int;");
    _builder.newLine();
    _builder.append("v_count_loop int;");
    _builder.newLine();
    _builder.newLine();
    _builder.newLine();
    _builder.append("BEGIN");
    _builder.newLine();
    _builder.append("   ");
    _builder.newLine();
    _builder.append("    ");
    _builder.append("execute immediate \'truncate table group_not_dependent\';");
    _builder.newLine();
    _builder.newLine();
    _builder.append("    ");
    _builder.append("update ETLCL_lock_system");
    _builder.newLine();
    _builder.append("    ");
    _builder.append("set lock_type = \'EX\'");
    _builder.newLine();
    _builder.append("    ");
    _builder.append(", lock_seq_id = procedure_seq.nextval");
    _builder.newLine();
    _builder.append("    ");
    _builder.append("where lock_sid = 1;");
    _builder.newLine();
    _builder.append("    ");
    _builder.newLine();
    _builder.append("    ");
    _builder.append("select task_sid, group_sid into v_task_sid, v_group_sid from ETLCL_dwh_load where dwh_load_sid = v_dwh_load_sid;");
    _builder.newLine();
    _builder.append("    ");
    _builder.newLine();
    _builder.append("    ");
    _builder.append("insert into ETLCL_event_log (event_timestamp, task_sid, group_sid, taskrun_sid, grouprun_sid, locked, event_name, note, dwh_load_sid, restart_flag) ");
    _builder.newLine();
    _builder.append("    ");
    _builder.append("values (systimestamp, v_task_sid, v_group_sid, null, null, null, \'set_pending_tasks\', \'Starting\', v_dwh_load_sid, null);");
    _builder.newLine();
    _builder.append("    ");
    _builder.newLine();
    _builder.append("    ");
    _builder.append("-- Regularno pokretanje loada (task_sid i group_sid su NULL)");
    _builder.newLine();
    _builder.append("    ");
    _builder.append("if v_task_sid = -1 and v_group_sid = -1 then");
    _builder.newLine();
    _builder.append("    ");
    _builder.newLine();
    _builder.append("        ");
    _builder.append("select 1 into v_count_loop from dual; ");
    _builder.newLine();
    _builder.newLine();
    _builder.append("    ");
    _builder.newLine();
    _builder.append("       ");
    _builder.append("while v_count_loop <> 0");
    _builder.newLine();
    _builder.append("       ");
    _builder.append("loop");
    _builder.newLine();
    _builder.append("    ");
    _builder.newLine();
    _builder.append("    ");
    _builder.newLine();
    _builder.append("        ");
    _builder.append("-- Lista grupa koji ne zavise od drugih grupa, ovakvi se direktno instanciraju");
    _builder.newLine();
    _builder.append("        ");
    _builder.append("insert into group_not_dependent(group_sid, group_id, group_name, group_type, group_status, group_owner, wait_time, execution_interval, created_on, created_by, updated_on, updated_by)");
    _builder.newLine();
    _builder.append("        ");
    _builder.append("select v.group_sid, v.group_id, v.group_name, v.group_type, v.group_status, v.group_owner, v.wait_time, v.execution_interval, v.created_on, v.created_by, v.updated_on, v.updated_by");
    _builder.newLine();
    _builder.append("        ");
    _builder.append("from v_active_version_groupes v");
    _builder.newLine();
    _builder.append("        ");
    _builder.append("where group_status <> \'DELETED\'");
    _builder.newLine();
    _builder.append("        ");
    _builder.append("and not exists (select 1 from ETLCL_dependency d ");
    _builder.newLine();
    _builder.append("                        ");
    _builder.append("where d.dependency_type IN (\'FINISHED\', \'SUCCESS\') ");
    _builder.newLine();
    _builder.append("                        ");
    _builder.append("and d.dependency_status = \'ACTIVE\' ");
    _builder.newLine();
    _builder.append("                        ");
    _builder.append("and d.group_sid = v.group_sid");
    _builder.newLine();
    _builder.append("                        ");
    _builder.append("and d.depends_on_group_sid in (select group_sid from v_active_version_groupes where group_status <> \'DELETED\')");
    _builder.newLine();
    _builder.append("                        ");
    _builder.append(")");
    _builder.newLine();
    _builder.append("        ");
    _builder.append("and not exists (select 1 from ETLCL_grouprun_log l where l.group_sid = v.group_sid and l.dwh_load_sid = v_dwh_load_sid);");
    _builder.newLine();
    _builder.append("       ");
    _builder.newLine();
    _builder.newLine();
    _builder.append("    ");
    _builder.newLine();
    _builder.append("        ");
    _builder.append("-- Lista grupa koji zavise od neke druge grupe koji je uspesno zavrsen");
    _builder.newLine();
    _builder.append("        ");
    _builder.append("insert into ETLCL_group_not_dependent(group_sid, group_id, group_name, group_type, group_status, group_owner, wait_time, execution_interval, created_on, created_by, updated_on, updated_by)");
    _builder.newLine();
    _builder.append("        ");
    _builder.append("select b.group_sid, b.group_id, b.group_name, b.group_type, b.group_status, b.group_owner,b.wait_time, b.execution_interval, b.created_on, b.created_by, b.updated_on, b.updated_by");
    _builder.newLine();
    _builder.append("        ");
    _builder.append("from v_active_version_groupes b");
    _builder.newLine();
    _builder.append("        ");
    _builder.append("where b.group_status <> \'DELETED\'");
    _builder.newLine();
    _builder.append("        ");
    _builder.append("and not exists (select 1 from ETLCL_grouprun_log l where l.group_sid = b.group_sid and l.dwh_load_sid = v_dwh_load_sid)");
    _builder.newLine();
    _builder.append("        ");
    _builder.append("and not exists (    select 1");
    _builder.newLine();
    _builder.append("                            ");
    _builder.append("from");
    _builder.newLine();
    _builder.append("                            ");
    _builder.append("(select group_sid, depends_on_group_sid, dependency_type from ETLCL_dependency where dependency_type IN (\'FINISHED\', \'SUCCESS\') and dependency_status = \'ACTIVE\' and group_sid is not null and depends_on_group_sid is not null) d ");
    _builder.newLine();
    _builder.append("                            ");
    _builder.append("left join (select group_sid, grouprun_status, case when grouprun_status NOT IN (\'PENDING\',\'RUNNING\') then \'FINISHED\' else \'NOT FINISHED\' end as grouprun_finish_status from ETLCL_grouprun_log where dwh_load_sid = v_dwh_load_sid) bl");
    _builder.newLine();
    _builder.append("                                ");
    _builder.append("on d.depends_on_group_sid = bl.group_sid");
    _builder.newLine();
    _builder.append("                                ");
    _builder.append("and d.dependency_type = case when d.dependency_type = \'SUCCESS\' then bl.grouprun_status else bl.grouprun_finish_status end");
    _builder.newLine();
    _builder.append("                            ");
    _builder.append("where d.group_sid = b.group_sid ");
    _builder.newLine();
    _builder.append("                            ");
    _builder.append("and d.depends_on_group_sid in (select group_sid from v_active_version_groupes where group_status <> \'DELETED\')");
    _builder.newLine();
    _builder.append("                            ");
    _builder.append("and bl.grouprun_status is null);");
    _builder.newLine();
    _builder.append("       ");
    _builder.newLine();
    _builder.append("        ");
    _builder.append("insert into ETLCL_grouprun_log(grouprun_sid, group_sid, grouprun_status, dwh_load_sid, pending_start_time)");
    _builder.newLine();
    _builder.append("        ");
    _builder.append("select grouprun_seq.nextval as grouprun_sid, b.*, CURRENT_TIMESTAMP as pending_start_time from");
    _builder.newLine();
    _builder.append("        ");
    _builder.append("(select distinct group_sid");
    _builder.newLine();
    _builder.append("        ");
    _builder.append(", \'PENDING\' as grouprun_status");
    _builder.newLine();
    _builder.append("        ");
    _builder.append(", v_dwh_load_sid as dwh_load_sid");
    _builder.newLine();
    _builder.append("        ");
    _builder.append("from ETLCL_group_not_dependent t2 where not exists (select 1 from ETLCL_grouprun_log t1 where t1.group_sid = t2.group_sid and t1.dwh_load_sid = v_dwh_load_sid)) b;    ");
    _builder.newLine();
    _builder.append("    ");
    _builder.newLine();
    _builder.newLine();
    _builder.append("        ");
    _builder.append("update ETLCL_grouprun_log");
    _builder.newLine();
    _builder.append("        ");
    _builder.append("set grouprun_status = \'SUCCESS\'");
    _builder.newLine();
    _builder.append("        ");
    _builder.append(", start_time = pending_start_time");
    _builder.newLine();
    _builder.append("        ");
    _builder.append(", end_time = pending_start_time");
    _builder.newLine();
    _builder.append("        ");
    _builder.append(", elapsed_time = 0");
    _builder.newLine();
    _builder.append("        ");
    _builder.append(", wait_time = 0");
    _builder.newLine();
    _builder.append("        ");
    _builder.append("where dwh_load_sid = v_dwh_load_sid");
    _builder.newLine();
    _builder.append("        ");
    _builder.append("and grouprun_status = \'PENDING\'");
    _builder.newLine();
    _builder.append("        ");
    _builder.append("and group_sid in (select group_sid from ETLCL_group where group_status = \'CANCELED\' OR EXECUTION_INTERVAL = \'ON-DEMAND\');");
    _builder.newLine();
    _builder.newLine();
    _builder.newLine();
    _builder.append("                    ");
    _builder.append("insert into ETLCL_event_log (event_timestamp, task_sid, group_sid, taskrun_sid, grouprun_sid, locked, event_name, note, dwh_load_sid) ");
    _builder.newLine();
    _builder.append("                    ");
    _builder.append("values (systimestamp, v_task_sid, v_group_sid, null, null, null, \'set_pending tasks\', \'check ana\', v_dwh_load_sid);  ");
    _builder.newLine();
    _builder.newLine();
    _builder.append("        ");
    _builder.append("-- Taskovi cije su groupe instancirane, koji ne zavise od drugih taskova i koji vec nisu instancirani");
    _builder.newLine();
    _builder.append("        ");
    _builder.append("insert into ETLCL_taskrun_log(taskrun_sid, grouprun_sid, task_sid, taskrun_status, locked, dwh_load_sid, pending_start_time)");
    _builder.newLine();
    _builder.append("        ");
    _builder.append("select taskrun_seq.nextval, t.*, CURRENT_TIMESTAMP as pending_start_time from");
    _builder.newLine();
    _builder.append("        ");
    _builder.append("(select bl.grouprun_sid as grouprun_sid");
    _builder.newLine();
    _builder.append("        ");
    _builder.append(", t.task_sid");
    _builder.newLine();
    _builder.append("        ");
    _builder.append(", \'PENDING\' as taskrun_status");
    _builder.newLine();
    _builder.append("        ");
    _builder.append(", 0 as locked");
    _builder.newLine();
    _builder.append("        ");
    _builder.append(", v_dwh_load_sid as dwh_load_sid");
    _builder.newLine();
    _builder.append("        ");
    _builder.append("from (select group_sid, grouprun_sid from ETLCL_grouprun_log where dwh_load_sid = v_dwh_load_sid) bl inner join v_active_version_tasks t");
    _builder.newLine();
    _builder.append("            ");
    _builder.append("on bl.group_sid = t.group_sid");
    _builder.newLine();
    _builder.append("        ");
    _builder.append("where t.task_status <> \'DELETED\' ");
    _builder.newLine();
    _builder.append("        ");
    _builder.append("and not exists (select 1 from ETLCL_dependency d ");
    _builder.newLine();
    _builder.append("                        ");
    _builder.append("where d.task_sid = t.task_sid ");
    _builder.newLine();
    _builder.append("                        ");
    _builder.append("and d.dependency_type IN (\'FINISHED\', \'SUCCESS\') ");
    _builder.newLine();
    _builder.append("                        ");
    _builder.append("and d.dependency_status = \'ACTIVE\'");
    _builder.newLine();
    _builder.append("                        ");
    _builder.append("and d.depends_on_task_sid in (select task_sid from v_active_version_tasks where task_status <> \'DELETED\')");
    _builder.newLine();
    _builder.append("                        ");
    _builder.append(")");
    _builder.newLine();
    _builder.append("        ");
    _builder.append("and not exists (select 1 from ETLCL_taskrun_log l where l.task_sid = t.task_sid and l.dwh_load_sid = v_dwh_load_sid)) t;");
    _builder.newLine();
    _builder.newLine();
    _builder.append("        ");
    _builder.append("-- Taskovi cije su groupe instancirane, koji zavise od drugih taskova koji su zavrseni i koji vec nisu instancirani");
    _builder.newLine();
    _builder.append("        ");
    _builder.append("insert into ETLCL_taskrun_log(taskrun_sid, grouprun_sid, task_sid, taskrun_status, locked, dwh_load_sid, pending_start_time)");
    _builder.newLine();
    _builder.append("        ");
    _builder.append("select taskrun_seq.nextval, t.*, CURRENT_TIMESTAMP as pending_start_time from ");
    _builder.newLine();
    _builder.append("        ");
    _builder.append("(select distinct bl.grouprun_sid as grouprun_sid");
    _builder.newLine();
    _builder.append("        ");
    _builder.append(", t.task_sid");
    _builder.newLine();
    _builder.append("        ");
    _builder.append(", \'PENDING\' as taskrun_status");
    _builder.newLine();
    _builder.append("        ");
    _builder.append(", 0 as locked");
    _builder.newLine();
    _builder.append("        ");
    _builder.append(", v_dwh_load_sid as dwh_load_sid");
    _builder.newLine();
    _builder.append("        ");
    _builder.append("from (select group_sid, grouprun_sid from ETLCL_grouprun_log where dwh_load_sid = v_dwh_load_sid) bl inner join v_active_version_tasks t");
    _builder.newLine();
    _builder.append("            ");
    _builder.append("on bl.group_sid = t.group_sid");
    _builder.newLine();
    _builder.append("        ");
    _builder.append("where t.task_status <> \'DELETED\' ");
    _builder.newLine();
    _builder.append("        ");
    _builder.append("and not exists (  select 1 from");
    _builder.newLine();
    _builder.append("                                ");
    _builder.append("(select task_sid, depends_on_task_sid, dependency_type from ETLCL_dependency where dependency_type IN (\'FINISHED\',\'SUCCESS\') and dependency_status = \'ACTIVE\' and task_sid is not null and depends_on_task_sid is not null) d");
    _builder.newLine();
    _builder.append("                                    ");
    _builder.append("left join");
    _builder.newLine();
    _builder.append("                                ");
    _builder.append("(select task_sid, taskrun_status, case when taskrun_status NOT IN (\'PENDING\',\'RUNNING\') then \'FINISHED\' else \'NOT FINISHED\' end as taskrun_finish_status from ETLCL_taskrun_log where dwh_load_sid = v_dwh_load_sid) tl");
    _builder.newLine();
    _builder.append("                                    ");
    _builder.append("on d.depends_on_task_sid = tl.task_sid");
    _builder.newLine();
    _builder.append("                                    ");
    _builder.append("and d.dependency_type = case when d.dependency_type = \'SUCCESS\' then tl.taskrun_status else taskrun_finish_status end ");
    _builder.newLine();
    _builder.append("                                 ");
    _builder.append("where tl.task_sid is null");
    _builder.newLine();
    _builder.append("                                 ");
    _builder.append("and d.task_sid = t.task_sid");
    _builder.newLine();
    _builder.append("                                 ");
    _builder.append("and d.depends_on_task_sid in (select task_sid from v_active_version_tasks where task_status <> \'DELETED\')                                 ");
    _builder.newLine();
    _builder.append("                                 ");
    _builder.append(")");
    _builder.newLine();
    _builder.append("        ");
    _builder.append("and not exists (select 1 from ETLCL_taskrun_log l where l.task_sid = t.task_sid and l.dwh_load_sid = v_dwh_load_sid)) t;");
    _builder.newLine();
    _builder.newLine();
    _builder.append("        ");
    _builder.append("update ETLCL_taskrun_log tl");
    _builder.newLine();
    _builder.append("        ");
    _builder.append("set taskrun_status = \'SUCCESS\'");
    _builder.newLine();
    _builder.append("        ");
    _builder.append(", start_time = pending_start_time");
    _builder.newLine();
    _builder.append("        ");
    _builder.append(", end_time = pending_start_time");
    _builder.newLine();
    _builder.append("        ");
    _builder.append(", elapsed_time = 0");
    _builder.newLine();
    _builder.append("        ");
    _builder.append(", wait_time = 0");
    _builder.newLine();
    _builder.append("        ");
    _builder.append("where dwh_load_sid = v_dwh_load_sid");
    _builder.newLine();
    _builder.append("        ");
    _builder.append("and taskrun_status = \'PENDING\'");
    _builder.newLine();
    _builder.append("        ");
    _builder.append("and exists (select 1 from ETLCL_grouprun_log bl where bl.grouprun_sid = tl.grouprun_sid and exists (select 1 from ETLCL_group b where (group_status = \'CANCELED\' OR EXECUTION_INTERVAL = \'ON-DEMAND\') and bl.group_sid = b.group_sid));");
    _builder.newLine();
    _builder.append("        ");
    _builder.newLine();
    _builder.append("        ");
    _builder.append("select count(*) into v_count_loop from group_not_dependent;");
    _builder.newLine();
    _builder.append("        ");
    _builder.newLine();
    _builder.append("        ");
    _builder.append("execute immediate \'truncate table group_not_dependent\';      ");
    _builder.newLine();
    _builder.append("       ");
    _builder.newLine();
    _builder.append("        ");
    _builder.append("end loop;");
    _builder.newLine();
    _builder.append("        ");
    _builder.newLine();
    _builder.append("    ");
    _builder.newLine();
    _builder.append("    ");
    _builder.append("else");
    _builder.newLine();
    _builder.append("        ");
    _builder.newLine();
    _builder.append("        ");
    _builder.append("-- Pokretanje jednog taska (TASK_SID <> NULL AND group_SID IS NULL)");
    _builder.newLine();
    _builder.append("        ");
    _builder.append("if v_task_sid <> -1 and v_group_sid = -1 then");
    _builder.newLine();
    _builder.append("        ");
    _builder.newLine();
    _builder.append("            ");
    _builder.append("select group_sid into v_new_group_sid from v_active_version_tasks where task_sid = v_task_sid;");
    _builder.newLine();
    _builder.append("            ");
    _builder.newLine();
    _builder.append("            ");
    _builder.append("insert into ETLCL_grouprun_log(grouprun_sid, group_sid, grouprun_status, dwh_load_sid, pending_start_time)");
    _builder.newLine();
    _builder.append("            ");
    _builder.append("select grouprun_seq.nextval as grouprun_sid, b.*, CURRENT_TIMESTAMP as pending_start_time from ");
    _builder.newLine();
    _builder.append("            ");
    _builder.append("(select distinct group_sid");
    _builder.newLine();
    _builder.append("            ");
    _builder.append(", \'PENDING\' as grouprun_status");
    _builder.newLine();
    _builder.append("            ");
    _builder.append(", v_dwh_load_sid as dwh_load_sid");
    _builder.newLine();
    _builder.append("            ");
    _builder.append("from v_active_version_groupes b");
    _builder.newLine();
    _builder.append("            ");
    _builder.append("where b.group_sid = v_new_group_sid ");
    _builder.newLine();
    _builder.append("            ");
    _builder.append("and b.group_status <> \'DELETED\' ");
    _builder.newLine();
    _builder.append("            ");
    _builder.append("and not exists (select 1 from ETLCL_grouprun_log l where l.dwh_load_sid = v_dwh_load_sid and l.group_sid = b.group_sid)) b;");
    _builder.newLine();
    _builder.append("        ");
    _builder.newLine();
    _builder.append("            ");
    _builder.append("insert into ETLCL_taskrun_log(taskrun_sid, grouprun_sid, task_sid, taskrun_status, locked, dwh_load_sid, pending_start_time)");
    _builder.newLine();
    _builder.append("            ");
    _builder.append("select taskrun_seq.nextval, t.*, CURRENT_TIMESTAMP as pending_start_time from ");
    _builder.newLine();
    _builder.append("            ");
    _builder.append("(select distinct bl.grouprun_sid as grouprun_sid");
    _builder.newLine();
    _builder.append("            ");
    _builder.append(", t.task_sid");
    _builder.newLine();
    _builder.append("            ");
    _builder.append(", \'PENDING\' as taskrun_status");
    _builder.newLine();
    _builder.append("            ");
    _builder.append(", 0 as locked");
    _builder.newLine();
    _builder.append("            ");
    _builder.append(", v_dwh_load_sid as dwh_load_sid");
    _builder.newLine();
    _builder.append("            ");
    _builder.append("from (select group_sid, grouprun_sid from ETLCL_grouprun_log where dwh_load_sid = v_dwh_load_sid) bl inner join v_active_version_tasks t");
    _builder.newLine();
    _builder.append("                ");
    _builder.append("on bl.group_sid = t.group_sid");
    _builder.newLine();
    _builder.append("            ");
    _builder.append("where t.task_status <> \'DELETED\' ");
    _builder.newLine();
    _builder.append("            ");
    _builder.append("and t.task_sid = v_task_sid ");
    _builder.newLine();
    _builder.append("            ");
    _builder.append("and not exists (select 1 from ETLCL_taskrun_log l where l.dwh_load_sid = v_dwh_load_sid and l.task_sid = t.task_sid)) t;");
    _builder.newLine();
    _builder.append("        ");
    _builder.newLine();
    _builder.append("        ");
    _builder.append("end if;");
    _builder.newLine();
    _builder.append("        ");
    _builder.newLine();
    _builder.append("        ");
    _builder.append("if v_task_sid = -1 and v_group_sid <> -1 then");
    _builder.newLine();
    _builder.append("        ");
    _builder.newLine();
    _builder.append("            ");
    _builder.append("-- Pokretanje jednog group-a (TASK_SID = NULL AND group_SID <> NULL)");
    _builder.newLine();
    _builder.append("            ");
    _builder.append("insert into ETLCL_grouprun_log(grouprun_sid, group_sid, grouprun_status, dwh_load_sid, pending_start_time)");
    _builder.newLine();
    _builder.append("            ");
    _builder.append("select grouprun_seq.nextval as grouprun_sid, b.*, CURRENT_TIMESTAMP as pending_start_time from");
    _builder.newLine();
    _builder.append("            ");
    _builder.append("(select distinct a.group_sid");
    _builder.newLine();
    _builder.append("            ");
    _builder.append(", \'PENDING\' as grouprun_status");
    _builder.newLine();
    _builder.append("            ");
    _builder.append(", v_dwh_load_sid as dwh_load_sid");
    _builder.newLine();
    _builder.append("            ");
    _builder.append("from v_active_version_groupes a");
    _builder.newLine();
    _builder.append("            ");
    _builder.append("where a.group_sid = v_group_sid ");
    _builder.newLine();
    _builder.append("            ");
    _builder.append("and a.group_status <> \'DELETED\' ");
    _builder.newLine();
    _builder.append("            ");
    _builder.append("and not exists (select 1 from ETLCL_grouprun_log l where a.group_sid = l.group_sid and l.dwh_load_sid = v_dwh_load_sid)) b;");
    _builder.newLine();
    _builder.append("            ");
    _builder.newLine();
    _builder.append("            ");
    _builder.append("-- Taskovi cije su grupe instancirane, koji ne zavise od drugih taskova i koji vec nisu instancirani");
    _builder.newLine();
    _builder.append("            ");
    _builder.append("insert into ETLCL_taskrun_log(taskrun_sid, grouprun_sid, task_sid, taskrun_status, locked, dwh_load_sid, pending_start_time)");
    _builder.newLine();
    _builder.append("            ");
    _builder.append("select taskrun_seq.nextval, t.*, CURRENT_TIMESTAMP as pending_start_time from");
    _builder.newLine();
    _builder.append("            ");
    _builder.append("(select distinct bl.grouprun_sid as grouprun_sid");
    _builder.newLine();
    _builder.append("            ");
    _builder.append(", t.task_sid");
    _builder.newLine();
    _builder.append("            ");
    _builder.append(", \'PENDING\' as taskrun_status");
    _builder.newLine();
    _builder.append("            ");
    _builder.append(", 0 as locked");
    _builder.newLine();
    _builder.append("            ");
    _builder.append(", v_dwh_load_sid as dwh_load_sid");
    _builder.newLine();
    _builder.append("            ");
    _builder.append("from (select group_sid, grouprun_sid from ETLCL_grouprun_log where dwh_load_sid = v_dwh_load_sid) bl inner join v_active_version_tasks t");
    _builder.newLine();
    _builder.append("                ");
    _builder.append("on bl.group_sid = t.group_sid");
    _builder.newLine();
    _builder.append("            ");
    _builder.append("where t.task_status <> \'DELETED\' ");
    _builder.newLine();
    _builder.append("            ");
    _builder.append("and t.group_sid = v_group_sid ");
    _builder.newLine();
    _builder.append("            ");
    _builder.append("and not exists (select 1 from ETLCL_dependency d ");
    _builder.newLine();
    _builder.append("                            ");
    _builder.append("where d.dependency_type IN (\'FINISHED\', \'SUCCESS\') ");
    _builder.newLine();
    _builder.append("                            ");
    _builder.append("and d.dependency_status = \'ACTIVE\' ");
    _builder.newLine();
    _builder.append("                            ");
    _builder.append("and d.task_sid = t.task_sid");
    _builder.newLine();
    _builder.append("                            ");
    _builder.append("and d.depends_on_task_sid in (select task_sid from v_active_version_tasks where task_status <> \'DELETED\') ");
    _builder.newLine();
    _builder.append("                            ");
    _builder.append(") ");
    _builder.newLine();
    _builder.append("            ");
    _builder.append("and not exists (select 1 from ETLCL_taskrun_log l where l.dwh_load_sid = v_dwh_load_sid and l.task_sid = t.task_sid)) t;");
    _builder.newLine();
    _builder.append("            ");
    _builder.newLine();
    _builder.append("            ");
    _builder.append("-- Taskovi cije su grupe instancirane, koji zavise od drugih taskova koji su zavrseni i koji vec nisu instancirani");
    _builder.newLine();
    _builder.append("            ");
    _builder.append("insert into ETLCL_taskrun_log(taskrun_sid, grouprun_sid, task_sid, taskrun_status, locked, dwh_load_sid, pending_start_time)");
    _builder.newLine();
    _builder.append("            ");
    _builder.append("select taskrun_seq.nextval, t.*, CURRENT_TIMESTAMP as pending_start_time from ");
    _builder.newLine();
    _builder.append("            ");
    _builder.append("(select distinct bl.grouprun_sid as grouprun_sid");
    _builder.newLine();
    _builder.append("            ");
    _builder.append(", t.task_sid");
    _builder.newLine();
    _builder.append("            ");
    _builder.append(", \'PENDING\' as taskrun_status");
    _builder.newLine();
    _builder.append("            ");
    _builder.append(", 0 as locked");
    _builder.newLine();
    _builder.append("            ");
    _builder.append(", v_dwh_load_sid as dwh_load_sid");
    _builder.newLine();
    _builder.append("            ");
    _builder.append("from (select group_sid, grouprun_sid from ETLCL_grouprun_log where dwh_load_sid = v_dwh_load_sid) bl inner join v_active_version_tasks t");
    _builder.newLine();
    _builder.append("                ");
    _builder.append("on bl.group_sid = t.group_sid");
    _builder.newLine();
    _builder.append("            ");
    _builder.append("where t.task_status <> \'DELETED\' ");
    _builder.newLine();
    _builder.append("            ");
    _builder.append("and t.group_sid = v_group_sid ");
    _builder.newLine();
    _builder.append("            ");
    _builder.append("and not exists (  select 1 from");
    _builder.newLine();
    _builder.append("                                    ");
    _builder.append("(select task_sid, depends_on_task_sid, dependency_type from ETLCL_dependency where dependency_type IN (\'FINISHED\',\'SUCCESS\') and dependency_status = \'ACTIVE\' and task_sid is not null and depends_on_task_sid is not null) d");
    _builder.newLine();
    _builder.append("                                        ");
    _builder.append("left join");
    _builder.newLine();
    _builder.append("                                    ");
    _builder.append("(select task_sid, taskrun_status, case when taskrun_status NOT IN (\'PENDING\',\'RUNNING\') then \'FINISHED\' else \'NOT FINISHED\' end as taskrun_finish_status from ETLCL_taskrun_log where dwh_load_sid = v_dwh_load_sid) tl");
    _builder.newLine();
    _builder.append("                                        ");
    _builder.append("on d.depends_on_task_sid = tl.task_sid");
    _builder.newLine();
    _builder.append("                                        ");
    _builder.append("and d.dependency_type = case when d.dependency_type = \'SUCCESS\' then tl.taskrun_status else taskrun_finish_status end ");
    _builder.newLine();
    _builder.append("                                     ");
    _builder.append("where tl.task_sid is null");
    _builder.newLine();
    _builder.append("                                     ");
    _builder.append("and d.task_sid = t.task_sid");
    _builder.newLine();
    _builder.append("                                     ");
    _builder.append("and d.depends_on_task_sid in (select task_sid from v_active_version_tasks where task_status <> \'DELETED\') ");
    _builder.newLine();
    _builder.append("                                     ");
    _builder.append(")");
    _builder.newLine();
    _builder.append("            ");
    _builder.append("and not exists (select 1 from ETLCL_taskrun_log l where l.task_sid = t.task_sid and l.dwh_load_sid = v_dwh_load_sid)) t;");
    _builder.newLine();
    _builder.append("            ");
    _builder.newLine();
    _builder.append("        ");
    _builder.append("end if;");
    _builder.newLine();
    _builder.append("    ");
    _builder.newLine();
    _builder.append("    ");
    _builder.append("end if;  ");
    _builder.newLine();
    _builder.newLine();
    _builder.append("    ");
    _builder.append("insert into ETLCL_event_log (event_timestamp, task_sid, group_sid, taskrun_sid, grouprun_sid, locked, event_name, note, dwh_load_sid, restart_flag) ");
    _builder.newLine();
    _builder.append("    ");
    _builder.append("values (systimestamp, v_task_sid, v_group_sid, null, null, null, \'set_pending_tasks\', \'Ending\', v_dwh_load_sid, null);");
    _builder.newLine();
    _builder.append("    ");
    _builder.newLine();
    _builder.append("    ");
    _builder.append("update t_s_lock_system");
    _builder.newLine();
    _builder.append("    ");
    _builder.append("set lock_type = \'NONE\'");
    _builder.newLine();
    _builder.append("    ");
    _builder.append(", lock_seq_id = 0");
    _builder.newLine();
    _builder.append("    ");
    _builder.append("where lock_sid = 1;");
    _builder.newLine();
    _builder.newLine();
    _builder.append("    ");
    _builder.append("commit;");
    _builder.newLine();
    _builder.newLine();
    _builder.append("    ");
    _builder.append("EXCEPTION");
    _builder.newLine();
    _builder.append("        ");
    _builder.append("WHEN OTHERS THEN");
    _builder.newLine();
    _builder.append("            ");
    _builder.append("v_code := SQLCODE;");
    _builder.newLine();
    _builder.append("            ");
    _builder.append("v_errm := SQLERRM;");
    _builder.newLine();
    _builder.append("            ");
    _builder.append("v_errorMessage:=\'Error set_pending_tasks; Error code \' || to_char(v_code) || \': \' || v_errm;");
    _builder.newLine();
    _builder.append("   ");
    _builder.newLine();
    _builder.append("END set_pending_tasks;");
    _builder.newLine();
    _builder.append("END;");
    _builder.newLine();
    return _builder;
  }
  
  /**
   * -------------------------------------------------AGENT-START---------------------------------------
   */
  public CharSequence compile(final Create_agent cage) {
    StringConcatenation _builder = new StringConcatenation();
    _builder.append("USE [msdb]");
    _builder.newLine();
    _builder.append("\t");
    _builder.append("GO");
    _builder.newLine();
    _builder.append("\t");
    _builder.newLine();
    _builder.append("\t");
    _builder.append("/****** Object:  Job [SCHEDULER SERVIS]    Script Date: 12/26/2019 6:49:04 PM ******/");
    _builder.newLine();
    _builder.append("\t");
    _builder.append("BEGIN TRANSACTION");
    _builder.newLine();
    _builder.append("\t");
    _builder.append("DECLARE @ReturnCode INT");
    _builder.newLine();
    _builder.append("\t");
    _builder.append("SELECT @ReturnCode = 0");
    _builder.newLine();
    _builder.append("\t");
    _builder.append("/****** Object:  JobCategory [[Uncategorized (Local)]]]    Script Date: 12/26/2019 6:49:04 PM ******/");
    _builder.newLine();
    _builder.append("\t");
    _builder.append("IF NOT EXISTS (SELECT name FROM msdb.dbo.syscategories WHERE name=N\'[Uncategorized (Local)]\' AND category_class=1)");
    _builder.newLine();
    _builder.append("\t");
    _builder.append("BEGIN");
    _builder.newLine();
    _builder.append("\t");
    _builder.append("EXEC @ReturnCode = msdb.dbo.sp_add_category @class=N\'JOB\', @type=N\'LOCAL\', @name=N\'[Uncategorized (Local)]\'");
    _builder.newLine();
    _builder.append("\t");
    _builder.append("IF (@@ERROR <> 0 OR @ReturnCode <> 0) GOTO QuitWithRollback");
    _builder.newLine();
    _builder.append("\t");
    _builder.newLine();
    _builder.append("\t");
    _builder.append("END");
    _builder.newLine();
    _builder.append("\t");
    _builder.newLine();
    _builder.append("\t");
    _builder.append("DECLARE @jobId BINARY(16)");
    _builder.newLine();
    _builder.append("\t");
    _builder.append("EXEC @ReturnCode =  msdb.dbo.sp_add_job @job_name=N\'SCHEDULER SERVIS\', ");
    _builder.newLine();
    _builder.append("\t\t\t");
    _builder.append("@enabled=1, ");
    _builder.newLine();
    _builder.append("\t\t\t");
    _builder.append("@notify_level_eventlog=0, ");
    _builder.newLine();
    _builder.append("\t\t\t");
    _builder.append("@notify_level_email=0, ");
    _builder.newLine();
    _builder.append("\t\t\t");
    _builder.append("@notify_level_netsend=0, ");
    _builder.newLine();
    _builder.append("\t\t\t");
    _builder.append("@notify_level_page=0, ");
    _builder.newLine();
    _builder.append("\t\t\t");
    _builder.append("@delete_level=0, ");
    _builder.newLine();
    _builder.append("\t\t\t");
    _builder.append("@description=N\'No description available.\', ");
    _builder.newLine();
    _builder.append("\t\t\t");
    _builder.append("@category_name=N\'[Uncategorized (Local)]\', ");
    _builder.newLine();
    _builder.append("\t\t\t");
    _builder.append("@owner_login_name=N\'DESKTOP-586HCM6\\Trajkovic\', @job_id = @jobId OUTPUT");
    _builder.newLine();
    _builder.append("\t");
    _builder.append("IF (@@ERROR <> 0 OR @ReturnCode <> 0) GOTO QuitWithRollback");
    _builder.newLine();
    _builder.append("\t");
    _builder.append("/****** Object:  Step [CHECK EXECUTION]    Script Date: 12/26/2019 6:49:04 PM ******/");
    _builder.newLine();
    _builder.append("\t");
    _builder.append("EXEC @ReturnCode = msdb.dbo.sp_add_jobstep @job_id=@jobId, @step_name=N\'CHECK EXECUTION\', ");
    _builder.newLine();
    _builder.append("\t\t\t");
    _builder.append("@step_id=1, ");
    _builder.newLine();
    _builder.append("\t\t\t");
    _builder.append("@cmdexec_success_code=0, ");
    _builder.newLine();
    _builder.append("\t\t\t");
    _builder.append("@on_success_action=1, ");
    _builder.newLine();
    _builder.append("\t\t\t");
    _builder.append("@on_success_step_id=0, ");
    _builder.newLine();
    _builder.append("\t\t\t");
    _builder.append("@on_fail_action=2, ");
    _builder.newLine();
    _builder.append("\t\t\t");
    _builder.append("@on_fail_step_id=0, ");
    _builder.newLine();
    _builder.append("\t\t\t");
    _builder.append("@retry_attempts=0, ");
    _builder.newLine();
    _builder.append("\t\t\t");
    _builder.append("@retry_interval=0, ");
    _builder.newLine();
    _builder.append("\t\t\t");
    _builder.append("@os_run_priority=0, @subsystem=N\'TSQL\', ");
    _builder.newLine();
    _builder.append("\t\t\t");
    _builder.append("@command=N\'DECLARE @COMMAND VARCHAR(4000);");
    _builder.newLine();
    _builder.append("\t");
    _builder.append("SELECT TOP 1 @COMMAND = DESCRIPTION FROM ETLCL..ETLCL_SCH;");
    _builder.newLine();
    _builder.append("\t");
    _builder.append("exec xp_cmdshell @COMMAND;");
    _builder.newLine();
    _builder.append("\t");
    _builder.append("DELETE TOP (1) FROM ETLCL..ETLCL_SCH;");
    _builder.newLine();
    _builder.append("\t");
    _builder.newLine();
    _builder.append("\t");
    _builder.append("\', ");
    _builder.newLine();
    _builder.append("\t\t\t");
    _builder.append("@database_name=N\'master\', ");
    _builder.newLine();
    _builder.append("\t\t\t");
    _builder.append("@flags=0");
    _builder.newLine();
    _builder.append("\t");
    _builder.append("IF (@@ERROR <> 0 OR @ReturnCode <> 0) GOTO QuitWithRollback");
    _builder.newLine();
    _builder.append("\t");
    _builder.append("EXEC @ReturnCode = msdb.dbo.sp_update_job @job_id = @jobId, @start_step_id = 1");
    _builder.newLine();
    _builder.append("\t");
    _builder.append("IF (@@ERROR <> 0 OR @ReturnCode <> 0) GOTO QuitWithRollback");
    _builder.newLine();
    _builder.append("\t");
    _builder.append("EXEC @ReturnCode = msdb.dbo.sp_add_jobschedule @job_id=@jobId, @name=N\'CHECK_TIME\', ");
    _builder.newLine();
    _builder.append("\t\t\t");
    _builder.append("@enabled=1, ");
    _builder.newLine();
    _builder.append("\t\t\t");
    _builder.append("@freq_type=4, ");
    _builder.newLine();
    _builder.append("\t\t\t");
    _builder.append("@freq_interval=1, ");
    _builder.newLine();
    _builder.append("\t\t\t");
    _builder.append("@freq_subday_type=2, ");
    _builder.newLine();
    _builder.append("\t\t\t");
    _builder.append("@freq_subday_interval=10, ");
    _builder.newLine();
    _builder.append("\t\t\t");
    _builder.append("@freq_relative_interval=0, ");
    _builder.newLine();
    _builder.append("\t\t\t");
    _builder.append("@freq_recurrence_factor=0, ");
    _builder.newLine();
    _builder.append("\t\t\t");
    _builder.append("@active_start_date=20190929, ");
    _builder.newLine();
    _builder.append("\t\t\t");
    _builder.append("@active_end_date=99991231, ");
    _builder.newLine();
    _builder.append("\t\t\t");
    _builder.append("@active_start_time=0, ");
    _builder.newLine();
    _builder.append("\t\t\t");
    _builder.append("@active_end_time=235959, ");
    _builder.newLine();
    _builder.append("\t\t\t");
    _builder.append("@schedule_uid=N\'f3d0fea5-198a-4549-9070-880d68294e64\'");
    _builder.newLine();
    _builder.append("\t");
    _builder.append("IF (@@ERROR <> 0 OR @ReturnCode <> 0) GOTO QuitWithRollback");
    _builder.newLine();
    _builder.append("\t");
    _builder.append("EXEC @ReturnCode = msdb.dbo.sp_add_jobserver @job_id = @jobId, @server_name = N\'(local)\'");
    _builder.newLine();
    _builder.append("\t");
    _builder.append("IF (@@ERROR <> 0 OR @ReturnCode <> 0) GOTO QuitWithRollback");
    _builder.newLine();
    _builder.append("\t");
    _builder.append("COMMIT TRANSACTION");
    _builder.newLine();
    _builder.append("\t");
    _builder.append("GOTO EndSave");
    _builder.newLine();
    _builder.append("\t");
    _builder.append("QuitWithRollback:");
    _builder.newLine();
    _builder.append("\t    ");
    _builder.append("IF (@@TRANCOUNT > 0) ROLLBACK TRANSACTION");
    _builder.newLine();
    _builder.append("\t");
    _builder.append("EndSave:");
    _builder.newLine();
    _builder.append("\t");
    _builder.newLine();
    _builder.append("\t");
    _builder.append("GO");
    _builder.newLine();
    _builder.newLine();
    _builder.newLine();
    _builder.newLine();
    return _builder;
  }
}
